# Supplementary material for: Epigenetic Variability Among Saffron Crocus (Crocus sativus L.) Accessions Characterized by Different Phenotypes
Source: Front Plant Sci. 2021 Mar 4;12:642631. doi: 10.3389/fpls.2021.642631 (PMC7970008; doi:10.3389/fpls.2021.642631)
Supplement: Supplementary Table 2 — Annotation results for the sequences of the reference hypomethylome against the different online databases. The active sheets report, respectively: NR and NT, the annotation against the non-redundant protein sequences (NR) and nucleotide (NT) databases; O. sativa genome, the annotation against the rice genome (the best annotated monocot genome); GO and KEGG, information, for protein coding sequences, about GO terms and KEGG pathway. Finally, the annotation against available sequences of C. sativus is reported. Alignment was carried out by considering both the forward and reverse sequences. For the EST, nucleotide and protein databases we report the different statistics of the alignment and the description, if available, of the gene products and of the protein function. For the annotation against the available transcriptome, as well as the gene description, we report: (i) whether the gene encodes for a transcription factor, (ii) the EuKaryotic Orthologous Groups (KOG class), and (iii) the GO annotation. [file Data_Sheet_1.xlsx]

## Sheet: NR
contigId	best hit	Description	% identity	alignment length	mismatches	gap opens	q. start	q. end	s. start	s. end	evalue	bit score
TRINITY_DN11141_c0_g1_i1	gi|1020415|dbj|BAA11136.1|	phospholipase D [Oryza sativa Japonica Group] >gi|1902903|dbj|BAA19467.1| phospholipase D [Oryza sativa Japonica Group]	90.8	87	8	0	2	262	556	642	6e-49	174
TRINITY_DN33632_c0_g1_i1	gi|102139759|gb|ABF69966.1|	6-phosphogluconate dehydrogenase NAD-binding domain-containing protein [Musa acuminata]	72.97	37	10	0	223	333	275	311	5e-09	61.2
TRINITY_DN1603_c0_g1_i1	gi|102139809|gb|ABF69994.1|	glutaredoxin family protein [Musa acuminata]	69.77	86	24	1	13	270	15	98	1e-34	125
TRINITY_DN4128_c0_g2_i1	gi|102139854|gb|ABF70012.1|	hypothetical protein MA4_8L21.30 [Musa acuminata]	74.04	104	27	0	41	352	1	104	4e-45	167
TRINITY_DN1535_c0_g1_i1	gi|102139937|gb|ABF70080.1|	serine carboxypeptidase (carboxypeptidase D), putative [Musa acuminata]	91.49	47	4	0	16	156	48	94	4e-21	96.3
TRINITY_DN34692_c0_g1_i1	gi|102139937|gb|ABF70080.1|	serine carboxypeptidase (carboxypeptidase D), putative [Musa acuminata]	40.43	94	48	1	53	310	234	327	3e-17	85.9
TRINITY_DN28103_c0_g1_i1	gi|102139973|gb|ABF70108.1|	hypothetical protein MBP_91N22.4 [Musa balbisiana]	80	50	6	1	92	229	48	97	4e-19	87
TRINITY_DN34326_c0_g1_i1	gi|102139988|gb|ABF70123.1|	DNA-binding protein-related [Musa balbisiana]	59.23	130	52	1	2	391	21	149	2e-39	143
TRINITY_DN4353_c0_g1_i1	gi|102140028|gb|ABF70159.1|	hypothetical protein MA4_112I10.44 [Musa acuminata]	55.93	59	23	1	17	193	1	56	2e-12	70.1
TRINITY_DN4353_c0_g2_i1	gi|102140028|gb|ABF70159.1|	hypothetical protein MA4_112I10.44 [Musa acuminata]	54.24	59	24	1	17	193	1	56	3e-12	70.1
TRINITY_DN6155_c0_g1_i1	gi|102140031|gb|ABF70162.1|	RNA-binding protein, putative [Musa acuminata]	90.7	43	4	0	300	428	1	43	4e-16	84
TRINITY_DN303_c0_g1_i1	gi|104295005|gb|ABF72020.1|	hypothetical protein MA4_82I11.22 [Musa acuminata]	96.43	28	1	0	15	98	420	447	6e-09	61.6
TRINITY_DN5473_c0_g3_i1	gi|1061420|gb|AAA81348.1|	p-type H+-ATPase, partial [Vicia faba]	91.25	80	7	0	3	242	291	370	3e-42	151
TRINITY_DN32950_c0_g1_i1	gi|1061422|gb|AAA81349.1|	VHA1, partial [Vicia faba]	53.68	95	14	2	20	301	71	136	2e-21	95.1
TRINITY_DN16781_c0_g1_i1	gi|10638138|emb|CAC11053.1|	phytochrome [Sciadopitys verticillata]	80	110	18	1	14	343	72	177	5e-55	181
TRINITY_DN9019_c0_g1_i1	gi|10800976|emb|CAC13037.1|	Ga20 oxidase [Solanum tuberosum subsp. andigenum]	64.47	76	27	0	14	241	299	374	1e-25	108
TRINITY_DN9690_c0_g1_i1	gi|108706239|gb|ABF94034.1|	retrotransposon protein, putative, unclassified [Oryza sativa Japonica Group]	47.95	73	24	3	3	179	733	805	1e-07	57
TRINITY_DN2035_c0_g1_i1	gi|108706307|gb|ABF94102.1|	Type I inositol-1,4,5-trisphosphate 5-phosphatase CVP2, putative, expressed [Oryza sativa Japonica Group]	64.06	128	44	2	16	396	253	379	4e-45	165
TRINITY_DN5269_c0_g1_i1	gi|108707689|gb|ABF95484.1|	COBRA-like protein 7 precursor, putative, expressed [Oryza sativa Japonica Group] >gi|125585956|gb|EAZ26620.1| hypothetical protein OsJ_10523 [Oryza sativa Japonica Group]	68.82	93	29	0	19	297	486	578	4e-41	152
TRINITY_DN17751_c0_g1_i1	gi|108708286|gb|ABF96081.1|	retrotransposon protein, putative, Ty1-copia subclass [Oryza sativa Japonica Group]	36.78	87	55	0	62	322	132	218	1e-06	56.6
TRINITY_DN12189_c0_g1_i1	gi|108711078|gb|ABF98873.1|	protein kinase family protein, putative, expressed [Oryza sativa Japonica Group] >gi|215687384|dbj|BAG91949.1| unnamed protein product [Oryza sativa Japonica Group]	71.79	39	6	1	15	116	309	347	9e-08	59.7
TRINITY_DN2834_c0_g1_i1	gi|108711332|gb|ABF99127.1|	dehydrogenase, putative, expressed [Oryza sativa Japonica Group] >gi|215741200|dbj|BAG97695.1| unnamed protein product [Oryza sativa Japonica Group]	64.29	168	58	1	14	517	10	175	1e-73	232
TRINITY_DN32414_c0_g1_i1	gi|108711926|gb|ABF99721.1|	protein phosphatase 2C family protein, putative, expressed [Oryza sativa Japonica Group]	59.46	37	15	0	13	123	115	151	3e-06	53.9
TRINITY_DN14128_c0_g1_i1	gi|108862257|gb|ABA96612.2|	Eukaryotic aspartyl protease family protein, expressed [Oryza sativa Japonica Group]	85	40	6	0	79	198	57	96	4e-17	86.3
TRINITY_DN13226_c0_g1_i1	gi|108862426|gb|ABA96965.2|	retrotransposon protein, putative, Ty3-gypsy subclass [Oryza sativa Japonica Group]	39.86	138	83	0	43	456	718	855	7e-25	110
TRINITY_DN29669_c0_g1_i1	gi|109289916|gb|ABG29322.1|	DNA-directed RNA polymerase II 135 kDa polypeptide, putative [Solanum bulbocastanum]	83.19	113	19	0	14	352	155	267	3e-62	203
TRINITY_DN36451_c0_g1_i1	gi|109390454|gb|ABG33766.1|	reponse regulator 6 [Musa acuminata]	80	40	8	0	123	242	20	59	5e-11	66.2
TRINITY_DN17759_c0_g1_i1	gi|109676326|gb|ABG37645.1|	plastid ATP/ADP-transporter [Populus trichocarpa]	85.71	35	5	0	459	563	372	406	4e-13	77
TRINITY_DN3975_c0_g1_i1	gi|109895384|gb|ABG47461.1|	glutelin precursor [Zizania latifolia]	54.17	48	21	1	15	155	120	167	3e-06	52.4
TRINITY_DN27931_c0_g1_i1	gi|110289411|gb|AAP54617.2|	retrotransposon protein, putative, unclassified [Oryza sativa Japonica Group] >gi|125575397|gb|EAZ16681.1| hypothetical protein OsJ_32156 [Oryza sativa Japonica Group]	47.92	96	50	0	16	303	420	515	2e-23	104
TRINITY_DN33333_c0_g1_i1	gi|110289411|gb|AAP54617.2|	retrotransposon protein, putative, unclassified [Oryza sativa Japonica Group] >gi|125575397|gb|EAZ16681.1| hypothetical protein OsJ_32156 [Oryza sativa Japonica Group]	55.74	61	27	0	51	233	638	698	8e-15	79
TRINITY_DN6285_c0_g1_i1	gi|110289457|gb|ABG66205.1|	glutathione S-transferase GST 34, putative, expressed [Oryza sativa Japonica Group]	57.32	82	34	1	10	255	104	184	3e-22	95.9
TRINITY_DN29912_c0_g1_i1	gi|110430635|gb|ABG73435.1|	3-hydroxy-3-methylglutaryl-coenzyme A reductase, partial [Litchi chinensis]	72.92	48	13	0	104	247	75	122	6e-16	77.8
TRINITY_DN10431_c0_g1_i1	gi|110681480|emb|CAL25350.1|	putative transcription factor [Platanus x acerifolia]	79.66	59	12	0	16	192	125	183	1e-24	103
TRINITY_DN3297_c0_g2_i1	gi|110735064|gb|ABG89102.1|	ethylene insensitive-like protein 3 [Musa acuminata]	67.41	224	64	1	17	661	68	291	2e-84	271
TRINITY_DN12573_c0_g1_i1	gi|110735066|gb|ABG89103.1|	ethylene insensitive-like protein 4 [Musa acuminata]	40.56	180	83	4	17	484	407	586	1e-25	112
TRINITY_DN1866_c0_g1_i1	gi|110736720|dbj|BAF00323.1|	hypothetical protein [Arabidopsis thaliana]	44.94	89	21	2	16	282	1	61	2e-08	59.3
TRINITY_DN32462_c0_g1_i1	gi|110736827|dbj|BAF00372.1|	putative transcriptional activator [Arabidopsis thaliana]	100	31	0	0	14	106	306	336	5e-11	66.2
TRINITY_DN5614_c0_g1_i1	gi|110737759|dbj|BAF00818.1|	putative Clathrin Coat Assembly protein [Arabidopsis thaliana]	93.18	44	3	0	133	264	1	44	4e-19	85.1
TRINITY_DN5614_c0_g2_i1	gi|110737759|dbj|BAF00818.1|	putative Clathrin Coat Assembly protein [Arabidopsis thaliana]	91.11	45	4	0	27	161	1	45	9e-20	85.1
TRINITY_DN5614_c0_g3_i1	gi|110737759|dbj|BAF00818.1|	putative Clathrin Coat Assembly protein [Arabidopsis thaliana]	91.11	45	4	0	127	261	1	45	1e-19	86.3
TRINITY_DN5614_c0_g4_i1	gi|110737759|dbj|BAF00818.1|	putative Clathrin Coat Assembly protein [Arabidopsis thaliana]	93.18	44	3	0	134	265	1	44	4e-19	85.1
TRINITY_DN21968_c0_g1_i1	gi|110739805|dbj|BAF01809.1|	presenilin like protein [Arabidopsis thaliana]	83.93	56	9	0	74	241	36	91	9e-25	100
TRINITY_DN4476_c0_g2_i1	gi|110740218|dbj|BAF02007.1|	hypothetical protein [Arabidopsis thaliana]	85.71	126	18	0	68	445	10	135	9e-75	241
TRINITY_DN21113_c0_g1_i1	gi|110740218|dbj|BAF02007.1|	hypothetical protein [Arabidopsis thaliana]	81.82	66	12	0	14	211	238	303	1e-30	120
TRINITY_DN2506_c0_g1_i1	gi|111162647|gb|ABH07510.1|	chloroplast translation elongation factor [Nicotiana attenuata]	97.47	79	2	0	15	251	81	159	2e-37	138
TRINITY_DN2447_c0_g1_i1	gi|11182066|emb|CAC16168.1|	hsp70 protein [Zea mays]	95	120	6	0	16	375	89	208	7e-56	184
TRINITY_DN26461_c0_g1_i1	gi|11182066|emb|CAC16168.1|	hsp70 protein [Zea mays]	97.48	119	3	0	16	372	89	207	2e-56	185
TRINITY_DN33486_c0_g1_i1	gi|112253885|ref|YP_717140.1|	hypothetical protein BrnapMp043 [Brassica napus] >gi|353526443|ref|YP_004927515.1| orf100b (mitochondrion) [Brassica oleracea] >gi|353526482|ref|YP_004927553.1| orf100b (mitochondrion) [Brassica carinata] >gi|353526689|ref|YP_004927858.1| orf100b (mitochondrion) [Brassica rapa subsp. oleifera] >gi|353531371|ref|YP_004927761.1| orf100b (mitochondrion) [Brassica juncea] >gi|37591087|dbj|BAC98889.1|…	50.77	65	25	3	8	184	18	81	1e-05	48.5
TRINITY_DN12895_c0_g1_i1	gi|112806958|dbj|BAF03075.1|	chalcone isomerase [Solanum melongena]	62.5	80	30	0	178	417	39	118	3e-28	112
TRINITY_DN4702_c0_g2_i1	gi|113196776|gb|ABI31701.1|	chalcone synthase [Zingiber officinale]	63.16	57	21	0	12	182	127	183	2e-15	75.9
TRINITY_DN22470_c0_g1_i1	gi|113205154|gb|AAX95755.2|	hypothetical protein LES1_20t00007 [Solanum lycopersicum]	52.63	76	36	0	14	241	21	96	9e-21	90.1
TRINITY_DN16112_c0_g1_i1	gi|113205169|gb|AAT40524.2|	RNA recognition motif containing protein, putative [Solanum demissum]	65.15	66	23	0	390	587	177	242	2e-11	69.7
TRINITY_DN1445_c0_g1_i1	gi|11466010|ref|NP_054552.1|	hypothetical protein NitaCp078 [Nicotiana tabacum] >gi|11466023|ref|NP_054565.1| hypothetical protein NitaCp091 [Nicotiana tabacum] >gi|78102593|ref|YP_358732.1| hypothetical protein NisyCp089 [Nicotiana sylvestris] >gi|78102607|ref|YP_358746.1| hypothetical protein NisyCp103 [Nicotiana sylvestris] >gi|81301623|ref|YP_398918.1| hypothetical protein NitoCp088 [Nicotiana tomentosiformis] >gi|813016…	89.66	58	6	0	13	186	12	69	7e-17	80.1
TRINITY_DN1445_c0_g2_i1	gi|11466010|ref|NP_054552.1|	hypothetical protein NitaCp078 [Nicotiana tabacum] >gi|11466023|ref|NP_054565.1| hypothetical protein NitaCp091 [Nicotiana tabacum] >gi|78102593|ref|YP_358732.1| hypothetical protein NisyCp089 [Nicotiana sylvestris] >gi|78102607|ref|YP_358746.1| hypothetical protein NisyCp103 [Nicotiana sylvestris] >gi|81301623|ref|YP_398918.1| hypothetical protein NitoCp088 [Nicotiana tomentosiformis] >gi|813016…	62.26	53	15	2	59	208	19	69	1e-06	52.4
TRINITY_DN1445_c0_g3_i1	gi|11466010|ref|NP_054552.1|	hypothetical protein NitaCp078 [Nicotiana tabacum] >gi|11466023|ref|NP_054565.1| hypothetical protein NitaCp091 [Nicotiana tabacum] >gi|78102593|ref|YP_358732.1| hypothetical protein NisyCp089 [Nicotiana sylvestris] >gi|78102607|ref|YP_358746.1| hypothetical protein NisyCp103 [Nicotiana sylvestris] >gi|81301623|ref|YP_398918.1| hypothetical protein NitoCp088 [Nicotiana tomentosiformis] >gi|813016…	62.26	53	15	2	100	249	19	69	2e-06	52
TRINITY_DN18457_c0_g1_i1	gi|11467246|ref|NP_043078.1|	hypothetical protein ZemaCp077 [Zea mays] >gi|11467267|ref|NP_043099.1| hypothetical protein ZemaCp098 [Zea mays] >gi|75276616|sp|Q36997.1|YCF76_MAIZE RecName: Full=Uncharacterized protein ycf76; AltName: Full=ORF85 >gi|902275|emb|CAA60340.1| hypothetical protein [Zea mays] >gi|902296|emb|CAA60360.1| hypothetical protein [Zea mays]	90.91	33	3	0	2	100	6	38	8e-11	63.9
TRINITY_DN22563_c0_g1_i1	gi|11467780|ref|NP_050831.1|	ATP synthase CF0 C subunit [Nephroselmis olivacea] >gi|31562987|sp|Q9TL14.1|ATPH_NEPOL RecName: Full=ATP synthase subunit c, chloroplastic; AltName: Full=ATP synthase F(0) sector subunit c; AltName: Full=ATPase subunit III; AltName: Full=F-type ATPase subunit c; Short=F-ATPase subunit c; AltName: Full=Lipid-binding protein >gi|5880709|gb|AAD54802.1|AF137379_25 CF0 subunit III of ATP synthase (chl…	100	38	0	0	460	573	44	81	3e-14	74.7
TRINITY_DN4427_c0_g1_i1	gi|115349936|gb|ABI95416.1|	fasciclin-like protein FLA26 [Triticum aestivum]	91.78	73	6	0	13	231	250	322	6e-39	144
TRINITY_DN4427_c0_g2_i1	gi|115349936|gb|ABI95416.1|	fasciclin-like protein FLA26 [Triticum aestivum]	93.15	73	5	0	13	231	250	322	1e-39	145
TRINITY_DN15179_c0_g1_i1	gi|115349936|gb|ABI95416.1|	fasciclin-like protein FLA26 [Triticum aestivum]	91.67	72	6	0	12	227	250	321	2e-38	142
TRINITY_DN20788_c0_g1_i1	gi|115383187|gb|ABI96814.1|	plasma membrane intrinsic protein [Triticum aestivum]	81.71	82	15	0	13	258	25	106	3e-38	139
TRINITY_DN10250_c0_g1_i1	gi|115393868|gb|ABI96983.1|	phytocyanin-like arabinogalactan-protein [Gossypium hirsutum] >gi|115393870|gb|ABI96984.1| phytocyanin-like arabinogalactan-protein [Gossypium hirsutum]	59.04	83	26	3	15	242	63	144	9e-16	80.1
TRINITY_DN26973_c0_g1_i1	gi|115434032|ref|NP_001041774.1|	Os01g0106200 [Oryza sativa Japonica Group] >gi|52076226|dbj|BAD44880.1| unknown protein [Oryza sativa Japonica Group] >gi|113531305|dbj|BAF03688.1| Os01g0106200 [Oryza sativa Japonica Group] >gi|215686459|dbj|BAG87666.1| unnamed protein product [Oryza sativa Japonica Group] >gi|222617584|gb|EEE53716.1| hypothetical protein OsJ_00051 [Oryza sativa Japonica Group]	82	50	9	0	15	164	38	87	5e-07	52.4
TRINITY_DN36649_c0_g1_i1	gi|115434288|ref|NP_001041902.1|	Os01g0127300 [Oryza sativa Japonica Group] >gi|53791281|dbj|BAD52546.1| putative SufD [Oryza sativa Japonica Group] >gi|113531433|dbj|BAF03816.1| Os01g0127300 [Oryza sativa Japonica Group] >gi|215697126|dbj|BAG91120.1| unnamed protein product [Oryza sativa Japonica Group]	52.58	97	42	1	30	320	203	295	3e-19	92
TRINITY_DN3406_c0_g1_i1	gi|115434870|ref|NP_001042193.1|	Os01g0178600 [Oryza sativa Japonica Group] >gi|55296112|dbj|BAD67831.1| putative CDR1 [Oryza sativa Japonica Group] >gi|55296252|dbj|BAD67993.1| putative CDR1 [Oryza sativa Japonica Group] >gi|113531724|dbj|BAF04107.1| Os01g0178600 [Oryza sativa Japonica Group] >gi|125569253|gb|EAZ10768.1| hypothetical protein OsJ_00604 [Oryza sativa Japonica Group]	49.04	104	47	4	17	322	297	396	6e-18	87.4
TRINITY_DN35490_c0_g1_i1	gi|115435040|ref|NP_001042278.1|	Os01g0192600 [Oryza sativa Japonica Group] >gi|55773681|dbj|BAD72239.1| putative pollen specific protein SF21 [Oryza sativa Japonica Group] >gi|113531809|dbj|BAF04192.1| Os01g0192600 [Oryza sativa Japonica Group] >gi|215704717|dbj|BAG94745.1| unnamed protein product [Oryza sativa Japonica Group]	56.82	44	18	1	59	187	73	116	2e-06	53.5
TRINITY_DN11470_c0_g1_i1	gi|115435442|ref|NP_001042479.1|	Os01g0228600 [Oryza sativa Japonica Group] >gi|17385742|dbj|BAB78682.1| putative D-isomer specific 2-hydroxyacid dehydrogenase [Oryza sativa Japonica Group] >gi|113532010|dbj|BAF04393.1| Os01g0228600 [Oryza sativa Japonica Group] >gi|215697546|dbj|BAG91540.1| unnamed protein product [Oryza sativa Japonica Group] >gi|215765423|dbj|BAG87120.1| unnamed protein product [Oryza sativa Japonica Group]	72.73	33	9	0	17	115	1	33	5e-10	63.2
TRINITY_DN28546_c0_g1_i1	gi|115436062|ref|NP_001042789.1|	Os01g0290700 [Oryza sativa Japonica Group] >gi|113532320|dbj|BAF04703.1| Os01g0290700, partial [Oryza sativa Japonica Group]	80.85	47	9	0	280	420	90	136	2e-16	80.9
TRINITY_DN1730_c0_g1_i1	gi|115436096|ref|NP_001042806.1|	Os01g0296700 [Oryza sativa Japonica Group] >gi|113532337|dbj|BAF04720.1| Os01g0296700, partial [Oryza sativa Japonica Group]	68.69	99	31	0	1	297	270	368	3e-47	168
TRINITY_DN37794_c0_g1_i1	gi|115436096|ref|NP_001042806.1|	Os01g0296700 [Oryza sativa Japonica Group] >gi|113532337|dbj|BAF04720.1| Os01g0296700, partial [Oryza sativa Japonica Group]	65.12	43	15	0	17	145	115	157	1e-10	64.7
TRINITY_DN742_c0_g1_i1	gi|115438040|ref|NP_001043443.1|	Os01g0589400 [Oryza sativa Japonica Group] >gi|53792251|dbj|BAD52884.1| unknown protein [Oryza sativa Japonica Group] >gi|113532974|dbj|BAF05357.1| Os01g0589400 [Oryza sativa Japonica Group]	52.24	67	32	0	14	214	66	132	5e-19	86.7
TRINITY_DN22615_c0_g1_i1	gi|115438645|ref|NP_001043602.1|	Os01g0621200 [Oryza sativa Japonica Group] >gi|11034686|dbj|BAB17188.1| proline transport protein 2-like [Oryza sativa Japonica Group] >gi|113533133|dbj|BAF05516.1| Os01g0621200 [Oryza sativa Japonica Group]	66.93	127	42	0	15	395	71	197	1e-44	162
TRINITY_DN16429_c0_g1_i1	gi|115438945|ref|NP_001043752.1|	Os01g0655500 [Oryza sativa Japonica Group] >gi|55773939|dbj|BAD72327.1| unknown protein [Oryza sativa Japonica Group] >gi|113533283|dbj|BAF05666.1| Os01g0655500 [Oryza sativa Japonica Group] >gi|215767883|dbj|BAH00112.1| unnamed protein product [Oryza sativa Japonica Group]	75	28	7	0	91	174	101	128	1e-08	42.7
TRINITY_DN3924_c0_g1_i1	gi|115439203|ref|NP_001043881.1|	Os01g0681600 [Oryza sativa Japonica Group] >gi|21644698|dbj|BAC01254.1| splicing factor-like [Oryza sativa Japonica Group] >gi|113533412|dbj|BAF05795.1| Os01g0681600 [Oryza sativa Japonica Group] >gi|125527270|gb|EAY75384.1| hypothetical protein OsI_03282 [Oryza sativa Indica Group]	65.48	84	24	1	21	272	118	196	6e-17	84
TRINITY_DN3924_c0_g2_i1	gi|115439203|ref|NP_001043881.1|	Os01g0681600 [Oryza sativa Japonica Group] >gi|21644698|dbj|BAC01254.1| splicing factor-like [Oryza sativa Japonica Group] >gi|113533412|dbj|BAF05795.1| Os01g0681600 [Oryza sativa Japonica Group] >gi|125527270|gb|EAY75384.1| hypothetical protein OsI_03282 [Oryza sativa Indica Group]	65.48	84	24	1	21	272	118	196	7e-17	83.6
TRINITY_DN35106_c0_g1_i1	gi|115439943|ref|NP_001044251.1|	Os01g0750100 [Oryza sativa Japonica Group] >gi|57899517|dbj|BAD86979.1| WRKY transcription factor-like [Oryza sativa Japonica Group] >gi|113533782|dbj|BAF06165.1| Os01g0750100 [Oryza sativa Japonica Group]	47.37	114	17	2	109	414	68	150	4e-21	93.6
TRINITY_DN18164_c0_g1_i1	gi|115440787|ref|NP_001044673.1|	Os01g0825900 [Oryza sativa Japonica Group] >gi|14587362|dbj|BAB61263.1| unknown protein [Oryza sativa Japonica Group] >gi|113534204|dbj|BAF06587.1| Os01g0825900 [Oryza sativa Japonica Group] >gi|215715191|dbj|BAG94942.1| unnamed protein product [Oryza sativa Japonica Group]	38.74	111	68	0	7	339	179	289	5e-16	83.2
TRINITY_DN28442_c0_g1_i1	gi|115440787|ref|NP_001044673.1|	Os01g0825900 [Oryza sativa Japonica Group] >gi|14587362|dbj|BAB61263.1| unknown protein [Oryza sativa Japonica Group] >gi|113534204|dbj|BAF06587.1| Os01g0825900 [Oryza sativa Japonica Group] >gi|215715191|dbj|BAG94942.1| unnamed protein product [Oryza sativa Japonica Group]	55.03	149	67	0	8	454	90	238	2e-44	163
TRINITY_DN330_c0_g1_i1	gi|115440799|ref|NP_001044679.1|	Os01g0827300 [Oryza sativa Japonica Group] >gi|75331868|sp|Q941X2.1|LAC3_ORYSJ RecName: Full=Laccase-3; AltName: Full=Benzenediol:oxygen oxidoreductase 3; AltName: Full=Diphenol oxidase 3; AltName: Full=Urishiol oxidase 3; Flags: Precursor >gi|15624045|dbj|BAB68098.1| putative laccase [Oryza sativa Japonica Group] >gi|113534210|dbj|BAF06593.1| Os01g0827300 [Oryza sativa Japonica Group] >gi|215701…	61.7	94	31	2	15	284	265	357	2e-20	94.4
TRINITY_DN5699_c0_g1_i1	gi|115440799|ref|NP_001044679.1|	Os01g0827300 [Oryza sativa Japonica Group] >gi|75331868|sp|Q941X2.1|LAC3_ORYSJ RecName: Full=Laccase-3; AltName: Full=Benzenediol:oxygen oxidoreductase 3; AltName: Full=Diphenol oxidase 3; AltName: Full=Urishiol oxidase 3; Flags: Precursor >gi|15624045|dbj|BAB68098.1| putative laccase [Oryza sativa Japonica Group] >gi|113534210|dbj|BAF06593.1| Os01g0827300 [Oryza sativa Japonica Group] >gi|215701…	65.87	126	43	0	4	381	232	357	2e-41	154
TRINITY_DN9144_c0_g1_i1	gi|115440799|ref|NP_001044679.1|	Os01g0827300 [Oryza sativa Japonica Group] >gi|75331868|sp|Q941X2.1|LAC3_ORYSJ RecName: Full=Laccase-3; AltName: Full=Benzenediol:oxygen oxidoreductase 3; AltName: Full=Diphenol oxidase 3; AltName: Full=Urishiol oxidase 3; Flags: Precursor >gi|15624045|dbj|BAB68098.1| putative laccase [Oryza sativa Japonica Group] >gi|113534210|dbj|BAF06593.1| Os01g0827300 [Oryza sativa Japonica Group] >gi|215701…	69.64	112	34	0	15	350	316	427	1e-46	167
TRINITY_DN37387_c0_g1_i1	gi|115440799|ref|NP_001044679.1|	Os01g0827300 [Oryza sativa Japonica Group] >gi|75331868|sp|Q941X2.1|LAC3_ORYSJ RecName: Full=Laccase-3; AltName: Full=Benzenediol:oxygen oxidoreductase 3; AltName: Full=Diphenol oxidase 3; AltName: Full=Urishiol oxidase 3; Flags: Precursor >gi|15624045|dbj|BAB68098.1| putative laccase [Oryza sativa Japonica Group] >gi|113534210|dbj|BAF06593.1| Os01g0827300 [Oryza sativa Japonica Group] >gi|215701…	66.28	86	29	0	20	277	324	409	1e-32	128
TRINITY_DN30216_c0_g1_i1	gi|115441017|ref|NP_001044788.1|	Os01g0846300 [Oryza sativa Japonica Group] >gi|75285811|sp|Q5N9N2.1|P2C09_ORYSJ RecName: Full=Probable protein phosphatase 2C 9; Short=OsPP2C09 >gi|56784698|dbj|BAD81824.1| putative protein phosphatase 2C [Oryza sativa Japonica Group] >gi|113534319|dbj|BAF06702.1| Os01g0846300 [Oryza sativa Japonica Group] >gi|218189363|gb|EEC71790.1| hypothetical protein OsI_04415 [Oryza sativa Indica Group] >gi…	66.07	56	15	1	227	394	93	144	5e-25	86.7
TRINITY_DN4666_c0_g1_i1	gi|115441095|ref|NP_001044827.1|	Os01g0852400 [Oryza sativa Japonica Group] >gi|56784256|dbj|BAD81938.1| hypothetical protein [Oryza sativa Japonica Group] >gi|56784505|dbj|BAD82656.1| hypothetical protein [Oryza sativa Japonica Group] >gi|113534358|dbj|BAF06741.1| Os01g0852400 [Oryza sativa Japonica Group]	51.92	52	24	1	202	354	477	528	1e-07	58.9
TRINITY_DN4666_c0_g2_i1	gi|115441095|ref|NP_001044827.1|	Os01g0852400 [Oryza sativa Japonica Group] >gi|56784256|dbj|BAD81938.1| hypothetical protein [Oryza sativa Japonica Group] >gi|56784505|dbj|BAD82656.1| hypothetical protein [Oryza sativa Japonica Group] >gi|113534358|dbj|BAF06741.1| Os01g0852400 [Oryza sativa Japonica Group]	51.92	52	24	1	220	372	477	528	5e-08	60.1
TRINITY_DN10807_c0_g1_i1	gi|115441117|ref|NP_001044838.1|	Os01g0854800 [Oryza sativa Japonica Group] >gi|56784419|dbj|BAD82458.1| putative cytochrome P450 [Oryza sativa Japonica Group] >gi|113534369|dbj|BAF06752.1| Os01g0854800 [Oryza sativa Japonica Group] >gi|125528420|gb|EAY76534.1| hypothetical protein OsI_04477 [Oryza sativa Indica Group] >gi|125572672|gb|EAZ14187.1| hypothetical protein OsJ_04113 [Oryza sativa Japonica Group] >gi|215766540|dbj|BAG…	82.46	57	9	1	14	184	333	388	8e-20	91.3
TRINITY_DN20792_c0_g1_i1	gi|115441849|ref|NP_001045204.1|	Os01g0917900 [Oryza sativa Japonica Group] >gi|19386767|dbj|BAB86148.1| zinc finger (C3HC4-type RING finger)-like [Oryza sativa Japonica Group] >gi|113534735|dbj|BAF07118.1| Os01g0917900 [Oryza sativa Japonica Group] >gi|215766453|dbj|BAG98761.1| unnamed protein product [Oryza sativa Japonica Group]	80.39	51	10	0	199	351	263	313	3e-22	98.6
TRINITY_DN31578_c0_g1_i1	gi|115442001|ref|NP_001045280.1|	Os01g0929000 [Oryza sativa Japonica Group] >gi|57900108|dbj|BAD88170.1| unknown protein [Oryza sativa Japonica Group] >gi|113534811|dbj|BAF07194.1| Os01g0929000 [Oryza sativa Japonica Group] >gi|215706941|dbj|BAG93401.1| unnamed protein product [Oryza sativa Japonica Group]	87.5	32	4	0	69	164	39	70	9e-10	66.6
TRINITY_DN7783_c0_g1_i1	gi|115443799|ref|NP_001045679.1|	Os02g0116500 [Oryza sativa Japonica Group] >gi|3885880|gb|AAC78100.1| protochlorophyllide reductase homolog [Oryza sativa Japonica Group] >gi|113535210|dbj|BAF07593.1| Os02g0116500, partial [Oryza sativa Japonica Group]	70.59	34	10	0	123	224	29	62	2e-08	56.2
TRINITY_DN31033_c0_g1_i1	gi|115444081|ref|NP_001045820.1|	Os02g0135800 [Oryza sativa Japonica Group] >gi|18147582|dbj|BAB83081.1| Sec13p [Oryza sativa] >gi|42409112|dbj|BAD10362.1| Sec13p [Oryza sativa Japonica Group] >gi|113535351|dbj|BAF07734.1| Os02g0135800 [Oryza sativa Japonica Group] >gi|125537991|gb|EAY84386.1| hypothetical protein OsI_05762 [Oryza sativa Indica Group] >gi|125580728|gb|EAZ21659.1| hypothetical protein OsJ_05292 [Oryza sativa Japo…	87.25	102	13	0	5	310	50	151	3e-59	195
TRINITY_DN27450_c0_g1_i1	gi|115444423|ref|NP_001045991.1|	Os02g0164600 [Oryza sativa Japonica Group] >gi|49388051|dbj|BAD25165.1| putative pentatricopeptide (PPR) repeat-containing protein [Oryza sativa Japonica Group] >gi|49388408|dbj|BAD25541.1| putative pentatricopeptide (PPR) repeat-containing protein [Oryza sativa Japonica Group] >gi|113535522|dbj|BAF07905.1| Os02g0164600 [Oryza sativa Japonica Group] >gi|125538213|gb|EAY84608.1| hypothetical prote…	59.68	124	50	0	17	388	235	358	5e-43	157
TRINITY_DN36188_c0_g1_i1	gi|115444665|ref|NP_001046112.1|	Os02g0184900 [Oryza sativa Japonica Group] >gi|46390059|dbj|BAD15434.1| putative cytochrome P450 [Oryza sativa Japonica Group] >gi|113535643|dbj|BAF08026.1| Os02g0184900 [Oryza sativa Japonica Group]	69.86	73	22	0	16	234	379	451	2e-33	129
TRINITY_DN31560_c0_g1_i1	gi|115444839|ref|NP_001046199.1|	Os02g0197500 [Oryza sativa Japonica Group] >gi|113535730|dbj|BAF08113.1| Os02g0197500 [Oryza sativa Japonica Group]	59.09	44	16	1	293	424	75	116	4e-07	55.5
TRINITY_DN2637_c0_g1_i1	gi|115444947|ref|NP_001046253.1|	Os02g0206700 [Oryza sativa Japonica Group] >gi|51535249|dbj|BAD38450.1| putative flavonoid glucosyl-transferase [Oryza sativa Japonica Group] >gi|113535784|dbj|BAF08167.1| Os02g0206700 [Oryza sativa Japonica Group] >gi|215769060|dbj|BAH01289.1| unnamed protein product [Oryza sativa Japonica Group]	52	75	36	0	17	241	210	284	2e-18	87.8
TRINITY_DN2254_c0_g1_i1	gi|115445377|ref|NP_001046468.1|	Os02g0256100 [Oryza sativa Japonica Group] >gi|50251675|dbj|BAD29699.1| putative polygalacturonase [Oryza sativa Japonica Group] >gi|50252020|dbj|BAD27952.1| putative polygalacturonase [Oryza sativa Japonica Group] >gi|113535999|dbj|BAF08382.1| Os02g0256100 [Oryza sativa Japonica Group] >gi|215686497|dbj|BAG87758.1| unnamed protein product [Oryza sativa Japonica Group] >gi|215765347|dbj|BAG87044.…	73.33	60	16	0	15	194	383	442	1e-21	95.5
TRINITY_DN2254_c0_g2_i1	gi|115445377|ref|NP_001046468.1|	Os02g0256100 [Oryza sativa Japonica Group] >gi|50251675|dbj|BAD29699.1| putative polygalacturonase [Oryza sativa Japonica Group] >gi|50252020|dbj|BAD27952.1| putative polygalacturonase [Oryza sativa Japonica Group] >gi|113535999|dbj|BAF08382.1| Os02g0256100 [Oryza sativa Japonica Group] >gi|215686497|dbj|BAG87758.1| unnamed protein product [Oryza sativa Japonica Group] >gi|215765347|dbj|BAG87044.…	71.67	60	17	0	15	194	383	442	4e-21	94.4
TRINITY_DN826_c0_g1_i1	gi|115446025|ref|NP_001046792.1|	Os02g0461500 [Oryza sativa Japonica Group] >gi|47497569|dbj|BAD19640.1| endosperm specific protein-like [Oryza sativa Japonica Group] >gi|113536323|dbj|BAF08706.1| Os02g0461500 [Oryza sativa Japonica Group] >gi|215766290|dbj|BAG98518.1| unnamed protein product [Oryza sativa Japonica Group]	54	100	38	3	310	600	33	127	4e-19	92.4
TRINITY_DN826_c0_g2_i1	gi|115446025|ref|NP_001046792.1|	Os02g0461500 [Oryza sativa Japonica Group] >gi|47497569|dbj|BAD19640.1| endosperm specific protein-like [Oryza sativa Japonica Group] >gi|113536323|dbj|BAF08706.1| Os02g0461500 [Oryza sativa Japonica Group] >gi|215766290|dbj|BAG98518.1| unnamed protein product [Oryza sativa Japonica Group]	54	100	38	3	313	603	33	127	4e-19	92.4
TRINITY_DN13850_c0_g1_i1	gi|115446193|ref|NP_001046876.1|	Os02g0491800 [Oryza sativa Japonica Group] >gi|75261353|sp|Q6K5P8.1|GL23_ORYSJ RecName: Full=Putative germin-like protein 2-3; Flags: Precursor >gi|47848117|dbj|BAD21900.1| putative germin-like protein [Oryza sativa Japonica Group] >gi|47848253|dbj|BAD22077.1| putative germin-like protein [Oryza sativa Japonica Group] >gi|113536407|dbj|BAF08790.1| Os02g0491800 [Oryza sativa Japonica Group] >gi|12…	71.43	119	34	0	18	374	66	184	3e-53	177
TRINITY_DN34135_c0_g1_i1	gi|115447423|ref|NP_001047491.1|	Os02g0629200 [Oryza sativa Japonica Group] >gi|75291011|sp|Q6K215.1|PIP22_ORYSJ RecName: Full=Probable aquaporin PIP2-2; AltName: Full=OsPIP2;2; AltName: Full=Plasma membrane intrinsic protein 2-2 >gi|48717046|dbj|BAD23735.1| putative plasma membrane integral protein [Oryza sativa Japonica Group] >gi|113537022|dbj|BAF09405.1| Os02g0629200 [Oryza sativa Japonica Group] >gi|215692689|dbj|BAG88109.1…	82.35	85	11	1	16	270	26	106	3e-39	142
TRINITY_DN25020_c0_g1_i1	gi|115447887|ref|NP_001047723.1|	Os02g0676000 [Oryza sativa Japonica Group] >gi|50253260|dbj|BAD29531.1| membrane bound O-acyl transferase-like [Oryza sativa Japonica Group] >gi|113537254|dbj|BAF09637.1| Os02g0676000 [Oryza sativa Japonica Group] >gi|218191349|gb|EEC73776.1| hypothetical protein OsI_08451 [Oryza sativa Indica Group] >gi|222623434|gb|EEE57566.1| hypothetical protein OsJ_07912 [Oryza sativa Japonica Group]	73.53	102	24	1	9	305	229	330	2e-42	155
TRINITY_DN19665_c0_g1_i1	gi|115448241|ref|NP_001047900.1|	Os02g0711100 [Oryza sativa Japonica Group] >gi|41052650|dbj|BAD07498.1| pentatricopeptide (PPR) repeat-containing protein-like [Oryza sativa Japonica Group] >gi|41052866|dbj|BAD07780.1| pentatricopeptide (PPR) repeat-containing protein-like [Oryza sativa Japonica Group] >gi|113537431|dbj|BAF09814.1| Os02g0711100 [Oryza sativa Japonica Group] >gi|125540864|gb|EAY87259.1| hypothetical protein OsI_0…	45.45	88	47	1	10	273	355	441	5e-20	92.8
TRINITY_DN11874_c0_g1_i1	gi|115448529|ref|NP_001048044.1|	Os02g0735100 [Oryza sativa Japonica Group] >gi|46390429|dbj|BAD15891.1| putative Zn-dependent protease with chaperone function [Oryza sativa Japonica Group] >gi|113537575|dbj|BAF09958.1| Os02g0735100 [Oryza sativa Japonica Group] >gi|222623629|gb|EEE57761.1| hypothetical protein OsJ_08294 [Oryza sativa Japonica Group]	68.12	69	20	1	16	216	107	175	1e-19	90.1
TRINITY_DN7217_c0_g1_i1	gi|115448903|ref|NP_001048231.1|	Os02g0767400 [Oryza sativa Japonica Group] >gi|46806077|dbj|BAD17325.1| putative S-receptor kinase [Oryza sativa Japonica Group] >gi|113537762|dbj|BAF10145.1| Os02g0767400 [Oryza sativa Japonica Group]	87.5	72	9	0	60	275	664	735	1e-35	138
TRINITY_DN24789_c0_g1_i1	gi|115448905|ref|NP_001048232.1|	Os02g0767500 [Oryza sativa Japonica Group] >gi|3318615|dbj|BAA31584.1| mitochondrial phosphate transporter [Oryza sativa Japonica Group] >gi|46806078|dbj|BAD17326.1| mitochondrial phosphate transporter [Oryza sativa Japonica Group] >gi|113537763|dbj|BAF10146.1| Os02g0767500 [Oryza sativa Japonica Group] >gi|218191637|gb|EEC74064.1| hypothetical protein OsI_09074 [Oryza sativa Indica Group] >gi|22…	50.65	77	35	1	55	285	1	74	4e-10	64.7
TRINITY_DN15398_c0_g1_i1	gi|115449427|ref|NP_001048464.1|	Os02g0809800 [Oryza sativa Japonica Group] >gi|75126112|sp|Q6K991.1|PHO12_ORYSJ RecName: Full=Phosphate transporter PHO1-2; AltName: Full=Protein PHO1-2; Short=OsPHO1;2 >gi|47497093|dbj|BAD19144.1| putative phosphate transporter [Oryza sativa Japonica Group] >gi|47497213|dbj|BAD19259.1| putative phosphate transporter [Oryza sativa Japonica Group] >gi|113537995|dbj|BAF10378.1| Os02g0809800 [Oryza …	45.88	85	16	1	16	270	611	665	9e-15	79
TRINITY_DN37650_c0_g1_i1	gi|115451305|ref|NP_001049253.1|	Os03g0194600 [Oryza sativa Japonica Group] >gi|24414271|gb|AAN59774.1| Unknown protein [Oryza sativa Japonica Group] >gi|108706644|gb|ABF94439.1| membrane protein, putative, expressed [Oryza sativa Japonica Group] >gi|113547724|dbj|BAF11167.1| Os03g0194600 [Oryza sativa Japonica Group] >gi|215693043|dbj|BAG88463.1| unnamed protein product [Oryza sativa Japonica Group]	54.29	70	31	1	20	226	26	95	1e-18	86.3
TRINITY_DN25073_c0_g1_i1	gi|115451595|ref|NP_001049398.1|	Os03g0219100 [Oryza sativa Japonica Group] >gi|108706877|gb|ABF94672.1| CRAL/TRIO domain containing protein, expressed [Oryza sativa Japonica Group] >gi|113547869|dbj|BAF11312.1| Os03g0219100 [Oryza sativa Japonica Group]	47.52	101	31	6	2	247	297	394	7e-08	58.2
TRINITY_DN17274_c0_g1_i1	gi|115451611|ref|NP_001049406.1|	Os03g0220100 [Oryza sativa Japonica Group] >gi|108706891|gb|ABF94686.1| very-long-chain fatty acid condensing enzyme, putative, expressed [Oryza sativa Japonica Group] >gi|113547877|dbj|BAF11320.1| Os03g0220100 [Oryza sativa Japonica Group] >gi|125542931|gb|EAY89070.1| hypothetical protein OsI_10556 [Oryza sativa Indica Group] >gi|125585429|gb|EAZ26093.1| hypothetical protein OsJ_09950 [Oryza sat…	85.92	71	10	0	14	226	419	489	6e-41	149
TRINITY_DN13367_c0_g1_i1	gi|115451799|ref|NP_001049500.1|	Os03g0238600 [Oryza sativa Japonica Group] >gi|108707073|gb|ABF94868.1| purple acid phosphatase 1, putative, expressed [Oryza sativa Japonica Group] >gi|113547971|dbj|BAF11414.1| Os03g0238600 [Oryza sativa Japonica Group] >gi|125543049|gb|EAY89188.1| hypothetical protein OsI_10684 [Oryza sativa Indica Group] >gi|125585546|gb|EAZ26210.1| hypothetical protein OsJ_10077 [Oryza sativa Japonica Group]…	81.08	37	7	0	157	267	82	118	3e-16	67.8
TRINITY_DN1241_c0_g1_i1	gi|115452049|ref|NP_001049625.1|	Os03g0262100 [Oryza sativa Japonica Group] >gi|108707299|gb|ABF95094.1| expressed protein [Oryza sativa Japonica Group] >gi|113548096|dbj|BAF11539.1| Os03g0262100 [Oryza sativa Japonica Group] >gi|218192476|gb|EEC74903.1| hypothetical protein OsI_10835 [Oryza sativa Indica Group] >gi|222624604|gb|EEE58736.1| hypothetical protein OsJ_10219 [Oryza sativa Japonica Group]	80.65	31	6	0	17	109	16	46	1e-06	54.3
TRINITY_DN1236_c0_g1_i1	gi|115452345|ref|NP_001049773.1|	Os03g0286300 [Oryza sativa Japonica Group] >gi|27476065|gb|AAO16996.1| Putative phosphate/phosphoenolpyruvate translocator protein [Oryza sativa Japonica Group] >gi|108707563|gb|ABF95358.1| plastidic phosphate translocator-like protein2, putative, expressed [Oryza sativa Japonica Group] >gi|113548244|dbj|BAF11687.1| Os03g0286300 [Oryza sativa Japonica Group]	74.42	43	11	0	14	142	10	52	1e-11	68.2
TRINITY_DN1236_c0_g2_i1	gi|115452345|ref|NP_001049773.1|	Os03g0286300 [Oryza sativa Japonica Group] >gi|27476065|gb|AAO16996.1| Putative phosphate/phosphoenolpyruvate translocator protein [Oryza sativa Japonica Group] >gi|108707563|gb|ABF95358.1| plastidic phosphate translocator-like protein2, putative, expressed [Oryza sativa Japonica Group] >gi|113548244|dbj|BAF11687.1| Os03g0286300 [Oryza sativa Japonica Group]	74.42	43	11	0	14	142	10	52	1e-11	68.2
TRINITY_DN20302_c0_g1_i1	gi|115452411|ref|NP_001049806.1|	Os03g0292800 [Oryza sativa Japonica Group] >gi|108707611|gb|ABF95406.1| Ran-binding protein 1, putative, expressed [Oryza sativa Japonica Group] >gi|113548277|dbj|BAF11720.1| Os03g0292800 [Oryza sativa Japonica Group] >gi|215697710|dbj|BAG91704.1| unnamed protein product [Oryza sativa Japonica Group] >gi|218192599|gb|EEC75026.1| hypothetical protein OsI_11117 [Oryza sativa Indica Group] >gi|22262…	93.33	30	2	0	148	237	54	83	6e-10	61.6
TRINITY_DN248_c0_g1_i1	gi|115452531|ref|NP_001049866.1|	Os03g0301700 [Oryza sativa Japonica Group] >gi|122247145|sp|Q10MN6.1|P2C33_ORYSJ RecName: Full=Probable protein phosphatase 2C 33; Short=OsPP2C33 >gi|108707694|gb|ABF95489.1| protein phosphatase 2C, putative, expressed [Oryza sativa Japonica Group] >gi|113548337|dbj|BAF11780.1| Os03g0301700 [Oryza sativa Japonica Group] >gi|215678832|dbj|BAG95269.1| unnamed protein product [Oryza sativa Japonica …	78.05	41	9	0	240	362	72	112	3e-15	80.1
TRINITY_DN248_c0_g2_i1	gi|115452531|ref|NP_001049866.1|	Os03g0301700 [Oryza sativa Japonica Group] >gi|122247145|sp|Q10MN6.1|P2C33_ORYSJ RecName: Full=Probable protein phosphatase 2C 33; Short=OsPP2C33 >gi|108707694|gb|ABF95489.1| protein phosphatase 2C, putative, expressed [Oryza sativa Japonica Group] >gi|113548337|dbj|BAF11780.1| Os03g0301700 [Oryza sativa Japonica Group] >gi|215678832|dbj|BAG95269.1| unnamed protein product [Oryza sativa Japonica …	78.05	41	9	0	241	363	72	112	3e-15	80.1
TRINITY_DN10379_c0_g1_i1	gi|115452757|ref|NP_001049979.1|	Os03g0324600 [Oryza sativa Japonica Group] >gi|108707907|gb|ABF95702.1| NB-ARC domain containing protein, expressed [Oryza sativa Japonica Group] >gi|113548450|dbj|BAF11893.1| Os03g0324600 [Oryza sativa Japonica Group] >gi|125586097|gb|EAZ26761.1| hypothetical protein OsJ_10673 [Oryza sativa Japonica Group]	32.24	152	87	4	16	438	46	192	8e-08	60.1
TRINITY_DN29711_c0_g1_i1	gi|115453623|ref|NP_001050412.1|	Os03g0427100 [Oryza sativa Japonica Group] >gi|37718893|gb|AAR01764.1| expressed protein [Oryza sativa Japonica Group] >gi|108708932|gb|ABF96727.1| RING zinc finger protein, putative, expressed [Oryza sativa Japonica Group] >gi|108708933|gb|ABF96728.1| RING zinc finger protein, putative, expressed [Oryza sativa Japonica Group] >gi|113548883|dbj|BAF12326.1| Os03g0427100 [Oryza sativa Japonica Grou…	35.09	171	90	4	26	481	99	267	5e-15	79.3
TRINITY_DN22758_c0_g1_i1	gi|115453821|ref|NP_001050511.1|	Os03g0568600 [Oryza sativa Japonica Group] >gi|12583795|gb|AAG59647.1|AC084319_5 conserved hypothetical protein protein [Oryza sativa Japonica Group] >gi|108709383|gb|ABF97178.1| DTW domain containing protein, expressed [Oryza sativa Japonica Group] >gi|113548982|dbj|BAF12425.1| Os03g0568600 [Oryza sativa Japonica Group] >gi|125586865|gb|EAZ27529.1| hypothetical protein OsJ_11483 [Oryza sativa Ja…	31.19	109	74	1	145	468	273	381	1e-08	62.4
TRINITY_DN35843_c0_g1_i1	gi|115453931|ref|NP_001050566.1|	Os03g0584400 [Oryza sativa Japonica Group] >gi|113549037|dbj|BAF12480.1| Os03g0584400, partial [Oryza sativa Japonica Group]	72.34	47	13	0	14	154	51	97	6e-18	83.6
TRINITY_DN224_c1_g1_i1	gi|115454325|ref|NP_001050763.1|	Os03g0645100 [Oryza sativa Japonica Group] >gi|573925598|ref|XP_006650342.1| PREDICTED: pyruvate dehydrogenase E1 component subunit beta-4, chloroplastic-like [Oryza brachyantha] >gi|108710071|gb|ABF97866.1| Pyruvate dehydrogenase E1 component beta subunit, putative, expressed [Oryza sativa Japonica Group] >gi|113549234|dbj|BAF12677.1| Os03g0645100 [Oryza sativa Japonica Group] >gi|215697316|dbj|…	96.15	104	4	0	16	327	168	271	4e-66	213
TRINITY_DN9228_c0_g1_i1	gi|115454325|ref|NP_001050763.1|	Os03g0645100 [Oryza sativa Japonica Group] >gi|573925598|ref|XP_006650342.1| PREDICTED: pyruvate dehydrogenase E1 component subunit beta-4, chloroplastic-like [Oryza brachyantha] >gi|108710071|gb|ABF97866.1| Pyruvate dehydrogenase E1 component beta subunit, putative, expressed [Oryza sativa Japonica Group] >gi|113549234|dbj|BAF12677.1| Os03g0645100 [Oryza sativa Japonica Group] >gi|215697316|dbj|…	97.06	170	5	0	13	522	102	271	3e-117	346
TRINITY_DN1927_c0_g1_i1	gi|115454505|ref|NP_001050853.1|	Os03g0667500 [Oryza sativa Japonica Group] >gi|75226305|sp|Q75HB1.1|IRT1_ORYSJ RecName: Full=Fe(2+) transport protein 1; AltName: Full=Fe(II) transport protein 1; AltName: Full=Iron-regulated transporter 1; Short=OsIRT1; Flags: Precursor >gi|18700309|dbj|BAB85123.1| iron regulated metal transporter [Oryza sativa] >gi|40538921|gb|AAR87178.1| putative metal transporter (with alternative splicing) […	72.29	83	23	0	12	260	49	131	3e-28	114
TRINITY_DN1107_c0_g1_i1	gi|115455655|ref|NP_001051428.1|	Os03g0775200 [Oryza sativa Japonica Group] >gi|24899453|gb|AAN65023.1| unknown protein [Oryza sativa Japonica Group] >gi|108711326|gb|ABF99121.1| methyltransferase family protein, expressed [Oryza sativa Japonica Group] >gi|113549899|dbj|BAF13342.1| Os03g0775200 [Oryza sativa Japonica Group] >gi|222625889|gb|EEE60021.1| hypothetical protein OsJ_12771 [Oryza sativa Japonica Group]	54.55	44	19	1	40	168	23	66	1e-06	55.5
TRINITY_DN16759_c0_g1_i1	gi|115456677|ref|NP_001051939.1|	Os03g0854600 [Oryza sativa Japonica Group] >gi|29126333|gb|AAO66525.1| putative endoxyloglucan transferase [Oryza sativa Japonica Group] >gi|108712169|gb|ABF99964.1| xyloglucan endotransglucosylase/hydrolase protein 28precursor, putative, expressed [Oryza sativa Japonica Group] >gi|113550410|dbj|BAF13853.1| Os03g0854600 [Oryza sativa Japonica Group] >gi|125588689|gb|EAZ29353.1| hypothetical prote…	47.27	55	29	0	346	510	12	66	5e-08	60.5
TRINITY_DN1215_c0_g1_i1	gi|115456904|ref|NP_001052052.1|	Os04g0117300 [Oryza sativa Japonica Group] >gi|113563623|dbj|BAF13966.1| Os04g0117300, partial [Oryza sativa Japonica Group]	75	128	32	0	8	391	63	190	8e-63	214
TRINITY_DN27532_c0_g1_i1	gi|115456904|ref|NP_001052052.1|	Os04g0117300 [Oryza sativa Japonica Group] >gi|113563623|dbj|BAF13966.1| Os04g0117300, partial [Oryza sativa Japonica Group]	68.87	151	45	1	16	468	317	465	2e-71	238
TRINITY_DN180_c0_g3_i1	gi|115456930|ref|NP_001052065.1|	Os04g0119400 [Oryza sativa Japonica Group] >gi|75233086|sp|Q7XTJ3.2|ODPA3_ORYSJ RecName: Full=Pyruvate dehydrogenase E1 component subunit alpha-3, chloroplastic; Flags: Precursor >gi|38344868|emb|CAE01294.2| OSJNBa0020P07.11 [Oryza sativa Japonica Group] >gi|113563636|dbj|BAF13979.1| Os04g0119400 [Oryza sativa Japonica Group] >gi|125589167|gb|EAZ29517.1| hypothetical protein OsJ_13591 [Oryza sati…	90.8	87	8	0	12	272	194	280	4e-49	171
TRINITY_DN180_c0_g4_i1	gi|115456930|ref|NP_001052065.1|	Os04g0119400 [Oryza sativa Japonica Group] >gi|75233086|sp|Q7XTJ3.2|ODPA3_ORYSJ RecName: Full=Pyruvate dehydrogenase E1 component subunit alpha-3, chloroplastic; Flags: Precursor >gi|38344868|emb|CAE01294.2| OSJNBa0020P07.11 [Oryza sativa Japonica Group] >gi|113563636|dbj|BAF13979.1| Os04g0119400 [Oryza sativa Japonica Group] >gi|125589167|gb|EAZ29517.1| hypothetical protein OsJ_13591 [Oryza sati…	90.8	87	8	0	12	272	194	280	4e-49	171
TRINITY_DN24935_c0_g2_i1	gi|115458012|ref|NP_001052606.1|	Os04g0382200 [Oryza sativa Japonica Group] >gi|38346639|emb|CAD40739.2| OSJNBa0072D21.9 [Oryza sativa Japonica Group] >gi|113564177|dbj|BAF14520.1| Os04g0382200 [Oryza sativa Japonica Group]	58.73	126	49	1	12	380	283	408	5e-35	137
TRINITY_DN13344_c0_g1_i1	gi|115458260|ref|NP_001052730.1|	Os04g0410600 [Oryza sativa Japonica Group] >gi|21741737|emb|CAD40660.1| OSJNBa0073L04.3 [Oryza sativa Japonica Group] >gi|113564301|dbj|BAF14644.1| Os04g0410600 [Oryza sativa Japonica Group] >gi|125590310|gb|EAZ30660.1| hypothetical protein OsJ_14714 [Oryza sativa Japonica Group] >gi|215768362|dbj|BAH00591.1| unnamed protein product [Oryza sativa Japonica Group]	79.31	29	6	0	16	102	150	178	2e-07	58.2
TRINITY_DN28301_c0_g1_i1	gi|115458764|ref|NP_001052982.1|	Os04g0459000 [Oryza sativa Japonica Group] >gi|113564553|dbj|BAF14896.1| Os04g0459000 [Oryza sativa Japonica Group] >gi|222628987|gb|EEE61119.1| hypothetical protein OsJ_15045 [Oryza sativa Japonica Group]	92.11	38	3	0	221	334	109	146	1e-15	82.4
TRINITY_DN1848_c0_g1_i1	gi|115459594|ref|NP_001053397.1|	Os04g0531500 [Oryza sativa Japonica Group] >gi|113564968|dbj|BAF15311.1| Os04g0531500 [Oryza sativa Japonica Group]	91.55	71	6	0	162	374	507	577	4e-53	142
TRINITY_DN33860_c0_g1_i1	gi|115460090|ref|NP_001053645.1|	Os04g0579700 [Oryza sativa Japonica Group] >gi|32488518|emb|CAE03270.1| OSJNBa0011J08.25 [Oryza sativa Japonica Group] >gi|38345861|emb|CAD41158.2| OSJNBa0064M23.3 [Oryza sativa Japonica Group] >gi|113565216|dbj|BAF15559.1| Os04g0579700 [Oryza sativa Japonica Group] >gi|125549446|gb|EAY95268.1| hypothetical protein OsI_17091 [Oryza sativa Indica Group] >gi|125591386|gb|EAZ31736.1| hypothetical pr…	70.83	48	13	1	14	157	25	71	1e-12	70.9
TRINITY_DN2524_c0_g1_i1	gi|115460280|ref|NP_001053740.1|	Os04g0598000 [Oryza sativa Japonica Group] >gi|39545862|emb|CAE03940.3| OSJNba0093F12.14 [Oryza sativa Japonica Group] >gi|113565311|dbj|BAF15654.1| Os04g0598000 [Oryza sativa Japonica Group] >gi|125591501|gb|EAZ31851.1| hypothetical protein OsJ_16014 [Oryza sativa Japonica Group] >gi|215768372|dbj|BAH00601.1| unnamed protein product [Oryza sativa Japonica Group]	68.42	38	10	1	102	215	34	69	1e-06	51.6
TRINITY_DN1666_c1_g1_i1	gi|115460308|ref|NP_001053754.1|	Os04g0599800 [Oryza sativa Japonica Group] >gi|113565325|dbj|BAF15668.1| Os04g0599800 [Oryza sativa Japonica Group] >gi|215737272|dbj|BAG96201.1| unnamed protein product [Oryza sativa Japonica Group]	58.75	80	29	1	1	240	405	480	2e-21	96.3
TRINITY_DN27377_c0_g1_i1	gi|115460906|ref|NP_001054053.1|	Os04g0643700 [Oryza sativa Japonica Group] >gi|38344884|emb|CAD41907.2| OSJNBa0033G05.8 [Oryza sativa Japonica Group] >gi|113565624|dbj|BAF15967.1| Os04g0643700 [Oryza sativa Japonica Group] >gi|125591829|gb|EAZ32179.1| hypothetical protein OsJ_16385 [Oryza sativa Japonica Group] >gi|215701473|dbj|BAG92897.1| unnamed protein product [Oryza sativa Japonica Group] >gi|215704877|dbj|BAG94905.1| unna…	55	80	35	1	3	242	268	346	5e-27	110
TRINITY_DN4678_c0_g1_i1	gi|115463723|ref|NP_001055461.1|	Os05g0395000 [Oryza sativa Japonica Group] >gi|46981316|gb|AAT07634.1| unknown protein [Oryza sativa Japonica Group] >gi|51038099|gb|AAT93902.1| unknown protein [Oryza sativa Japonica Group] >gi|113579012|dbj|BAF17375.1| Os05g0395000 [Oryza sativa Japonica Group] >gi|215701364|dbj|BAG92788.1| unnamed protein product [Oryza sativa Japonica Group] >gi|215740673|dbj|BAG97329.1| unnamed protein produ…	38.82	152	80	5	29	445	58	209	8e-15	80.9
TRINITY_DN27355_c0_g1_i1	gi|115463723|ref|NP_001055461.1|	Os05g0395000 [Oryza sativa Japonica Group] >gi|46981316|gb|AAT07634.1| unknown protein [Oryza sativa Japonica Group] >gi|51038099|gb|AAT93902.1| unknown protein [Oryza sativa Japonica Group] >gi|113579012|dbj|BAF17375.1| Os05g0395000 [Oryza sativa Japonica Group] >gi|215701364|dbj|BAG92788.1| unnamed protein product [Oryza sativa Japonica Group] >gi|215740673|dbj|BAG97329.1| unnamed protein produ…	44.52	155	81	3	12	473	31	181	9e-28	119
TRINITY_DN5576_c0_g2_i1	gi|115463745|ref|NP_001055472.1|	Os05g0398100 [Oryza sativa Japonica Group] >gi|51854419|gb|AAU10798.1| hypothetical protein [Oryza sativa Japonica Group] >gi|113579023|dbj|BAF17386.1| Os05g0398100 [Oryza sativa Japonica Group]	49.37	79	9	1	15	251	86	133	5e-10	64.7
TRINITY_DN28027_c0_g1_i1	gi|115464051|ref|NP_001055625.1|	Os05g0430700 [Oryza sativa Japonica Group] >gi|49328041|gb|AAT58742.1| unknown protein [Oryza sativa Japonica Group] >gi|55733920|gb|AAV59427.1| unknown protein [Oryza sativa Japonica Group] >gi|113579176|dbj|BAF17539.1| Os05g0430700 [Oryza sativa Japonica Group] >gi|125552441|gb|EAY98150.1| hypothetical protein OsI_20065 [Oryza sativa Indica Group] >gi|215768287|dbj|BAH00516.1| unnamed protein p…	82.14	56	10	0	248	415	99	154	9e-23	100
TRINITY_DN13996_c0_g1_i1	gi|115464175|ref|NP_001055687.1|	Os05g0446300 [Oryza sativa Japonica Group] >gi|75115126|sp|Q65WT0.1|BD31B_ORYSJ RecName: Full=Protein BUD31 homolog 2; AltName: Full=Protein G10 homolog 2 >gi|52353717|gb|AAU44283.1| putative G10 protein [Oryza sativa Japonica Group] >gi|113579238|dbj|BAF17601.1| Os05g0446300 [Oryza sativa Japonica Group] >gi|125552524|gb|EAY98233.1| hypothetical protein OsI_20144 [Oryza sativa Indica Group] >gi|…	94.29	35	2	0	197	301	32	66	2e-21	76.3
TRINITY_DN17600_c0_g1_i1	gi|115464371|ref|NP_001055785.1|	Os05g0466200 [Oryza sativa Japonica Group] >gi|49328059|gb|AAT58759.1| putative kinase interacting family protein [Oryza sativa Japonica Group] >gi|49328082|gb|AAT58781.1| putative kinase interacting family protein [Oryza sativa Japonica Group] >gi|113579336|dbj|BAF17699.1| Os05g0466200 [Oryza sativa Japonica Group] >gi|215704158|dbj|BAG92998.1| unnamed protein product [Oryza sativa Japonica Grou…	50.31	161	70	2	16	468	706	866	2e-41	159
TRINITY_DN10601_c0_g1_i1	gi|115464735|ref|NP_001055967.1|	Os05g0500900 [Oryza sativa Japonica Group] >gi|75113903|sp|Q60EJ6.1|GH34_ORYSJ RecName: Full=Probable indole-3-acetic acid-amido synthetase GH3.4; AltName: Full=Auxin-responsive GH3-like protein 4; Short=OsGH3-4 >gi|53749366|gb|AAU90225.1| putative auxin-responsive protein GH3 [Oryza sativa Japonica Group] >gi|113579518|dbj|BAF17881.1| Os05g0500900 [Oryza sativa Japonica Group] >gi|125552879|gb|E…	75.96	104	25	0	1	312	278	381	1e-52	184
TRINITY_DN24032_c0_g1_i1	gi|115465605|ref|NP_001056402.1|	Os05g0576600 [Oryza sativa Japonica Group] >gi|47900278|gb|AAT39146.1| unknown protein [Oryza sativa Japonica Group] >gi|113579953|dbj|BAF18316.1| Os05g0576600 [Oryza sativa Japonica Group] >gi|215765913|dbj|BAG98141.1| unnamed protein product [Oryza sativa Japonica Group] >gi|222632661|gb|EEE64793.1| hypothetical protein OsJ_19649 [Oryza sativa Japonica Group]	38.94	113	59	1	42	350	4	116	7e-12	70.1
TRINITY_DN7949_c0_g1_i1	gi|115467402|ref|NP_001057300.1|	Os06g0253100 [Oryza sativa Japonica Group] >gi|75288763|sp|Q652V8.1|HSP16_ORYSJ RecName: Full=16.0 kDa heat shock protein, peroxisomal; Short=OsHsp16.0 >gi|52077112|dbj|BAD46159.1| putative heat shock protein [Oryza sativa Japonica Group] >gi|113595340|dbj|BAF19214.1| Os06g0253100 [Oryza sativa Japonica Group] >gi|125596727|gb|EAZ36507.1| hypothetical protein OsJ_20841 [Oryza sativa Japonica Grou…	56.14	57	19	1	214	366	49	105	2e-15	67.8
TRINITY_DN33390_c0_g1_i1	gi|115467482|ref|NP_001057340.1|	Os06g0265000 [Oryza sativa Japonica Group] >gi|3182921|sp|Q43011.3|ASNS2_ORYSJ RecName: Full=Asparagine synthetase [glutamine-hydrolyzing] 2; AltName: Full=Glutamine-dependent asparagine synthetase 2 >gi|1432054|gb|AAB03991.1| asparagine synthetase [Oryza sativa Japonica Group] >gi|1902992|dbj|BAA18951.1| asparagine synthetase [Oryza sativa Japonica Group] >gi|53793170|dbj|BAD54377.1| asparagine …	87.5	32	4	0	334	429	27	58	7e-21	72.8
TRINITY_DN7642_c0_g1_i1	gi|115467784|ref|NP_001057491.1|	Os06g0314100 [Oryza sativa Japonica Group] >gi|54291635|dbj|BAD62428.1| PPR-repeat protein-like [Oryza sativa Japonica Group] >gi|113595531|dbj|BAF19405.1| Os06g0314100 [Oryza sativa Japonica Group] >gi|125597005|gb|EAZ36785.1| hypothetical protein OsJ_21122 [Oryza sativa Japonica Group]	52.21	113	49	2	13	339	171	282	8e-27	114
TRINITY_DN11868_c0_g1_i1	gi|115467868|ref|NP_001057533.1|	Os06g0328800 [Oryza sativa Japonica Group] >gi|50725108|dbj|BAD33290.1| unknown protein [Oryza sativa Japonica Group] >gi|113595573|dbj|BAF19447.1| Os06g0328800 [Oryza sativa Japonica Group] >gi|215686961|dbj|BAG89758.1| unnamed protein product [Oryza sativa Japonica Group] >gi|222635492|gb|EEE65624.1| hypothetical protein OsJ_21187 [Oryza sativa Japonica Group]	79.17	48	10	0	13	156	178	225	2e-18	86.7
TRINITY_DN18400_c0_g1_i1	gi|115467902|ref|NP_001057550.1|	Os06g0334300 [Oryza sativa Japonica Group] >gi|54291187|dbj|BAD61884.1| putative receptor-like protein kinase [Oryza sativa Japonica Group] >gi|113595590|dbj|BAF19464.1| Os06g0334300 [Oryza sativa Japonica Group] >gi|218198103|gb|EEC80530.1| hypothetical protein OsI_22812 [Oryza sativa Indica Group]	82.46	57	10	0	96	266	593	649	2e-32	105
TRINITY_DN12619_c0_g1_i1	gi|115468406|ref|NP_001057802.1|	Os06g0539400 [Oryza sativa Japonica Group] >gi|53793047|dbj|BAD54258.1| putative cationic amino acid transporter [Oryza sativa Japonica Group] >gi|53793132|dbj|BAD54341.1| putative cationic amino acid transporter [Oryza sativa Japonica Group] >gi|113595842|dbj|BAF19716.1| Os06g0539400 [Oryza sativa Japonica Group] >gi|125597481|gb|EAZ37261.1| hypothetical protein OsJ_21598 [Oryza sativa Japonica …	59.65	57	23	0	15	185	192	248	5e-13	72.4
TRINITY_DN37081_c0_g1_i1	gi|115468508|ref|NP_001057853.1|	Os06g0556000 [Oryza sativa Japonica Group] >gi|53792565|dbj|BAD53554.1| putative amino acid transporter [Oryza sativa Japonica Group] >gi|113595893|dbj|BAF19767.1| Os06g0556000 [Oryza sativa Japonica Group] >gi|125555719|gb|EAZ01325.1| hypothetical protein OsI_23356 [Oryza sativa Indica Group] >gi|125597558|gb|EAZ37338.1| hypothetical protein OsJ_21679 [Oryza sativa Japonica Group] >gi|215734984|…	80.56	36	7	0	144	251	237	272	4e-09	62.8
TRINITY_DN26754_c0_g1_i1	gi|115468518|ref|NP_001057858.1|	Os06g0557100 [Oryza sativa Japonica Group] >gi|53792965|dbj|BAD54139.1| putative serine-threonine protein kinase [Oryza sativa Japonica Group] >gi|113595898|dbj|BAF19772.1| Os06g0557100 [Oryza sativa Japonica Group] >gi|125555724|gb|EAZ01330.1| hypothetical protein OsI_23361 [Oryza sativa Indica Group] >gi|125597564|gb|EAZ37344.1| hypothetical protein OsJ_21683 [Oryza sativa Japonica Group]	59.65	57	23	0	63	233	310	366	2e-13	74.3
TRINITY_DN24797_c0_g1_i1	gi|115469058|ref|NP_001058128.1|	Os06g0632700 [Oryza sativa Japonica Group] >gi|113596168|dbj|BAF20042.1| Os06g0632700 [Oryza sativa Japonica Group] >gi|215704898|dbj|BAG94926.1| unnamed protein product [Oryza sativa Japonica Group]	50	138	69	0	19	432	151	288	1e-40	153
TRINITY_DN5344_c0_g1_i1	gi|115469258|ref|NP_001058228.1|	Os06g0651300 [Oryza sativa Japonica Group] >gi|51534995|dbj|BAD38119.1| unknown protein [Oryza sativa Japonica Group] >gi|113596268|dbj|BAF20142.1| Os06g0651300 [Oryza sativa Japonica Group] >gi|215707222|dbj|BAG93682.1| unnamed protein product [Oryza sativa Japonica Group]	46.67	45	24	0	81	215	285	329	5e-07	57.4
TRINITY_DN5344_c0_g4_i1	gi|115469258|ref|NP_001058228.1|	Os06g0651300 [Oryza sativa Japonica Group] >gi|51534995|dbj|BAD38119.1| unknown protein [Oryza sativa Japonica Group] >gi|113596268|dbj|BAF20142.1| Os06g0651300 [Oryza sativa Japonica Group] >gi|215707222|dbj|BAG93682.1| unnamed protein product [Oryza sativa Japonica Group]	43.1	58	28	1	12	185	277	329	2e-07	58.5
TRINITY_DN5344_c0_g5_i1	gi|115469258|ref|NP_001058228.1|	Os06g0651300 [Oryza sativa Japonica Group] >gi|51534995|dbj|BAD38119.1| unknown protein [Oryza sativa Japonica Group] >gi|113596268|dbj|BAF20142.1| Os06g0651300 [Oryza sativa Japonica Group] >gi|215707222|dbj|BAG93682.1| unnamed protein product [Oryza sativa Japonica Group]	43.1	58	28	1	12	185	277	329	1e-07	58.5
TRINITY_DN5344_c0_g6_i1	gi|115469258|ref|NP_001058228.1|	Os06g0651300 [Oryza sativa Japonica Group] >gi|51534995|dbj|BAD38119.1| unknown protein [Oryza sativa Japonica Group] >gi|113596268|dbj|BAF20142.1| Os06g0651300 [Oryza sativa Japonica Group] >gi|215707222|dbj|BAG93682.1| unnamed protein product [Oryza sativa Japonica Group]	46.67	45	24	0	81	215	285	329	1e-06	57
TRINITY_DN1506_c0_g1_i1	gi|115469806|ref|NP_001058502.1|	Os06g0703800 [Oryza sativa Japonica Group] >gi|53791920|dbj|BAD54042.1| unknown protein [Oryza sativa Japonica Group] >gi|113596542|dbj|BAF20416.1| Os06g0703800 [Oryza sativa Japonica Group] >gi|215694605|dbj|BAG89796.1| unnamed protein product [Oryza sativa Japonica Group] >gi|218198847|gb|EEC81274.1| hypothetical protein OsI_24377 [Oryza sativa Indica Group] >gi|222636185|gb|EEE66317.1| hypothe…	75.68	37	9	0	43	153	124	160	7e-10	62.4
TRINITY_DN296_c0_g1_i1	gi|115469854|ref|NP_001058526.1|	Os06g0707300 [Oryza sativa Japonica Group] >gi|53792591|dbj|BAD53606.1| unknown protein [Oryza sativa Japonica Group] >gi|53792784|dbj|BAD53819.1| unknown protein [Oryza sativa Japonica Group] >gi|113596566|dbj|BAF20440.1| Os06g0707300 [Oryza sativa Japonica Group] >gi|125556699|gb|EAZ02305.1| hypothetical protein OsI_24405 [Oryza sativa Indica Group] >gi|215715330|dbj|BAG95081.1| unnamed protein…	33.09	136	77	3	18	386	19	153	1e-09	65.1
TRINITY_DN296_c0_g3_i1	gi|115469854|ref|NP_001058526.1|	Os06g0707300 [Oryza sativa Japonica Group] >gi|53792591|dbj|BAD53606.1| unknown protein [Oryza sativa Japonica Group] >gi|53792784|dbj|BAD53819.1| unknown protein [Oryza sativa Japonica Group] >gi|113596566|dbj|BAF20440.1| Os06g0707300 [Oryza sativa Japonica Group] >gi|125556699|gb|EAZ02305.1| hypothetical protein OsI_24405 [Oryza sativa Indica Group] >gi|215715330|dbj|BAG95081.1| unnamed protein…	35	140	79	4	76	459	14	153	1e-09	65.5
TRINITY_DN26193_c0_g1_i1	gi|115469988|ref|NP_001058593.1|	Os06g0717200 [Oryza sativa Japonica Group] >gi|75112604|sp|Q5Z9N5.1|FON1_ORYSJ RecName: Full=Leucine-rich repeat receptor-like kinase protein FLORAL ORGAN NUMBER1; Short=OsFON1; AltName: Full=CLV1-like LRR receptor kinase; Flags: Precursor >gi|18855025|gb|AAL79717.1|AC091774_8 putative receptor protein kinase [Oryza sativa Japonica Group] >gi|53791794|dbj|BAD53588.1| putative leucine-rich repeat/…	61.16	121	47	0	16	378	479	599	3e-38	147
TRINITY_DN7982_c0_g1_i1	gi|115471099|ref|NP_001059148.1|	Os07g0205500 [Oryza sativa Japonica Group] >gi|34393299|dbj|BAC83228.1| putative DD1A protein [Oryza sativa Japonica Group] >gi|113610684|dbj|BAF21062.1| Os07g0205500 [Oryza sativa Japonica Group] >gi|125557631|gb|EAZ03167.1| hypothetical protein OsI_25320 [Oryza sativa Indica Group] >gi|215737158|dbj|BAG96087.1| unnamed protein product [Oryza sativa Japonica Group]	81.25	32	6	0	91	186	45	76	2e-10	65.1
TRINITY_DN4992_c0_g1_i1	gi|115471457|ref|NP_001059327.1|	Os07g0262800 [Oryza sativa Japonica Group] >gi|113610863|dbj|BAF21241.1| Os07g0262800, partial [Oryza sativa Japonica Group]	61.9	63	19	1	17	190	116	178	5e-20	89.7
TRINITY_DN4399_c1_g1_i1	gi|115472961|ref|NP_001060079.1|	Os07g0575600 [Oryza sativa Japonica Group] >gi|22093630|dbj|BAC06925.1| putative receptor-type protein kinase LRK1 [Oryza sativa Japonica Group] >gi|113611615|dbj|BAF21993.1| Os07g0575600 [Oryza sativa Japonica Group] >gi|222637328|gb|EEE67460.1| hypothetical protein OsJ_24849 [Oryza sativa Japonica Group]	63.51	74	26	1	14	232	195	268	2e-23	102
TRINITY_DN4498_c0_g1_i1	gi|115472961|ref|NP_001060079.1|	Os07g0575600 [Oryza sativa Japonica Group] >gi|22093630|dbj|BAC06925.1| putative receptor-type protein kinase LRK1 [Oryza sativa Japonica Group] >gi|113611615|dbj|BAF21993.1| Os07g0575600 [Oryza sativa Japonica Group] >gi|222637328|gb|EEE67460.1| hypothetical protein OsJ_24849 [Oryza sativa Japonica Group]	57.47	87	37	0	17	277	539	625	1e-25	109
TRINITY_DN19641_c0_g1_i1	gi|115472961|ref|NP_001060079.1|	Os07g0575600 [Oryza sativa Japonica Group] >gi|22093630|dbj|BAC06925.1| putative receptor-type protein kinase LRK1 [Oryza sativa Japonica Group] >gi|113611615|dbj|BAF21993.1| Os07g0575600 [Oryza sativa Japonica Group] >gi|222637328|gb|EEE67460.1| hypothetical protein OsJ_24849 [Oryza sativa Japonica Group]	81.01	79	15	0	1	237	367	445	9e-40	148
TRINITY_DN19952_c0_g1_i1	gi|115473155|ref|NP_001060176.1|	Os07g0597200 [Oryza sativa Japonica Group] >gi|113611712|dbj|BAF22090.1| Os07g0597200 [Oryza sativa Japonica Group] >gi|125600957|gb|EAZ40533.1| hypothetical protein OsJ_24989 [Oryza sativa Japonica Group]	60.42	48	19	0	16	159	510	557	1e-12	71.2
TRINITY_DN6958_c0_g1_i1	gi|115473313|ref|NP_001060255.1|	Os07g0613300 [Oryza sativa Japonica Group] >gi|75152194|sp|Q8H3A7.1|XPOT_ORYSJ RecName: Full=Exportin-T; AltName: Full=Exportin(tRNA); AltName: Full=Protein PAUSED homolog; AltName: Full=tRNA exportin >gi|23237918|dbj|BAC16491.1| putative exportin, tRNA [Oryza sativa Japonica Group] >gi|33146701|dbj|BAC79501.1| putative exportin, tRNA (nuclear export receptor for tRNAs) [Oryza sativa Japonica Gro…	57.25	131	48	3	15	386	293	422	1e-35	140
TRINITY_DN13772_c0_g1_i1	gi|115473733|ref|NP_001060465.1|	Os07g0646800 [Oryza sativa Japonica Group] >gi|22093696|dbj|BAC06990.1| putative glycosyltransferase [Oryza sativa Japonica Group] >gi|50510245|dbj|BAD31451.1| putative glycosyltransferase [Oryza sativa Japonica Group] >gi|113612001|dbj|BAF22379.1| Os07g0646800 [Oryza sativa Japonica Group] >gi|125559384|gb|EAZ04920.1| hypothetical protein OsI_27099 [Oryza sativa Indica Group] >gi|125601306|gb|EA…	86.67	45	6	0	17	151	333	377	2e-17	89
TRINITY_DN17627_c0_g1_i1	gi|115474123|ref|NP_001060660.1|	Os07g0682400 [Oryza sativa Japonica Group] >gi|122166929|sp|Q0D3J9.1|C3H53_ORYSJ RecName: Full=Zinc finger CCCH domain-containing protein 53; Short=OsC3H53 >gi|113612196|dbj|BAF22574.1| Os07g0682400 [Oryza sativa Japonica Group] >gi|215767061|dbj|BAG99289.1| unnamed protein product [Oryza sativa Japonica Group] >gi|215767076|dbj|BAG99304.1| unnamed protein product [Oryza sativa Japonica Group]	90.24	41	4	0	499	621	405	445	2e-30	80.9
TRINITY_DN3612_c0_g1_i1	gi|115474531|ref|NP_001060862.1|	Os08g0117400 [Oryza sativa Japonica Group] >gi|573953594|ref|XP_006659067.1| PREDICTED: probable calcium-binding protein CML7-like [Oryza brachyantha] >gi|75148536|sp|Q84VG0.1|CML7_ORYSJ RecName: Full=Probable calcium-binding protein CML7; AltName: Full=Calmodulin-like protein 7 >gi|29367559|gb|AAO72641.1| putative serine/threonine kinase [Oryza sativa Japonica Group] >gi|50725633|dbj|BAD33100.1|…	84.62	52	8	0	45	200	97	148	1e-23	97.1
TRINITY_DN3612_c0_g2_i1	gi|115474531|ref|NP_001060862.1|	Os08g0117400 [Oryza sativa Japonica Group] >gi|573953594|ref|XP_006659067.1| PREDICTED: probable calcium-binding protein CML7-like [Oryza brachyantha] >gi|75148536|sp|Q84VG0.1|CML7_ORYSJ RecName: Full=Probable calcium-binding protein CML7; AltName: Full=Calmodulin-like protein 7 >gi|29367559|gb|AAO72641.1| putative serine/threonine kinase [Oryza sativa Japonica Group] >gi|50725633|dbj|BAD33100.1|…	84.62	52	8	0	105	260	97	148	2e-23	97.1
TRINITY_DN21792_c0_g3_i1	gi|115475515|ref|NP_001061354.1|	Os08g0245400 [Oryza sativa Japonica Group] >gi|75294322|sp|Q6ZKV8.1|BIODA_ORYSJ RecName: Full=Bifunctional dethiobiotin synthetase/7,8-diamino-pelargonic acid aminotransferase, mitochondrial; AltName: Full=Bifunctional BIO3-BIO1 protein; Includes: RecName: Full=Dethiobiotin synthetase; AltName: Full=DTB synthetase; Short=DTBS; AltName: Full=Protein BIOTIN AUXOTROPH 3; Includes: RecName: Full=7,8-…	64.71	85	27	1	58	312	133	214	4e-21	97.8
TRINITY_DN26403_c0_g1_i1	gi|115475611|ref|NP_001061402.1|	Os08g0266200 [Oryza sativa Japonica Group] >gi|37806391|dbj|BAC99929.1| unknown protein [Oryza sativa Japonica Group] >gi|113623371|dbj|BAF23316.1| Os08g0266200 [Oryza sativa Japonica Group] >gi|218200802|gb|EEC83229.1| hypothetical protein OsI_28518 [Oryza sativa Indica Group] >gi|222640228|gb|EEE68360.1| hypothetical protein OsJ_26664 [Oryza sativa Japonica Group]	65.91	44	15	0	9	140	1	44	6e-08	55.5
TRINITY_DN9542_c0_g1_i1	gi|115476244|ref|NP_001061718.1|	Os08g0389500 [Oryza sativa Japonica Group] >gi|113623687|dbj|BAF23632.1| Os08g0389500 [Oryza sativa Japonica Group]	60.42	96	37	1	8	295	1123	1217	7e-29	120
TRINITY_DN25615_c0_g1_i1	gi|115476400|ref|NP_001061796.1|	Os08g0412700 [Oryza sativa Japonica Group] >gi|37806193|dbj|BAC99696.1| unknown protein [Oryza sativa Japonica Group] >gi|113623765|dbj|BAF23710.1| Os08g0412700 [Oryza sativa Japonica Group] >gi|222640542|gb|EEE68674.1| hypothetical protein OsJ_27294 [Oryza sativa Japonica Group]	58.93	56	23	0	117	284	118	173	3e-16	81.3
TRINITY_DN3843_c0_g1_i1	gi|115476622|ref|NP_001061907.1|	Os08g0441100 [Oryza sativa Japonica Group] >gi|113623876|dbj|BAF23821.1| Os08g0441100, partial [Oryza sativa Japonica Group]	70.59	102	30	0	4	309	187	288	1e-37	138
TRINITY_DN6981_c0_g1_i1	gi|115476762|ref|NP_001061977.1|	Os08g0460600 [Oryza sativa Japonica Group] >gi|113623946|dbj|BAF23891.1| Os08g0460600, partial [Oryza sativa Japonica Group]	68.52	54	17	0	15	176	62	115	1e-19	88.2
TRINITY_DN13020_c0_g1_i1	gi|115476812|ref|NP_001062002.1|	Os08g0467300 [Oryza sativa Japonica Group] >gi|42407391|dbj|BAD09549.1| unknown protein [Oryza sativa Japonica Group] >gi|42409439|dbj|BAD10784.1| unknown protein [Oryza sativa Japonica Group] >gi|113623971|dbj|BAF23916.1| Os08g0467300 [Oryza sativa Japonica Group] >gi|125603705|gb|EAZ43030.1| hypothetical protein OsJ_27617 [Oryza sativa Japonica Group]	56.47	85	32	1	1	240	219	303	9e-21	93.2
TRINITY_DN7299_c0_g1_i1	gi|115477248|ref|NP_001062220.1|	Os08g0512600 [Oryza sativa Japonica Group] >gi|122222032|sp|Q0J4I1.1|CKB21_ORYSJ RecName: Full=Cyclin-dependent kinase B2-1; Short=CDKB2;1; Short=CDKB;2; AltName: Full=CDC2Os-3 >gi|113624189|dbj|BAF24134.1| Os08g0512600 [Oryza sativa Japonica Group] >gi|218201442|gb|EEC83869.1| hypothetical protein OsI_29856 [Oryza sativa Indica Group] >gi|222640853|gb|EEE68985.1| hypothetical protein OsJ_27911 […	87.3	63	8	0	290	478	21	83	2e-26	112
TRINITY_DN16317_c0_g1_i1	gi|115477934|ref|NP_001062562.1|	Os09g0106700 [Oryza sativa Japonica Group] >gi|113630795|dbj|BAF24476.1| Os09g0106700 [Oryza sativa Japonica Group] >gi|215694649|dbj|BAG89840.1| unnamed protein product [Oryza sativa Japonica Group]	56.86	51	11	1	4	156	98	137	2e-06	52.8
TRINITY_DN5567_c0_g4_i1	gi|115478909|ref|NP_001063048.1|	Os09g0378300 [Oryza sativa Japonica Group] >gi|49389062|dbj|BAD26302.1| putative leucyl-tRNA synthetase [Oryza sativa Japonica Group] >gi|113631281|dbj|BAF24962.1| Os09g0378300 [Oryza sativa Japonica Group] >gi|125605516|gb|EAZ44552.1| hypothetical protein OsJ_29173 [Oryza sativa Japonica Group] >gi|215697136|dbj|BAG91130.1| unnamed protein product [Oryza sativa Japonica Group]	83.75	80	13	0	6	245	223	302	2e-32	129
TRINITY_DN20071_c0_g1_i1	gi|115479021|ref|NP_001063104.1|	Os09g0397300 [Oryza sativa Japonica Group] >gi|50252610|dbj|BAD28781.1| putative trehalose-6-phosphate synthase/phosphatase [Oryza sativa Japonica Group] >gi|113631337|dbj|BAF25018.1| Os09g0397300 [Oryza sativa Japonica Group]	78.03	132	29	0	34	429	327	458	9e-63	216
TRINITY_DN5285_c0_g2_i1	gi|115479177|ref|NP_001063182.1|	Os09g0416900 [Oryza sativa Japonica Group] >gi|50253016|dbj|BAD29266.1| arm repeat-containing protein-like [Oryza sativa Japonica Group] >gi|113631415|dbj|BAF25096.1| Os09g0416900 [Oryza sativa Japonica Group]	57.48	127	33	5	46	369	341	465	1e-26	112
TRINITY_DN4647_c0_g2_i1	gi|115480357|ref|NP_001063772.1|	Os09g0534000 [Oryza sativa Japonica Group] >gi|50725802|dbj|BAD33332.1| unknown protein [Oryza sativa Japonica Group] >gi|113632005|dbj|BAF25686.1| Os09g0534000 [Oryza sativa Japonica Group]	54.79	73	33	0	116	334	225	297	1e-14	78.6
TRINITY_DN4647_c0_g3_i1	gi|115480357|ref|NP_001063772.1|	Os09g0534000 [Oryza sativa Japonica Group] >gi|50725802|dbj|BAD33332.1| unknown protein [Oryza sativa Japonica Group] >gi|113632005|dbj|BAF25686.1| Os09g0534000 [Oryza sativa Japonica Group]	56.34	71	31	0	122	334	227	297	6e-14	76.6
TRINITY_DN4647_c0_g5_i1	gi|115480357|ref|NP_001063772.1|	Os09g0534000 [Oryza sativa Japonica Group] >gi|50725802|dbj|BAD33332.1| unknown protein [Oryza sativa Japonica Group] >gi|113632005|dbj|BAF25686.1| Os09g0534000 [Oryza sativa Japonica Group]	54.79	73	33	0	116	334	225	297	7e-15	79
TRINITY_DN37665_c0_g1_i1	gi|115480369|ref|NP_001063778.1|	Os09g0535100 [Oryza sativa Japonica Group] >gi|50726579|dbj|BAD34213.1| unknown protein [Oryza sativa Japonica Group] >gi|113632011|dbj|BAF25692.1| Os09g0535100 [Oryza sativa Japonica Group] >gi|215697665|dbj|BAG91659.1| unnamed protein product [Oryza sativa Japonica Group]	67.86	28	9	0	160	243	54	81	4e-06	42
TRINITY_DN2469_c0_g1_i1	gi|115481322|ref|NP_001064254.1|	Os10g0182000 [Oryza sativa Japonica Group] >gi|110288715|gb|ABG65948.1| Alanyl-tRNA synthetase, mitochondrial precursor, putative, expressed [Oryza sativa Japonica Group] >gi|113638863|dbj|BAF26168.1| Os10g0182000 [Oryza sativa Japonica Group] >gi|215694746|dbj|BAG89937.1| unnamed protein product [Oryza sativa Japonica Group]	93.62	47	3	0	255	395	127	173	7e-24	107
TRINITY_DN36134_c0_g1_i1	gi|115483634|ref|NP_001065487.1|	Os10g0576900 [Oryza sativa Japonica Group] >gi|78709048|gb|ABB48023.1| NAD dependent epimerase/dehydratase family protein, expressed [Oryza sativa Japonica Group] >gi|113640019|dbj|BAF27324.1| Os10g0576900 [Oryza sativa Japonica Group] >gi|215693778|dbj|BAG88977.1| unnamed protein product [Oryza sativa Japonica Group] >gi|215708829|dbj|BAG94098.1| unnamed protein product [Oryza sativa Japonica Gr…	71.83	71	20	0	15	227	193	263	3e-29	115
TRINITY_DN6925_c0_g1_i1	gi|115483875|ref|NP_001065599.1|	Os11g0118600 [Oryza sativa Japonica Group] >gi|297612554|ref|NP_001066004.2| Os12g0117800 [Oryza sativa Japonica Group] >gi|77548381|gb|ABA91178.1| expressed protein [Oryza sativa Japonica Group] >gi|77552855|gb|ABA95651.1| expressed protein [Oryza sativa Japonica Group] >gi|113644303|dbj|BAF27444.1| Os11g0118600 [Oryza sativa Japonica Group] >gi|125533187|gb|EAY79735.1| hypothetical protein OsI_…	63	100	36	1	15	311	118	217	1e-35	134
TRINITY_DN4168_c0_g1_i1	gi|115484279|ref|NP_001065801.1|	Os11g0157400 [Oryza sativa Japonica Group] >gi|108864014|gb|ABA91554.2| exocyst subunit EXO70 family protein, putative, expressed [Oryza sativa Japonica Group] >gi|113644505|dbj|BAF27646.1| Os11g0157400 [Oryza sativa Japonica Group] >gi|215694799|dbj|BAG89990.1| unnamed protein product [Oryza sativa Japonica Group] >gi|218185284|gb|EEC67711.1| hypothetical protein OsI_35189 [Oryza sativa Indica G…	63.64	44	16	0	4	135	6	49	8e-08	59.7
TRINITY_DN4168_c0_g2_i1	gi|115484279|ref|NP_001065801.1|	Os11g0157400 [Oryza sativa Japonica Group] >gi|108864014|gb|ABA91554.2| exocyst subunit EXO70 family protein, putative, expressed [Oryza sativa Japonica Group] >gi|113644505|dbj|BAF27646.1| Os11g0157400 [Oryza sativa Japonica Group] >gi|215694799|dbj|BAG89990.1| unnamed protein product [Oryza sativa Japonica Group] >gi|218185284|gb|EEC67711.1| hypothetical protein OsI_35189 [Oryza sativa Indica G…	63.64	44	16	0	4	135	6	49	6e-08	59.7
TRINITY_DN22560_c0_g1_i1	gi|115484357|ref|NP_001065840.1|	Os11g0167600 [Oryza sativa Japonica Group] >gi|62734373|gb|AAX96482.1| hypothetical protein LOC_Os11g06700 [Oryza sativa Japonica Group] >gi|77548906|gb|ABA91703.1| Exo70 exocyst complex subunit family protein, expressed [Oryza sativa Japonica Group] >gi|113644544|dbj|BAF27685.1| Os11g0167600 [Oryza sativa Japonica Group] >gi|125576339|gb|EAZ17561.1| hypothetical protein OsJ_33098 [Oryza sativa J…	46.99	183	96	1	15	560	270	452	3e-47	173
TRINITY_DN25085_c0_g1_i1	gi|115484405|ref|NP_001065864.1|	Os11g0171500 [Oryza sativa Japonica Group] >gi|62732966|gb|AAX95085.1| Protein kinase domain, putative [Oryza sativa Japonica Group] >gi|77548838|gb|ABA91635.1| Calcium-dependent protein kinase, isoform AK1, putative, expressed [Oryza sativa Japonica Group] >gi|113644568|dbj|BAF27709.1| Os11g0171500 [Oryza sativa Japonica Group] >gi|125533559|gb|EAY80107.1| hypothetical protein OsI_35279 [Oryza s…	88.89	81	9	0	10	252	31	111	7e-48	169
TRINITY_DN24439_c0_g1_i1	gi|115484943|ref|NP_001067615.1|	Os11g0247500 [Oryza sativa Japonica Group] >gi|62734652|gb|AAX96761.1| expressed protein [Oryza sativa Japonica Group] >gi|77549559|gb|ABA92356.1| expressed protein [Oryza sativa Japonica Group] >gi|113644837|dbj|BAF27978.1| Os11g0247500 [Oryza sativa Japonica Group] >gi|215766829|dbj|BAG99057.1| unnamed protein product [Oryza sativa Japonica Group]	37.01	127	68	3	5	385	199	313	3e-08	60.8
TRINITY_DN36325_c0_g1_i1	gi|115485009|ref|NP_001067648.1|	Os11g0261900 [Oryza sativa Japonica Group] >gi|62733791|gb|AAX95900.1| At1g18480/F15H18_1 [Oryza sativa Japonica Group] >gi|77549664|gb|ABA92461.1| expressed protein [Oryza sativa Japonica Group] >gi|113644870|dbj|BAF28011.1| Os11g0261900 [Oryza sativa Japonica Group] >gi|215741523|dbj|BAG98018.1| unnamed protein product [Oryza sativa Japonica Group]	60.87	46	17	1	11	148	267	311	5e-11	65.5
TRINITY_DN1374_c0_g1_i1	gi|115485275|ref|NP_001067781.1|	Os11g0427700 [Oryza sativa Japonica Group] >gi|62734529|gb|AAX96638.1| At5g50300 [Oryza sativa Japonica Group] >gi|77550413|gb|ABA93210.1| xanthine/uracil/vitamin C permease family protein, putative, expressed [Oryza sativa Japonica Group] >gi|113645003|dbj|BAF28144.1| Os11g0427700 [Oryza sativa Japonica Group] >gi|215701282|dbj|BAG92706.1| unnamed protein product [Oryza sativa Japonica Group] >g…	80.33	61	12	0	15	197	238	298	8e-25	105
TRINITY_DN1374_c0_g2_i1	gi|115485275|ref|NP_001067781.1|	Os11g0427700 [Oryza sativa Japonica Group] >gi|62734529|gb|AAX96638.1| At5g50300 [Oryza sativa Japonica Group] >gi|77550413|gb|ABA93210.1| xanthine/uracil/vitamin C permease family protein, putative, expressed [Oryza sativa Japonica Group] >gi|113645003|dbj|BAF28144.1| Os11g0427700 [Oryza sativa Japonica Group] >gi|215701282|dbj|BAG92706.1| unnamed protein product [Oryza sativa Japonica Group] >g…	78.69	61	13	0	15	197	238	298	2e-24	103
TRINITY_DN746_c0_g1_i1	gi|115486037|ref|NP_001068162.1|	Os11g0584100 [Oryza sativa Japonica Group] >gi|77551637|gb|ABA94434.1| F-box domain containing protein, expressed [Oryza sativa Japonica Group] >gi|113645384|dbj|BAF28525.1| Os11g0584100 [Oryza sativa Japonica Group] >gi|125577636|gb|EAZ18858.1| hypothetical protein OsJ_34395 [Oryza sativa Japonica Group] >gi|215741400|dbj|BAG97895.1| unnamed protein product [Oryza sativa Japonica Group]	32.81	64	36	2	153	326	53	115	9e-07	40.4
TRINITY_DN6704_c0_g1_i1	gi|115486127|ref|NP_001068207.1|	Os11g0594800 [Oryza sativa Japonica Group] >gi|77551829|gb|ABA94626.1| expressed protein [Oryza sativa Japonica Group] >gi|113645429|dbj|BAF28570.1| Os11g0594800 [Oryza sativa Japonica Group] >gi|125577702|gb|EAZ18924.1| hypothetical protein OsJ_34462 [Oryza sativa Japonica Group] >gi|215768621|dbj|BAH00850.1| unnamed protein product [Oryza sativa Japonica Group]	53.45	58	25	1	45	218	72	127	2e-10	62
TRINITY_DN4834_c0_g1_i1	gi|115487218|ref|NP_001066096.1|	Os12g0134900 [Oryza sativa Japonica Group] >gi|108862161|gb|ABA95746.2| Cytochrome P450 family protein [Oryza sativa Japonica Group] >gi|113648603|dbj|BAF29115.1| Os12g0134900 [Oryza sativa Japonica Group]	56.03	116	45	2	17	352	395	508	4e-36	138
TRINITY_DN16704_c0_g1_i1	gi|115487628|ref|NP_001066301.1|	Os12g0177500 [Oryza sativa Japonica Group] >gi|108862256|gb|ABA96613.2| Eukaryotic aspartyl protease family protein, expressed [Oryza sativa Japonica Group] >gi|113648808|dbj|BAF29320.1| Os12g0177500 [Oryza sativa Japonica Group] >gi|215693997|dbj|BAG89196.1| unnamed protein product [Oryza sativa Japonica Group]	82.5	40	7	0	133	252	57	96	5e-20	85.1
TRINITY_DN29512_c0_g1_i1	gi|115488436|ref|NP_001066705.1|	Os12g0443500 [Oryza sativa Japonica Group] >gi|122204431|sp|Q2QS14.1|UGDH4_ORYSJ RecName: Full=UDP-glucose 6-dehydrogenase 4; Short=UDP-Glc dehydrogenase 4; Short=UDP-GlcDH 4; Short=UDPGDH 4; AltName: Full=Os-UGD4 >gi|77554940|gb|ABA97736.1| UDP-glucose 6-dehydrogenase, putative, expressed [Oryza sativa Japonica Group] >gi|113649212|dbj|BAF29724.1| Os12g0443500 [Oryza sativa Japonica Group] >gi|2…	94.27	157	9	0	1	471	131	287	2e-99	306
TRINITY_DN5293_c0_g1_i1	gi|115488438|ref|NP_001066706.1|	Os12g0443600 [Oryza sativa Japonica Group] >gi|122204430|sp|Q2QS13.1|UGDH5_ORYSJ RecName: Full=UDP-glucose 6-dehydrogenase 5; Short=UDP-Glc dehydrogenase 5; Short=UDP-GlcDH 5; Short=UDPGDH 5; AltName: Full=Os-UGD5 >gi|77554941|gb|ABA97737.1| UDP-glucose 6-dehydrogenase, putative, expressed [Oryza sativa Japonica Group] >gi|77554942|gb|ABA97738.1| UDP-glucose 6-dehydrogenase, putative, expressed […	100	65	0	0	22	216	259	323	3e-39	145
TRINITY_DN21249_c0_g1_i1	gi|115489124|ref|NP_001067049.1|	Os12g0566000 [Oryza sativa Japonica Group] >gi|77556187|gb|ABA98983.1| Boron transporter 1, putative, expressed [Oryza sativa Japonica Group] >gi|113649556|dbj|BAF30068.1| Os12g0566000 [Oryza sativa Japonica Group] >gi|215697864|dbj|BAG92057.1| unnamed protein product [Oryza sativa Japonica Group] >gi|222617310|gb|EEE53442.1| hypothetical protein OsJ_36533 [Oryza sativa Japonica Group]	60.71	56	22	0	2	169	617	672	1e-13	75.9
TRINITY_DN2785_c0_g1_i1	gi|115489562|ref|NP_001067268.1|	Os12g0614600 [Oryza sativa Japonica Group] >gi|122203156|sp|Q2QM77.1|PID_ORYSJ RecName: Full=Protein kinase PINOID; Short=OsPID >gi|77556611|gb|ABA99407.1| Serine/threonine protein kinase, putative, expressed [Oryza sativa Japonica Group] >gi|113649775|dbj|BAF30287.1| Os12g0614600 [Oryza sativa Japonica Group] >gi|215741172|dbj|BAG97667.1| unnamed protein product [Oryza sativa Japonica Group]	72.82	103	27	1	14	319	339	441	1e-39	147
TRINITY_DN3950_c0_g3_i1	gi|115499663|dbj|BAF33501.1|	ACC synthase [Phelipanche ramosa]	73.68	114	29	1	17	355	140	253	5e-52	175
TRINITY_DN3950_c0_g6_i1	gi|115499663|dbj|BAF33501.1|	ACC synthase [Phelipanche ramosa]	74.56	114	29	0	17	358	140	253	1e-54	182
TRINITY_DN18916_c0_g1_i1	gi|115607203|gb|ABJ16446.1|	tyrosine decarboxylase [Aristolochia contorta]	76.92	52	12	0	13	168	56	107	1e-22	99
TRINITY_DN37589_c0_g1_i1	gi|115766|sp|P13869.1|CB12_PETHY	RecName: Full=Chlorophyll a-b binding protein, chloroplastic; AltName: Full=LHCI type II CAB; Flags: Precursor >gi|169214|gb|AAA33711.1| chlorophyll binding protein precursor [Petunia x hybrida] >gi|226259|prf||1503272A chlorophyll binding protein	92.31	78	6	0	15	248	120	197	5e-45	156
TRINITY_DN4683_c0_g1_i1	gi|116247551|gb|ABJ90144.1|	polyphenol oxidase [Annona cherimola]	55.26	76	27	2	16	228	373	446	1e-16	83.2
TRINITY_DN4683_c0_g2_i1	gi|116247551|gb|ABJ90144.1|	polyphenol oxidase [Annona cherimola]	68.97	58	18	0	12	185	368	425	2e-19	90.1
TRINITY_DN4683_c0_g3_i1	gi|116247551|gb|ABJ90144.1|	polyphenol oxidase [Annona cherimola]	56.79	81	28	2	12	239	368	446	1e-19	92
TRINITY_DN4683_c0_g4_i1	gi|116247551|gb|ABJ90144.1|	polyphenol oxidase [Annona cherimola]	67.92	53	17	0	16	174	373	425	3e-16	81.3
TRINITY_DN1294_c1_g1_i1	gi|116308915|emb|CAH66046.1|	OSIGBa0107A02.7 [Oryza sativa Indica Group] >gi|125547478|gb|EAY93300.1| hypothetical protein OsI_15108 [Oryza sativa Indica Group]	66.67	117	39	0	14	364	473	589	1e-48	174
TRINITY_DN7103_c0_g1_i1	gi|116308915|emb|CAH66046.1|	OSIGBa0107A02.7 [Oryza sativa Indica Group] >gi|125547478|gb|EAY93300.1| hypothetical protein OsI_15108 [Oryza sativa Indica Group]	53.23	62	29	0	2	187	461	522	3e-15	79.7
TRINITY_DN10704_c0_g1_i1	gi|116311025|emb|CAH67957.1|	H0117D06-OSIGBa0088B06.9 [Oryza sativa Indica Group] >gi|125547556|gb|EAY93378.1| hypothetical protein OsI_15174 [Oryza sativa Indica Group]	47.62	168	82	4	77	568	53	218	2e-34	134
TRINITY_DN5241_c0_g2_i1	gi|116311990|emb|CAJ86348.1|	H0814G11.15 [Oryza sativa Indica Group]	76.71	73	17	0	16	234	138	210	4e-34	127
TRINITY_DN616_c0_g1_i1	gi|116312019|emb|CAJ86375.1|	OSIGBa0155K17.2 [Oryza sativa Indica Group]	59.17	169	62	3	13	516	174	336	2e-50	182
TRINITY_DN3798_c0_g3_i1	gi|116312039|emb|CAJ86404.1|	OSIGBa0125M19.7 [Oryza sativa Indica Group]	80.49	82	16	0	12	257	415	496	1e-44	146
TRINITY_DN3798_c0_g4_i1	gi|116312039|emb|CAJ86404.1|	OSIGBa0125M19.7 [Oryza sativa Indica Group]	80.49	82	16	0	12	257	415	496	1e-44	146
TRINITY_DN21775_c0_g1_i1	gi|116519139|gb|ABJ99594.1|	pectinesterase inhibitor [Lycoris aurea]	68.22	107	32	1	15	335	227	331	1e-46	167
TRINITY_DN5582_c0_g1_i1	gi|116519144|gb|ABJ99595.1|	pectinesterase inhibitor [Lycoris aurea]	70.07	137	40	1	30	440	167	302	1e-54	191
TRINITY_DN12138_c0_g1_i1	gi|116519144|gb|ABJ99595.1|	pectinesterase inhibitor [Lycoris aurea]	64.29	42	15	0	15	140	119	160	3e-08	57.8
TRINITY_DN21028_c0_g1_i1	gi|116519144|gb|ABJ99595.1|	pectinesterase inhibitor [Lycoris aurea]	87.89	190	23	0	15	584	387	576	2e-123	372
TRINITY_DN37928_c0_g1_i1	gi|116519144|gb|ABJ99595.1|	pectinesterase inhibitor [Lycoris aurea]	69.16	107	29	1	2	310	122	228	7e-40	148
TRINITY_DN7018_c0_g1_i1	gi|116743149|emb|CAJ55692.1|	polygalacturonase inhibiting protein 2 [Oryza sativa]	55.22	67	30	0	76	276	134	200	2e-11	67.8
TRINITY_DN1243_c0_g2_i1	gi|116779008|gb|ABK21097.1|	unknown [Picea sitchensis]	90	40	4	0	334	453	25	64	4e-13	73.2
TRINITY_DN4422_c0_g2_i1	gi|116779255|gb|ABK21203.1|	unknown [Picea sitchensis]	96.3	27	1	0	132	212	24	50	1e-10	58.9
TRINITY_DN30678_c0_g1_i1	gi|116779531|gb|ABK21325.1|	unknown [Picea sitchensis]	91.89	37	3	0	259	369	1	37	1e-11	65.5
TRINITY_DN8102_c0_g1_i1	gi|116781026|gb|ABK21932.1|	unknown [Picea sitchensis]	78.26	46	9	1	12	149	225	269	9e-15	74.3
TRINITY_DN30791_c0_g1_i1	gi|116781250|gb|ABK22024.1|	unknown [Picea sitchensis]	93.33	30	2	0	13	102	1	30	2e-09	61.2
TRINITY_DN25739_c0_g1_i1	gi|116783264|gb|ABK22862.1|	unknown [Picea sitchensis]	95.31	64	3	0	1	192	140	203	3e-35	131
TRINITY_DN2995_c0_g3_i1	gi|116786918|gb|ABK24298.1|	unknown [Picea sitchensis]	60.22	93	37	0	16	294	443	535	5e-38	143
TRINITY_DN2995_c0_g4_i1	gi|116786918|gb|ABK24298.1|	unknown [Picea sitchensis]	59.79	97	39	0	17	307	439	535	4e-39	146
TRINITY_DN7608_c0_g1_i1	gi|116790996|gb|ABK25816.1|	unknown [Picea sitchensis]	82.86	35	6	0	16	120	70	104	3e-09	61.6
TRINITY_DN29489_c0_g1_i1	gi|116791414|gb|ABK25970.1|	unknown [Picea sitchensis] >gi|224284352|gb|ACN39911.1| unknown [Picea sitchensis]	82.86	35	6	0	268	372	64	98	4e-10	63.5
TRINITY_DN4357_c0_g1_i1	gi|116792560|gb|ABK26414.1|	unknown [Picea sitchensis]	81.48	27	5	0	196	276	197	223	3e-06	46.2
TRINITY_DN8910_c0_g1_i1	gi|116792842|gb|ABK26521.1|	unknown [Picea sitchensis]	57.78	90	38	0	26	295	169	258	9e-28	113
TRINITY_DN10418_c0_g1_i1	gi|116792852|gb|ABK26526.1|	unknown [Picea sitchensis]	54.76	42	19	0	15	140	61	102	1e-06	51.2
TRINITY_DN3407_c0_g1_i1	gi|116793583|gb|ABK26798.1|	unknown [Picea sitchensis] >gi|224286069|gb|ACN40746.1| unknown [Picea sitchensis] >gi|224286410|gb|ACN40912.1| unknown [Picea sitchensis]	81.25	48	9	0	144	287	1	48	4e-17	83.6
TRINITY_DN37775_c0_g1_i1	gi|116794200|gb|ABK27043.1|	unknown [Picea sitchensis]	75.86	29	7	0	113	199	50	78	1e-07	54.3
TRINITY_DN27288_c0_g1_i1	gi|116794356|gb|ABK27110.1|	unknown [Picea sitchensis]	61.22	49	19	0	14	160	32	80	2e-12	67.4
TRINITY_DN8769_c0_g1_i1	gi|116829872|gb|ABK27907.1|	galactinol synthase [Xerophyta viscosa]	67.5	40	11	1	15	128	270	309	6e-11	64.7
TRINITY_DN5608_c0_g2_i1	gi|116829914|gb|ABK27928.1|	coronatine-insensitive 1 [Nicotiana attenuata]	66.13	62	20	1	15	200	33	93	2e-19	90.9
TRINITY_DN8119_c0_g1_i1	gi|1171999|sp|P45727.1|PALY_PERAE	RecName: Full=Phenylalanine ammonia-lyase >gi|563243|gb|AAA51873.1| phenylalanine ammonia lyase [Persea americana]	91.18	34	3	0	14	115	586	619	4e-13	76.6
TRINITY_DN31580_c0_g1_i1	gi|117307087|emb|CAL49035.1|	inositol phosphate kinase [Hordeum vulgare]	75.32	77	15	1	18	236	101	177	1e-27	111
TRINITY_DN4797_c0_g1_i1	gi|1173622|gb|AAB37230.1|	homeobox protein [Phalaenopsis sp. SM9108]	70	120	7	1	13	372	485	575	2e-42	158
TRINITY_DN15260_c0_g1_i1	gi|1173622|gb|AAB37230.1|	homeobox protein [Phalaenopsis sp. SM9108]	92.11	38	3	0	125	238	520	557	2e-13	74.3
TRINITY_DN29631_c0_g1_i1	gi|1173624|gb|AAB37231.1|	cytochrome P-450 [Phalaenopsis sp. SM9108]	67.39	92	30	0	13	288	78	169	6e-24	103
TRINITY_DN794_c0_g1_i1	gi|117662486|gb|ABK55704.1|	magnesium chelatase subunit [Cucumis sativus]	93.41	91	6	0	5	277	2	92	1e-55	181
TRINITY_DN5307_c0_g1_i1	gi|117663124|gb|ABK55742.1|	phospholipase PLDa1 [Cucumis sativus]	89.66	87	9	0	16	276	16	102	1e-50	166
TRINITY_DN7175_c0_g1_i1	gi|117670145|gb|ABK56715.1|	F-box-like protein [Hordeum vulgare]	39.51	81	41	2	10	228	58	138	2e-08	57
TRINITY_DN32956_c0_g1_i1	gi|118274495|gb|ABF70909.2|	ATPase subunit 6 (mitochondrion) [Zea mays subsp. mays]	85.71	56	8	0	76	243	246	301	6e-24	102
TRINITY_DN2526_c0_g1_i1	gi|118484254|gb|ABK94007.1|	unknown [Populus trichocarpa]	80.33	61	12	0	21	203	50	110	6e-28	107
TRINITY_DN23054_c0_g1_i1	gi|118485585|gb|ABK94644.1|	unknown [Populus trichocarpa]	71.76	85	24	0	100	354	133	217	3e-38	142
TRINITY_DN4835_c1_g1_i1	gi|118486065|gb|ABK94876.1|	unknown [Populus trichocarpa]	89.58	48	5	0	2	145	80	127	1e-21	93.6
TRINITY_DN4762_c0_g2_i1	gi|118486892|gb|ABK95280.1|	unknown [Populus trichocarpa]	78.75	80	17	0	14	253	57	136	9e-38	134
TRINITY_DN6562_c0_g1_i1	gi|118488068|gb|ABK95854.1|	unknown [Populus trichocarpa]	88.89	36	4	0	14	121	45	80	1e-14	77.4
TRINITY_DN15390_c0_g1_i1	gi|118488601|gb|ABK96113.1|	unknown [Populus trichocarpa]	79.41	34	7	0	14	115	15	48	4e-11	63.9
TRINITY_DN11361_c0_g1_i1	gi|118488929|gb|ABK96273.1|	unknown [Populus trichocarpa x Populus deltoides]	55.56	63	23	3	15	197	172	231	1e-10	63.5
TRINITY_DN23516_c0_g1_i1	gi|118489203|gb|ABK96408.1|	unknown [Populus trichocarpa x Populus deltoides]	85.71	126	18	0	5	382	236	361	6e-68	224
TRINITY_DN6412_c0_g1_i1	gi|119360103|gb|ABL66780.1|	At5g40942 [Arabidopsis thaliana]	81.4	86	14	1	221	478	1	84	1e-40	147
TRINITY_DN31556_c0_g2_i1	gi|119395537|gb|ABL74865.1|	phenylalanine ammonia-lyase [Vitis vinifera]	93.52	108	7	0	15	338	7	114	1e-68	217
TRINITY_DN9845_c0_g1_i1	gi|11994123|dbj|BAB01125.1|	unnamed protein product [Arabidopsis thaliana]	55.41	74	28	1	4	225	20	88	8e-11	67
TRINITY_DN6121_c0_g1_i1	gi|11994372|dbj|BAB02331.1|	unnamed protein product [Arabidopsis thaliana]	64.58	48	15	1	13	156	116	161	1e-10	62.4
TRINITY_DN12479_c0_g1_i1	gi|12001828|gb|AAG43057.1|AF030411_1	1-aminocyclopropane-1-carboxylate oxidase [Musa acuminata AAA Group]	58.91	129	22	3	15	401	5	102	2e-37	140
TRINITY_DN13454_c0_g1_i1	gi|12003386|gb|AAG43550.1|AF211532_1	Avr9/Cf-9 rapidly elicited protein 132 [Nicotiana tabacum]	63.89	72	26	0	6	221	77	148	2e-30	117
TRINITY_DN5703_c1_g6_i1	gi|121308314|dbj|BAF43576.1|	arabinofuranosidase/xylosidase homolog [Prunus persica]	50.65	154	33	1	1	462	82	192	3e-44	159
TRINITY_DN5703_c1_g7_i1	gi|121308314|dbj|BAF43576.1|	arabinofuranosidase/xylosidase homolog [Prunus persica]	52	150	33	1	15	464	82	192	4e-45	161
TRINITY_DN3441_c0_g1_i1	gi|121309572|dbj|BAF44109.1|	ethylene signal transcription factor [Musa acuminata AAA Group]	79.1	201	35	1	14	616	50	243	2e-91	291
TRINITY_DN6068_c0_g1_i1	gi|121489761|emb|CAK18852.1|	4-alpha-glucanotransferase precursor [Phillyrea latifolia]	69.51	82	25	0	87	332	17	98	5e-33	122
TRINITY_DN31046_c0_g1_i1	gi|121784|sp|P05522.1|GUN1_PERAE	RecName: Full=Endoglucanase 1; AltName: Full=Abscission cellulase 1; AltName: Full=Endo-1,4-beta-glucanase 1; Flags: Precursor >gi|20417|emb|CAA42569.1| cellulase [Persea americana] >gi|166947|gb|AAA32912.1| cellulase [Persea americana] >gi|225894|prf||1402357A cellulase	55.32	47	21	0	159	299	291	337	5e-17	65.9
TRINITY_DN1801_c0_g1_i1	gi|122007|sp|P19177.1|H2A_PETCR	RecName: Full=Histone H2A >gi|20448|emb|CAA37828.1| unnamed protein product [Petroselinum crispum]	92.31	52	4	0	10	165	73	124	2e-23	100
TRINITY_DN5499_c0_g2_i1	gi|122234995|sp|Q0JLP9.1|P2C06_ORYSJ	RecName: Full=Probable protein phosphatase 2C 6; Short=OsPP2C06	73.08	26	4	1	60	137	195	217	4e-10	46.2
TRINITY_DN22007_c0_g1_i1	gi|122243194|sp|Q10M50.1|CHLH_ORYSJ	RecName: Full=Magnesium-chelatase subunit ChlH, chloroplastic; Short=Mg-chelatase subunit H; AltName: Full=Mg-protoporphyrin IX chelatase subunit ChlH; Flags: Precursor >gi|108707891|gb|ABF95686.1| magnesium-chelatase subunit H family protein, expressed [Oryza sativa Japonica Group] >gi|108707892|gb|ABF95687.1| magnesium-chelatase subunit H family protein, expressed [Oryza sativa Japonica Group]	90.06	171	17	0	15	527	286	456	3e-102	331
TRINITY_DN5298_c0_g1_i1	gi|122705425|gb|ABM66430.1|	expansin 3 [Musa acuminata AAA Group]	85.11	47	7	0	11	151	49	95	9e-19	90.1
TRINITY_DN5298_c0_g2_i1	gi|122705425|gb|ABM66430.1|	expansin 3 [Musa acuminata AAA Group]	85.11	47	7	0	11	151	49	95	9e-19	90.1
TRINITY_DN5298_c0_g3_i1	gi|122705425|gb|ABM66430.1|	expansin 3 [Musa acuminata AAA Group]	85.11	47	7	0	9	149	49	95	1e-18	90.1
TRINITY_DN11191_c0_g1_i1	gi|122937666|gb|ABM68546.1|	xyloglucan endotransglycosylase [Lilium longiflorum]	46.1	154	28	2	15	476	59	157	3e-35	132
TRINITY_DN9643_c0_g1_i1	gi|122937719|gb|ABM68571.1|	monosaccharide transporter [Lilium longiflorum]	85.29	68	10	0	12	215	82	149	2e-25	103
TRINITY_DN36210_c0_g1_i1	gi|123335|sp|P29057.1|HMDH1_HEVBR	RecName: Full=3-hydroxy-3-methylglutaryl-coenzyme A reductase 1; Short=HMG-CoA reductase 1 >gi|16417954|gb|AAL18929.1|AF429388_1 hydroxymethylglutaryl coenzyme A reductase [Hevea brasiliensis] >gi|18833|emb|CAA38467.1| hydroxymethylglutaryl-CoA reductase [Hevea brasiliensis] >gi|18835|emb|CAA38469.1| hydroxymethylglutaryl-CoA reductase [Hevea brasiliensis] >gi|34223773|gb|AAQ63055.1| 3-hydroxy-3-…	66.67	60	20	0	10	189	270	329	6e-18	87.8
TRINITY_DN11766_c0_g1_i1	gi|123564|sp|P11890.1|HS23C_CHERU	RecName: Full=Small heat shock protein, chloroplastic; Flags: Precursor >gi|18150|emb|CAA33388.1| unnamed protein product [Oxybasis rubra]	67.5	40	13	0	14	133	165	204	6e-10	62.4
TRINITY_DN1944_c0_g1_i1	gi|123718244|emb|CAJ65637.1|	putative orcinol O-methyltransferase [Rosa odorata var. gigantea]	54.22	83	38	0	183	431	171	253	5e-14	76.6
TRINITY_DN1088_c0_g1_i1	gi|12407755|gb|AAG53638.1|AF291714_1	initiation factor 3d, partial [Arabidopsis thaliana]	89.71	68	7	0	16	219	84	151	7e-34	129
TRINITY_DN23201_c0_g1_i1	gi|124359343|gb|ABD28505.2|	RNA-directed DNA polymerase (Reverse transcriptase); Polynucleotidyl transferase, Ribonuclease H fold [Medicago truncatula]	38.05	113	70	0	14	352	210	322	3e-24	92.8
TRINITY_DN18549_c0_g1_i1	gi|124359510|gb|ABD28627.2|	RNA-directed DNA polymerase (Reverse transcriptase); Ribonuclease H [Medicago truncatula]	43.64	55	30	1	88	252	1029	1082	1e-14	64.3
TRINITY_DN19154_c0_g1_i1	gi|124359510|gb|ABD28627.2|	RNA-directed DNA polymerase (Reverse transcriptase); Ribonuclease H [Medicago truncatula]	38.37	86	49	1	114	371	815	896	7e-09	62.8
TRINITY_DN27616_c0_g1_i1	gi|124359510|gb|ABD28627.2|	RNA-directed DNA polymerase (Reverse transcriptase); Ribonuclease H [Medicago truncatula]	57.24	152	65	0	16	471	450	601	5e-54	194
TRINITY_DN33465_c0_g1_i1	gi|124359510|gb|ABD28627.2|	RNA-directed DNA polymerase (Reverse transcriptase); Ribonuclease H [Medicago truncatula]	42.77	173	99	0	21	539	61	233	5e-44	167
TRINITY_DN22097_c0_g1_i1	gi|124359646|gb|ABD32321.2|	Ribonuclease H [Medicago truncatula]	34.04	141	78	5	29	424	52	186	2e-10	65.5
TRINITY_DN32398_c0_g1_i1	gi|124359981|gb|ABN07997.1|	contains similarity to reverse trancriptase , related [Medicago truncatula]	37.04	108	65	3	17	334	293	399	8e-10	64.3
TRINITY_DN13552_c0_g1_i1	gi|124360022|gb|ABN08038.1|	RNA-directed DNA polymerase (Reverse transcriptase) [Medicago truncatula]	60	65	26	0	15	209	38	102	7e-18	87
TRINITY_DN2006_c0_g2_i1	gi|124360130|gb|ABN08146.1|	Virulence factor, pectin lyase fold [Medicago truncatula]	72.34	47	13	0	16	156	88	134	3e-16	78.6
TRINITY_DN15026_c0_g1_i1	gi|124360549|gb|ABD33126.2|	RNA-directed DNA polymerase (Reverse transcriptase) [Medicago truncatula]	50	70	35	0	14	223	248	317	4e-12	70.5
TRINITY_DN27261_c0_g1_i1	gi|125524468|gb|EAY72582.1|	hypothetical protein OsI_00448 [Oryza sativa Indica Group]	75.68	37	9	0	279	389	8	44	1e-09	62.8
TRINITY_DN14431_c0_g1_i1	gi|125524506|gb|EAY72620.1|	hypothetical protein OsI_00485 [Oryza sativa Indica Group]	56.25	64	23	1	75	266	4	62	3e-10	63.5
TRINITY_DN10865_c0_g1_i1	gi|125524873|gb|EAY72987.1|	hypothetical protein OsI_00860 [Oryza sativa Indica Group]	57.53	73	31	0	15	233	55	127	1e-22	95.5
TRINITY_DN36208_c0_g1_i1	gi|125525722|gb|EAY73836.1|	hypothetical protein OsI_01712 [Oryza sativa Indica Group] >gi|125570202|gb|EAZ11717.1| hypothetical protein OsJ_01579 [Oryza sativa Japonica Group]	60.53	76	29	1	108	332	215	290	5e-24	103
TRINITY_DN17044_c1_g1_i1	gi|125526245|gb|EAY74359.1|	hypothetical protein OsI_02247 [Oryza sativa Indica Group]	30.83	120	73	3	7	363	3	113	5e-09	63.2
TRINITY_DN26287_c0_g1_i1	gi|125526614|gb|EAY74728.1|	hypothetical protein OsI_02619 [Oryza sativa Indica Group]	76.19	63	15	0	15	203	453	515	5e-26	110
TRINITY_DN5304_c0_g1_i1	gi|125526632|gb|EAY74746.1|	hypothetical protein OsI_02638 [Oryza sativa Indica Group]	40.54	111	55	3	11	310	129	239	2e-13	75.1
TRINITY_DN5304_c0_g3_i1	gi|125526632|gb|EAY74746.1|	hypothetical protein OsI_02638 [Oryza sativa Indica Group]	41.44	111	54	3	11	310	129	239	3e-14	77.4
TRINITY_DN5304_c0_g5_i1	gi|125526632|gb|EAY74746.1|	hypothetical protein OsI_02638 [Oryza sativa Indica Group]	42.34	111	60	2	11	331	129	239	3e-17	86.3
TRINITY_DN24539_c0_g1_i1	gi|125526632|gb|EAY74746.1|	hypothetical protein OsI_02638 [Oryza sativa Indica Group]	53.09	81	38	0	1	243	194	274	3e-20	94
TRINITY_DN28938_c0_g1_i1	gi|125526799|gb|EAY74913.1|	hypothetical protein OsI_02806 [Oryza sativa Indica Group]	63.16	133	19	1	14	412	410	512	9e-49	179
TRINITY_DN2921_c0_g1_i1	gi|125526981|gb|EAY75095.1|	hypothetical protein OsI_02989 [Oryza sativa Indica Group]	55.83	120	49	1	19	366	34	153	2e-36	139
TRINITY_DN22719_c0_g1_i1	gi|125527172|gb|EAY75286.1|	hypothetical protein OsI_03173 [Oryza sativa Indica Group]	34.83	89	58	0	60	326	5	93	3e-06	52
TRINITY_DN20879_c0_g1_i1	gi|125527686|gb|EAY75800.1|	hypothetical protein OsI_03716 [Oryza sativa Indica Group]	81.08	37	7	0	16	126	199	235	7e-14	75.5
TRINITY_DN36091_c0_g1_i1	gi|125527759|gb|EAY75873.1|	hypothetical protein OsI_03792 [Oryza sativa Indica Group]	55.93	118	50	1	16	369	282	397	5e-33	130
TRINITY_DN4367_c0_g2_i1	gi|125528578|gb|EAY76692.1|	hypothetical protein OsI_04645 [Oryza sativa Indica Group]	48.86	176	82	3	18	524	251	425	8e-43	160
TRINITY_DN4153_c0_g1_i1	gi|125528601|gb|EAY76715.1|	hypothetical protein OsI_04670 [Oryza sativa Indica Group]	38.79	116	37	4	35	370	30	115	3e-11	68.2
TRINITY_DN37599_c0_g1_i1	gi|125529159|gb|EAY77273.1|	hypothetical protein OsI_05247 [Oryza sativa Indica Group]	67.69	65	21	0	3	197	106	170	7e-22	97.1
TRINITY_DN4744_c0_g1_i1	gi|125531828|gb|EAY78393.1|	hypothetical protein OsI_33480 [Oryza sativa Indica Group]	67.65	68	20	1	18	221	267	332	1e-24	104
TRINITY_DN151_c1_g1_i1	gi|125532298|gb|EAY78863.1|	hypothetical protein OsI_33968 [Oryza sativa Indica Group]	65.57	122	42	0	3	368	464	585	2e-34	136
TRINITY_DN22884_c0_g1_i1	gi|125532747|gb|EAY79312.1|	hypothetical protein OsI_34439 [Oryza sativa Indica Group]	51.49	101	45	2	9	299	218	318	9e-23	102
TRINITY_DN27469_c0_g1_i1	gi|125533321|gb|EAY79869.1|	hypothetical protein OsI_35031 [Oryza sativa Indica Group]	62.63	99	36	1	47	340	94	192	5e-22	98.2
TRINITY_DN31052_c0_g1_i1	gi|125534418|gb|EAY80966.1|	hypothetical protein OsI_36147 [Oryza sativa Indica Group]	53.93	89	41	0	13	279	46	134	4e-22	95.1
TRINITY_DN5566_c0_g1_i1	gi|125534763|gb|EAY81311.1|	hypothetical protein OsI_36487 [Oryza sativa Indica Group]	78.57	28	6	0	15	98	58	85	8e-20	55.1
TRINITY_DN18142_c0_g1_i1	gi|125535021|gb|EAY81569.1|	hypothetical protein OsI_36733 [Oryza sativa Indica Group]	49.4	83	42	0	41	289	147	229	1e-19	93.2
TRINITY_DN6925_c0_g2_i1	gi|125535569|gb|EAY82057.1|	hypothetical protein OsI_37250 [Oryza sativa Indica Group]	63.37	101	36	1	18	317	118	218	6e-36	134
TRINITY_DN26356_c0_g1_i1	gi|125536251|gb|EAY82739.1|	hypothetical protein OsI_37948 [Oryza sativa Indica Group]	82.86	35	6	0	164	268	770	804	6e-10	65.1
TRINITY_DN1430_c0_g1_i1	gi|125536989|gb|EAY83477.1|	hypothetical protein OsI_38690 [Oryza sativa Indica Group]	89.32	103	11	0	14	322	37	139	5e-65	217
TRINITY_DN25525_c0_g1_i1	gi|125536989|gb|EAY83477.1|	hypothetical protein OsI_38690 [Oryza sativa Indica Group]	77.78	207	34	4	14	598	34	240	4e-101	316
TRINITY_DN25768_c0_g1_i1	gi|125537276|gb|EAY83764.1|	hypothetical protein OsI_38982 [Oryza sativa Indica Group]	80.26	152	30	0	15	470	557	708	1e-83	271
TRINITY_DN32831_c0_g1_i1	gi|125537369|gb|EAY83857.1|	hypothetical protein OsI_39076 [Oryza sativa Indica Group]	50.91	55	20	1	84	248	9	56	6e-07	54.7
TRINITY_DN11461_c0_g1_i1	gi|125537702|gb|EAY84097.1|	hypothetical protein OsI_05480 [Oryza sativa Indica Group]	61.29	62	24	0	14	199	400	461	2e-08	59.7
TRINITY_DN15836_c0_g1_i1	gi|125538177|gb|EAY84572.1|	hypothetical protein OsI_05942 [Oryza sativa Indica Group]	43.9	82	44	1	8	247	25	106	1e-10	66.6
TRINITY_DN29811_c0_g1_i1	gi|125538270|gb|EAY84665.1|	hypothetical protein OsI_06036 [Oryza sativa Indica Group]	77.36	53	12	0	218	376	6	58	5e-19	89
TRINITY_DN594_c0_g1_i1	gi|125539800|gb|EAY86195.1|	hypothetical protein OsI_07571 [Oryza sativa Indica Group]	90.32	31	3	0	74	166	60	90	3e-10	63.9
TRINITY_DN809_c0_g2_i1	gi|125540611|gb|EAY87006.1|	hypothetical protein OsI_08401 [Oryza sativa Indica Group]	66.1	59	20	0	99	275	353	411	4e-18	88.6
TRINITY_DN22896_c0_g1_i1	gi|125540628|gb|EAY87023.1|	hypothetical protein OsI_08421 [Oryza sativa Indica Group]	68.67	166	43	1	14	484	128	293	3e-71	231
TRINITY_DN31915_c0_g1_i1	gi|125541024|gb|EAY87419.1|	hypothetical protein OsI_08827 [Oryza sativa Indica Group]	84.21	38	6	0	16	129	232	269	3e-14	76.6
TRINITY_DN19066_c0_g1_i1	gi|125541741|gb|EAY88136.1|	hypothetical protein OsI_09571 [Oryza sativa Indica Group]	76.19	42	6	1	15	128	39	80	1e-08	60.8
TRINITY_DN5043_c0_g1_i1	gi|125542181|gb|EAY88320.1|	hypothetical protein OsI_09779 [Oryza sativa Indica Group]	53.41	88	37	2	79	330	209	296	6e-18	89
TRINITY_DN8418_c0_g1_i1	gi|125542288|gb|EAY88427.1|	hypothetical protein OsI_09891 [Oryza sativa Indica Group]	61.43	140	53	1	16	432	82	221	2e-55	184
TRINITY_DN21977_c0_g1_i1	gi|125542289|gb|EAY88428.1|	hypothetical protein OsI_09892 [Oryza sativa Indica Group]	63.85	130	46	1	12	401	90	218	3e-51	173
TRINITY_DN20654_c0_g1_i1	gi|125542337|gb|EAY88476.1|	hypothetical protein OsI_09947 [Oryza sativa Indica Group]	53.19	47	22	0	6	146	89	135	5e-11	65.9
TRINITY_DN5446_c0_g1_i1	gi|125542475|gb|EAY88614.1|	hypothetical protein OsI_10089 [Oryza sativa Indica Group]	81.75	137	24	1	15	422	271	407	3e-75	241
TRINITY_DN5446_c0_g2_i1	gi|125542475|gb|EAY88614.1|	hypothetical protein OsI_10089 [Oryza sativa Indica Group]	80.29	137	26	1	15	422	271	407	1e-73	237
TRINITY_DN5446_c0_g3_i1	gi|125542475|gb|EAY88614.1|	hypothetical protein OsI_10089 [Oryza sativa Indica Group]	82.09	134	23	1	1	399	274	407	2e-73	236
TRINITY_DN33424_c0_g1_i1	gi|125543270|gb|EAY89409.1|	hypothetical protein OsI_10914 [Oryza sativa Indica Group]	48.72	78	28	3	12	209	136	213	5e-10	63.9
TRINITY_DN27623_c0_g1_i1	gi|125543310|gb|EAY89449.1|	hypothetical protein OsI_10981 [Oryza sativa Indica Group]	96.88	64	2	0	274	465	9	72	5e-37	132
TRINITY_DN31808_c0_g1_i1	gi|125543544|gb|EAY89683.1|	hypothetical protein OsI_11218 [Oryza sativa Indica Group]	66.02	103	35	0	1	309	380	482	5e-38	144
TRINITY_DN5691_c0_g1_i1	gi|125544034|gb|EAY90173.1|	hypothetical protein OsI_11738 [Oryza sativa Indica Group]	63.64	121	44	0	595	957	14	134	6e-46	171
TRINITY_DN5691_c0_g5_i1	gi|125544034|gb|EAY90173.1|	hypothetical protein OsI_11738 [Oryza sativa Indica Group]	63.64	121	44	0	574	936	14	134	5e-46	171
TRINITY_DN5691_c0_g6_i1	gi|125544034|gb|EAY90173.1|	hypothetical protein OsI_11738 [Oryza sativa Indica Group]	64.12	131	47	0	19	411	4	134	4e-53	183
TRINITY_DN4133_c0_g2_i1	gi|125544400|gb|EAY90539.1|	hypothetical protein OsI_12140 [Oryza sativa Indica Group]	59.57	94	38	0	9	290	182	275	1e-31	127
TRINITY_DN2569_c0_g1_i1	gi|125545325|gb|EAY91464.1|	hypothetical protein OsI_13092 [Oryza sativa Indica Group]	62.38	101	33	1	15	302	309	409	2e-31	127
TRINITY_DN13055_c0_g1_i1	gi|125546375|gb|EAY92514.1|	hypothetical protein OsI_14253 [Oryza sativa Indica Group]	58.67	75	30	1	14	235	28	102	7e-16	82
TRINITY_DN180_c0_g1_i1	gi|125547024|gb|EAY92846.1|	hypothetical protein OsI_14647 [Oryza sativa Indica Group]	91.74	121	10	0	13	375	160	280	7e-74	237
TRINITY_DN180_c0_g2_i1	gi|125547024|gb|EAY92846.1|	hypothetical protein OsI_14647 [Oryza sativa Indica Group]	91.74	121	10	0	13	375	160	280	7e-74	237
TRINITY_DN4556_c0_g1_i1	gi|125547149|gb|EAY92971.1|	hypothetical protein OsI_14766 [Oryza sativa Indica Group]	57.59	191	50	6	14	493	385	575	4e-51	184
TRINITY_DN37878_c0_g1_i1	gi|125547340|gb|EAY93162.1|	hypothetical protein OsI_14968 [Oryza sativa Indica Group]	60.94	64	24	1	13	204	178	240	6e-09	60.8
TRINITY_DN7096_c0_g1_i1	gi|125547684|gb|EAY93506.1|	hypothetical protein OsI_15301 [Oryza sativa Indica Group]	50.56	89	44	0	13	279	179	267	4e-23	103
TRINITY_DN24935_c0_g1_i1	gi|125548027|gb|EAY93849.1|	hypothetical protein OsI_15625 [Oryza sativa Indica Group]	60.44	91	33	1	11	274	317	407	3e-27	114
TRINITY_DN13098_c0_g1_i1	gi|125548409|gb|EAY94231.1|	hypothetical protein OsI_16004 [Oryza sativa Indica Group]	68.12	69	22	0	13	219	449	517	4e-22	98.2
TRINITY_DN7567_c0_g1_i1	gi|125548785|gb|EAY94607.1|	hypothetical protein OsI_16384 [Oryza sativa Indica Group] >gi|125590803|gb|EAZ31153.1| hypothetical protein OsJ_15252 [Oryza sativa Japonica Group]	58.21	67	17	2	143	322	10	72	1e-13	74.7
TRINITY_DN14839_c0_g1_i1	gi|125548803|gb|EAY94625.1|	hypothetical protein OsI_16402 [Oryza sativa Indica Group]	67.78	90	29	0	11	280	130	219	2e-34	134
TRINITY_DN5801_c0_g4_i1	gi|125548852|gb|EAY94674.1|	hypothetical protein OsI_16453 [Oryza sativa Indica Group]	72.97	111	29	1	26	358	85	194	3e-35	135
TRINITY_DN15998_c0_g1_i1	gi|125549044|gb|EAY94866.1|	hypothetical protein OsI_16665 [Oryza sativa Indica Group]	71.93	57	16	0	266	436	255	311	3e-19	90.9
TRINITY_DN4578_c0_g3_i1	gi|125549318|gb|EAY95140.1|	hypothetical protein OsI_16958 [Oryza sativa Indica Group]	50.68	73	34	1	15	227	376	448	1e-09	63.2
TRINITY_DN4602_c0_g1_i1	gi|125549410|gb|EAY95232.1|	hypothetical protein OsI_17050 [Oryza sativa Indica Group]	63.72	113	41	0	13	351	324	436	3e-41	152
TRINITY_DN4602_c0_g2_i1	gi|125549410|gb|EAY95232.1|	hypothetical protein OsI_17050 [Oryza sativa Indica Group]	64.6	113	40	0	13	351	324	436	3e-42	154
TRINITY_DN4602_c0_g3_i1	gi|125549410|gb|EAY95232.1|	hypothetical protein OsI_17050 [Oryza sativa Indica Group]	65.35	127	44	0	13	393	310	436	9e-50	175
TRINITY_DN23894_c0_g1_i1	gi|125549645|gb|EAY95467.1|	hypothetical protein OsI_17312 [Oryza sativa Indica Group]	85.94	64	9	0	3	194	110	173	3e-28	110
TRINITY_DN28036_c0_g1_i1	gi|125549746|gb|EAY95568.1|	hypothetical protein OsI_17415 [Oryza sativa Indica Group]	81.4	43	8	0	8	136	119	161	5e-16	78.6
TRINITY_DN6324_c0_g1_i1	gi|125550682|gb|EAY96391.1|	hypothetical protein OsI_18290 [Oryza sativa Indica Group]	37.39	115	69	2	28	369	177	289	2e-14	79.3
TRINITY_DN23831_c0_g1_i1	gi|125551033|gb|EAY96742.1|	hypothetical protein OsI_18661 [Oryza sativa Indica Group]	71.74	46	13	0	333	470	1	46	2e-13	76.3
TRINITY_DN10900_c0_g1_i1	gi|125551466|gb|EAY97175.1|	hypothetical protein OsI_19096 [Oryza sativa Indica Group] >gi|222630793|gb|EEE62925.1| hypothetical protein OsJ_17730 [Oryza sativa Japonica Group]	56.16	73	29	1	206	415	86	158	1e-18	89.4
TRINITY_DN808_c0_g1_i1	gi|125551637|gb|EAY97346.1|	hypothetical protein OsI_19269 [Oryza sativa Indica Group]	91.55	71	6	0	14	226	132	202	1e-32	128
TRINITY_DN18857_c0_g1_i1	gi|125551637|gb|EAY97346.1|	hypothetical protein OsI_19269 [Oryza sativa Indica Group]	87.88	99	12	0	58	354	132	230	1e-37	143
TRINITY_DN25100_c0_g1_i1	gi|125551906|gb|EAY97615.1|	hypothetical protein OsI_19539 [Oryza sativa Indica Group]	48.48	99	30	3	14	268	28	119	5e-15	79.7
TRINITY_DN20254_c0_g1_i1	gi|125551947|gb|EAY97656.1|	hypothetical protein OsI_19578 [Oryza sativa Indica Group]	63.95	86	31	0	191	448	1	86	2e-34	126
TRINITY_DN657_c0_g1_i1	gi|125552837|gb|EAY98546.1|	hypothetical protein OsI_20459 [Oryza sativa Indica Group]	61.9	84	31	1	14	265	87	169	4e-17	82.4
TRINITY_DN4220_c0_g2_i1	gi|125553532|gb|EAY99241.1|	hypothetical protein OsI_21203 [Oryza sativa Indica Group]	66.67	63	21	0	20	208	34	96	2e-20	93.2
TRINITY_DN19700_c0_g1_i1	gi|125553726|gb|EAY99331.1|	hypothetical protein OsI_21302 [Oryza sativa Indica Group]	30.49	223	118	8	14	661	575	767	2e-12	75.9
TRINITY_DN19242_c0_g1_i1	gi|125554786|gb|EAZ00392.1|	hypothetical protein OsI_22407 [Oryza sativa Indica Group]	51.72	58	28	0	10	183	164	221	6e-13	71.6
TRINITY_DN5344_c0_g2_i1	gi|125556299|gb|EAZ01905.1|	hypothetical protein OsI_23931 [Oryza sativa Indica Group]	46.67	45	24	0	81	215	312	356	7e-07	57.4
TRINITY_DN5344_c0_g3_i1	gi|125556299|gb|EAZ01905.1|	hypothetical protein OsI_23931 [Oryza sativa Indica Group]	43.1	58	28	1	12	185	304	356	1e-07	58.5
TRINITY_DN5652_c0_g2_i1	gi|125556352|gb|EAZ01958.1|	hypothetical protein OsI_23989 [Oryza sativa Indica Group]	70.3	101	23	1	16	297	37	137	4e-27	113
TRINITY_DN10426_c0_g1_i1	gi|125556533|gb|EAZ02139.1|	hypothetical protein OsI_24230 [Oryza sativa Indica Group]	46.67	75	40	0	282	506	31	105	1e-08	60.1
TRINITY_DN35005_c0_g1_i1	gi|125556622|gb|EAZ02228.1|	hypothetical protein OsI_24324 [Oryza sativa Indica Group]	54.55	99	43	2	3	296	1	98	9e-28	113
TRINITY_DN34148_c0_g1_i1	gi|125556809|gb|EAZ02415.1|	hypothetical protein OsI_24517 [Oryza sativa Indica Group]	65.22	46	16	0	219	356	99	144	3e-13	65.1
TRINITY_DN17633_c0_g1_i1	gi|125557733|gb|EAZ03269.1|	hypothetical protein OsI_25418 [Oryza sativa Indica Group]	50	86	39	1	12	257	448	533	6e-13	73.2
TRINITY_DN27024_c0_g1_i1	gi|125557733|gb|EAZ03269.1|	hypothetical protein OsI_25418 [Oryza sativa Indica Group]	60.42	48	18	1	14	154	27	74	2e-11	67.8
TRINITY_DN2418_c0_g1_i1	gi|125558368|gb|EAZ03904.1|	hypothetical protein OsI_26038 [Oryza sativa Indica Group]	37.5	96	55	1	15	287	69	164	6e-07	55.8
TRINITY_DN24040_c0_g1_i1	gi|125558806|gb|EAZ04342.1|	hypothetical protein OsI_26482 [Oryza sativa Indica Group]	94.12	102	6	0	14	319	134	235	3e-59	194
TRINITY_DN28491_c0_g1_i1	gi|125559098|gb|EAZ04634.1|	hypothetical protein OsI_26782 [Oryza sativa Indica Group]	78.05	82	18	0	17	262	271	352	1e-38	144
TRINITY_DN3910_c0_g1_i1	gi|125559938|gb|EAZ05386.1|	hypothetical protein OsI_27594 [Oryza sativa Indica Group]	43.24	148	39	5	216	623	7	121	3e-18	90.1
TRINITY_DN3910_c0_g2_i1	gi|125559938|gb|EAZ05386.1|	hypothetical protein OsI_27594 [Oryza sativa Indica Group]	43.24	148	39	5	216	623	7	121	3e-18	90.1
TRINITY_DN5759_c0_g2_i1	gi|125560773|gb|EAZ06221.1|	hypothetical protein OsI_28463 [Oryza sativa Indica Group]	58.04	143	53	2	44	451	380	522	1e-41	156
TRINITY_DN34921_c0_g1_i1	gi|125561408|gb|EAZ06856.1|	hypothetical protein OsI_29091 [Oryza sativa Indica Group]	42.18	147	41	3	1	309	93	239	5e-20	93.6
TRINITY_DN2673_c0_g1_i1	gi|125561545|gb|EAZ06993.1|	hypothetical protein OsI_29238 [Oryza sativa Indica Group]	49.11	112	50	3	12	326	190	301	2e-24	106
TRINITY_DN816_c0_g1_i1	gi|125561834|gb|EAZ07282.1|	hypothetical protein OsI_29529 [Oryza sativa Indica Group]	62.5	96	30	2	5	274	208	303	1e-28	115
TRINITY_DN12188_c0_g1_i1	gi|125561981|gb|EAZ07429.1|	hypothetical protein OsI_29683 [Oryza sativa Indica Group]	36.26	171	107	1	11	523	43	211	1e-28	119
TRINITY_DN3481_c0_g1_i1	gi|125562361|gb|EAZ07809.1|	hypothetical protein OsI_30067 [Oryza sativa Indica Group]	62.61	115	41	1	20	358	163	277	5e-43	158
TRINITY_DN3481_c0_g2_i1	gi|125562361|gb|EAZ07809.1|	hypothetical protein OsI_30067 [Oryza sativa Indica Group]	62.96	108	40	0	23	346	163	270	2e-41	154
TRINITY_DN6254_c0_g1_i1	gi|125562548|gb|EAZ07996.1|	hypothetical protein OsI_30258 [Oryza sativa Indica Group]	41.76	170	95	3	30	533	454	621	1e-35	140
TRINITY_DN34716_c0_g1_i1	gi|125563621|gb|EAZ09001.1|	hypothetical protein OsI_31263 [Oryza sativa Indica Group]	68.89	45	14	0	11	145	95	139	7e-14	73.9
TRINITY_DN27203_c0_g1_i1	gi|125564636|gb|EAZ10016.1|	hypothetical protein OsI_32319 [Oryza sativa Indica Group]	89.29	56	6	0	93	260	114	169	4e-27	111
TRINITY_DN16485_c0_g1_i1	gi|125569893|gb|EAZ11408.1|	hypothetical protein OsJ_01269 [Oryza sativa Japonica Group]	67.24	116	9	1	92	439	45	131	1e-44	157
TRINITY_DN3827_c2_g1_i1	gi|125570862|gb|EAZ12377.1|	hypothetical protein OsJ_02266 [Oryza sativa Japonica Group]	75	60	15	0	2	181	63	122	8e-23	97.8
TRINITY_DN25959_c0_g1_i1	gi|125570862|gb|EAZ12377.1|	hypothetical protein OsJ_02266 [Oryza sativa Japonica Group]	70	70	21	0	168	377	46	115	3e-23	102
TRINITY_DN2992_c0_g1_i1	gi|125571259|gb|EAZ12774.1|	hypothetical protein OsJ_02691 [Oryza sativa Japonica Group]	67.35	49	12	2	55	201	14	58	3e-10	63.5
TRINITY_DN4779_c0_g1_i1	gi|125571413|gb|EAZ12928.1|	hypothetical protein OsJ_02849 [Oryza sativa Japonica Group]	67.09	79	26	0	13	249	202	280	3e-30	120
TRINITY_DN4779_c0_g2_i1	gi|125571413|gb|EAZ12928.1|	hypothetical protein OsJ_02849 [Oryza sativa Japonica Group]	67.09	79	26	0	13	249	202	280	3e-30	120
TRINITY_DN5642_c0_g1_i1	gi|125572090|gb|EAZ13605.1|	hypothetical protein OsJ_03519 [Oryza sativa Japonica Group]	34.93	146	71	4	14	379	267	412	5e-09	62.8
TRINITY_DN5642_c0_g2_i1	gi|125572090|gb|EAZ13605.1|	hypothetical protein OsJ_03519 [Oryza sativa Japonica Group]	37.09	151	71	4	14	394	267	417	4e-13	75.5
TRINITY_DN5642_c0_g4_i1	gi|125572090|gb|EAZ13605.1|	hypothetical protein OsJ_03519 [Oryza sativa Japonica Group]	36.6	153	73	4	14	400	267	419	1e-12	73.9
TRINITY_DN37206_c0_g1_i1	gi|125572389|gb|EAZ13904.1|	hypothetical protein OsJ_03829 [Oryza sativa Japonica Group]	42.34	111	29	4	16	348	122	197	5e-13	73.9
TRINITY_DN3529_c0_g1_i1	gi|125572419|gb|EAZ13934.1|	hypothetical protein OsJ_03861 [Oryza sativa Japonica Group]	58.76	97	39	1	14	304	201	296	1e-28	119
TRINITY_DN23210_c0_g1_i1	gi|125574663|gb|EAZ15947.1|	hypothetical protein OsJ_31391 [Oryza sativa Japonica Group]	39.84	128	47	5	84	461	157	256	7e-12	72
TRINITY_DN15860_c0_g1_i1	gi|125577145|gb|EAZ18367.1|	hypothetical protein OsJ_33897 [Oryza sativa Japonica Group]	47.67	86	45	0	9	266	604	689	1e-25	83.6
TRINITY_DN24264_c0_g1_i1	gi|125581560|gb|EAZ22491.1|	hypothetical protein OsJ_06156 [Oryza sativa Japonica Group]	54.29	105	35	2	15	329	439	530	4e-28	117
TRINITY_DN35908_c0_g1_i1	gi|125584262|gb|EAZ25193.1|	hypothetical protein OsJ_08992 [Oryza sativa Japonica Group]	76	50	10	1	98	247	2095	2142	1e-14	79
TRINITY_DN26736_c0_g1_i1	gi|125584857|gb|EAZ25521.1|	hypothetical protein OsJ_09345 [Oryza sativa Japonica Group]	56.67	90	39	0	3	272	308	397	4e-25	107
TRINITY_DN17064_c0_g1_i1	gi|125585446|gb|EAZ26110.1|	hypothetical protein OsJ_09970 [Oryza sativa Japonica Group]	70.13	77	19	2	14	238	317	391	7e-26	108
TRINITY_DN2771_c0_g1_i1	gi|125585539|gb|EAZ26203.1|	hypothetical protein OsJ_10071 [Oryza sativa Japonica Group]	49.59	123	38	2	5	373	106	204	8e-29	116
TRINITY_DN20970_c0_g1_i1	gi|125585642|gb|EAZ26306.1|	hypothetical protein OsJ_10175 [Oryza sativa Japonica Group]	64.44	45	13	1	9	143	23	64	5e-10	63.9
TRINITY_DN5788_c0_g2_i1	gi|125586557|gb|EAZ27221.1|	hypothetical protein OsJ_11159 [Oryza sativa Japonica Group]	100	98	0	0	13	306	415	512	1e-61	209
TRINITY_DN5788_c0_g11_i1	gi|125586557|gb|EAZ27221.1|	hypothetical protein OsJ_11159 [Oryza sativa Japonica Group]	96.92	130	4	0	13	402	383	512	2e-82	263
TRINITY_DN5788_c0_g12_i1	gi|125586557|gb|EAZ27221.1|	hypothetical protein OsJ_11159 [Oryza sativa Japonica Group]	96.92	130	4	0	13	402	383	512	2e-82	263
TRINITY_DN3126_c0_g1_i1	gi|125587306|gb|EAZ27970.1|	hypothetical protein OsJ_11931 [Oryza sativa Japonica Group]	72.29	231	50	2	16	666	599	829	9e-110	349
TRINITY_DN4847_c0_g3_i1	gi|125587585|gb|EAZ28249.1|	hypothetical protein OsJ_12221 [Oryza sativa Japonica Group]	86.67	120	14	1	13	366	414	533	2e-56	197
TRINITY_DN12144_c0_g1_i1	gi|125587585|gb|EAZ28249.1|	hypothetical protein OsJ_12221 [Oryza sativa Japonica Group]	53.25	169	64	6	13	483	586	751	7e-30	125
TRINITY_DN35679_c0_g1_i1	gi|125588206|gb|EAZ28870.1|	hypothetical protein OsJ_12908 [Oryza sativa Japonica Group]	93.44	61	4	0	16	198	94	154	2e-32	121
TRINITY_DN2298_c0_g4_i1	gi|125590728|gb|EAZ31078.1|	hypothetical protein OsJ_15175 [Oryza sativa Japonica Group]	63.16	57	19	1	17	187	158	212	3e-15	77
TRINITY_DN1278_c0_g2_i1	gi|125591907|gb|EAZ32257.1|	hypothetical protein OsJ_16461 [Oryza sativa Japonica Group]	92.86	56	4	0	260	427	332	387	1e-41	110
TRINITY_DN6732_c0_g1_i1	gi|125597128|gb|EAZ36908.1|	hypothetical protein OsJ_21252 [Oryza sativa Japonica Group]	52.38	63	29	1	15	203	112	173	2e-11	67.8
TRINITY_DN32094_c0_g1_i1	gi|125600621|gb|EAZ40197.1|	hypothetical protein OsJ_24641 [Oryza sativa Japonica Group]	53.33	90	26	4	43	270	263	350	7e-14	74.7
TRINITY_DN13456_c0_g1_i1	gi|125600990|gb|EAZ40566.1|	hypothetical protein OsJ_25024 [Oryza sativa Japonica Group]	73.53	68	18	0	14	217	196	263	3e-16	82.8
TRINITY_DN34771_c0_g1_i1	gi|125601284|gb|EAZ40860.1|	hypothetical protein OsJ_25341 [Oryza sativa Japonica Group]	46.38	138	58	4	36	419	418	549	3e-27	116
TRINITY_DN20174_c0_g1_i1	gi|125601368|gb|EAZ40944.1|	hypothetical protein OsJ_25426 [Oryza sativa Japonica Group]	55.84	77	26	1	167	373	119	195	1e-19	94
TRINITY_DN618_c0_g1_i1	gi|125605731|gb|EAZ44767.1|	hypothetical protein OsJ_29399 [Oryza sativa Japonica Group]	78.33	60	13	0	14	193	511	570	1e-27	114
TRINITY_DN618_c0_g2_i1	gi|125605731|gb|EAZ44767.1|	hypothetical protein OsJ_29399 [Oryza sativa Japonica Group]	77.78	63	14	0	15	203	511	573	7e-29	117
TRINITY_DN10651_c0_g1_i1	gi|125606217|gb|EAZ45253.1|	hypothetical protein OsJ_29896 [Oryza sativa Japonica Group]	73.91	92	24	0	19	294	463	554	2e-38	145
TRINITY_DN5567_c0_g1_i1	gi|125606241|gb|EAZ45277.1|	hypothetical protein OsJ_29920 [Oryza sativa Japonica Group]	83.25	197	33	0	15	605	160	356	3e-107	342
TRINITY_DN5567_c0_g2_i1	gi|125606241|gb|EAZ45277.1|	hypothetical protein OsJ_29920 [Oryza sativa Japonica Group]	82.76	145	25	0	15	449	160	304	6e-74	248
TRINITY_DN5567_c0_g5_i1	gi|125606241|gb|EAZ45277.1|	hypothetical protein OsJ_29920 [Oryza sativa Japonica Group]	85.61	132	19	0	6	401	225	356	1e-66	228
TRINITY_DN24628_c0_g1_i1	gi|125620178|gb|ABN46981.1|	thioredoxin-dependent peroxidase [Nelumbo nucifera]	87.5	56	7	0	11	178	73	128	4e-26	107
TRINITY_DN6543_c0_g1_i1	gi|125634056|gb|ABN48303.1|	vacuolar ATPase subunit c [Cucumis sativus]	95.59	68	3	0	15	218	38	105	1e-20	88.2
TRINITY_DN14117_c0_g1_i1	gi|125662829|gb|ABN50360.1|	beta-tubulin, partial [Spinacia oleracea]	87.32	71	9	0	1	213	12	82	2e-40	139
TRINITY_DN4920_c0_g1_i1	gi|12580859|emb|CAC27138.1|	glucose regulated protein homolog 4 precursor [Picea abies]	86.51	126	17	0	15	392	61	186	1e-69	229
TRINITY_DN317_c0_g1_i1	gi|125987635|sp|P0C2F6.1|RNHX1_ARATH	RecName: Full=Putative ribonuclease H protein At1g65750	43.04	79	45	0	17	253	16	94	2e-16	82.8
TRINITY_DN11017_c0_g1_i1	gi|125987635|sp|P0C2F6.1|RNHX1_ARATH	RecName: Full=Putative ribonuclease H protein At1g65750	44.94	89	49	0	18	284	36	124	1e-18	90.1
TRINITY_DN15617_c0_g1_i1	gi|125987635|sp|P0C2F6.1|RNHX1_ARATH	RecName: Full=Putative ribonuclease H protein At1g65750	53.62	69	32	0	20	226	36	104	2e-16	82.8
TRINITY_DN17916_c0_g1_i1	gi|125987635|sp|P0C2F6.1|RNHX1_ARATH	RecName: Full=Putative ribonuclease H protein At1g65750	32.93	82	52	1	66	311	37	115	4e-07	53.1
TRINITY_DN13574_c0_g1_i1	gi|125988083|dbj|BAF46959.1|	MAP kinase phosphatase [Oryza sativa Japonica Group]	81.6	125	23	0	13	387	264	388	1e-57	201
TRINITY_DN14364_c0_g1_i1	gi|126078|sp|P09444.1|LEA34_GOSHI	RecName: Full=Late embryogenesis abundant protein D-34; Short=LEA D-34 >gi|18501|emb|CAA31594.1| D-34 Lea protein [Gossypium hirsutum] >gi|167385|gb|AAA33075.1| storage protein [Gossypium hirsutum] >gi|226556|prf||1601521F Lea D-34 gene	78.95	57	12	0	22	192	20	76	3e-22	95.5
TRINITY_DN19383_c0_g1_i1	gi|126166079|gb|ABN80396.1|	gibberellin beta-hydroxylase [Lactuca sativa]	54.22	83	38	0	19	267	57	139	5e-27	107
TRINITY_DN4863_c0_g2_i1	gi|126466788|gb|ABO14173.1|	somatic embryogenesis receptor-like kinase 1 [Solanum tuberosum]	61.22	49	19	0	94	240	137	185	2e-08	60.5
TRINITY_DN24594_c0_g1_i1	gi|126544456|gb|ABO18603.1|	SGT1-2 [Triticum aestivum]	73.68	57	15	0	195	365	1	57	1e-18	89
TRINITY_DN4534_c0_g2_i1	gi|126926485|gb|ABO28087.1|	hedgehog-interacting protein, partial [Triticum aestivum]	68.83	77	24	0	17	247	22	98	1e-31	117
TRINITY_DN4534_c0_g4_i1	gi|126926485|gb|ABO28087.1|	hedgehog-interacting protein, partial [Triticum aestivum]	68.83	77	24	0	17	247	22	98	1e-31	117
TRINITY_DN3191_c0_g1_i1	gi|1279596|emb|CAA96433.1|	pectin methylesterase [Nicotiana plumbaginifolia]	66.67	90	30	0	16	285	64	153	9e-34	125
TRINITY_DN4063_c0_g1_i1	gi|1279640|emb|CAA63101.1|	NAM [Petunia x hybrida] >gi|6066595|emb|CAA63102.2| NAM [Petunia x hybrida]	85.96	57	8	0	375	545	99	155	3e-25	109
TRINITY_DN38243_c0_g1_i1	gi|128191|sp|P27968.1|NIA7_HORVU	RecName: Full=Nitrate reductase [NAD(P)H] >gi|19065|emb|CAA42739.1| nitrate reductase (NAD(P)H) [Hordeum vulgare subsp. vulgare]	72.86	70	18	1	16	222	482	551	5e-21	96.3
TRINITY_DN5371_c0_g2_i1	gi|129771187|gb|ABO31370.1|	chalcone synthase [Gossypium hirsutum]	65.77	111	38	0	107	439	61	171	4e-46	161
TRINITY_DN18576_c0_g1_i1	gi|130270|sp|P00290.1|PLAS_LACSA	RecName: Full=Plastocyanin >gi|229615|prf||765954A plastocyanin	84.62	65	10	0	103	297	2	66	2e-32	119
TRINITY_DN33027_c0_g1_i1	gi|130845569|gb|ABO32531.1|	cytochrome P450-dependent monooxygenase-like protein [Ammi majus]	62.5	144	54	0	19	450	303	446	1e-61	209
TRINITY_DN33934_c0_g1_i1	gi|13249030|gb|AAK16647.1|AF139835_1	F-box containing protein TIR1 [Populus tremula x Populus tremuloides]	83.58	67	11	0	14	214	390	456	2e-35	115
TRINITY_DN16986_c0_g1_i1	gi|133808|sp|P16149.1|RS16_LUPPO	RecName: Full=40S ribosomal protein S16 >gi|19512|emb|CAA36068.1| unnamed protein product [Lupinus polyphyllus]	93.33	75	5	0	6	230	71	145	9e-42	147
TRINITY_DN4589_c0_g1_i1	gi|13383454|gb|AAK20990.1|	phytochrome A [Tacca chantieri]	73.44	128	34	0	11	394	337	464	3e-61	205
TRINITY_DN4589_c0_g3_i1	gi|13383454|gb|AAK20990.1|	phytochrome A [Tacca chantieri]	72.62	84	23	0	11	262	381	464	1e-34	133
TRINITY_DN7009_c0_g1_i1	gi|133908221|gb|ABO42565.1|	putative cellulose synthase [Euryops virgineus]	72.86	140	12	1	15	434	119	232	6e-64	208
TRINITY_DN4681_c0_g2_i1	gi|134254734|gb|ABO65097.1|	calcium-dependent protein kinase 2, partial [Nicotiana attenuata]	90	60	6	0	16	195	131	190	5e-30	117
TRINITY_DN30026_c0_g1_i1	gi|13430338|gb|AAK25801.1|AF338240_1	rubisco activase [Zantedeschia aethiopica]	75.79	95	20	2	146	424	25	118	8e-37	140
TRINITY_DN6351_c0_g1_i1	gi|13449363|ref|NP_085545.1|	hypothetical protein ArthMp078 [Arabidopsis thaliana] >gi|45477048|sp|P92526.1|M890_ARATH RecName: Full=Uncharacterized mitochondrial protein AtMg00890; AltName: Full=ORF106d >gi|1785747|emb|CAA69831.1| unnamed protein product [Arabidopsis thaliana]	80	40	8	0	46	165	1	40	3e-10	63.2
TRINITY_DN11040_c0_g1_i1	gi|13449407|ref|NP_085590.1|	hypothetical protein ArthMp112 [Arabidopsis thaliana] >gi|45477081|sp|P92567.1|M1410_ARATH RecName: Full=Uncharacterized mitochondrial protein AtMg01410; AltName: Full=ORF204 >gi|1785791|emb|CAA69788.1| unnamed protein product [Arabidopsis thaliana]	77.97	59	13	0	16	192	92	150	6e-23	99.4
TRINITY_DN10264_c0_g3_i1	gi|134919|sp|P14812.1|SSG2_AVESA	RecName: Full=12S seed storage globulin 2; Contains: RecName: Full=12S seed storage globulin 2 acidic chain; Contains: RecName: Full=12S seed storage globulin 2 basic chain; Flags: Precursor >gi|313360|emb|CAA35631.1| 12S seed storage protein [Avena sativa]	60.42	48	19	0	15	158	64	111	1e-11	69.7
TRINITY_DN17971_c0_g1_i1	gi|13506812|gb|AAK28346.1|AF243041_1	receptor-like protein kinase 1 [Zea mays] >gi|414869509|tpg|DAA48066.1| TPA: putative leucine-rich repeat protein kinase family protein [Zea mays]	64.38	73	25	1	18	236	527	598	4e-23	101
TRINITY_DN5546_c0_g4_i1	gi|13516748|dbj|BAB40323.1|	cytochrome P450 [Asparagus officinalis]	59.57	94	38	0	15	296	374	467	5e-37	129
TRINITY_DN10736_c1_g1_i1	gi|1354129|gb|AAB01895.1|	endochitinase [Castanea sativa] >gi|1359600|emb|CAA64868.1| chitinase Ib [Castanea sativa]	64.41	59	21	0	3	179	204	262	2e-20	90.5
TRINITY_DN34280_c0_g1_i1	gi|136055385|emb|CAI79457.1|	beta-carotene hydroxylase enzyme [Crocus imperati]	97.67	43	1	0	11	139	42	84	7e-21	87.4
TRINITY_DN15805_c0_g1_i1	gi|141448072|gb|ABO87612.1|	chloroplast pentose phosphate transporter [Glycine max]	78.72	47	9	1	83	223	23	68	4e-15	77
TRINITY_DN439_c0_g2_i1	gi|14149009|emb|CAC39167.1|	putative vacuolar-type H+-pyrophosphatase [Solanum pimpinellifolium]	94.55	110	6	0	12	341	8	117	4e-67	210
TRINITY_DN5673_c0_g3_i1	gi|144905116|dbj|BAF56430.1|	cysteine proteinase [Lotus japonicus]	66.67	42	14	0	150	275	105	146	6e-15	65.5
TRINITY_DN33144_c0_g2_i1	gi|145839475|gb|ABD60294.2|	R2R3-MYB transcription factor MYB3 [Picea glauca]	65.31	98	8	1	2	295	28	99	4e-28	110
TRINITY_DN35728_c0_g1_i1	gi|145952336|gb|ABP98988.1|	CBF/DREB1 transcription factor 2 [Betula pendula]	57.14	119	36	3	12	362	55	160	2e-32	123
TRINITY_DN5438_c0_g1_i1	gi|147225201|dbj|BAF62436.1|	protein phosphatase 2C [Triticum aestivum]	56.31	103	39	2	295	603	112	208	6e-39	115
TRINITY_DN5438_c0_g5_i1	gi|147225201|dbj|BAF62436.1|	protein phosphatase 2C [Triticum aestivum]	56.31	103	39	2	295	603	112	208	9e-39	115
TRINITY_DN5499_c0_g1_i1	gi|147225201|dbj|BAF62436.1|	protein phosphatase 2C [Triticum aestivum]	50	178	41	4	9	500	176	319	2e-39	149
TRINITY_DN6786_c0_g1_i1	gi|147766289|emb|CAN76773.1|	hypothetical protein VITISV_017587 [Vitis vinifera]	83.67	49	8	0	16	162	119	167	1e-24	94.4
TRINITY_DN61_c0_g2_i1	gi|147767172|emb|CAN66965.1|	hypothetical protein VITISV_043227 [Vitis vinifera]	50.88	57	26	1	42	212	252	306	9e-08	57.8
TRINITY_DN4986_c0_g1_i1	gi|147768838|emb|CAN75888.1|	hypothetical protein VITISV_023640 [Vitis vinifera]	100	32	0	0	258	353	3671	3702	8e-20	76.3
TRINITY_DN32687_c0_g1_i1	gi|147768986|emb|CAN60227.1|	hypothetical protein VITISV_027166 [Vitis vinifera]	81.33	75	14	0	16	240	39	113	6e-38	134
TRINITY_DN37065_c0_g1_i1	gi|147769115|emb|CAN76232.1|	hypothetical protein VITISV_039406 [Vitis vinifera]	81.25	32	6	0	15	110	207	238	7e-08	56.6
TRINITY_DN22894_c0_g1_i1	gi|147770104|emb|CAN65409.1|	hypothetical protein VITISV_026127 [Vitis vinifera]	79.07	43	9	0	111	239	35	77	2e-14	72.4
TRINITY_DN854_c0_g1_i1	gi|147770228|emb|CAN71863.1|	hypothetical protein VITISV_023530 [Vitis vinifera]	66.04	106	36	0	17	334	497	602	5e-41	155
TRINITY_DN5800_c0_g10_i1	gi|147770395|emb|CAN78148.1|	hypothetical protein VITISV_004262 [Vitis vinifera]	67.92	53	17	0	114	272	584	636	3e-15	80.5
TRINITY_DN6730_c0_g1_i1	gi|147770675|emb|CAN62485.1|	hypothetical protein VITISV_010813 [Vitis vinifera]	71.7	53	15	0	6	164	208	260	7e-17	85.5
TRINITY_DN36429_c0_g1_i1	gi|147770754|emb|CAN62470.1|	hypothetical protein VITISV_016050 [Vitis vinifera]	82.76	29	5	0	159	245	89	117	1e-09	47.4
TRINITY_DN239_c0_g2_i1	gi|147771777|emb|CAN66778.1|	hypothetical protein VITISV_039549 [Vitis vinifera]	83.91	87	14	0	51	311	89	175	2e-44	153
TRINITY_DN1891_c0_g2_i1	gi|147771783|emb|CAN60259.1|	hypothetical protein VITISV_007741 [Vitis vinifera]	48.12	133	69	0	33	431	210	342	2e-33	132
TRINITY_DN926_c0_g1_i1	gi|147771790|emb|CAN75710.1|	hypothetical protein VITISV_004492 [Vitis vinifera]	60.43	187	69	3	13	570	168	350	4e-71	231
TRINITY_DN3629_c0_g1_i1	gi|147771982|emb|CAN69061.1|	hypothetical protein VITISV_032605 [Vitis vinifera]	70.18	114	23	2	17	358	57	159	8e-39	146
TRINITY_DN3629_c0_g2_i1	gi|147771982|emb|CAN69061.1|	hypothetical protein VITISV_032605 [Vitis vinifera]	70.18	114	23	2	17	358	57	159	8e-39	146
TRINITY_DN3629_c0_g3_i1	gi|147771982|emb|CAN69061.1|	hypothetical protein VITISV_032605 [Vitis vinifera]	70.18	114	23	2	17	358	57	159	8e-39	146
TRINITY_DN24719_c0_g1_i1	gi|147772215|emb|CAN69043.1|	hypothetical protein VITISV_022341 [Vitis vinifera]	78.02	91	20	0	4	276	285	375	1e-40	149
TRINITY_DN8851_c0_g1_i1	gi|147772318|emb|CAN64565.1|	hypothetical protein VITISV_044304 [Vitis vinifera]	49.46	93	46	1	16	291	44	136	2e-17	85.9
TRINITY_DN501_c0_g1_i1	gi|147772562|emb|CAN67343.1|	hypothetical protein VITISV_038220 [Vitis vinifera]	63.75	160	57	1	9	488	219	377	3e-50	181
TRINITY_DN30932_c0_g1_i1	gi|147772855|emb|CAN73669.1|	hypothetical protein VITISV_003711 [Vitis vinifera]	52.78	108	51	0	10	333	1039	1146	3e-30	125
TRINITY_DN19521_c0_g1_i1	gi|147773990|emb|CAN59979.1|	hypothetical protein VITISV_015228 [Vitis vinifera]	49.15	59	29	1	356	529	726	784	1e-06	52.4
TRINITY_DN5753_c0_g1_i1	gi|147774530|emb|CAN65544.1|	hypothetical protein VITISV_018576 [Vitis vinifera]	67.76	183	58	1	15	563	314	495	4e-82	267
TRINITY_DN5753_c0_g7_i1	gi|147774530|emb|CAN65544.1|	hypothetical protein VITISV_018576 [Vitis vinifera]	65.83	199	67	1	15	611	298	495	2e-86	279
TRINITY_DN3325_c0_g1_i1	gi|147774623|emb|CAN69905.1|	hypothetical protein VITISV_001007 [Vitis vinifera]	64.96	117	41	0	3	353	155	271	2e-46	164
TRINITY_DN5414_c0_g3_i1	gi|147774739|emb|CAN74780.1|	hypothetical protein VITISV_012252 [Vitis vinifera]	92.59	54	4	0	14	175	289	342	7e-23	100
TRINITY_DN13091_c0_g1_i1	gi|147775294|emb|CAN61586.1|	hypothetical protein VITISV_042821 [Vitis vinifera]	47.14	70	37	0	16	225	975	1044	4e-12	70.9
TRINITY_DN1499_c0_g1_i1	gi|147776318|emb|CAN76469.1|	hypothetical protein VITISV_030043 [Vitis vinifera]	100	26	0	0	15	92	563	588	1e-07	58.9
TRINITY_DN1499_c0_g4_i1	gi|147776318|emb|CAN76469.1|	hypothetical protein VITISV_030043 [Vitis vinifera]	100	25	0	0	15	89	563	587	3e-07	57.4
TRINITY_DN22966_c0_g1_i1	gi|147776318|emb|CAN76469.1|	hypothetical protein VITISV_030043 [Vitis vinifera]	77.78	36	8	0	272	379	265	300	8e-11	68.6
TRINITY_DN13825_c0_g1_i1	gi|147777182|emb|CAN63285.1|	hypothetical protein VITISV_017507 [Vitis vinifera]	61.54	65	25	0	13	207	113	177	5e-12	67
TRINITY_DN5121_c0_g1_i1	gi|147777203|emb|CAN61151.1|	hypothetical protein VITISV_013772 [Vitis vinifera]	73.47	49	13	0	3	149	335	383	1e-18	92
TRINITY_DN2046_c0_g1_i1	gi|147777892|emb|CAN71376.1|	hypothetical protein VITISV_001491 [Vitis vinifera]	70.24	84	25	0	15	266	326	409	7e-32	127
TRINITY_DN15988_c0_g1_i1	gi|147777957|emb|CAN64951.1|	hypothetical protein VITISV_022830 [Vitis vinifera]	68	50	16	0	15	164	476	525	5e-17	85.5
TRINITY_DN18303_c0_g1_i1	gi|147778293|emb|CAN65141.1|	hypothetical protein VITISV_034615 [Vitis vinifera]	63.03	119	37	3	13	369	170	281	4e-29	119
TRINITY_DN36846_c0_g1_i1	gi|147778293|emb|CAN65141.1|	hypothetical protein VITISV_034615 [Vitis vinifera]	45	160	50	6	2	373	275	432	2e-14	78.6
TRINITY_DN6607_c0_g1_i1	gi|147778498|emb|CAN67205.1|	hypothetical protein VITISV_037214 [Vitis vinifera]	74.73	91	23	0	12	284	125	215	5e-43	150
TRINITY_DN6607_c0_g2_i1	gi|147778498|emb|CAN67205.1|	hypothetical protein VITISV_037214 [Vitis vinifera]	76.79	56	13	0	16	183	125	180	6e-24	99.8
TRINITY_DN1287_c0_g1_i1	gi|147778722|emb|CAN76105.1|	hypothetical protein VITISV_020362 [Vitis vinifera]	94.17	120	7	0	16	375	59	178	1e-71	234
TRINITY_DN4391_c0_g1_i1	gi|147779057|emb|CAN66813.1|	hypothetical protein VITISV_011139 [Vitis vinifera]	37.33	75	47	0	17	241	105	179	2e-08	61.6
TRINITY_DN34177_c0_g1_i1	gi|147780244|emb|CAN65737.1|	hypothetical protein VITISV_037753 [Vitis vinifera]	77.42	62	14	0	43	228	336	397	3e-27	112
TRINITY_DN33644_c0_g1_i1	gi|147780359|emb|CAN59936.1|	hypothetical protein VITISV_001878 [Vitis vinifera]	55.74	61	27	0	160	342	747	807	4e-11	70.1
TRINITY_DN84_c0_g2_i1	gi|147780470|emb|CAN62551.1|	hypothetical protein VITISV_002308 [Vitis vinifera]	56.1	123	42	2	11	352	245	364	1e-28	117
TRINITY_DN28100_c0_g1_i1	gi|147780610|emb|CAN69116.1|	hypothetical protein VITISV_031843 [Vitis vinifera]	35.48	93	56	1	62	340	279	367	2e-09	63.5
TRINITY_DN5182_c0_g1_i1	gi|147780613|emb|CAN69119.1|	hypothetical protein VITISV_031846 [Vitis vinifera]	55.63	142	63	0	28	453	142	283	4e-38	146
TRINITY_DN5182_c0_g2_i1	gi|147780613|emb|CAN69119.1|	hypothetical protein VITISV_031846 [Vitis vinifera]	55.63	142	63	0	28	453	142	283	4e-38	146
TRINITY_DN5476_c0_g1_i1	gi|147781097|emb|CAN73844.1|	hypothetical protein VITISV_001337 [Vitis vinifera]	86.36	44	6	0	148	279	225	268	6e-22	86.3
TRINITY_DN33439_c0_g1_i1	gi|147781538|emb|CAN73707.1|	hypothetical protein VITISV_023714 [Vitis vinifera]	81.25	32	6	0	32	127	132	163	3e-08	58.9
TRINITY_DN27009_c0_g1_i1	gi|147781643|emb|CAN78219.1|	hypothetical protein VITISV_042422 [Vitis vinifera]	73.68	57	15	0	1	171	40	96	4e-21	94.7
TRINITY_DN23138_c0_g2_i1	gi|147782984|emb|CAN68562.1|	hypothetical protein VITISV_033102 [Vitis vinifera]	67	100	27	1	317	598	62	161	6e-38	139
TRINITY_DN11634_c0_g1_i1	gi|147783207|emb|CAN77623.1|	hypothetical protein VITISV_007589 [Vitis vinifera]	78.69	61	13	0	15	197	86	146	9e-25	106
TRINITY_DN378_c0_g1_i1	gi|147783406|emb|CAN75218.1|	hypothetical protein VITISV_003519 [Vitis vinifera]	75	36	9	0	7	114	40	75	5e-18	62
TRINITY_DN20505_c0_g1_i1	gi|147783830|emb|CAN63566.1|	hypothetical protein VITISV_043427 [Vitis vinifera]	63.16	95	33	1	56	334	125	219	2e-32	124
TRINITY_DN28738_c0_g1_i1	gi|147785381|emb|CAN66285.1|	hypothetical protein VITISV_011183 [Vitis vinifera]	67.5	80	24	2	19	252	542	621	6e-27	113
TRINITY_DN36207_c0_g1_i1	gi|147786982|emb|CAN71141.1|	hypothetical protein VITISV_025995 [Vitis vinifera]	86.59	179	24	0	2	538	65	243	1e-111	331
TRINITY_DN35346_c0_g1_i1	gi|147787208|emb|CAN77998.1|	hypothetical protein VITISV_002983 [Vitis vinifera]	61.33	75	29	0	6	230	85	159	3e-24	105
TRINITY_DN421_c0_g1_i1	gi|147787282|emb|CAN75762.1|	hypothetical protein VITISV_034440 [Vitis vinifera]	79.59	49	10	0	156	302	318	366	1e-20	95.1
TRINITY_DN421_c0_g2_i1	gi|147787282|emb|CAN75762.1|	hypothetical protein VITISV_034440 [Vitis vinifera]	79.59	49	10	0	117	263	318	366	7e-21	95.1
TRINITY_DN1049_c0_g1_i1	gi|147787282|emb|CAN75762.1|	hypothetical protein VITISV_034440 [Vitis vinifera]	86.36	66	9	0	24	221	250	315	2e-32	125
TRINITY_DN22834_c0_g1_i1	gi|147787360|emb|CAN64633.1|	hypothetical protein VITISV_043788 [Vitis vinifera]	42.42	198	98	4	5	556	185	380	1e-37	149
TRINITY_DN133_c0_g1_i1	gi|147787550|emb|CAN75545.1|	hypothetical protein VITISV_032974 [Vitis vinifera]	71.05	38	11	0	53	166	779	816	2e-10	66.6
TRINITY_DN38114_c0_g1_i1	gi|147788188|emb|CAN73716.1|	hypothetical protein VITISV_038843 [Vitis vinifera]	88.1	84	9	1	3	254	141	223	7e-49	152
TRINITY_DN3016_c0_g2_i1	gi|147790353|emb|CAN76674.1|	hypothetical protein VITISV_011791 [Vitis vinifera]	48.68	76	29	2	8	211	84	157	2e-10	65.1
TRINITY_DN28514_c0_g1_i1	gi|147790717|emb|CAN63206.1|	hypothetical protein VITISV_010618 [Vitis vinifera]	63.24	68	20	2	283	471	89	156	2e-18	92
TRINITY_DN12216_c0_g1_i1	gi|147791170|emb|CAN61454.1|	hypothetical protein VITISV_029793 [Vitis vinifera]	89.8	49	3	1	15	161	89	135	9e-11	63.9
TRINITY_DN28206_c0_g1_i1	gi|147791174|emb|CAN61458.1|	hypothetical protein VITISV_029797 [Vitis vinifera]	78.57	42	7	1	66	191	148	187	3e-11	65.9
TRINITY_DN5497_c0_g1_i1	gi|147791342|emb|CAN66052.1|	hypothetical protein VITISV_009508 [Vitis vinifera]	76.56	64	15	0	123	314	229	292	2e-18	92.4
TRINITY_DN5497_c0_g2_i1	gi|147791342|emb|CAN66052.1|	hypothetical protein VITISV_009508 [Vitis vinifera]	76.56	64	15	0	123	314	229	292	2e-18	92.4
TRINITY_DN4267_c0_g1_i1	gi|147791600|emb|CAN61928.1|	hypothetical protein VITISV_014854 [Vitis vinifera]	69.57	46	14	0	18	155	23	68	9e-14	72.4
TRINITY_DN11694_c0_g1_i1	gi|147792214|emb|CAN72983.1|	hypothetical protein VITISV_009034 [Vitis vinifera]	95.24	42	2	0	199	324	94	135	4e-20	81.6
TRINITY_DN7772_c0_g1_i1	gi|147792302|emb|CAN68038.1|	hypothetical protein VITISV_018923 [Vitis vinifera]	53.85	91	33	2	15	263	265	354	3e-22	97.4
TRINITY_DN17292_c0_g1_i1	gi|147793011|emb|CAN66402.1|	hypothetical protein VITISV_026848 [Vitis vinifera]	37.69	130	70	5	73	444	68	192	2e-10	65.5
TRINITY_DN18939_c0_g1_i1	gi|147793011|emb|CAN66402.1|	hypothetical protein VITISV_026848 [Vitis vinifera]	50	100	49	1	73	369	50	149	2e-22	97.4
TRINITY_DN11232_c0_g1_i1	gi|147793015|emb|CAN77648.1|	hypothetical protein VITISV_032391 [Vitis vinifera]	63.33	90	23	1	10	249	319	408	5e-28	114
TRINITY_DN33105_c0_g1_i1	gi|147793015|emb|CAN77648.1|	hypothetical protein VITISV_032391 [Vitis vinifera]	68.18	88	20	1	18	257	305	392	6e-30	120
TRINITY_DN2910_c0_g1_i1	gi|147793024|emb|CAN75338.1|	hypothetical protein VITISV_014417 [Vitis vinifera]	47.69	65	20	2	18	188	86	144	4e-07	55.5
TRINITY_DN15418_c0_g1_i1	gi|147794975|emb|CAN73878.1|	hypothetical protein VITISV_029120 [Vitis vinifera]	58.82	102	40	2	3	308	149	248	6e-33	130
TRINITY_DN4041_c0_g2_i1	gi|147795297|emb|CAN64995.1|	hypothetical protein VITISV_001779 [Vitis vinifera]	46.79	156	82	1	15	479	340	495	9e-36	141
TRINITY_DN4041_c0_g4_i1	gi|147795297|emb|CAN64995.1|	hypothetical protein VITISV_001779 [Vitis vinifera]	46.15	156	83	1	15	479	340	495	1e-34	138
TRINITY_DN13448_c0_g1_i1	gi|147795390|emb|CAN67605.1|	hypothetical protein VITISV_030993 [Vitis vinifera]	37.31	67	42	0	13	213	964	1030	2e-08	59.7
TRINITY_DN7253_c0_g1_i1	gi|147797552|emb|CAN73514.1|	hypothetical protein VITISV_037210 [Vitis vinifera]	69.64	56	17	0	34	201	175	230	5e-16	81.3
TRINITY_DN24129_c0_g1_i1	gi|147797923|emb|CAN69467.1|	hypothetical protein VITISV_042554 [Vitis vinifera]	50	82	35	2	37	270	2	81	6e-17	79.7
TRINITY_DN422_c0_g1_i1	gi|147798127|emb|CAN76146.1|	hypothetical protein VITISV_034316 [Vitis vinifera]	54.03	124	53	2	40	411	30	149	2e-25	111
TRINITY_DN2854_c0_g1_i1	gi|147798550|emb|CAN72186.1|	hypothetical protein VITISV_012898 [Vitis vinifera]	43.61	133	65	3	11	382	227	358	1e-26	75.9
TRINITY_DN26813_c0_g1_i1	gi|147799187|emb|CAN74829.1|	hypothetical protein VITISV_002140 [Vitis vinifera]	65.31	49	17	0	12	158	154	202	4e-13	72
TRINITY_DN20354_c0_g1_i1	gi|147799571|emb|CAN70724.1|	hypothetical protein VITISV_011379 [Vitis vinifera]	53.33	45	21	0	9	143	14	58	5e-09	58.5
TRINITY_DN23467_c0_g1_i1	gi|147799889|emb|CAN77321.1|	hypothetical protein VITISV_008818 [Vitis vinifera]	52.88	104	40	4	180	467	450	552	3e-22	102
TRINITY_DN20644_c0_g1_i1	gi|147802093|emb|CAN70614.1|	hypothetical protein VITISV_004841 [Vitis vinifera]	66.23	77	23	1	7	228	84	160	1e-27	109
TRINITY_DN14164_c0_g1_i1	gi|147802484|emb|CAN77413.1|	hypothetical protein VITISV_000471 [Vitis vinifera]	60.71	84	33	0	6	257	324	407	1e-26	112
TRINITY_DN70_c0_g1_i1	gi|147803536|emb|CAN77668.1|	hypothetical protein VITISV_038106 [Vitis vinifera]	68.35	79	24	1	1	234	238	316	2e-23	103
TRINITY_DN70_c0_g2_i1	gi|147803536|emb|CAN77668.1|	hypothetical protein VITISV_038106 [Vitis vinifera]	69.62	79	23	1	1	234	238	316	4e-24	105
TRINITY_DN4026_c0_g2_i1	gi|147804657|emb|CAN73340.1|	hypothetical protein VITISV_042402 [Vitis vinifera]	70.18	57	17	0	43	213	652	708	1e-20	95.1
TRINITY_DN9745_c0_g1_i1	gi|147804657|emb|CAN73340.1|	hypothetical protein VITISV_042402 [Vitis vinifera]	55.17	58	23	2	17	190	617	671	1e-10	66.6
TRINITY_DN17230_c0_g1_i1	gi|147804657|emb|CAN73340.1|	hypothetical protein VITISV_042402 [Vitis vinifera]	46.43	112	60	0	18	353	695	806	6e-24	106
TRINITY_DN5755_c0_g3_i1	gi|147804703|emb|CAN64700.1|	hypothetical protein VITISV_000810 [Vitis vinifera]	65.85	82	28	0	15	260	46	127	4e-25	105
TRINITY_DN5755_c0_g4_i1	gi|147804703|emb|CAN64700.1|	hypothetical protein VITISV_000810 [Vitis vinifera]	65.36	179	62	0	15	551	46	224	1e-69	226
TRINITY_DN5755_c0_g5_i1	gi|147804703|emb|CAN64700.1|	hypothetical protein VITISV_000810 [Vitis vinifera]	66.45	152	51	0	16	471	73	224	1e-57	194
TRINITY_DN5755_c0_g7_i1	gi|147804703|emb|CAN64700.1|	hypothetical protein VITISV_000810 [Vitis vinifera]	67.11	152	50	0	16	471	73	224	7e-59	197
TRINITY_DN5755_c0_g8_i1	gi|147804703|emb|CAN64700.1|	hypothetical protein VITISV_000810 [Vitis vinifera]	64.8	179	63	0	15	551	46	224	3e-68	222
TRINITY_DN10959_c0_g1_i1	gi|147804914|emb|CAN66869.1|	hypothetical protein VITISV_013673 [Vitis vinifera]	66.1	59	20	0	18	194	204	262	2e-19	92.4
TRINITY_DN14552_c0_g1_i1	gi|147805376|emb|CAN76362.1|	hypothetical protein VITISV_035439 [Vitis vinifera]	67.39	46	15	0	12	149	141	186	5e-12	67.4
TRINITY_DN7284_c0_g1_i1	gi|147806163|emb|CAN63332.1|	hypothetical protein VITISV_015577 [Vitis vinifera]	74.44	90	23	0	16	285	1313	1402	3e-29	121
TRINITY_DN4851_c0_g2_i1	gi|147806249|emb|CAN72198.1|	hypothetical protein VITISV_014982 [Vitis vinifera]	88.89	63	7	0	16	204	144	206	2e-30	117
TRINITY_DN1002_c0_g1_i1	gi|147806280|emb|CAN72193.1|	hypothetical protein VITISV_022309 [Vitis vinifera]	86.54	52	7	0	13	168	994	1045	2e-21	97.8
TRINITY_DN1002_c0_g2_i1	gi|147806280|emb|CAN72193.1|	hypothetical protein VITISV_022309 [Vitis vinifera]	86.54	52	7	0	16	171	994	1045	2e-21	97.8
TRINITY_DN3129_c0_g2_i1	gi|147809821|emb|CAN66904.1|	hypothetical protein VITISV_025136 [Vitis vinifera]	48.54	103	52	1	75	380	13	115	7e-23	102
TRINITY_DN37467_c0_g1_i1	gi|147810722|emb|CAN71797.1|	hypothetical protein VITISV_026278 [Vitis vinifera]	54.29	35	16	0	14	118	220	254	3e-14	52.4
TRINITY_DN3336_c0_g1_i1	gi|147810952|emb|CAN74411.1|	hypothetical protein VITISV_025097 [Vitis vinifera]	70.59	68	19	1	18	221	347	413	4e-24	103
TRINITY_DN19979_c0_g1_i1	gi|147811594|emb|CAN68183.1|	hypothetical protein VITISV_028562 [Vitis vinifera]	65.96	94	31	1	17	298	160	252	7e-35	132
TRINITY_DN9931_c0_g1_i1	gi|147811948|emb|CAN63720.1|	hypothetical protein VITISV_009775 [Vitis vinifera]	76.6	47	11	0	6	146	97	143	7e-16	80.1
TRINITY_DN3326_c0_g1_i1	gi|147812546|emb|CAN68380.1|	hypothetical protein VITISV_018906 [Vitis vinifera]	77.78	72	16	0	15	230	1	72	1e-31	121
TRINITY_DN33723_c0_g1_i1	gi|147814824|emb|CAN65806.1|	hypothetical protein VITISV_015630 [Vitis vinifera]	53.09	81	37	1	61	303	182	261	9e-21	94.7
TRINITY_DN4746_c0_g2_i1	gi|147814975|emb|CAN74743.1|	hypothetical protein VITISV_025585 [Vitis vinifera]	82.76	87	15	0	15	275	103	189	2e-45	158
TRINITY_DN37812_c0_g1_i1	gi|147815203|emb|CAN74565.1|	hypothetical protein VITISV_004969 [Vitis vinifera]	52.31	65	25	3	20	196	100	164	1e-08	60.5
TRINITY_DN5542_c0_g2_i1	gi|147816099|emb|CAN61953.1|	hypothetical protein VITISV_015708 [Vitis vinifera]	67.43	175	57	0	15	539	495	669	1e-59	211
TRINITY_DN5542_c0_g7_i1	gi|147816099|emb|CAN61953.1|	hypothetical protein VITISV_015708 [Vitis vinifera]	68.84	199	62	0	15	611	471	669	3e-72	247
TRINITY_DN13157_c0_g1_i1	gi|147816099|emb|CAN61953.1|	hypothetical protein VITISV_015708 [Vitis vinifera]	72.31	65	18	0	13	207	354	418	9e-22	98.2
TRINITY_DN16297_c0_g1_i1	gi|147817790|emb|CAN66658.1|	hypothetical protein VITISV_028354 [Vitis vinifera]	89.13	46	5	0	115	252	1	46	6e-21	94.4
TRINITY_DN4167_c0_g1_i1	gi|147818022|emb|CAN73534.1|	hypothetical protein VITISV_041657 [Vitis vinifera]	48.87	133	64	3	6	395	303	434	1e-29	123
TRINITY_DN16995_c0_g1_i1	gi|147818022|emb|CAN73534.1|	hypothetical protein VITISV_041657 [Vitis vinifera]	64.66	116	41	0	17	364	192	307	3e-41	155
TRINITY_DN26803_c0_g1_i1	gi|147818446|emb|CAN74107.1|	hypothetical protein VITISV_014740 [Vitis vinifera]	71.43	35	10	0	180	284	2	36	5e-08	58.2
TRINITY_DN12813_c0_g1_i1	gi|147818657|emb|CAN71810.1|	hypothetical protein VITISV_003872 [Vitis vinifera]	44.97	189	66	2	14	535	194	359	6e-44	162
TRINITY_DN27383_c0_g1_i1	gi|147818876|emb|CAN73776.1|	hypothetical protein VITISV_042177 [Vitis vinifera]	43.33	90	47	3	35	304	52	137	2e-07	55.1
TRINITY_DN7950_c0_g1_i1	gi|147818914|emb|CAN69373.1|	hypothetical protein VITISV_008199 [Vitis vinifera]	31.97	122	70	3	12	377	3	111	7e-10	62.8
TRINITY_DN12964_c0_g1_i1	gi|147819071|emb|CAN69810.1|	hypothetical protein VITISV_043106 [Vitis vinifera]	63.89	36	13	0	1	108	34	69	4e-08	50.1
TRINITY_DN9280_c0_g1_i1	gi|147819914|emb|CAN67293.1|	hypothetical protein VITISV_040599 [Vitis vinifera]	79.25	53	11	0	94	252	61	113	7e-19	87.4
TRINITY_DN3544_c0_g1_i1	gi|147820287|emb|CAN71466.1|	hypothetical protein VITISV_038987 [Vitis vinifera]	78.26	46	7	1	342	479	46	88	6e-17	67.8
TRINITY_DN3544_c0_g2_i1	gi|147820287|emb|CAN71466.1|	hypothetical protein VITISV_038987 [Vitis vinifera]	78.26	46	7	1	386	523	46	88	7e-17	67.8
TRINITY_DN1299_c0_g1_i1	gi|147820369|emb|CAN61246.1|	hypothetical protein VITISV_014803 [Vitis vinifera]	41.38	116	56	3	15	329	88	202	6e-06	52.8
TRINITY_DN5712_c0_g1_i1	gi|147820420|emb|CAN60046.1|	hypothetical protein VITISV_008279 [Vitis vinifera]	75	48	12	0	19	162	94	141	7e-13	70.9
TRINITY_DN5712_c0_g2_i1	gi|147820420|emb|CAN60046.1|	hypothetical protein VITISV_008279 [Vitis vinifera]	75	48	12	0	19	162	94	141	1e-12	69.7
TRINITY_DN5712_c0_g3_i1	gi|147820420|emb|CAN60046.1|	hypothetical protein VITISV_008279 [Vitis vinifera]	75	48	12	0	19	162	94	141	7e-13	70.9
TRINITY_DN5712_c0_g8_i1	gi|147820420|emb|CAN60046.1|	hypothetical protein VITISV_008279 [Vitis vinifera]	80	45	9	0	19	153	94	138	9e-13	70.9
TRINITY_DN99_c0_g1_i1	gi|147820467|emb|CAN76576.1|	hypothetical protein VITISV_035390 [Vitis vinifera]	66.67	39	13	0	300	416	3	41	1e-08	60.1
TRINITY_DN99_c0_g4_i1	gi|147820467|emb|CAN76576.1|	hypothetical protein VITISV_035390 [Vitis vinifera]	66.67	39	13	0	307	423	3	41	1e-08	60.1
TRINITY_DN36098_c0_g1_i1	gi|147820957|emb|CAN74575.1|	hypothetical protein VITISV_000297 [Vitis vinifera]	70.37	54	10	2	15	170	118	167	4e-13	74.7
TRINITY_DN23004_c0_g1_i1	gi|147821091|emb|CAN75381.1|	hypothetical protein VITISV_027596 [Vitis vinifera]	58.18	55	18	1	215	379	142	191	8e-17	62.8
TRINITY_DN29036_c0_g1_i1	gi|147821770|emb|CAN77163.1|	hypothetical protein VITISV_029832 [Vitis vinifera]	85.29	34	5	0	304	405	1	34	6e-08	58.9
TRINITY_DN3576_c0_g3_i1	gi|147821980|emb|CAN77160.1|	hypothetical protein VITISV_006782 [Vitis vinifera]	92.59	27	2	0	15	95	7	33	2e-08	59.3
TRINITY_DN924_c0_g1_i1	gi|147822385|emb|CAN59896.1|	hypothetical protein VITISV_002883 [Vitis vinifera]	51.28	78	38	0	17	250	145	222	3e-17	85.9
TRINITY_DN924_c0_g2_i1	gi|147822385|emb|CAN59896.1|	hypothetical protein VITISV_002883 [Vitis vinifera]	54.95	91	41	0	12	284	145	235	5e-25	108
TRINITY_DN2481_c0_g1_i1	gi|147823275|emb|CAN73017.1|	hypothetical protein VITISV_004389 [Vitis vinifera]	73.53	68	18	0	15	218	62	129	2e-28	110
TRINITY_DN2481_c0_g2_i1	gi|147823275|emb|CAN73017.1|	hypothetical protein VITISV_004389 [Vitis vinifera]	76.47	68	16	0	15	218	62	129	4e-30	114
TRINITY_DN651_c0_g1_i1	gi|147823296|emb|CAN62068.1|	hypothetical protein VITISV_035260 [Vitis vinifera]	42.42	66	33	2	35	220	46	110	1e-06	52
TRINITY_DN651_c0_g2_i1	gi|147823296|emb|CAN62068.1|	hypothetical protein VITISV_035260 [Vitis vinifera]	43.94	66	32	2	35	220	46	110	8e-07	52
TRINITY_DN37222_c0_g1_i1	gi|147825261|emb|CAN73263.1|	hypothetical protein VITISV_021767 [Vitis vinifera]	52.87	87	27	3	30	290	21	93	3e-17	80.9
TRINITY_DN12808_c0_g1_i1	gi|147826476|emb|CAN72807.1|	hypothetical protein VITISV_033721 [Vitis vinifera]	62.67	75	22	2	12	233	166	235	1e-22	97.8
TRINITY_DN22065_c0_g1_i1	gi|147827430|emb|CAN68614.1|	hypothetical protein VITISV_023388 [Vitis vinifera]	27.36	106	74	1	8	325	53	155	4e-07	54.7
TRINITY_DN5898_c0_g1_i1	gi|147828501|emb|CAN77580.1|	hypothetical protein VITISV_015346 [Vitis vinifera]	50	66	33	0	188	385	240	305	6e-30	79
TRINITY_DN16594_c0_g1_i1	gi|147828616|emb|CAN73045.1|	hypothetical protein VITISV_008667 [Vitis vinifera]	88.46	26	3	0	17	94	92	117	3e-07	54.3
TRINITY_DN1146_c0_g1_i1	gi|147828622|emb|CAN64209.1|	hypothetical protein VITISV_015312 [Vitis vinifera]	69.9	103	31	0	14	322	49	151	3e-45	155
TRINITY_DN1146_c0_g2_i1	gi|147828622|emb|CAN64209.1|	hypothetical protein VITISV_015312 [Vitis vinifera]	69.9	103	31	0	14	322	49	151	3e-45	155
TRINITY_DN19681_c0_g1_i1	gi|147833023|emb|CAN61893.1|	hypothetical protein VITISV_028790 [Vitis vinifera]	79.73	74	15	0	10	231	1617	1690	9e-35	137
TRINITY_DN11233_c0_g1_i1	gi|147834283|emb|CAN67492.1|	hypothetical protein VITISV_035978 [Vitis vinifera]	48.23	141	73	0	71	493	652	792	1e-41	158
TRINITY_DN24479_c0_g1_i1	gi|147834327|emb|CAN72115.1|	hypothetical protein VITISV_009998 [Vitis vinifera]	86.84	38	5	0	18	131	1	38	3e-16	76.6
TRINITY_DN4656_c0_g1_i1	gi|147835422|emb|CAN69848.1|	hypothetical protein VITISV_007522 [Vitis vinifera]	93.55	62	4	0	37	222	20	81	2e-19	87.4
TRINITY_DN13159_c0_g1_i1	gi|147835422|emb|CAN69848.1|	hypothetical protein VITISV_007522 [Vitis vinifera]	94.29	35	2	0	76	180	25	59	2e-12	67.4
TRINITY_DN32743_c0_g1_i1	gi|147838442|emb|CAN63258.1|	hypothetical protein VITISV_028492 [Vitis vinifera]	41.67	108	43	2	12	275	87	194	7e-15	77
TRINITY_DN19944_c0_g1_i1	gi|147840284|emb|CAN63987.1|	hypothetical protein VITISV_016155 [Vitis vinifera]	53.85	104	44	4	18	326	285	385	3e-24	107
TRINITY_DN30651_c0_g1_i1	gi|147840299|emb|CAN66138.1|	hypothetical protein VITISV_006754 [Vitis vinifera]	60.61	66	26	0	16	213	69	134	4e-27	110
TRINITY_DN22852_c0_g1_i1	gi|147840633|emb|CAN68320.1|	hypothetical protein VITISV_032192 [Vitis vinifera]	47.52	101	50	2	20	316	145	244	2e-22	99.8
TRINITY_DN15678_c0_g1_i1	gi|147841035|emb|CAN77484.1|	hypothetical protein VITISV_040060 [Vitis vinifera]	78.12	32	7	0	16	111	75	106	5e-09	60.5
TRINITY_DN10258_c0_g1_i1	gi|147841236|emb|CAN64512.1|	hypothetical protein VITISV_004351 [Vitis vinifera]	88.06	67	7	1	33	233	201	266	1e-29	116
TRINITY_DN744_c1_g1_i1	gi|147841237|emb|CAN64513.1|	hypothetical protein VITISV_004352 [Vitis vinifera]	92	25	2	0	88	162	245	269	8e-07	54.3
TRINITY_DN5752_c0_g1_i1	gi|147841403|emb|CAN60176.1|	hypothetical protein VITISV_026394 [Vitis vinifera]	53.85	52	24	0	5	160	230	281	2e-10	64.3
TRINITY_DN7408_c0_g1_i1	gi|147841611|emb|CAN62097.1|	hypothetical protein VITISV_016029 [Vitis vinifera]	73.42	79	21	0	13	249	237	315	7e-31	120
TRINITY_DN32224_c0_g1_i1	gi|147845105|emb|CAN83738.1|	hypothetical protein VITISV_014440 [Vitis vinifera]	52.17	69	33	0	15	221	427	495	3e-16	82
TRINITY_DN7888_c0_g1_i1	gi|147846745|emb|CAN78507.1|	hypothetical protein VITISV_001403 [Vitis vinifera]	66.67	39	11	1	188	304	156	192	1e-07	56.2
TRINITY_DN7888_c0_g2_i1	gi|147846745|emb|CAN78507.1|	hypothetical protein VITISV_001403 [Vitis vinifera]	66.67	39	11	1	189	305	156	192	1e-07	55.8
TRINITY_DN18622_c0_g1_i1	gi|147851959|emb|CAN80165.1|	hypothetical protein VITISV_033618 [Vitis vinifera]	72.73	55	15	0	18	182	527	581	6e-17	84
TRINITY_DN1582_c0_g1_i1	gi|147852219|emb|CAN82251.1|	hypothetical protein VITISV_036494 [Vitis vinifera]	55.77	52	21	1	13	162	12	63	9e-09	58.9
TRINITY_DN31570_c0_g1_i1	gi|147853133|emb|CAN80688.1|	hypothetical protein VITISV_021551 [Vitis vinifera]	82.61	46	8	0	14	151	26	71	1e-15	84.7
TRINITY_DN34206_c0_g1_i1	gi|147853133|emb|CAN80688.1|	hypothetical protein VITISV_021551 [Vitis vinifera]	70.21	47	14	0	16	156	25	71	8e-14	79.3
TRINITY_DN33073_c0_g1_i1	gi|147853780|emb|CAN83822.1|	hypothetical protein VITISV_030954 [Vitis vinifera]	42.05	88	43	2	20	268	24	108	3e-08	61.6
TRINITY_DN17042_c0_g1_i1	gi|147854977|emb|CAN80267.1|	hypothetical protein VITISV_027683 [Vitis vinifera]	46.39	97	50	1	6	290	25	121	2e-22	100
TRINITY_DN35469_c0_g2_i1	gi|147854977|emb|CAN80267.1|	hypothetical protein VITISV_027683 [Vitis vinifera]	84.91	53	8	0	17	175	487	539	1e-24	107
TRINITY_DN35469_c0_g3_i1	gi|147854977|emb|CAN80267.1|	hypothetical protein VITISV_027683 [Vitis vinifera]	84.78	46	7	0	37	174	494	539	2e-20	95.5
TRINITY_DN12637_c0_g1_i1	gi|147855454|emb|CAN79606.1|	hypothetical protein VITISV_027500 [Vitis vinifera]	81.48	81	15	0	23	265	589	669	1e-38	147
TRINITY_DN10480_c0_g1_i1	gi|147856019|emb|CAN80735.1|	hypothetical protein VITISV_015252 [Vitis vinifera]	69.3	114	32	2	17	349	83	196	9e-50	169
TRINITY_DN1363_c0_g1_i1	gi|147856633|emb|CAN82456.1|	hypothetical protein VITISV_010028 [Vitis vinifera]	28.18	220	70	9	41	475	444	650	4e-10	67.8
TRINITY_DN62_c0_g1_i1	gi|147856641|emb|CAN82460.1|	hypothetical protein VITISV_005515 [Vitis vinifera]	74	100	24	2	15	314	269	366	8e-38	145
TRINITY_DN5665_c0_g1_i1	gi|147857575|emb|CAN81002.1|	hypothetical protein VITISV_006993 [Vitis vinifera]	54.1	61	28	0	95	277	195	255	5e-11	57.4
TRINITY_DN1970_c0_g2_i1	gi|147857775|emb|CAN80799.1|	hypothetical protein VITISV_019809 [Vitis vinifera]	50	56	28	0	17	184	155	210	2e-13	73.6
TRINITY_DN1970_c0_g3_i1	gi|147857775|emb|CAN80799.1|	hypothetical protein VITISV_019809 [Vitis vinifera]	50	56	28	0	18	185	155	210	2e-13	73.6
TRINITY_DN22381_c0_g1_i1	gi|147858122|emb|CAN79675.1|	hypothetical protein VITISV_012213 [Vitis vinifera]	78.21	78	17	0	8	241	73	150	5e-35	133
TRINITY_DN26591_c0_g1_i1	gi|147858184|emb|CAN79679.1|	hypothetical protein VITISV_034639 [Vitis vinifera]	88.46	104	12	0	1	312	66	169	8e-43	159
TRINITY_DN27814_c0_g1_i1	gi|147858202|emb|CAN83927.1|	hypothetical protein VITISV_031037 [Vitis vinifera]	63.41	123	12	1	15	383	53	142	5e-36	141
TRINITY_DN3722_c0_g1_i1	gi|147858236|emb|CAN83923.1|	hypothetical protein VITISV_026533 [Vitis vinifera]	66.67	30	10	0	17	106	644	673	8e-07	55.8
TRINITY_DN3722_c0_g2_i1	gi|147858236|emb|CAN83923.1|	hypothetical protein VITISV_026533 [Vitis vinifera]	66.67	30	10	0	17	106	644	673	8e-07	55.8
TRINITY_DN18571_c0_g1_i1	gi|147860006|emb|CAN81047.1|	hypothetical protein VITISV_006765 [Vitis vinifera]	65.57	61	16	2	114	296	96	151	8e-16	82
TRINITY_DN4587_c2_g1_i1	gi|147860011|emb|CAN78895.1|	hypothetical protein VITISV_022820 [Vitis vinifera]	84.44	90	13	1	2	268	34	123	2e-50	166
TRINITY_DN33890_c0_g1_i1	gi|147860154|emb|CAN78730.1|	hypothetical protein VITISV_020014 [Vitis vinifera]	38.55	166	96	2	21	500	26	191	2e-22	101
TRINITY_DN32601_c0_g1_i1	gi|147860242|emb|CAN82912.1|	hypothetical protein VITISV_020036 [Vitis vinifera]	85.71	28	4	0	76	159	64	91	1e-07	53.9
TRINITY_DN5212_c0_g1_i1	gi|147860526|emb|CAN81873.1|	hypothetical protein VITISV_038365 [Vitis vinifera]	58.54	41	17	0	88	210	130	170	2e-07	54.3
TRINITY_DN5972_c0_g1_i1	gi|147860527|emb|CAN81874.1|	hypothetical protein VITISV_038366 [Vitis vinifera]	50	104	29	3	19	315	278	363	1e-19	94
TRINITY_DN2620_c0_g1_i1	gi|147860573|emb|CAN79719.1|	hypothetical protein VITISV_012742 [Vitis vinifera]	89.36	94	10	0	14	295	661	754	1e-52	186
TRINITY_DN29540_c0_g1_i1	gi|147860968|emb|CAN78748.1|	hypothetical protein VITISV_033290 [Vitis vinifera]	90.32	31	3	0	224	316	1	31	2e-10	63.9
TRINITY_DN1_c1_g1_i1	gi|147861238|emb|CAN83176.1|	hypothetical protein VITISV_042740 [Vitis vinifera]	86.61	127	17	0	2	382	79	205	2e-65	209
TRINITY_DN28238_c0_g1_i1	gi|147861238|emb|CAN83176.1|	hypothetical protein VITISV_042740 [Vitis vinifera]	85.56	90	13	0	13	282	116	205	4e-49	166
TRINITY_DN17116_c0_g1_i1	gi|147861320|emb|CAN83994.1|	hypothetical protein VITISV_031191 [Vitis vinifera]	64.18	134	48	0	18	419	279	412	7e-54	188
TRINITY_DN3096_c0_g1_i1	gi|147861627|emb|CAN83576.1|	hypothetical protein VITISV_021757 [Vitis vinifera]	88.46	26	3	0	126	203	91	116	6e-07	47.4
TRINITY_DN27157_c0_g1_i1	gi|147861933|emb|CAN78769.1|	hypothetical protein VITISV_024248 [Vitis vinifera]	56.96	79	34	0	3	239	300	378	4e-22	99.8
TRINITY_DN34972_c0_g1_i1	gi|147862014|emb|CAN80898.1|	hypothetical protein VITISV_028645 [Vitis vinifera]	34.53	139	89	1	20	430	135	273	5e-10	67
TRINITY_DN34641_c0_g1_i1	gi|147862666|emb|CAN83595.1|	hypothetical protein VITISV_041375 [Vitis vinifera]	73.29	146	35	1	16	441	13	158	7e-71	230
TRINITY_DN1893_c0_g1_i1	gi|147862864|emb|CAN78949.1|	hypothetical protein VITISV_043775 [Vitis vinifera]	70.81	185	46	4	14	544	223	407	1e-68	234
TRINITY_DN14680_c0_g1_i1	gi|147863415|emb|CAN81514.1|	hypothetical protein VITISV_012030 [Vitis vinifera]	56.06	66	29	0	165	362	79	144	4e-14	78.6
TRINITY_DN33789_c0_g1_i1	gi|147864336|emb|CAN83005.1|	hypothetical protein VITISV_003699 [Vitis vinifera]	44.37	142	67	3	19	411	232	372	9e-24	105
TRINITY_DN10242_c0_g1_i1	gi|147864578|emb|CAN81539.1|	hypothetical protein VITISV_026340 [Vitis vinifera]	56	50	17	1	18	167	1	45	3e-08	58.9
TRINITY_DN1129_c0_g1_i1	gi|147864649|emb|CAN79810.1|	hypothetical protein VITISV_014914 [Vitis vinifera]	59.43	106	36	3	6	305	63	167	3e-26	110
TRINITY_DN1129_c0_g2_i1	gi|147864649|emb|CAN79810.1|	hypothetical protein VITISV_014914 [Vitis vinifera]	59	100	34	3	19	300	69	167	6e-24	103
TRINITY_DN4218_c0_g1_i1	gi|147865107|emb|CAN79409.1|	hypothetical protein VITISV_038451 [Vitis vinifera]	58.62	116	48	0	15	362	265	380	3e-35	139
TRINITY_DN4648_c0_g1_i1	gi|147865395|emb|CAN79815.1|	hypothetical protein VITISV_027127 [Vitis vinifera]	80.95	84	16	0	12	263	180	263	8e-43	153
TRINITY_DN4648_c0_g2_i1	gi|147865395|emb|CAN79815.1|	hypothetical protein VITISV_027127 [Vitis vinifera]	83.33	84	14	0	12	263	180	263	4e-44	157
TRINITY_DN13218_c0_g1_i1	gi|147866080|emb|CAN80959.1|	hypothetical protein VITISV_037562 [Vitis vinifera]	59.21	76	31	0	70	297	66	141	7e-21	96.7
TRINITY_DN5588_c0_g13_i1	gi|147898200|dbj|BAF62630.1|	malate synthase [Iris x hollandica]	83.84	99	15	1	14	310	114	211	3e-54	181
TRINITY_DN28475_c0_g1_i1	gi|148299085|gb|ABQ58080.1|	subtilisin-like protease [Nicotiana tabacum]	79.03	62	13	0	15	200	253	314	4e-18	70.9
TRINITY_DN1296_c0_g1_i1	gi|1483218|emb|CAA68126.1|	unnamed protein product [Arabidopsis thaliana]	58.33	96	39	1	4	291	50	144	4e-20	92
TRINITY_DN26600_c0_g1_i1	gi|148509076|gb|ABQ81793.1|	beta-1,4-glucanase [Dendrobium hybrid cultivar]	47.79	113	16	1	15	353	236	305	1e-23	102
TRINITY_DN33893_c0_g1_i1	gi|148608663|gb|ABQ95660.1|	auxin efflux carrier, partial [Malus domestica]	85.71	35	5	0	86	190	366	400	2e-10	65.5
TRINITY_DN35003_c0_g1_i1	gi|148807139|gb|ABR13280.1|	unknown protein [Prunus dulcis]	75.96	104	25	0	15	326	5	108	4e-53	175
TRINITY_DN17544_c0_g1_i1	gi|148807179|gb|ABR13299.1|	putative pectin esterase [Prunus dulcis]	76.47	102	23	1	7	309	47	148	7e-50	166
TRINITY_DN7026_c0_g1_i1	gi|148906813|gb|ABR16552.1|	unknown [Picea sitchensis]	63.41	41	13	1	138	254	464	504	8e-10	50.1
TRINITY_DN35398_c0_g1_i1	gi|148907413|gb|ABR16840.1|	unknown [Picea sitchensis]	73.27	101	23	3	14	316	285	381	6e-42	154
TRINITY_DN20875_c0_g1_i1	gi|148908015|gb|ABR17127.1|	unknown [Picea sitchensis]	81.48	27	5	0	279	359	19	45	8e-07	52.4
TRINITY_DN2052_c0_g1_i1	gi|148910783|gb|ABR18458.1|	unknown [Picea sitchensis]	41.35	104	60	1	55	366	506	608	1e-12	73.6
TRINITY_DN2052_c0_g2_i1	gi|148910783|gb|ABR18458.1|	unknown [Picea sitchensis]	36.64	131	78	2	10	402	483	608	5e-13	75.1
TRINITY_DN5404_c0_g1_i1	gi|148927382|gb|ABR19827.1|	cysteine proteinase [Elaeis guineensis]	75.93	54	13	0	15	176	37	90	2e-21	95.1
TRINITY_DN5404_c0_g2_i1	gi|148927382|gb|ABR19827.1|	cysteine proteinase [Elaeis guineensis]	72.22	54	15	0	15	176	37	90	2e-20	92.4
TRINITY_DN5404_c0_g3_i1	gi|148927382|gb|ABR19827.1|	cysteine proteinase [Elaeis guineensis]	73.81	42	11	0	18	143	37	78	2e-14	75.1
TRINITY_DN10619_c0_g1_i1	gi|148927382|gb|ABR19827.1|	cysteine proteinase [Elaeis guineensis]	69.23	52	16	0	15	170	39	90	1e-18	87
TRINITY_DN11834_c0_g1_i1	gi|148970326|gb|ABR20104.1|	16-hydroxytabersonine O-methyltransferase [Catharanthus roseus]	41.82	110	64	0	1	330	31	140	2e-24	102
TRINITY_DN36285_c0_g1_i1	gi|149242532|pdb|2O01|F	Chain F, The Structure Of A Plant Photosystem I Supercomplex At 3.4 Angstrom Resolution >gi|303324969|pdb|3LW5|F Chain F, Improved Model Of Plant Photosystem I	97.92	48	1	0	14	157	39	86	2e-26	103
TRINITY_DN22846_c0_g1_i1	gi|149390623|gb|ABR25329.1|	chloroplast chlorophyll a-b binding proteinr [Oryza sativa Indica Group]	86.67	45	6	0	353	487	5	49	5e-19	87
TRINITY_DN20555_c0_g1_i1	gi|149390865|gb|ABR25450.1|	ankyrin protein kinase-like [Oryza sativa Indica Group]	61.67	120	46	0	2	361	85	204	2e-50	172
TRINITY_DN9063_c0_g1_i1	gi|149391125|gb|ABR25580.1|	ribose 5 phosphate isomerase [Oryza sativa Indica Group]	59.55	89	33	2	9	266	24	112	4e-27	106
TRINITY_DN34902_c0_g1_i1	gi|149391163|gb|ABR25599.1|	gdp-l-fucose synthase 1 [Oryza sativa Indica Group]	81.25	64	12	0	15	206	124	187	3e-30	116
TRINITY_DN11418_c0_g1_i1	gi|149391239|gb|ABR25637.1|	tonneau 1b [Oryza sativa Indica Group]	83.78	37	6	0	257	367	17	53	1e-09	63.2
TRINITY_DN508_c0_g1_i1	gi|149391995|gb|ABR25892.1|	phosphatidylinositol 3- and 4-kinase family [Oryza sativa Indica Group]	70.59	51	14	1	7	159	19	68	9e-17	80.1
TRINITY_DN33963_c0_g1_i1	gi|149392128|gb|ABR25929.1|	oxygen-evolving enhancer protein 1 [Oryza sativa Indica Group]	89.19	37	4	0	13	123	19	55	4e-15	73.6
TRINITY_DN1_c0_g1_i1	gi|149392237|gb|ABR25961.1|	csld4-cellulose synthase-like family d [Oryza sativa Indica Group]	86.79	53	7	0	1	159	30	82	1e-11	64.3
TRINITY_DN33954_c0_g2_i1	gi|149392380|gb|ABR26007.1|	pnfl-2 [Oryza sativa Indica Group]	47.89	71	26	2	27	236	70	130	2e-08	56.6
TRINITY_DN15651_c0_g1_i1	gi|149941388|dbj|BAF64861.1|	photosystem II protein D2 [Gnetum parvifolium]	100	75	0	0	20	244	3	77	1e-46	157
TRINITY_DN6888_c0_g1_i1	gi|150409475|gb|ABR68657.1|	lectin receptor-like kinase Tg-36 [Musa acuminata]	86.44	118	16	0	15	368	41	158	8e-71	221
TRINITY_DN21357_c0_g1_i1	gi|150409475|gb|ABR68657.1|	lectin receptor-like kinase Tg-36 [Musa acuminata]	84.75	118	18	0	15	368	41	158	1e-69	218
TRINITY_DN28332_c0_g1_i1	gi|150409475|gb|ABR68657.1|	lectin receptor-like kinase Tg-36 [Musa acuminata]	79.75	79	16	0	35	271	80	158	2e-41	144
TRINITY_DN247_c0_g2_i1	gi|151548996|gb|ABS12618.1|	acetolactate synthase, partial [Hordeum murinum subsp. leporinum]	81.48	54	10	0	4	165	53	106	2e-25	100
TRINITY_DN15469_c0_g1_i1	gi|151580037|gb|ABS18378.1|	lectin receptor-like kinase Tg-24 [Musa acuminata]	73.33	75	20	0	18	242	87	161	5e-34	125
TRINITY_DN844_c0_g4_i1	gi|15187169|gb|AAK91319.1|AC090441_1	Unknown protein [Oryza sativa Japonica Group]	88.46	26	3	0	165	242	1	26	3e-15	50.4
TRINITY_DN35131_c0_g1_i1	gi|15212086|emb|CAC51376.1|	RNA polymerase beta subunit [Nicotiana sylvestris]	92.75	138	10	0	17	430	90	227	2e-87	270
TRINITY_DN12300_c0_g1_i1	gi|15217764|ref|NP_176663.1|	aspartyl protease family protein [Arabidopsis thaliana] >gi|5042418|gb|AAD38257.1|AC006193_13 Hypothetical Protein [Arabidopsis thaliana] >gi|332196174|gb|AEE34295.1| aspartyl protease family protein [Arabidopsis thaliana]	48.57	105	54	0	15	329	106	210	4e-19	90.5
TRINITY_DN19509_c0_g1_i1	gi|15217782|ref|NP_174120.1|	uncharacterized protein [Arabidopsis thaliana] >gi|12322980|gb|AAG51470.1|AC069471_1 unknown protein [Arabidopsis thaliana] >gi|222423862|dbj|BAH19895.1| AT1G27990 [Arabidopsis thaliana] >gi|332192778|gb|AEE30899.1| uncharacterized protein AT1G27990 [Arabidopsis thaliana]	92.06	63	5	0	110	298	105	167	1e-30	119
TRINITY_DN2048_c0_g2_i1	gi|15218241|ref|NP_172439.1|	pentatricopeptide repeat-containing protein [Arabidopsis thaliana] >gi|75097039|sp|O04491.1|PPR26_ARATH RecName: Full=Putative pentatricopeptide repeat-containing protein At1g09680 >gi|2160161|gb|AAB60724.1| F21M12.7 gene product [Arabidopsis thaliana] >gi|332190358|gb|AEE28479.1| pentatricopeptide repeat-containing protein [Arabidopsis thaliana]	47.62	63	33	0	223	411	259	321	3e-09	63.9
TRINITY_DN21999_c0_g1_i1	gi|15218325|ref|NP_172461.1|	pentatricopeptide repeat-containing protein [Arabidopsis thaliana] >gi|122215618|sp|Q3EDF8.1|PPR28_ARATH RecName: Full=Pentatricopeptide repeat-containing protein At1g09900 >gi|332190391|gb|AEE28512.1| pentatricopeptide repeat-containing protein [Arabidopsis thaliana]	54.65	86	39	0	14	271	183	268	9e-23	100
TRINITY_DN16684_c0_g1_i1	gi|15220003|ref|NP_178103.1|	30S ribosomal protein S17 [Arabidopsis thaliana] >gi|133815|sp|P16180.1|RR17_ARATH RecName: Full=30S ribosomal protein S17, chloroplastic; AltName: Full=CS17; Flags: Precursor >gi|12324576|gb|AAG52237.1|AC011717_5 30S ribosomal protein S17, chloroplast precursor (CS17); 62258-62707 [Arabidopsis thaliana] >gi|14423474|gb|AAK62419.1|AF386974_1 30S ribosomal protein S17, chloroplast precursor (CS17)…	67.24	58	19	0	11	184	81	138	2e-19	87.4
TRINITY_DN19257_c0_g1_i1	gi|15220050|ref|NP_178125.1|	transmembrane leucine-repeat containing receptor-like protein TMM [Arabidopsis thaliana] >gi|22096215|sp|Q9SSD1.1|TMM_ARATH RecName: Full=Protein TOO MANY MOUTHS; AltName: Full=Receptor-like protein 17; Short=AtRLP17; Flags: Precursor >gi|5902366|gb|AAD55468.1|AC009322_8 Hypothetical protein [Arabidopsis thaliana] >gi|332198233|gb|AEE36354.1| transmembrane leucine-repeat containing receptor-like …	56.92	65	28	0	8	202	206	270	4e-14	75.5
TRINITY_DN2266_c0_g2_i1	gi|15220055|ref|NP_173165.1|	translation initiation factor IF-2 [Arabidopsis thaliana] >gi|334302824|sp|Q9SHI1.2|IF2C_ARATH RecName: Full=Translation initiation factor IF-2, chloroplastic; Flags: Precursor >gi|332191439|gb|AEE29560.1| translation initiation factor IF-2 [Arabidopsis thaliana]	56.47	85	31	2	64	300	143	227	1e-12	74.3
TRINITY_DN4032_c0_g3_i1	gi|15223211|ref|NP_177221.1|	octicosapeptide/Phox/Bem1p (PB1) domain-containing protein [Arabidopsis thaliana] >gi|12324740|gb|AAG52322.1|AC011663_1 unknown protein; 68334-67702 [Arabidopsis thaliana] >gi|12325050|gb|AAG52477.1|AC010796_16 unknown protein; 86168-86800 [Arabidopsis thaliana] >gi|149944319|gb|ABR46202.1| At1g70640 [Arabidopsis thaliana] >gi|332196972|gb|AEE35093.1| octicosapeptide/Phox/Bem1p (PB1) domain-conta…	70	50	15	0	12	161	46	95	8e-15	75.5
TRINITY_DN29978_c0_g1_i1	gi|15223426|ref|NP_174029.1|	uncharacterized glycine-rich protein [Arabidopsis thaliana] >gi|8778876|gb|AAF79875.1|AC000348_28 T7N9.15 [Arabidopsis thaliana] >gi|18389240|gb|AAL67063.1| unknown protein [Arabidopsis thaliana] >gi|20259227|gb|AAM14329.1| unknown protein [Arabidopsis thaliana] >gi|332192657|gb|AEE30778.1| uncharacterized glycine-rich protein [Arabidopsis thaliana]	50	86	13	3	18	275	204	259	1e-13	75.9
TRINITY_DN29978_c0_g2_i1	gi|15223426|ref|NP_174029.1|	uncharacterized glycine-rich protein [Arabidopsis thaliana] >gi|8778876|gb|AAF79875.1|AC000348_28 T7N9.15 [Arabidopsis thaliana] >gi|18389240|gb|AAL67063.1| unknown protein [Arabidopsis thaliana] >gi|20259227|gb|AAM14329.1| unknown protein [Arabidopsis thaliana] >gi|332192657|gb|AEE30778.1| uncharacterized glycine-rich protein [Arabidopsis thaliana]	50	98	19	3	5	298	192	259	7e-18	87.4
TRINITY_DN17235_c0_g1_i1	gi|15224094|ref|NP_179990.1|	putative leucine-rich repeat receptor-like serine/threonine-protein kinase [Arabidopsis thaliana] >gi|75339043|sp|Q9ZUI0.1|Y2241_ARATH RecName: Full=Putative leucine-rich repeat receptor-like serine/threonine-protein kinase At2g24130; Flags: Precursor >gi|4115373|gb|AAD03374.1| putative receptor-like protein kinase [Arabidopsis thaliana] >gi|330252438|gb|AEC07532.1| putative leucine-rich repeat r…	54.84	124	48	2	57	410	607	728	4e-36	142
TRINITY_DN1224_c0_g1_i1	gi|15224683|ref|NP_180085.1|	armadillo/beta-catenin-like repeats-containing protein [Arabidopsis thaliana] >gi|23092565|gb|AAN08439.1| hypothetical protein [Arabidopsis thaliana] >gi|50058937|gb|AAT69213.1| hypothetical protein At2g25130 [Arabidopsis thaliana] >gi|330252567|gb|AEC07661.1| armadillo/beta-catenin-like repeats-containing protein [Arabidopsis thaliana]	67.74	62	16	2	55	231	342	402	3e-15	79.7
TRINITY_DN12058_c0_g1_i1	gi|15227011|ref|NP_178368.1|	RNase H domain-containing protein [Arabidopsis thaliana] >gi|3184275|gb|AAC18922.1| putative reverse transcriptase [Arabidopsis thaliana] >gi|330250513|gb|AEC05607.1| RNase H domain-containing protein [Arabidopsis thaliana]	32.59	135	80	4	47	421	37	170	1e-10	68.6
TRINITY_DN2142_c0_g1_i1	gi|15227619|ref|NP_180537.1|	RNA editing factor OTP81 [Arabidopsis thaliana] >gi|75100656|sp|O82380.1|PP175_ARATH RecName: Full=Pentatricopeptide repeat-containing protein At2g29760, chloroplastic; Flags: Precursor >gi|3582328|gb|AAC35225.1| hypothetical protein [Arabidopsis thaliana] >gi|330253207|gb|AEC08301.1| RNA editing factor OTP81 [Arabidopsis thaliana]	42.03	138	78	1	11	424	164	299	9e-29	120
TRINITY_DN14099_c0_g1_i1	gi|15227723|ref|NP_180581.1|	GDSL-like Lipase/Acylhydrolase family protein [Arabidopsis thaliana] >gi|75097638|sp|O22918.1|GDL41_ARATH RecName: Full=GDSL esterase/lipase At2g30220; AltName: Full=Extracellular lipase At2g30220; Flags: Precursor >gi|2347207|gb|AAC16946.1| putative GDSL-motif lipase/hydrolase [Arabidopsis thaliana] >gi|20197102|gb|AAM14915.1| putative GDSL-motif lipase hydrolase [Arabidopsis thaliana] >gi|33025…	44.57	92	50	1	171	446	120	210	1e-16	84.3
TRINITY_DN11364_c0_g1_i1	gi|15229058|ref|NP_190464.1|	pectin lyase-like superfamily protein [Arabidopsis thaliana] >gi|6522571|emb|CAB62015.1| endo-polygalacturonase-like protein [Arabidopsis thaliana] >gi|67633678|gb|AAY78763.1| glycoside hydrolase family 28 protein [Arabidopsis thaliana] >gi|332644955|gb|AEE78476.1| pectin lyase-like superfamily protein [Arabidopsis thaliana]	63.53	85	30	1	2	253	359	443	1e-27	113
TRINITY_DN35708_c0_g1_i1	gi|15229524|ref|NP_189024.1|	UDP-D-glucuronate 4-epimerase 6 [Arabidopsis thaliana] >gi|75311206|sp|Q9LIS3.1|GAE6_ARATH RecName: Full=UDP-glucuronate 4-epimerase 6; AltName: Full=UDP-glucuronic acid epimerase 6; Short=AtUGlcAE2 >gi|13877895|gb|AAK44025.1|AF370210_1 putative NAD dependent epimerase [Arabidopsis thaliana] >gi|9294651|dbj|BAB03000.1| nucleotide sugar epimerase-like protein [Arabidopsis thaliana] >gi|15810205|gb…	86.9	84	11	0	14	265	363	446	2e-43	156
TRINITY_DN19456_c0_g1_i1	gi|15230827|ref|NP_189164.1|	ribonuclease H-like protein [Arabidopsis thaliana] >gi|9294184|dbj|BAB02086.1| reverse transcriptase-like protein [Arabidopsis thaliana] >gi|332643482|gb|AEE77003.1| ribonuclease H-like protein [Arabidopsis thaliana]	32.43	111	70	1	77	394	30	140	2e-08	60.8
TRINITY_DN5801_c0_g7_i1	gi|15231121|ref|NP_190774.1|	beta-1,6-N-acetylglucosaminyl transferase-like protein [Arabidopsis thaliana] >gi|30693578|ref|NP_850681.1| beta-1,6-N-acetylglucosaminyl transferase-like protein [Arabidopsis thaliana] >gi|13430782|gb|AAK26013.1|AF360303_1 unknown protein [Arabidopsis thaliana] >gi|13877703|gb|AAK43929.1|AF370610_1 putative protein [Arabidopsis thaliana] >gi|4678935|emb|CAB41326.1| putative protein [Arabidopsis …	62.77	137	51	0	25	435	49	185	2e-40	149
TRINITY_DN16426_c0_g1_i1	gi|15232695|ref|NP_187562.1|	RNase H domain-containing protein [Arabidopsis thaliana] >gi|6682231|gb|AAF23283.1|AC016661_8 putative non-LTR reverse transcriptase [Arabidopsis thaliana] >gi|332641254|gb|AEE74775.1| RNase H domain-containing protein [Arabidopsis thaliana]	27.27	143	95	3	20	430	212	351	1e-07	52
TRINITY_DN239_c0_g1_i1	gi|15232717|ref|NP_187568.1|	lung seven transmembrane receptor family protein [Arabidopsis thaliana] >gi|7417736|gb|AAF62563.1| unknown protein [Arabidopsis thaliana] >gi|27311853|gb|AAO00892.1| unknown protein [Arabidopsis thaliana] >gi|30387529|gb|AAP31930.1| At3g09570 [Arabidopsis thaliana] >gi|332641262|gb|AEE74783.1| lung seven transmembrane receptor family protein [Arabidopsis thaliana]	87.36	87	11	0	51	311	335	421	4e-44	159
TRINITY_DN36035_c0_g1_i1	gi|15233700|ref|NP_195529.1|	protein PIGMENT DEFECTIVE 191 [Arabidopsis thaliana] >gi|4467122|emb|CAB37556.1| putative protein [Arabidopsis thaliana] >gi|7270800|emb|CAB80481.1| putative protein [Arabidopsis thaliana] >gi|20147357|gb|AAM10391.1| AT4g38160/F20D10_280 [Arabidopsis thaliana] >gi|23308295|gb|AAN18117.1| At4g38160/F20D10_280 [Arabidopsis thaliana] >gi|332661486|gb|AEE86886.1| mitochondrial transcription terminati…	62.96	54	20	0	14	175	188	241	6e-15	75.9
TRINITY_DN20981_c0_g1_i1	gi|15234016|ref|NP_195581.1|	1-phosphatidylinositol phosphodiesterase-related protein [Arabidopsis thaliana] >gi|4467156|emb|CAB37525.1| putative protein [Arabidopsis thaliana] >gi|7270852|emb|CAB80533.1| putative protein [Arabidopsis thaliana] >gi|17979229|gb|AAL49931.1| AT4g38690/F20M13_250 [Arabidopsis thaliana] >gi|20147101|gb|AAM10267.1| AT4g38690/F20M13_250 [Arabidopsis thaliana] >gi|332661565|gb|AEE86965.1| 1-phosphat…	80.39	102	20	0	15	320	99	200	2e-48	167
TRINITY_DN21780_c0_g1_i1	gi|15234351|ref|NP_192093.1|	Ca2+ activated outward rectifying K+ channel 5 [Arabidopsis thaliana] >gi|38605077|sp|Q9S6Z8.1|TPK5_ARATH RecName: Full=Two-pore potassium channel 5; Short=AtTPK5; AltName: Full=Calcium-activated outward-rectifying potassium channel 5, chloroplastic; Short=AtKCO5 >gi|4558553|gb|AAD22646.1|AC007138_10 putative potassium channel [Arabidopsis thaliana] >gi|6522947|emb|CAB62162.1| KCO5 protein [Arabi…	70	100	30	0	37	336	118	217	1e-41	152
TRINITY_DN29426_c0_g1_i1	gi|15235031|ref|NP_192773.1|	protein BEARSKIN 2 [Arabidopsis thaliana] >gi|75266399|sp|Q9SV87.1|BRN2_ARATH RecName: Full=Protein BEARSKIN1; AltName: Full=NAC domain-containing protein 70; Short=ANAC070 >gi|4538964|emb|CAB39788.1| NAM/NAP like protein [Arabidopsis thaliana] >gi|7267732|emb|CAB78158.1| NAM/NAP like protein [Arabidopsis thaliana] >gi|22136592|gb|AAM91615.1| putative NAM/NAP [Arabidopsis thaliana] >gi|332657470|…	96	25	1	0	15	89	56	80	1e-07	59.3
TRINITY_DN855_c0_g1_i1	gi|15236224|ref|NP_195221.1|	major facilitator family protein [Arabidopsis thaliana] >gi|5123712|emb|CAB45456.1| putative protein [Arabidopsis thaliana] >gi|7270446|emb|CAB80212.1| putative protein [Arabidopsis thaliana] >gi|332661040|gb|AEE86440.1| major facilitator family protein [Arabidopsis thaliana]	96.3	27	1	0	223	303	112	138	2e-17	62
TRINITY_DN26801_c0_g1_i1	gi|15236991|ref|NP_191999.1|	calcium-transporting ATPase 2 [Arabidopsis thaliana] >gi|12230024|sp|O23087.1|ECA2_ARATH RecName: Full=Calcium-transporting ATPase 2, endoplasmic reticulum-type >gi|2252852|gb|AAB62850.1| similar to the cation transport ATPases family [Arabidopsis thaliana] >gi|4185853|emb|CAA10659.1| Ca2+-ATPase [Arabidopsis thaliana] >gi|7267429|emb|CAB80899.1| Ca2+-transporting ATPase-like protein [Arabidopsis…	92.86	28	2	0	1	84	115	142	1e-08	59.7
TRINITY_DN10372_c0_g1_i1	gi|15237049|ref|NP_194461.1|	B-box domain protein 28 [Arabidopsis thaliana] >gi|3269292|emb|CAA19725.1| putative protein [Arabidopsis thaliana] >gi|7269584|emb|CAB79586.1| putative protein [Arabidopsis thaliana] >gi|332659923|gb|AEE85323.1| B-box domain protein 28 [Arabidopsis thaliana]	58.33	96	31	1	19	279	6	101	1e-28	113
TRINITY_DN4047_c0_g1_i1	gi|15237680|ref|NP_200658.1|	protein LIGHT SENSITIVE HYPOCOTYLS 5 [Arabidopsis thaliana] >gi|75170426|sp|Q9FGH2.1|LSH5_ARATH RecName: Full=Protein LIGHT-DEPENDENT SHORT HYPOCOTYLS 5; AltName: Full=Protein ORGAN BOUNDARY 5 >gi|10177027|dbj|BAB10265.1| unnamed protein product [Arabidopsis thaliana] >gi|34098923|gb|AAQ56844.1| At5g58500 [Arabidopsis thaliana] >gi|332009677|gb|AED97060.1| uncharacterized protein AT5G58500 [Arabi…	85.94	64	9	0	15	206	18	81	7e-34	125
TRINITY_DN514_c0_g1_i1	gi|15237873|ref|NP_197193.1|	cellulose synthase-like protein D2 [Arabidopsis thaliana] >gi|75174138|sp|Q9LFL0.1|CSLD2_ARATH RecName: Full=Cellulose synthase-like protein D2; Short=AtCslD2 >gi|9755692|emb|CAC01704.1| cellulose synthase catalytic subunit-like protein [Arabidopsis thaliana] >gi|332004974|gb|AED92357.1| cellulose synthase-like protein D2 [Arabidopsis thaliana]	98.25	57	1	0	14	184	889	945	3e-30	122
TRINITY_DN2561_c0_g2_i1	gi|15238960|ref|NP_199059.1|	protein kinase family protein [Arabidopsis thaliana] >gi|9759480|dbj|BAB10485.1| serine/threonine protein kinase-like protein [Arabidopsis thaliana] >gi|38638690|gb|AAR25639.1| At5g42440 [Arabidopsis thaliana] >gi|332007428|gb|AED94811.1| protein kinase family protein [Arabidopsis thaliana]	69.49	59	16	2	6	182	187	243	6e-16	79
TRINITY_DN1110_c0_g1_i1	gi|15239399|ref|NP_197917.1|	EIN3-binding F-box protein 2 [Arabidopsis thaliana] >gi|75325708|sp|Q708Y0.1|EBF2_ARATH RecName: Full=EIN3-binding F-box protein 2 >gi|38705081|gb|AAR27072.1| EIN3-binding F-box protein 2 [Arabidopsis thaliana] >gi|40641627|emb|CAE75865.1| F-box protein [Arabidopsis thaliana] >gi|110735710|dbj|BAE99835.1| leucine-rich repeats containing protein [Arabidopsis thaliana] >gi|332006046|gb|AED93429.1| …	57	100	43	0	16	315	145	244	2e-29	120
TRINITY_DN23536_c0_g1_i1	gi|15239835|ref|NP_196762.1|	uncharacterized protein [Arabidopsis thaliana] >gi|7573368|emb|CAB87674.1| putative protein [Arabidopsis thaliana] >gi|16604352|gb|AAL24182.1| AT5g12010/F14F18_180 [Arabidopsis thaliana] >gi|25141199|gb|AAN73294.1| At5g12010/F14F18_180 [Arabidopsis thaliana] >gi|332004367|gb|AED91750.1| uncharacterized protein AT5G12010 [Arabidopsis thaliana]	80.46	87	17	0	15	275	411	497	1e-42	155
TRINITY_DN32085_c0_g1_i1	gi|15240072|ref|NP_201474.1|	C2H2-like zinc finger protein [Arabidopsis thaliana] >gi|8843731|dbj|BAA97279.1| zinc finger protein [Arabidopsis thaliana] >gi|20466786|gb|AAM20710.1| zinc finger protein [Arabidopsis thaliana] >gi|23198204|gb|AAN15629.1| zinc finger protein [Arabidopsis thaliana] >gi|332010874|gb|AED98257.1| C2H2-like zinc finger protein [Arabidopsis thaliana]	93.55	62	4	0	15	200	44	105	4e-35	133
TRINITY_DN16902_c0_g1_i1	gi|15240674|ref|NP_199856.1|	MYND-type zinc finger protein [Arabidopsis thaliana] >gi|75171164|sp|Q9FK27.1|FB342_ARATH RecName: Full=F-box protein At5g50450 >gi|9758927|dbj|BAB09464.1| unnamed protein product [Arabidopsis thaliana] >gi|20466554|gb|AAM20594.1| putative protein [Arabidopsis thaliana] >gi|23198134|gb|AAN15594.1| putative protein [Arabidopsis thaliana] >gi|332008564|gb|AED95947.1| MYND-type zinc finger protein […	42.11	95	53	2	5	289	161	253	1e-09	63.5
TRINITY_DN4653_c0_g3_i1	gi|15240924|ref|NP_198094.1|	E3 ubiquitin-protein ligase ATL31 [Arabidopsis thaliana] >gi|68565208|sp|Q8LGA5.2|ATL31_ARATH RecName: Full=E3 ubiquitin-protein ligase ATL31; AltName: Full=Protein CARBON/NITROGEN INSENSITIVE 1; AltName: Full=Protein SUPER SURVIVAL 1; AltName: Full=RING-H2 finger protein ATL31; Flags: Precursor >gi|110742271|dbj|BAE99061.1| RING-H2 zinc finger protein-like [Arabidopsis thaliana] >gi|332006302|gb…	85.71	56	8	0	66	233	94	149	2e-27	111
TRINITY_DN26135_c0_g1_i1	gi|15241079|ref|NP_198139.1|	putative pectinesterase/pectinesterase inhibitor 28 [Arabidopsis thaliana] >gi|122214224|sp|Q3E8Z8.1|PME28_ARATH RecName: Full=Putative pectinesterase/pectinesterase inhibitor 28; Includes: RecName: Full=Pectinesterase inhibitor 28; AltName: Full=Pectin methylesterase inhibitor 28; Includes: RecName: Full=Pectinesterase 28; Short=PE 28; AltName: Full=Pectin methylesterase 28; Short=AtPME28 >gi|33…	45.28	53	26	1	4	162	222	271	2e-08	59.3
TRINITY_DN33692_c0_g1_i1	gi|15241815|ref|NP_195863.1|	transducin/WD40 domain-containing protein [Arabidopsis thaliana] >gi|7413632|emb|CAB85980.1| putative protein [Arabidopsis thaliana] >gi|332003088|gb|AED90471.1| transducin/WD40 domain-containing protein [Arabidopsis thaliana]	38.89	90	42	2	15	266	430	512	2e-10	66.2
TRINITY_DN3656_c0_g1_i1	gi|15242180|ref|NP_197617.1|	CCR4-associated factor 1B [Arabidopsis thaliana] >gi|75334084|sp|Q9FMS6.1|CAF1K_ARATH RecName: Full=Probable CCR4-associated factor 1 homolog 11 >gi|9757805|dbj|BAB08323.1| CCR4-associated factor-like protein [Arabidopsis thaliana] >gi|17381058|gb|AAL36341.1| putative CCR4-associated factor [Arabidopsis thaliana] >gi|25054979|gb|AAN71961.1| putative CCR4-associated factor [Arabidopsis thaliana] >…	80.43	46	9	0	12	149	232	277	4e-16	82
TRINITY_DN3656_c0_g2_i1	gi|15242180|ref|NP_197617.1|	CCR4-associated factor 1B [Arabidopsis thaliana] >gi|75334084|sp|Q9FMS6.1|CAF1K_ARATH RecName: Full=Probable CCR4-associated factor 1 homolog 11 >gi|9757805|dbj|BAB08323.1| CCR4-associated factor-like protein [Arabidopsis thaliana] >gi|17381058|gb|AAL36341.1| putative CCR4-associated factor [Arabidopsis thaliana] >gi|25054979|gb|AAN71961.1| putative CCR4-associated factor [Arabidopsis thaliana] >…	80.43	46	9	0	12	149	232	277	4e-16	82
TRINITY_DN3656_c0_g3_i1	gi|15242180|ref|NP_197617.1|	CCR4-associated factor 1B [Arabidopsis thaliana] >gi|75334084|sp|Q9FMS6.1|CAF1K_ARATH RecName: Full=Probable CCR4-associated factor 1 homolog 11 >gi|9757805|dbj|BAB08323.1| CCR4-associated factor-like protein [Arabidopsis thaliana] >gi|17381058|gb|AAL36341.1| putative CCR4-associated factor [Arabidopsis thaliana] >gi|25054979|gb|AAN71961.1| putative CCR4-associated factor [Arabidopsis thaliana] >…	80.43	46	9	0	12	149	232	277	4e-16	82
TRINITY_DN16414_c0_g1_i1	gi|15242180|ref|NP_197617.1|	CCR4-associated factor 1B [Arabidopsis thaliana] >gi|75334084|sp|Q9FMS6.1|CAF1K_ARATH RecName: Full=Probable CCR4-associated factor 1 homolog 11 >gi|9757805|dbj|BAB08323.1| CCR4-associated factor-like protein [Arabidopsis thaliana] >gi|17381058|gb|AAL36341.1| putative CCR4-associated factor [Arabidopsis thaliana] >gi|25054979|gb|AAN71961.1| putative CCR4-associated factor [Arabidopsis thaliana] >…	67.39	46	15	0	10	147	232	277	9e-11	65.9
TRINITY_DN19448_c0_g1_i1	gi|15242199|ref|NP_197009.1|	core-2/I-branching beta-1,6-N-acetylglucosaminyltransferase family protein [Arabidopsis thaliana] >gi|9755672|emb|CAC01824.1| putative protein [Arabidopsis thaliana] >gi|16209674|gb|AAL14395.1| AT5g15050/F2G14_170 [Arabidopsis thaliana] >gi|21554320|gb|AAM63425.1| putative glycosylation enzyme [Arabidopsis thaliana] >gi|21700835|gb|AAM70541.1| AT5g15050/F2G14_170 [Arabidopsis thaliana] >gi|332004…	60.71	56	22	0	12	179	96	151	2e-14	75.5
TRINITY_DN31695_c0_g1_i1	gi|15242870|ref|NP_198334.1|	purple acid phosphatase 26 [Arabidopsis thaliana] >gi|75249765|sp|Q949Y3.1|PPA26_ARATH RecName: Full=Bifunctional purple acid phosphatase 26; Includes: RecName: Full=Acid phosphatase; Includes: RecName: Full=Peroxidase; Flags: Precursor >gi|15292757|gb|AAK92747.1| putative acid phosphatase [Arabidopsis thaliana] >gi|20259673|gb|AAM14354.1| putative acid phosphatase [Arabidopsis thaliana] >gi|3320…	73.68	38	10	0	6	119	394	431	4e-15	65.1
TRINITY_DN1201_c0_g1_i1	gi|1552379|emb|CAA69348.1|	pectin methylesterase [Silene latifolia subsp. alba]	72.12	104	29	0	16	327	155	258	9e-49	170
TRINITY_DN23348_c0_g1_i1	gi|1552379|emb|CAA69348.1|	pectin methylesterase [Silene latifolia subsp. alba]	65.82	79	27	0	9	245	180	258	1e-31	123
TRINITY_DN17049_c0_g1_i1	gi|155965513|gb|ABU40776.1|	NAC-like protein 7 [Crocus sativus]	80.77	52	7	1	3	149	3	54	2e-27	94.7
TRINITY_DN21218_c0_g1_i1	gi|155965515|gb|ABU40777.1|	NAC-like protein 11 [Crocus sativus]	92.86	28	2	0	212	295	1	28	1e-08	60.1
TRINITY_DN32772_c0_g1_i1	gi|155965515|gb|ABU40777.1|	NAC-like protein 11 [Crocus sativus]	100	28	0	0	15	98	28	55	5e-19	60.5
TRINITY_DN1775_c0_g2_i1	gi|155965519|gb|ABU40779.1|	NAC-like protein 14 [Crocus sativus]	66.96	115	23	6	72	398	155	260	4e-26	111
TRINITY_DN37993_c0_g1_i1	gi|155965519|gb|ABU40779.1|	NAC-like protein 14 [Crocus sativus]	98.18	55	1	0	2	166	157	211	2e-30	117
TRINITY_DN19371_c0_g1_i1	gi|155965521|gb|ABU40780.1|	NAC-like protein 21 [Crocus sativus]	100	46	0	0	82	219	230	275	1e-22	97.4
TRINITY_DN32128_c0_g1_i1	gi|156070798|gb|ABU45210.1|	unknown [Solanum bulbocastanum]	75	32	8	0	123	218	178	209	4e-09	55.1
TRINITY_DN4681_c0_g1_i1	gi|156072390|gb|ABU45516.1|	calcium-dependent protein kinase 1 [Phalaenopsis amabilis]	80.77	52	10	0	127	282	161	212	9e-35	95.1
TRINITY_DN7283_c0_g1_i1	gi|156104834|dbj|BAF75824.1|	CDK activating kinase [Nicotiana tabacum]	89.66	29	3	0	456	542	9	37	2e-06	56.2
TRINITY_DN35150_c0_g1_i1	gi|156540015|ref|XP_001600335.1|	PREDICTED: sodium/potassium/calcium exchanger 2-like [Nasonia vitripennis]	100	28	0	0	148	231	308	335	5e-11	59.3
TRINITY_DN6787_c0_g1_i1	gi|156540365|ref|XP_001602168.1|	PREDICTED: probable pyruvate dehydrogenase E1 component subunit alpha, mitochondrial-like [Nasonia vitripennis]	76.25	80	19	0	15	254	11	90	3e-38	139
TRINITY_DN221_c0_g1_i1	gi|156622340|emb|CAO82943.1|	putative pre-mRNA-splicing factor cwc-22 [Oryza sativa Japonica Group]	85.19	81	12	0	14	256	50	130	2e-41	152
TRINITY_DN28828_c0_g1_i1	gi|156707922|gb|ABU93236.1|	R2R3 Myb-like protein [Triticum aestivum]	92	25	2	0	128	202	97	121	8e-07	53.9
TRINITY_DN10287_c0_g1_i1	gi|157042751|gb|ABV02027.1|	phosphate-melvalonate kinase [Nicotiana langsdorffii x Nicotiana sanderae]	87.8	41	5	0	10	132	13	53	2e-15	77.4
TRINITY_DN3857_c0_g1_i1	gi|157165830|gb|ABV25004.1|	polygalacturonase 7 [Oncidium hybrid cultivar]	67.74	62	20	0	373	558	262	323	7e-19	92
TRINITY_DN3857_c0_g2_i1	gi|157165830|gb|ABV25004.1|	polygalacturonase 7 [Oncidium hybrid cultivar]	67.74	62	20	0	373	558	262	323	4e-19	92.8
TRINITY_DN30893_c0_g1_i1	gi|157272141|gb|ABV26711.1|	cyclophilin [Gerbera hybrid cultivar]	92.68	41	3	0	16	138	1	41	1e-17	84
TRINITY_DN4924_c0_g2_i1	gi|157283397|gb|ABV30725.1|	kinase-like protein [Prunus avium]	80.61	98	18	1	15	308	35	131	7e-52	172
TRINITY_DN22080_c0_g1_i1	gi|157283435|gb|ABV30744.1|	kinase-like protein [Prunus serrulata]	87.32	71	9	0	13	225	2	72	1e-36	132
TRINITY_DN22552_c0_g1_i1	gi|157283435|gb|ABV30744.1|	kinase-like protein [Prunus serrulata]	79.45	73	14	1	14	232	1	72	1e-32	121
TRINITY_DN6246_c0_g1_i1	gi|157283441|gb|ABV30747.1|	kinase-like protein [Prunus serrulata]	92.08	101	8	0	16	318	31	131	2e-63	201
TRINITY_DN17408_c0_g1_i1	gi|1575556|gb|AAB67883.1|	acyl-CoA oxidase homolog [Phalaenopsis hybrid cultivar]	83.33	60	10	0	15	194	98	157	3e-26	112
TRINITY_DN10356_c0_g3_i1	gi|157921986|gb|ABW03086.1|	1-aminocyclopropane 1-carboxylate synthase 5 [Prunus salicina]	65.25	118	41	0	16	369	165	282	5e-50	176
TRINITY_DN10356_c0_g4_i1	gi|157921986|gb|ABW03086.1|	1-aminocyclopropane 1-carboxylate synthase 5 [Prunus salicina]	66.1	118	40	0	15	368	165	282	1e-50	177
TRINITY_DN18168_c0_g1_i1	gi|157931805|gb|ABW04990.1|	NBS-LRR-like disease resistance protein, partial [Eleusine coracana]	45.16	62	34	0	16	201	10	71	2e-12	67
TRINITY_DN407_c0_g1_i1	gi|158427470|gb|ABW38330.1|	chloroplast fructose-1,6-bisphosphatase I [Fragaria x ananassa]	73.53	68	18	0	15	218	216	283	3e-42	112
TRINITY_DN5721_c0_g1_i1	gi|158983039|gb|ABK41053.2|	pathogenesis-related protein 1 [Musa acuminata]	74.62	130	33	0	17	406	25	154	8e-66	208
TRINITY_DN18276_c0_g1_i1	gi|159145407|gb|ABW90256.1|	nervous wreck [Anopheles gambiae]	68.97	58	18	0	102	275	86	143	6e-22	94.4
TRINITY_DN33510_c0_g1_i1	gi|159461698|gb|ABW96888.1|	MET1-type DNA-methyltransferase [Elaeis guineensis]	58.55	152	57	3	16	462	22	170	1e-43	164
TRINITY_DN3803_c0_g1_i1	gi|161075641|gb|ABX56568.1|	protein kinase-like resistance protein [Musa acuminata]	72.16	97	27	0	1	291	62	158	2e-43	150
TRINITY_DN16535_c0_g1_i1	gi|161085622|dbj|BAF93896.1|	dihydroflavonol 4-reductase [Iris x hollandica]	88.64	44	5	0	17	148	50	93	4e-18	87.8
TRINITY_DN16922_c0_g1_i1	gi|161138116|gb|ABX58029.1|	cryptochrome 2 [Triticum aestivum]	75.44	57	14	0	14	184	48	104	1e-19	94.7
TRINITY_DN16561_c0_g1_i1	gi|16209193|gb|AAL14240.1|	proteinase inhibitor [Musa acuminata AAA Group]	87.5	32	4	0	202	297	1	32	9e-10	59.7
TRINITY_DN27337_c0_g1_i1	gi|162457839|ref|NP_001106008.1|	transcription factor MYB39 [Zea mays] >gi|89143147|emb|CAJ42203.1| transcription factor MYB39 [Zea mays] >gi|323388601|gb|ADX60105.1| ZmMYB39 transcription factor [Zea mays]	33.56	149	82	4	17	412	98	246	1e-08	60.1
TRINITY_DN3615_c0_g1_i1	gi|162459518|ref|NP_001105103.1|	LOC541980 [Zea mays] >gi|24021800|gb|AAN41253.1| SET domain protein 113 [Zea mays] >gi|224029835|gb|ACN33993.1| unknown [Zea mays] >gi|414880040|tpg|DAA57171.1| TPA: putative histone-lysine N-methyltransferase family protein isoform 1 [Zea mays] >gi|414880041|tpg|DAA57172.1| TPA: putative histone-lysine N-methyltransferase family protein isoform 2 [Zea mays]	44.74	114	58	3	12	347	200	310	4e-17	86.7
TRINITY_DN13492_c0_g1_i1	gi|162460168|ref|NP_001105996.1|	brittle stalk-2-like protein 5 precursor [Zea mays] >gi|119034652|gb|ABL59985.1| brittle stalk-2-like protein 5 [Zea mays] >gi|414886943|tpg|DAA62957.1| TPA: brittle stalk-2-like protein 5 [Zea mays]	70.15	67	20	0	22	222	300	366	5e-26	109
TRINITY_DN13300_c0_g1_i1	gi|162460685|ref|NP_001104956.1|	cellulose synthase6 [Zea mays] >gi|9622884|gb|AAF89966.1|AF200530_1 cellulose synthase-6 [Zea mays]	59.18	49	15	2	99	233	88	135	5e-09	62
TRINITY_DN3621_c0_g3_i1	gi|162460951|ref|NP_001105911.1|	LOC732831 [Zea mays] >gi|79013992|gb|ABB51650.1| UDP-glucuronic acid 4-epimerase [Zea mays]	82.35	68	12	0	46	249	371	438	2e-29	117
TRINITY_DN29675_c0_g1_i1	gi|162461328|ref|NP_001105817.1|	inorganic phosphate transporter 3 [Zea mays] >gi|65335879|gb|AAY42387.1| inorganic phosphate transporter 3 [Zea mays]	84	100	16	0	15	314	415	514	8e-35	134
TRINITY_DN37627_c0_g1_i1	gi|16304003|gb|AAL16906.1|AF420014_1	putative subtilisin [Narcissus pseudonarcissus]	60.55	109	18	1	11	337	65	148	6e-32	123
TRINITY_DN63_c0_g1_i1	gi|16304006|gb|AAL16907.1|AF420016_1	putative low-affinity nitrate transporter [Narcissus pseudonarcissus]	80.33	61	10	1	14	190	18	78	1e-11	64.7
TRINITY_DN26107_c0_g1_i1	gi|16304006|gb|AAL16907.1|AF420016_1	putative low-affinity nitrate transporter [Narcissus pseudonarcissus]	81.69	71	13	0	22	234	3	73	2e-20	88.6
TRINITY_DN2321_c0_g1_i1	gi|163638044|gb|ABY27643.1|	putative pectin methylesterase [Dendrobium crumenatum]	66.67	129	42	1	10	393	169	297	4e-58	194
TRINITY_DN2321_c0_g2_i1	gi|163638044|gb|ABY27643.1|	putative pectin methylesterase [Dendrobium crumenatum]	67.18	131	42	1	17	406	169	299	4e-60	199
TRINITY_DN4453_c0_g1_i1	gi|163638044|gb|ABY27643.1|	putative pectin methylesterase [Dendrobium crumenatum]	63.51	74	26	1	9	227	170	243	3e-27	110
TRINITY_DN4453_c1_g1_i1	gi|163638044|gb|ABY27643.1|	putative pectin methylesterase [Dendrobium crumenatum]	75.47	53	13	0	16	174	126	178	3e-23	99
TRINITY_DN5503_c0_g3_i1	gi|163717541|gb|ABY40731.1|	FERONIA receptor-like kinase [Citrus trifoliata]	86.78	242	31	1	15	740	19	259	2e-150	439
TRINITY_DN23854_c0_g1_i1	gi|164422214|gb|ABY55187.1|	CcmFC [Bambusa oldhamii]	91.46	82	5	1	51	296	173	252	1e-33	130
TRINITY_DN5166_c0_g1_i1	gi|1644291|emb|CAA97692.1|	receptor-like protein kinase [Catharanthus roseus]	42.86	84	46	1	16	261	44	127	2e-09	63.2
TRINITY_DN10899_c0_g1_i1	gi|164449257|gb|ABY56086.1|	putative heterogeneous nuclear ribonucleoprotein [Cucumis melo]	79.07	43	9	0	150	278	1	43	1e-16	78.2
TRINITY_DN15873_c0_g1_i1	gi|164449257|gb|ABY56086.1|	putative heterogeneous nuclear ribonucleoprotein [Cucumis melo]	81.4	43	8	0	220	348	1	43	7e-17	79.7
TRINITY_DN36512_c0_g1_i1	gi|164449257|gb|ABY56086.1|	putative heterogeneous nuclear ribonucleoprotein [Cucumis melo]	83.72	43	7	0	15	143	1	43	3e-17	79.3
TRINITY_DN1790_c0_g1_i1	gi|164454824|dbj|BAF96951.1|	flavone synthase II [Iris x hollandica]	75.86	58	13	1	47	217	88	145	5e-21	94.7
TRINITY_DN1790_c0_g2_i1	gi|164454824|dbj|BAF96951.1|	flavone synthase II [Iris x hollandica]	74.14	58	14	1	47	217	88	145	5e-19	89.4
TRINITY_DN3668_c0_g1_i1	gi|164454824|dbj|BAF96951.1|	flavone synthase II [Iris x hollandica]	75	32	8	0	230	325	43	74	1e-06	55.1
TRINITY_DN3668_c0_g2_i1	gi|164454824|dbj|BAF96951.1|	flavone synthase II [Iris x hollandica]	75	32	8	0	230	325	43	74	3e-07	57
TRINITY_DN32389_c0_g1_i1	gi|164454824|dbj|BAF96951.1|	flavone synthase II [Iris x hollandica]	55.74	61	26	1	46	225	88	148	1e-12	71.2
TRINITY_DN32405_c0_g1_i1	gi|164454824|dbj|BAF96951.1|	flavone synthase II [Iris x hollandica]	65.75	73	25	0	16	234	366	438	1e-28	115
TRINITY_DN14792_c0_g1_i1	gi|164458462|gb|ABY57638.1|	RAP2.6-like protein [Solanum lycopersicum]	55.47	128	36	1	105	425	164	291	7e-27	112
TRINITY_DN26460_c0_g1_i1	gi|164513662|emb|CAP11924.1|	ycf2 protein [Aglaia odoratissima] >gi|164513664|emb|CAP11925.1| ycf2 protein [Aglaia korthalsii]	96.88	32	1	0	14	109	102	133	1e-13	69.3
TRINITY_DN33449_c0_g1_i1	gi|164513680|emb|CAP11933.1|	ycf2 protein [Dioscorea schimperiana]	95.12	82	4	0	17	262	16	97	3e-48	160
TRINITY_DN226_c0_g1_i1	gi|164605008|dbj|BAF98300.1|	geranyl-diphosphate synthase [Hevea brasiliensis]	69.7	33	10	0	21	119	223	255	5e-08	56.6
TRINITY_DN34588_c0_g1_i1	gi|164612827|gb|ABY63659.1|	flavonol synthase [Epimedium sagittatum]	54.43	79	35	1	37	270	28	106	2e-17	84
TRINITY_DN2725_c0_g1_i1	gi|164685484|gb|ABY66688.1|	maturase [Iris pseudacorus]	93.85	130	8	0	2	391	255	384	5e-76	244
TRINITY_DN28822_c0_g1_i1	gi|1654140|gb|AAB65767.1|	lipoxygenase [Solanum lycopersicum]	64.13	92	32	1	17	292	791	881	7e-33	130
TRINITY_DN15848_c0_g1_i1	gi|166084597|emb|CAP66295.1|	NBS-LRR disease resistance protein [Musa AAB Group]	58.16	141	47	4	16	423	1	134	5e-42	149
TRINITY_DN1309_c0_g1_i1	gi|166084649|emb|CAP66321.1|	NBS-LRR disease resistance protein [Musa acuminata subsp. malaccensis]	53.61	166	71	3	11	502	3	164	6e-54	180
TRINITY_DN1309_c0_g2_i1	gi|166084649|emb|CAP66321.1|	NBS-LRR disease resistance protein [Musa acuminata subsp. malaccensis]	53.61	166	71	3	11	502	3	164	3e-53	180
TRINITY_DN18557_c0_g1_i1	gi|166165067|gb|ABY83892.1|	cytochrome oxidase subunit 1 [Saranthe leptostachya]	100	42	0	0	15	140	250	291	5e-21	92
TRINITY_DN16956_c0_g1_i1	gi|166863145|gb|ABZ01439.1|	proliferating cell nuclear antigen [Pinus taeda] >gi|166863147|gb|ABZ01440.1| proliferating cell nuclear antigen [Pinus taeda] >gi|166863149|gb|ABZ01441.1| proliferating cell nuclear antigen [Pinus taeda] >gi|166863151|gb|ABZ01442.1| proliferating cell nuclear antigen [Pinus taeda] >gi|166863153|gb|ABZ01443.1| proliferating cell nuclear antigen [Pinus taeda] >gi|166863155|gb|ABZ01444.1| prolifera…	95.12	82	4	0	178	423	1	82	6e-48	161
TRINITY_DN36984_c0_g1_i1	gi|167858137|gb|ACA04009.1|	chalcone isomerase [Mimulus aurantiacus]	62.96	54	20	0	182	343	119	172	4e-13	72.4
TRINITY_DN20766_c0_g1_i1	gi|167860924|gb|ACA05216.1|	pto-like protein [Fragaria x ananassa]	85.19	108	16	0	16	339	1	108	2e-62	199
TRINITY_DN13813_c0_g1_i1	gi|167966208|gb|ACA13182.1|	type II peroxiredoxin [Xerophyta viscosa]	82.35	34	6	0	15	116	1	34	4e-11	65.1
TRINITY_DN11381_c0_g2_i1	gi|16797908|gb|AAL29212.1|AF354454_1	putative acyl-CoA synthetase [Capsicum annuum]	73.33	30	8	0	177	266	240	269	4e-10	48.5
TRINITY_DN18536_c0_g1_i1	gi|167998570|ref|XP_001751991.1|	predicted protein [Physcomitrella patens] >gi|162697089|gb|EDQ83426.1| predicted protein [Physcomitrella patens]	79.63	54	11	0	26	187	256	309	2e-25	105
TRINITY_DN32828_c0_g1_i1	gi|167999145|ref|XP_001752278.1|	predicted protein [Physcomitrella patens] >gi|162696673|gb|EDQ83011.1| predicted protein [Physcomitrella patens]	87.3	63	8	0	14	202	73	135	3e-29	116
TRINITY_DN34246_c0_g1_i1	gi|168000581|ref|XP_001752994.1|	predicted protein [Physcomitrella patens] >gi|162695693|gb|EDQ82035.1| predicted protein [Physcomitrella patens]	81.82	55	10	0	119	283	78	132	4e-24	104
TRINITY_DN34246_c0_g2_i1	gi|168000581|ref|XP_001752994.1|	predicted protein [Physcomitrella patens] >gi|162695693|gb|EDQ82035.1| predicted protein [Physcomitrella patens]	81.82	55	10	0	105	269	78	132	4e-24	104
TRINITY_DN23469_c0_g1_i1	gi|168002136|ref|XP_001753770.1|	predicted protein [Physcomitrella patens] >gi|162695177|gb|EDQ81522.1| predicted protein [Physcomitrella patens]	82.76	116	20	0	3	350	41	156	4e-60	197
TRINITY_DN3328_c0_g1_i1	gi|168002431|ref|XP_001753917.1|	EIN3b transcription factor [Physcomitrella patens] >gi|162694893|gb|EDQ81239.1| EIN3b transcription factor [Physcomitrella patens]	55.71	210	91	1	16	639	48	257	3e-67	218
TRINITY_DN14896_c0_g1_i1	gi|168005842|ref|XP_001755619.1|	predicted protein [Physcomitrella patens] >gi|162693326|gb|EDQ79679.1| predicted protein [Physcomitrella patens]	79.52	83	16	1	15	263	7	88	3e-40	145
TRINITY_DN17068_c0_g1_i1	gi|168007574|ref|XP_001756483.1|	predicted protein [Physcomitrella patens] >gi|162692522|gb|EDQ78879.1| predicted protein [Physcomitrella patens]	76.81	69	16	0	12	218	259	327	3e-18	87.4
TRINITY_DN1965_c0_g1_i1	gi|168012192|ref|XP_001758786.1|	predicted protein [Physcomitrella patens] >gi|162689923|gb|EDQ76292.1| predicted protein [Physcomitrella patens]	88.33	60	7	0	16	195	181	240	6e-30	119
TRINITY_DN11624_c0_g2_i1	gi|168013682|ref|XP_001759420.1|	predicted protein [Physcomitrella patens] >gi|162689350|gb|EDQ75722.1| predicted protein [Physcomitrella patens]	84.21	38	6	0	115	228	1	38	2e-12	69.7
TRINITY_DN22659_c0_g1_i1	gi|168018868|ref|XP_001761967.1|	predicted protein [Physcomitrella patens] >gi|162686684|gb|EDQ73071.1| predicted protein [Physcomitrella patens]	76.92	52	12	0	99	254	14	65	7e-20	88.6
TRINITY_DN30421_c0_g1_i1	gi|168020107|ref|XP_001762585.1|	predicted protein [Physcomitrella patens] >gi|162686318|gb|EDQ72708.1| predicted protein [Physcomitrella patens]	75.9	83	19	1	13	261	109	190	1e-34	133
TRINITY_DN6809_c0_g1_i1	gi|168020814|ref|XP_001762937.1|	predicted protein [Physcomitrella patens] >gi|162685749|gb|EDQ72142.1| predicted protein [Physcomitrella patens]	64.63	82	26	2	14	259	17	95	4e-18	89
TRINITY_DN21662_c0_g2_i1	gi|168023388|ref|XP_001764220.1|	predicted protein [Physcomitrella patens] >gi|162684660|gb|EDQ71061.1| predicted protein [Physcomitrella patens]	82.54	63	11	0	15	203	48	110	7e-31	115
TRINITY_DN31440_c0_g1_i1	gi|168026957|ref|XP_001765997.1|	predicted protein [Physcomitrella patens] >gi|162682640|gb|EDQ69056.1| predicted protein [Physcomitrella patens]	71.43	77	22	0	24	254	163	239	1e-28	114
TRINITY_DN18596_c0_g1_i1	gi|168032055|ref|XP_001768535.1|	predicted protein [Physcomitrella patens] >gi|162680248|gb|EDQ66686.1| predicted protein [Physcomitrella patens]	39.53	129	76	1	17	397	174	302	2e-21	98.2
TRINITY_DN7840_c0_g1_i1	gi|168038896|ref|XP_001771935.1|	predicted protein [Physcomitrella patens] >gi|162676717|gb|EDQ63196.1| predicted protein [Physcomitrella patens]	71.83	71	19	1	120	332	21	90	4e-22	99.4
TRINITY_DN32513_c0_g1_i1	gi|168045572|ref|XP_001775251.1|	predicted protein [Physcomitrella patens] >gi|162673464|gb|EDQ59987.1| predicted protein [Physcomitrella patens]	71.74	46	12	1	67	201	132	177	8e-21	72
TRINITY_DN36910_c0_g1_i1	gi|168048167|ref|XP_001776539.1|	predicted protein [Physcomitrella patens] >gi|162672130|gb|EDQ58672.1| predicted protein [Physcomitrella patens]	73.68	57	15	0	16	186	263	319	4e-17	84.7
TRINITY_DN29765_c0_g1_i1	gi|168053405|ref|XP_001779127.1|	predicted protein [Physcomitrella patens] >gi|162669487|gb|EDQ56073.1| predicted protein [Physcomitrella patens]	73.68	38	10	0	17	130	33	70	1e-09	64.3
TRINITY_DN36112_c0_g1_i1	gi|168060272|ref|XP_001782121.1|	predicted protein [Physcomitrella patens] >gi|162666410|gb|EDQ53065.1| predicted protein [Physcomitrella patens]	96.08	51	2	0	16	168	193	243	1e-24	105
TRINITY_DN10916_c0_g1_i1	gi|168065852|ref|XP_001784860.1|	predicted protein [Physcomitrella patens] >gi|162663566|gb|EDQ50323.1| predicted protein [Physcomitrella patens]	88.73	71	8	0	15	227	18	88	3e-39	141
TRINITY_DN2961_c0_g1_i1	gi|168067896|ref|XP_001785838.1|	predicted protein [Physcomitrella patens] >gi|162662502|gb|EDQ49348.1| predicted protein [Physcomitrella patens]	66.15	65	22	0	3	197	155	219	3e-22	96.7
TRINITY_DN19381_c0_g2_i1	gi|168251077|gb|ACA21860.1|	ring-H2 zinc finger protein [Zea mays]	48.1	79	40	1	1	237	52	129	4e-18	86.3
TRINITY_DN16188_c0_g1_i1	gi|1685005|gb|AAB36653.1|	immediate-early salicylate-induced glucosyltransferase [Nicotiana tabacum]	44.74	114	57	3	17	349	62	172	4e-26	110
TRINITY_DN4518_c0_g1_i1	gi|169159268|tpe|CAP64333.1|	TPA: putative GID1-like gibberellin receptor [Allium cepa]	82.42	91	16	0	14	286	172	262	2e-47	163
TRINITY_DN36541_c0_g1_i1	gi|169193|gb|AAA33700.1|	Major Cab protein [Petunia x hybrida]	100	44	0	0	16	147	2	45	8e-22	89.7
TRINITY_DN5327_c0_g4_i1	gi|169263405|gb|ACA52538.1|	phenolic glycosyltransferase [Withania somnifera]	58.82	68	28	0	34	237	5	72	3e-18	83.2
TRINITY_DN9963_c0_g1_i1	gi|169607649|ref|XP_001797244.1|	hypothetical protein SNOG_06883 [Phaeosphaeria nodorum SN15] >gi|160701458|gb|EAT85534.2| hypothetical protein SNOG_06883 [Phaeosphaeria nodorum SN15]	50.49	103	47	2	25	321	418	520	1e-17	87
TRINITY_DN15777_c0_g1_i1	gi|169614970|ref|XP_001800901.1|	hypothetical protein SNOG_10637 [Phaeosphaeria nodorum SN15] >gi|111060911|gb|EAT82031.1| hypothetical protein SNOG_10637 [Phaeosphaeria nodorum SN15]	88.51	87	10	0	15	275	144	230	1e-44	160
TRINITY_DN30898_c0_g1_i1	gi|169626708|gb|ACA58118.1|	protein phosphatase 2c [Iris tectorum]	70.73	41	12	0	13	135	77	117	1e-08	59.3
TRINITY_DN13087_c0_g1_i1	gi|169635151|gb|ACA58352.1|	putative cyclic nucleotide-gated cation channel [Sandersonia aurantiaca]	85.71	49	7	0	219	365	292	340	1e-18	91.3
TRINITY_DN5429_c0_g2_i1	gi|169647567|gb|ACA61780.1|	BIPINNATA [Solanum lycopersicum]	66.67	48	16	0	255	398	543	590	2e-12	74.7
TRINITY_DN35079_c0_g1_i1	gi|16973300|emb|CAC82911.1|	allene oxide synthase [Nicotiana attenuata]	71.15	52	15	0	16	171	55	106	6e-17	86.3
TRINITY_DN28008_c0_g1_i1	gi|169840533|gb|ACA96909.1|	mitochondrial fructose-bisphosphatase-like protein [Oenothera grandiflora]	46.43	56	30	0	16	183	27	82	8e-08	56.2
TRINITY_DN17727_c0_g1_i1	gi|170028723|ref|XP_001842244.1|	conserved hypothetical protein [Culex quinquefasciatus] >gi|167877929|gb|EDS41312.1| conserved hypothetical protein [Culex quinquefasciatus]	53.7	108	20	3	15	338	24	101	2e-25	105
TRINITY_DN36641_c0_g1_i1	gi|170041963|ref|XP_001848714.1|	forkhead box protein [Culex quinquefasciatus] >gi|167865526|gb|EDS28909.1| forkhead box protein [Culex quinquefasciatus]	83.33	36	6	0	117	224	23	58	5e-13	70.9
TRINITY_DN27281_c0_g1_i1	gi|170043981|ref|XP_001849643.1|	conserved hypothetical protein [Culex quinquefasciatus] >gi|167867241|gb|EDS30624.1| conserved hypothetical protein [Culex quinquefasciatus]	91.84	98	8	0	16	309	366	463	2e-63	210
TRINITY_DN13704_c0_g1_i1	gi|170044147|ref|XP_001849719.1|	conserved hypothetical protein [Culex quinquefasciatus] >gi|167867400|gb|EDS30783.1| conserved hypothetical protein [Culex quinquefasciatus]	96.36	55	2	0	150	314	47	101	5e-27	108
TRINITY_DN26007_c0_g1_i1	gi|170046584|ref|XP_001850839.1|	conserved hypothetical protein [Culex quinquefasciatus] >gi|167869326|gb|EDS32709.1| conserved hypothetical protein [Culex quinquefasciatus]	90	70	7	0	26	235	189	258	9e-40	143
TRINITY_DN28363_c0_g1_i1	gi|170049360|ref|XP_001855590.1|	cytochrome P450 98A1 [Culex quinquefasciatus] >gi|167871158|gb|EDS34541.1| cytochrome P450 98A1 [Culex quinquefasciatus]	48.21	56	27	1	29	190	129	184	7e-08	57.8
TRINITY_DN13922_c0_g1_i1	gi|170054156|ref|XP_001862998.1|	potassium/chloride symporter [Culex quinquefasciatus] >gi|167874518|gb|EDS37901.1| potassium/chloride symporter [Culex quinquefasciatus]	58.62	58	24	0	18	191	217	274	2e-12	72
TRINITY_DN36573_c0_g1_i1	gi|170064241|ref|XP_001867443.1|	2-oxoglutarate dehydrogenase E1 component [Culex quinquefasciatus] >gi|167881705|gb|EDS45088.1| 2-oxoglutarate dehydrogenase E1 component [Culex quinquefasciatus]	50.94	106	26	1	13	330	793	872	6e-25	109
TRINITY_DN35742_c0_g1_i1	gi|170065113|ref|XP_001867805.1|	conserved hypothetical protein [Culex quinquefasciatus] >gi|167882227|gb|EDS45610.1| conserved hypothetical protein [Culex quinquefasciatus]	59.74	77	31	0	14	244	87	163	2e-16	82.8
TRINITY_DN27494_c0_g1_i1	gi|17016983|gb|AAL33551.1|AF436850_1	polyubiquitin [Cucumis melo]	100	123	0	0	15	383	2	124	2e-81	247
TRINITY_DN1847_c0_g1_i1	gi|170287|gb|AAA34093.1|	phytochrome B, partial [Nicotiana tabacum]	77.78	63	14	0	42	230	605	667	2e-27	118
TRINITY_DN1847_c0_g2_i1	gi|170287|gb|AAA34093.1|	phytochrome B, partial [Nicotiana tabacum]	71.43	70	20	0	42	251	605	674	7e-28	119
TRINITY_DN32178_c0_g1_i1	gi|1703057|sp|P54847.1|ACCO3_CUCME	RecName: Full=1-aminocyclopropane-1-carboxylate oxidase 3; Short=ACC oxidase 3; AltName: Full=Ethylene-forming enzyme; Short=EFE >gi|1183900|emb|CAA64799.1| ACC oxidase [Cucumis melo]	63.93	61	22	0	379	561	255	315	8e-18	88.2
TRINITY_DN35153_c0_g1_i1	gi|170386|gb|AAA99920.1|	glucose-regulated protein 78, partial [Solanum lycopersicum]	88.24	102	12	0	14	319	195	296	2e-55	187
TRINITY_DN10136_c0_g1_i1	gi|1705840|sp|P51081.1|CHSA_PEA	RecName: Full=Chalcone synthase 1A; AltName: Full=Naringenin-chalcone synthase 1A >gi|510543|emb|CAA56316.1| naringenin-chalcone synthase [Pisum sativum]	61.76	68	26	0	38	241	305	372	5e-16	80.1
TRINITY_DN25495_c0_g1_i1	gi|1708314|sp|P51819.1|HSP83_IPONI	RecName: Full=Heat shock protein 83 >gi|169296|gb|AAA33748.1| heat shock protein 83 [Ipomoea nil] >gi|445625|prf||1909372A heat shock protein 83	89.86	138	14	0	2	415	205	342	2e-48	175
TRINITY_DN35696_c0_g1_i1	gi|171188126|gb|ACB41659.1|	At3g10340-like protein, partial [Arabidopsis arenosa] >gi|171188128|gb|ACB41660.1| At3g10340-like protein, partial [Arabidopsis arenosa] >gi|171188140|gb|ACB41666.1| At3g10340-like protein, partial [Arabidopsis suecica] >gi|171188144|gb|ACB41668.1| At3g10340-like protein, partial [Arabidopsis suecica] >gi|171188152|gb|ACB41672.1| At3g10340-like protein, partial [Arabidopsis suecica]	85.39	89	13	0	2	268	9	97	3e-47	159
TRINITY_DN4254_c0_g1_i1	gi|171191281|gb|ACB45108.1|	AtpB [Simaba trichilioides]	97.78	45	1	0	16	150	59	103	7e-22	94.4
TRINITY_DN3933_c0_g1_i1	gi|171850749|gb|ACB55486.1|	Mg-chelatase H subunit [Oryza sativa Indica Group]	84.78	138	21	0	16	429	47	184	2e-76	245
TRINITY_DN3933_c0_g2_i1	gi|171850749|gb|ACB55486.1|	Mg-chelatase H subunit [Oryza sativa Indica Group]	83.97	131	21	0	14	406	47	177	5e-71	230
TRINITY_DN3933_c0_g3_i1	gi|171850749|gb|ACB55486.1|	Mg-chelatase H subunit [Oryza sativa Indica Group]	82.93	123	21	0	14	382	47	169	2e-64	213
TRINITY_DN3933_c0_g4_i1	gi|171850749|gb|ACB55486.1|	Mg-chelatase H subunit [Oryza sativa Indica Group]	90.32	93	9	0	15	293	164	256	1e-54	186
TRINITY_DN3933_c1_g1_i1	gi|171850749|gb|ACB55486.1|	Mg-chelatase H subunit [Oryza sativa Indica Group]	89.61	77	8	0	14	244	172	248	5e-42	152
TRINITY_DN23928_c0_g1_i1	gi|1737169|gb|AAB38862.1|	homologue to SKP1 [Arabidopsis thaliana]	58.18	55	19	2	2	160	5	57	8e-09	57
TRINITY_DN10832_c0_g1_i1	gi|17529128|gb|AAL38790.1|	putative pectinesterase [Arabidopsis thaliana] >gi|20466039|gb|AAM20354.1| putative pectinesterase [Arabidopsis thaliana]	77.97	59	13	0	198	374	239	297	2e-23	102
TRINITY_DN19286_c0_g1_i1	gi|1773042|gb|AAC49966.1|	IDH-I, partial [Arabidopsis thaliana]	98.08	52	1	0	15	170	104	155	2e-27	107
TRINITY_DN4747_c0_g1_i1	gi|18025342|gb|AAK38482.1|	beta-D-xylosidase [Hordeum vulgare]	49.41	85	38	1	15	254	612	696	6e-18	87.4
TRINITY_DN4747_c0_g2_i1	gi|18025342|gb|AAK38482.1|	beta-D-xylosidase [Hordeum vulgare]	49.41	85	38	1	15	254	612	696	4e-18	88.2
TRINITY_DN8093_c0_g1_i1	gi|1806119|emb|CAA71612.1|	L-lactate dehydrogenase [Solanum lycopersicum]	82.05	78	13	1	286	519	25	101	5e-22	99
TRINITY_DN32042_c0_g1_i1	gi|18129282|emb|CAD20319.1|	putative potassium transporter [Cymodocea nodosa]	63.16	152	50	3	5	448	576	725	2e-39	151
TRINITY_DN21209_c0_g1_i1	gi|18182311|gb|AAL65125.1|	GT-2 factor [Glycine max]	66.13	62	19	1	41	226	43	102	1e-16	80.5
TRINITY_DN2439_c0_g1_i1	gi|18266646|gb|AAL67592.1|AC018929_14	putative outer cell layer homeo domain protein [Oryza sativa Japonica Group] >gi|125575788|gb|EAZ17072.1| hypothetical protein OsJ_32569 [Oryza sativa Japonica Group]	100	35	0	0	280	384	136	170	4e-23	83.6
TRINITY_DN10698_c0_g1_i1	gi|183238710|gb|ACC60981.1|	beta-galactosidase 1 precursor [Petunia x hybrida]	85.71	35	5	0	126	230	29	63	1e-11	68.9
TRINITY_DN3106_c0_g1_i1	gi|18394444|ref|NP_564015.1|	interactor of constitutive active ROPs 1 [Arabidopsis thaliana] >gi|42571515|ref|NP_973848.1| interactor of constitutive active ROPs 1 [Arabidopsis thaliana] >gi|51316870|sp|Q8LE98.1|ICR1_ARATH RecName: Full=Interactor of constitutive active ROPs 1; AltName: Full=ROP-interactive partner 1 >gi|21553674|gb|AAM62767.1| unknown [Arabidopsis thaliana] >gi|89000951|gb|ABD59065.1| At1g17140 [Arabidopsis…	54.13	109	50	0	38	364	170	278	7e-20	92
TRINITY_DN18458_c0_g1_i1	gi|18394479|ref|NP_564021.1|	lipoxygenase 3 [Arabidopsis thaliana] >gi|75264086|sp|Q9LNR3.1|LOX3_ARATH RecName: Full=Lipoxygenase 3, chloroplastic; Short=AtLOX3; Flags: Precursor >gi|8778453|gb|AAF79461.1|AC022492_5 F1L3.11 [Arabidopsis thaliana] >gi|19715630|gb|AAL91636.1| At1g17420/F1L3_1 [Arabidopsis thaliana] >gi|30102476|gb|AAP21156.1| At1g17420/F1L3_1 [Arabidopsis thaliana] >gi|332191464|gb|AEE29585.1| lipoxygenase 3 […	77.61	67	15	0	20	220	474	540	3e-24	111
TRINITY_DN12308_c0_g1_i1	gi|18403878|ref|NP_566739.1|	uncharacterized protein [Arabidopsis thaliana] >gi|21593856|gb|AAM65823.1| unknown [Arabidopsis thaliana] >gi|332643289|gb|AEE76810.1| uncharacterized protein AT3G23760 [Arabidopsis thaliana]	68.12	69	16	3	13	219	40	102	1e-21	93.2
TRINITY_DN9412_c0_g1_i1	gi|18405834|ref|NP_565962.1|	zinc finger CCCH domain-containing protein 30 [Arabidopsis thaliana] >gi|75220498|sp|P93755.2|C3H30_ARATH RecName: Full=Zinc finger CCCH domain-containing protein 30; Short=AtC3H30 >gi|14335106|gb|AAK59832.1| At2g41900/T6D20.20 [Arabidopsis thaliana] >gi|20198317|gb|AAB63552.2| putative CCCH-type zinc finger protein [Arabidopsis thaliana] >gi|20334714|gb|AAM16218.1| At2g41900/T6D20.20 [Arabidopsi…	68.6	86	27	0	15	272	75	160	1e-32	129
TRINITY_DN2234_c0_g1_i1	gi|18407554|ref|NP_564792.1|	WRKY transcription factor 6 [Arabidopsis thaliana] >gi|20978780|sp|Q9C519.1|WRKY6_ARATH RecName: Full=WRKY transcription factor 6; AltName: Full=WRKY DNA-binding protein 6; Short=AtWRKY6 >gi|12658410|gb|AAK01127.1|AF331712_1 transcription factor WRKY6 [Arabidopsis thaliana] >gi|12658412|gb|AAK01128.1|AF331713_1 transcription factor WRKY6 [Arabidopsis thaliana] >gi|225898040|dbj|BAH30352.1| hypoth…	56.1	82	1	1	118	363	295	341	3e-19	92.4
TRINITY_DN23357_c0_g1_i1	gi|18408800|ref|NP_564899.1|	uncharacterized protein [Arabidopsis thaliana] >gi|332196544|gb|AEE34665.1| uncharacterized protein AT1G67570 [Arabidopsis thaliana]	58.93	56	23	0	49	216	98	153	5e-13	72
TRINITY_DN32881_c0_g1_i1	gi|18418552|ref|NP_567972.1|	subtilisin-like serine protease 2 [Arabidopsis thaliana] >gi|2924509|emb|CAA17763.1| subtilisin proteinase-like [Arabidopsis thaliana] >gi|7270449|emb|CAB80215.1| subtilisin proteinase-like [Arabidopsis thaliana] >gi|18389256|gb|AAL67071.1| putative subtilisin serine protease [Arabidopsis thaliana] >gi|20465269|gb|AAM19998.1| putative subtilisin serine proteinase [Arabidopsis thaliana] >gi|332661…	58.93	112	46	0	93	428	377	488	2e-34	137
TRINITY_DN370_c0_g1_i1	gi|18419639|gb|AAL69386.1|AF462223_1	unknown [Narcissus pseudonarcissus]	68.18	66	21	0	6	203	7	72	5e-26	103
TRINITY_DN370_c0_g2_i1	gi|18419639|gb|AAL69386.1|AF462223_1	unknown [Narcissus pseudonarcissus]	66.67	66	22	0	6	203	7	72	5e-25	101
TRINITY_DN30918_c0_g1_i1	gi|18420914|ref|NP_568469.1|	nucleotide-sugar transporter family protein [Arabidopsis thaliana] >gi|122213678|sp|Q3E6T0.1|PT525_ARATH RecName: Full=Probable sugar phosphate/phosphate translocator At5g25400 >gi|332006053|gb|AED93436.1| nucleotide-sugar transporter family protein [Arabidopsis thaliana]	83.48	115	19	0	15	359	226	340	1e-46	165
TRINITY_DN1584_c0_g1_i1	gi|18558566|gb|AAL73122.1|	putative 0-deacetylbaccatin III-10-O-acetyl transferase-like protein [Musa acuminata AAA Group]	35	100	65	0	45	344	128	227	8e-17	82.8
TRINITY_DN17564_c0_g1_i1	gi|18558566|gb|AAL73122.1|	putative 0-deacetylbaccatin III-10-O-acetyl transferase-like protein [Musa acuminata AAA Group]	45.1	102	55	1	11	316	77	177	3e-25	105
TRINITY_DN30209_c0_g1_i1	gi|18558566|gb|AAL73122.1|	putative 0-deacetylbaccatin III-10-O-acetyl transferase-like protein [Musa acuminata AAA Group]	47.79	113	55	3	55	390	68	177	8e-23	100
TRINITY_DN27181_c0_g1_i1	gi|186492970|ref|NP_176616.2|	uncharacterized protein [Arabidopsis thaliana] >gi|332196107|gb|AEE34228.1| uncharacterized protein AT1G64340 [Arabidopsis thaliana]	45.83	120	53	6	17	346	119	236	2e-11	67.8
TRINITY_DN29763_c0_g1_i1	gi|186495472|ref|NP_177628.2|	pentatricopeptide repeat-containing protein [Arabidopsis thaliana] >gi|133778904|gb|ABO38792.1| At1g74900 [Arabidopsis thaliana] >gi|332197524|gb|AEE35645.1| pentatricopeptide repeat-containing protein [Arabidopsis thaliana]	39.6	101	59	1	16	312	123	223	4e-11	68.2
TRINITY_DN24658_c0_g1_i1	gi|186503155|ref|NP_001118388.1|	heat stress transcription factor A-2 [Arabidopsis thaliana] >gi|330252707|gb|AEC07801.1| heat stress transcription factor A-2 [Arabidopsis thaliana]	50.4	125	61	1	19	393	57	180	1e-30	121
TRINITY_DN36865_c0_g1_i1	gi|18652180|gb|AAL76994.1|	RNA binding protein [Elaeis oleifera]	77.42	31	7	0	26	118	43	73	1e-08	54.3
TRINITY_DN6687_c0_g1_i1	gi|18652495|gb|AAL77129.1|AC098566_16	Putative polyprotein [Oryza sativa] >gi|31430511|gb|AAP52413.1| retrotransposon protein, putative, Ty3-gypsy subclass [Oryza sativa Japonica Group]	32	125	59	1	58	432	1054	1152	8e-11	69.7
TRINITY_DN24589_c0_g1_i1	gi|187373026|gb|ACD03247.1|	UDP-glycosyltransferase UGT98B4 [Avena strigosa]	47.83	92	44	3	31	297	111	201	4e-13	73.9
TRINITY_DN21124_c0_g1_i1	gi|187940293|gb|ACD39377.1|	NAC domain protein [Glycine max]	55.77	104	14	2	13	324	12	83	2e-29	114
TRINITY_DN11469_c0_g1_i1	gi|188011139|gb|ACD44928.1|	plastid 9-cis-epoxycarotenoid dioxygenase [Crocus sativus]	98.92	93	0	1	14	289	142	234	2e-55	191
TRINITY_DN23339_c0_g1_i1	gi|188011139|gb|ACD44928.1|	plastid 9-cis-epoxycarotenoid dioxygenase [Crocus sativus]	89.83	118	12	0	3	356	257	374	1e-66	222
TRINITY_DN26327_c0_g1_i1	gi|188011139|gb|ACD44928.1|	plastid 9-cis-epoxycarotenoid dioxygenase [Crocus sativus]	85.44	103	15	0	5	313	32	134	1e-27	117
TRINITY_DN28114_c0_g1_i1	gi|188011481|gb|ACD45060.1|	beta-1,3-glucanase [Vitis riparia]	68.83	77	21	1	15	236	198	274	5e-28	113
TRINITY_DN22804_c0_g2_i1	gi|188035730|dbj|BAG32267.1|	gibberellin 3-oxidase [Allium fistulosum]	55.88	68	29	1	20	223	256	322	1e-14	76.6
TRINITY_DN29139_c0_g1_i1	gi|188509970|gb|ACD56654.1|	putative serine-threonine kinase [Gossypioides kirkii]	88.14	118	14	0	14	367	121	238	1e-70	229
TRINITY_DN23872_c0_g1_i1	gi|188529517|gb|ACD62477.1|	chromoplast carotenoid cleavage dioxygenase 4b [Crocus sativus]	93.94	33	2	0	392	490	173	205	2e-10	68.6
TRINITY_DN3718_c0_g1_i1	gi|189172047|gb|ACD80379.1|	WRKY23 transcription factor, partial [Triticum aestivum]	84.62	26	4	0	165	242	15	40	3e-07	54.7
TRINITY_DN33497_c0_g1_i1	gi|189172047|gb|ACD80379.1|	WRKY23 transcription factor, partial [Triticum aestivum]	72.73	33	9	0	146	244	8	40	3e-08	57
TRINITY_DN5588_c0_g1_i1	gi|189307941|gb|ACD86901.1|	malate synthase [Euphorbia tithymaloides] >gi|189307951|gb|ACD86906.1| malate synthase [Euphorbia personata]	85	60	8	1	14	193	1	59	1e-28	109
TRINITY_DN5588_c0_g8_i1	gi|189307941|gb|ACD86901.1|	malate synthase [Euphorbia tithymaloides] >gi|189307951|gb|ACD86906.1| malate synthase [Euphorbia personata]	85	60	8	1	14	193	1	59	2e-28	109
TRINITY_DN5588_c0_g14_i1	gi|189307941|gb|ACD86901.1|	malate synthase [Euphorbia tithymaloides] >gi|189307951|gb|ACD86906.1| malate synthase [Euphorbia personata]	85	60	8	1	14	193	1	59	2e-28	109
TRINITY_DN37874_c0_g1_i1	gi|189332855|dbj|BAG41961.1|	CBL-interacting protein kinase 1 [Vicia faba]	39.29	84	42	3	24	260	238	317	4e-06	53.1
TRINITY_DN6507_c0_g1_i1	gi|189345538|gb|ACD93135.1|	CP47 protein [Haplopteris volkensii]	95.92	49	2	0	9	155	65	113	9e-25	99.4
TRINITY_DN28101_c0_g1_i1	gi|19070477|gb|AAL83882.1|AF354500_1	PTH-2 [Cucumis melo]	89.36	94	10	0	15	296	93	186	2e-52	176
TRINITY_DN38293_c0_g1_i1	gi|19070477|gb|AAL83882.1|AF354500_1	PTH-2 [Cucumis melo]	94.87	78	4	0	2	235	109	186	3e-45	157
TRINITY_DN4342_c0_g2_i1	gi|190895764|gb|ACE96395.1|	esterase/lipase/thioesterase [Populus tremula] >gi|190895766|gb|ACE96396.1| esterase/lipase/thioesterase [Populus tremula] >gi|190895768|gb|ACE96397.1| esterase/lipase/thioesterase [Populus tremula] >gi|190895770|gb|ACE96398.1| esterase/lipase/thioesterase [Populus tremula]	94.58	166	9	0	8	505	228	393	2e-110	332
TRINITY_DN32150_c0_g1_i1	gi|190897080|gb|ACE97053.1|	glycogenin glucosyltransferase [Populus tremula] >gi|190897084|gb|ACE97055.1| glycogenin glucosyltransferase [Populus tremula] >gi|190897088|gb|ACE97057.1| glycogenin glucosyltransferase [Populus tremula] >gi|190897092|gb|ACE97059.1| glycogenin glucosyltransferase [Populus tremula] >gi|190897096|gb|ACE97061.1| glycogenin glucosyltransferase [Populus tremula] >gi|190897102|gb|ACE97064.1| glycogeni…	72.53	91	25	0	13	285	98	188	2e-45	156
TRINITY_DN13369_c0_g1_i1	gi|19110474|dbj|BAB85785.1|	polygalacturonase-inhibiting protein [Citrus hystrix]	41.56	77	42	1	15	236	54	130	1e-08	59.7
TRINITY_DN17175_c0_g1_i1	gi|19112618|ref|NP_595826.1|	RNA polymerase II transcription elongation factor SpELL [Schizosaccharomyces pombe 972h-] >gi|74625441|sp|Q9P7X2.1|ELL1_SCHPO RecName: Full=RNA polymerase II elongation factor ell1 >gi|6723968|emb|CAB66442.1| RNA polymerase II transcription elongation factor SpELL [Schizosaccharomyces pombe]	33.98	103	67	1	44	349	176	278	1e-09	64.7
TRINITY_DN12373_c0_g1_i1	gi|19171209|emb|CAD13175.1|	viroid RNA-binding protein [Solanum lycopersicum]	65.79	76	26	0	116	343	118	193	5e-26	111
TRINITY_DN23484_c0_g1_i1	gi|19172403|gb|AAL85887.1|AF479058_1	70 kDa heat shock protein [Sandersonia aurantiaca]	98.33	120	2	0	16	375	11	130	8e-67	216
TRINITY_DN26863_c0_g1_i1	gi|19172403|gb|AAL85887.1|AF479058_1	70 kDa heat shock protein [Sandersonia aurantiaca]	90.24	123	12	0	4	372	186	308	1e-59	197
TRINITY_DN16015_c0_g1_i1	gi|193237581|dbj|BAG50067.1|	transcription factor WRKY [Lotus japonicus]	65.91	44	8	1	297	407	66	109	2e-08	61.2
TRINITY_DN29260_c0_g1_i1	gi|19338630|gb|AAL86739.1|AF441864_1	48-kDa glycoprotein precursor [Corylus avellana]	58.57	70	29	0	306	515	59	128	4e-24	89
TRINITY_DN4990_c1_g1_i1	gi|19387132|gb|AAL87103.1|AF479568_1	1-ascorbate oxidase [Petunia x hybrida]	81.67	60	11	0	16	195	216	275	8e-28	113
TRINITY_DN4706_c0_g1_i1	gi|193872628|gb|ACF23042.1|	ST27-4, partial [Eutrema halophilum]	67.21	61	20	0	198	380	81	141	3e-21	93.2
TRINITY_DN4706_c0_g2_i1	gi|193872628|gb|ACF23042.1|	ST27-4, partial [Eutrema halophilum]	67.21	61	20	0	195	377	81	141	3e-21	93.2
TRINITY_DN31509_c0_g1_i1	gi|194033224|ref|YP_002000561.1|	hypothetical protein OrsajM_p14 [Oryza sativa Japonica Group] >gi|60498741|dbj|BAC19865.2| hypothetical protein [Oryza sativa Japonica Group]	82.76	87	15	0	13	273	137	223	4e-42	149
TRINITY_DN12483_c0_g1_i1	gi|194067759|dbj|BAG55007.1|	adenylate isopentenyltransferase [Ipomoea nil]	69.49	59	18	0	17	193	142	200	4e-25	104
TRINITY_DN12483_c0_g2_i1	gi|194067759|dbj|BAG55007.1|	adenylate isopentenyltransferase [Ipomoea nil]	60.95	105	32	2	28	315	142	246	2e-37	139
TRINITY_DN14467_c0_g1_i1	gi|194466103|gb|ACF74282.1|	embryo-abundant protein EMB [Arachis hypogaea]	53.85	78	36	0	128	361	51	128	6e-24	102
TRINITY_DN24689_c0_g1_i1	gi|194466125|gb|ACF74293.1|	universal stress protein [Arachis hypogaea]	51.67	60	28	1	15	191	3	62	1e-15	77
TRINITY_DN26555_c0_g1_i1	gi|194466153|gb|ACF74307.1|	glycosyltransferase [Arachis hypogaea]	45.19	104	41	4	7	276	83	184	4e-18	85.1
TRINITY_DN35549_c0_g1_i1	gi|194466213|gb|ACF74337.1|	latex-abundant protein [Arachis hypogaea]	77.59	58	13	0	138	311	1	58	5e-24	100
TRINITY_DN10448_c0_g1_i1	gi|194689644|gb|ACF78906.1|	unknown [Zea mays]	94.03	67	4	0	17	217	84	150	3e-36	135
TRINITY_DN8054_c0_g1_i1	gi|194690478|gb|ACF79323.1|	unknown [Zea mays]	50	134	33	5	296	628	62	184	2e-26	112
TRINITY_DN10189_c0_g1_i1	gi|194690478|gb|ACF79323.1|	unknown [Zea mays]	47.54	122	35	5	18	332	74	183	8e-20	91.3
TRINITY_DN30494_c0_g1_i1	gi|194691430|gb|ACF79799.1|	unknown [Zea mays]	66.67	60	20	0	17	196	5	64	2e-21	89.4
TRINITY_DN19775_c0_g1_i1	gi|194692354|gb|ACF80261.1|	unknown [Zea mays]	84.78	46	7	0	159	296	70	115	3e-24	93.6
TRINITY_DN31909_c0_g1_i1	gi|194696412|gb|ACF82290.1|	unknown [Zea mays]	48.15	54	28	0	69	230	82	135	1e-07	59.7
TRINITY_DN1487_c0_g1_i1	gi|194698020|gb|ACF83094.1|	unknown [Zea mays] >gi|414876935|tpg|DAA54066.1| TPA: hypothetical protein ZEAMMB73_489429 [Zea mays] >gi|414876936|tpg|DAA54067.1| TPA: hypothetical protein ZEAMMB73_489429 [Zea mays]	63.64	99	36	0	2	298	82	180	1e-37	140
TRINITY_DN1487_c0_g2_i1	gi|194698020|gb|ACF83094.1|	unknown [Zea mays] >gi|414876935|tpg|DAA54066.1| TPA: hypothetical protein ZEAMMB73_489429 [Zea mays] >gi|414876936|tpg|DAA54067.1| TPA: hypothetical protein ZEAMMB73_489429 [Zea mays]	68.29	123	39	0	12	380	82	204	1e-52	181
TRINITY_DN3020_c0_g1_i1	gi|194698136|gb|ACF83152.1|	unknown [Zea mays] >gi|414888333|tpg|DAA64347.1| TPA: hypothetical protein ZEAMMB73_633017 [Zea mays]	80.68	88	17	0	478	741	214	301	2e-75	153
TRINITY_DN3020_c0_g2_i1	gi|194698136|gb|ACF83152.1|	unknown [Zea mays] >gi|414888333|tpg|DAA64347.1| TPA: hypothetical protein ZEAMMB73_633017 [Zea mays]	80.68	88	17	0	478	741	214	301	2e-75	153
TRINITY_DN3294_c0_g1_i1	gi|194699098|gb|ACF83633.1|	unknown [Zea mays]	54.55	77	25	2	12	212	2	78	5e-16	80.1
TRINITY_DN9798_c0_g1_i1	gi|194699444|gb|ACF83806.1|	unknown [Zea mays]	56.63	83	20	4	14	214	83	165	4e-15	76.6
TRINITY_DN10491_c0_g1_i1	gi|194699472|gb|ACF83820.1|	unknown [Zea mays]	90.16	61	6	0	5	187	10	70	2e-31	115
TRINITY_DN16047_c0_g1_i1	gi|194700280|gb|ACF84224.1|	unknown [Zea mays]	68.1	116	36	1	24	371	143	257	7e-47	167
TRINITY_DN10058_c0_g1_i1	gi|194700344|gb|ACF84256.1|	unknown [Zea mays]	85.39	89	13	0	15	281	235	323	1e-46	163
TRINITY_DN13998_c0_g1_i1	gi|194700906|gb|ACF84537.1|	unknown [Zea mays] >gi|414585018|tpg|DAA35589.1| TPA: nucleolar protein,Nop52 containing protein [Zea mays]	45.95	74	29	2	32	220	188	261	1e-07	57.8
TRINITY_DN32767_c0_g1_i1	gi|194701034|gb|ACF84601.1|	unknown [Zea mays] >gi|413955857|gb|AFW88506.1| hypothetical protein ZEAMMB73_716681 [Zea mays]	71.19	59	16	1	89	262	61	119	5e-22	98.6
TRINITY_DN21626_c0_g1_i1	gi|194701476|gb|ACF84822.1|	unknown [Zea mays]	73.72	156	39	1	13	474	15	170	1e-78	243
TRINITY_DN14457_c0_g1_i1	gi|194703014|gb|ACF85591.1|	unknown [Zea mays]	63.16	76	28	0	13	240	188	263	5e-26	107
TRINITY_DN17485_c0_g1_i1	gi|194704254|gb|ACF86211.1|	unknown [Zea mays] >gi|195623158|gb|ACG33409.1| AN1-type zinc finger protein 2B [Zea mays] >gi|414887188|tpg|DAA63202.1| TPA: AN1-type zinc finger protein 2B [Zea mays]	40	135	31	3	13	267	139	273	3e-09	61.2
TRINITY_DN32648_c0_g1_i1	gi|194704746|gb|ACF86457.1|	unknown [Zea mays]	67.26	113	36	1	12	350	312	423	4e-46	166
TRINITY_DN26252_c0_g1_i1	gi|194705198|gb|ACF86683.1|	unknown [Zea mays] >gi|413936851|gb|AFW71402.1| cysteine protease1 [Zea mays]	75.31	81	20	0	20	262	27	107	5e-36	136
TRINITY_DN35148_c0_g1_i1	gi|194706922|gb|ACF87545.1|	unknown [Zea mays]	46.15	65	28	2	15	188	259	323	2e-06	53.1
TRINITY_DN31252_c0_g1_i1	gi|194740426|gb|ACF94686.1|	dehydration-responsive element-binding factor 1/C-repeat binding factor [Prunus canescens x Prunus cerasus]	75	48	9	1	17	160	49	93	1e-17	82
TRINITY_DN242_c0_g1_i1	gi|19548407|gb|AAL90627.1|AF470059_1	P-type R2R3 Myb protein [Sorghum bicolor]	77.27	44	10	0	15	146	1	44	3e-15	76.3
TRINITY_DN3396_c0_g1_i1	gi|195607418|gb|ACG25539.1|	hypothetical protein [Zea mays]	80	120	22	1	264	617	44	163	2e-42	151
TRINITY_DN3984_c0_g2_i1	gi|195614872|gb|ACG29266.1|	armadillo-repeat containing protein [Zea mays]	77.57	107	24	0	9	329	296	402	3e-47	169
TRINITY_DN37247_c0_g1_i1	gi|195616038|gb|ACG29849.1|	glycosyltransferase [Zea mays]	55.84	77	32	2	1	231	132	206	7e-18	86.7
TRINITY_DN23105_c0_g1_i1	gi|195617510|gb|ACG30585.1|	photoreceptor-interacting protein-like [Zea mays]	68.35	139	43	1	9	425	255	392	1e-37	144
TRINITY_DN8473_c0_g1_i1	gi|195624376|gb|ACG34018.1|	protein binding protein [Zea mays] >gi|414586477|tpg|DAA37048.1| TPA: leucine-rich repeat (LRR) family protein [Zea mays]	81.54	65	12	0	12	206	276	340	3e-25	106
TRINITY_DN4873_c0_g1_i1	gi|195638864|gb|ACG38900.1|	hypothetical protein [Zea mays]	89.8	49	5	0	16	162	1	49	1e-20	91.3
TRINITY_DN19045_c0_g1_i1	gi|195638864|gb|ACG38900.1|	hypothetical protein [Zea mays]	89.8	49	5	0	331	477	1	49	3e-20	91.3
TRINITY_DN9401_c0_g1_i1	gi|195639822|gb|ACG39379.1|	hypothetical protein [Zea mays]	100	25	0	0	168	242	1	25	5e-08	55.5
TRINITY_DN24867_c0_g1_i1	gi|195642500|gb|ACG40718.1|	hypothetical protein [Zea mays]	100	24	0	0	148	219	1	24	2e-06	52.4
TRINITY_DN34391_c0_g1_i1	gi|195645566|gb|ACG42251.1|	hypothetical protein [Zea mays]	84.62	39	6	0	127	243	1	39	2e-14	71.2
TRINITY_DN2658_c0_g1_i1	gi|195648064|gb|ACG43500.1|	serine/threonine-protein kinase receptor precursor [Zea mays]	72.58	62	16	1	15	200	127	187	3e-20	93.6
TRINITY_DN30786_c0_g1_i1	gi|195650635|gb|ACG44785.1|	hypothetical protein [Zea mays]	49.58	119	29	1	66	422	152	239	2e-25	108
TRINITY_DN1164_c0_g1_i1	gi|195658663|gb|ACG48799.1|	hypothetical protein [Zea mays] >gi|219885935|gb|ACL53342.1| unknown [Zea mays] >gi|413924611|gb|AFW64543.1| hypothetical protein ZEAMMB73_665875 [Zea mays]	67.65	34	11	0	149	250	169	202	2e-06	53.9
TRINITY_DN5717_c0_g2_i1	gi|196122102|gb|ACG69526.1|	steroleosin SLO2-2 [Brassica napus]	75.56	45	11	0	202	336	214	258	2e-06	54.7
TRINITY_DN5717_c0_g4_i1	gi|196122102|gb|ACG69526.1|	steroleosin SLO2-2 [Brassica napus]	75.56	45	11	0	199	333	214	258	2e-06	54.7
TRINITY_DN4089_c0_g1_i1	gi|19699365|gb|AAL91292.1|	At2g34960/F19I3.19 [Arabidopsis thaliana] >gi|23308439|gb|AAN18189.1| At2g34960/F19I3.19 [Arabidopsis thaliana]	71.59	88	25	0	9	272	23	110	2e-20	94
TRINITY_DN8827_c0_g1_i1	gi|197941013|gb|ACH78243.1|	natural resistance associated macrophage protein 4.4 [Brassica juncea]	85.07	67	10	0	67	267	39	105	3e-30	120
TRINITY_DN3000_c0_g1_i1	gi|198246564|gb|ACH82233.1|	ripening-induced polygalacturonase [Carica papaya] >gi|198246566|gb|ACH82234.1| ripening-induced polygalacturonase [Carica papaya]	55.38	65	23	3	4	183	85	148	7e-13	71.2
TRINITY_DN18530_c0_g1_i1	gi|198474390|ref|XP_001356665.2|	GA14456 [Drosophila pseudoobscura pseudoobscura] >gi|198138371|gb|EAL33730.2| GA14456 [Drosophila pseudoobscura pseudoobscura]	32.73	110	47	1	27	356	168	250	1e-08	61.6
TRINITY_DN4901_c0_g1_i1	gi|199601721|dbj|BAG70980.1|	pentatricopeptide (PPR) repeat-containing protein [Musa balbisiana]	56.35	126	53	1	14	391	330	453	3e-39	149
TRINITY_DN27198_c0_g1_i1	gi|199601721|dbj|BAG70980.1|	pentatricopeptide (PPR) repeat-containing protein [Musa balbisiana]	54	50	23	0	16	165	175	224	2e-10	64.7
TRINITY_DN3950_c0_g1_i1	gi|20152193|dbj|BAB89349.1|	1-aminocyclopropane-1-carboxylate synthase [Diospyros kaki]	76	125	29	1	17	388	285	409	5e-59	200
TRINITY_DN3950_c0_g2_i1	gi|20152193|dbj|BAB89349.1|	1-aminocyclopropane-1-carboxylate synthase [Diospyros kaki]	76.8	125	29	0	17	391	285	409	1e-61	207
TRINITY_DN3950_c0_g4_i1	gi|20152193|dbj|BAB89349.1|	1-aminocyclopropane-1-carboxylate synthase [Diospyros kaki]	77.6	125	28	0	17	391	285	409	4e-62	208
TRINITY_DN3950_c0_g5_i1	gi|20152193|dbj|BAB89349.1|	1-aminocyclopropane-1-carboxylate synthase [Diospyros kaki]	75.86	116	28	0	17	364	285	400	1e-54	188
TRINITY_DN78_c0_g1_i1	gi|20197971|gb|AAM15333.1|	hypothetical protein [Arabidopsis thaliana] >gi|20198212|gb|AAM15464.1| hypothetical protein [Arabidopsis thaliana]	72.28	101	28	0	58	360	39	139	2e-47	163
TRINITY_DN12221_c0_g1_i1	gi|20198293|gb|AAD37019.2|	putative non-LTR retrolelement reverse transcriptase [Arabidopsis thaliana]	46.4	125	65	2	7	378	650	773	7e-31	126
TRINITY_DN28419_c0_g1_i1	gi|20513337|dbj|BAB91449.1|	phosphoribosyltransferase [Sequoia sempervirens]	78.3	106	23	0	14	331	73	178	7e-55	180
TRINITY_DN17288_c0_g1_i1	gi|20546|emb|CAA43111.1|	DNA-binding protein [Petunia x hybrida]	59.34	91	28	4	83	349	47	130	2e-22	98.6
TRINITY_DN8273_c0_g1_i1	gi|206204224|gb|ACI05905.1|	kinase-like protein pac.x.5.39 [Platanus x acerifolia]	68.03	122	34	2	33	383	27	148	1e-53	176
TRINITY_DN9567_c0_g1_i1	gi|206204224|gb|ACI05905.1|	kinase-like protein pac.x.5.39 [Platanus x acerifolia]	66.67	120	36	2	14	361	32	151	9e-49	164
TRINITY_DN14017_c0_g1_i1	gi|206204904|gb|ACI05930.1|	kinase-like protein pac.pt.5.104 [Platanus x acerifolia]	87.72	57	7	0	14	184	97	153	5e-28	108
TRINITY_DN5503_c0_g1_i1	gi|206205213|gb|ACI05942.1|	kinase-like protein pac.pt.10.306 [Platanus x acerifolia]	93.39	121	8	0	15	377	36	156	1e-77	238
TRINITY_DN21613_c0_g1_i1	gi|206206107|gb|ACI06000.1|	kinase-like protein pac.BRL.B.12 [Platanus x acerifolia]	87.5	136	13	1	15	410	32	167	3e-79	244
TRINITY_DN27798_c0_g1_i1	gi|206570687|gb|ACI12954.1|	phytoene synthase [Manihot esculenta]	85.94	64	9	0	103	294	7	70	2e-31	117
TRINITY_DN37824_c0_g1_i1	gi|206573535|gb|ACI14379.1|	40S ribosomal protein S15-like protein [Forsythia suspensa]	81.4	43	8	0	54	182	2	44	2e-15	76.3
TRINITY_DN5503_c0_g2_i1	gi|207340054|gb|ACI23998.1|	FERONIA-like protein [Arabidopsis lyrata] >gi|207340060|gb|ACI24001.1| FERONIA-like protein [Arabidopsis lyrata]	79.37	126	25	1	13	390	25	149	2e-64	205
TRINITY_DN23915_c0_g1_i1	gi|20804566|dbj|BAB92258.1|	putative cytochrome P450-dependent fatty acid hydroxylase [Oryza sativa Japonica Group]	56.99	93	36	1	13	279	54	146	1e-29	119
TRINITY_DN25051_c0_g1_i1	gi|20804566|dbj|BAB92258.1|	putative cytochrome P450-dependent fatty acid hydroxylase [Oryza sativa Japonica Group]	62.93	116	42	1	15	359	332	447	8e-46	165
TRINITY_DN27912_c0_g1_i1	gi|208609045|dbj|BAG72145.1|	alpha-glucosidase like protein [Hordeum vulgare subsp. vulgare]	76.11	113	25	1	15	347	245	357	1e-52	187
TRINITY_DN7178_c0_g1_i1	gi|209167920|gb|ACI41984.1|	putative pyruvate decarboxylase 2 [Diospyros kaki]	100	26	0	0	15	92	27	52	1e-19	64.3
TRINITY_DN5222_c2_g1_i1	gi|209491087|gb|ACI49697.1|	polygalacturonase-inhibiting protein [Vaccinium corymbosum]	50	60	26	1	7	186	157	212	2e-08	57.8
TRINITY_DN635_c0_g1_i1	gi|209954731|dbj|BAG80556.1|	UDP-glucose:glucosyltransferase [Lycium barbarum]	69.23	78	22	1	15	248	256	331	2e-17	85.5
TRINITY_DN538_c0_g1_i1	gi|210062500|gb|ACI42310.2|	peroxidase 5 [Litchi chinensis]	77.27	44	10	0	158	289	28	71	2e-18	77
TRINITY_DN21284_c0_g1_i1	gi|210076683|gb|ACJ06699.1|	putative anti-virus transcriptional factor [Vitis pseudoreticulata]	65.17	89	30	1	14	277	224	312	2e-25	107
TRINITY_DN15105_c0_g1_i1	gi|210077729|gb|ACJ07053.1|	putative membrane-associated salt-inducible protein [Secale cereale]	47.62	63	29	2	1	180	61	122	4e-07	54.3
TRINITY_DN17802_c0_g1_i1	gi|210142300|dbj|BAG80961.1|	GA C20oxidase2 [Oryza brachyantha]	64.71	51	15	1	19	162	149	199	3e-18	69.7
TRINITY_DN12019_c0_g1_i1	gi|212274545|ref|NP_001130784.1|	2-hydroxyphytanoyl-CoA lyase [Zea mays] >gi|194690106|gb|ACF79137.1| unknown [Zea mays] >gi|224029039|gb|ACN33595.1| unknown [Zea mays] >gi|413947531|gb|AFW80180.1| 2-hydroxyphytanoyl-CoA lyase [Zea mays]	69.23	39	12	0	14	130	119	157	2e-07	58.2
TRINITY_DN5545_c1_g3_i1	gi|212274815|ref|NP_001130294.1|	uncharacterized protein LOC100191388 [Zea mays] >gi|194688768|gb|ACF78468.1| unknown [Zea mays]	50.94	159	56	4	18	449	58	209	5e-27	114
TRINITY_DN5545_c1_g6_i1	gi|212274815|ref|NP_001130294.1|	uncharacterized protein LOC100191388 [Zea mays] >gi|194688768|gb|ACF78468.1| unknown [Zea mays]	53.33	165	62	3	18	467	45	209	1e-26	114
TRINITY_DN26893_c0_g1_i1	gi|212275057|ref|NP_001130113.1|	uncharacterized protein LOC100191206 [Zea mays] >gi|194688322|gb|ACF78245.1| unknown [Zea mays] >gi|223946093|gb|ACN27130.1| unknown [Zea mays] >gi|414878538|tpg|DAA55669.1| TPA: putative WRKY DNA-binding domain superfamily protein [Zea mays]	93.1	29	2	0	7	93	121	149	8e-09	60.8
TRINITY_DN16265_c0_g1_i1	gi|212275125|ref|NP_001130733.1|	uncharacterized protein LOC100191837 [Zea mays] >gi|194689978|gb|ACF79073.1| unknown [Zea mays] >gi|223975437|gb|ACN31906.1| unknown [Zea mays] >gi|414871125|tpg|DAA49682.1| TPA: hypothetical protein ZEAMMB73_555224 [Zea mays]	75	48	12	0	12	155	49	96	1e-30	84
TRINITY_DN10325_c0_g1_i1	gi|212275239|ref|NP_001130309.1|	uncharacterized protein LOC100191403 [Zea mays] >gi|194688804|gb|ACF78486.1| unknown [Zea mays] >gi|195635341|gb|ACG37139.1| hypothetical protein [Zea mays]	64.94	77	27	0	21	251	140	216	5e-23	102
TRINITY_DN21934_c0_g1_i1	gi|212275670|ref|NP_001131004.1|	uncharacterized protein LOC100192109 [Zea mays] >gi|194690686|gb|ACF79427.1| unknown [Zea mays]	84.62	39	6	0	45	161	85	123	4e-12	70.5
TRINITY_DN12896_c0_g1_i1	gi|212275810|ref|NP_001130390.1|	hypothetical protein [Zea mays] >gi|194689008|gb|ACF78588.1| unknown [Zea mays] >gi|414588504|tpg|DAA39075.1| TPA: hypothetical protein ZEAMMB73_377902 [Zea mays]	44.14	111	47	1	17	304	206	316	1e-22	99.8
TRINITY_DN21983_c0_g1_i1	gi|212275810|ref|NP_001130390.1|	hypothetical protein [Zea mays] >gi|194689008|gb|ACF78588.1| unknown [Zea mays] >gi|414588504|tpg|DAA39075.1| TPA: hypothetical protein ZEAMMB73_377902 [Zea mays]	50.5	101	35	1	14	271	206	306	1e-24	104
TRINITY_DN23405_c0_g1_i1	gi|212275814|ref|NP_001131008.1|	uncharacterized LOC100192113 [Zea mays] >gi|194690696|gb|ACF79432.1| unknown [Zea mays] >gi|194701496|gb|ACF84832.1| unknown [Zea mays] >gi|414866740|tpg|DAA45297.1| TPA: photolyase/blue-light receptor PHR2 [Zea mays]	72.34	47	13	0	15	155	105	151	2e-10	64.3
TRINITY_DN17391_c0_g1_i1	gi|212524788|gb|ACJ26419.1|	phytochrome A [Magnolia sp. Nie & Meng 500]	80	55	11	0	32	196	195	249	4e-25	103
TRINITY_DN17455_c0_g1_i1	gi|21264491|sp|P58823.1|PGIP3_PHAVU	RecName: Full=Polygalacturonase inhibitor 3; AltName: Full=Polygalacturonase-inhibiting protein 3; Short=PGIP-3; Flags: Precursor	53.19	94	44	0	1	282	235	328	3e-21	94.7
TRINITY_DN18129_c0_g1_i1	gi|212721900|ref|NP_001131445.1|	uncharacterized protein LOC100192777 [Zea mays] >gi|194691532|gb|ACF79850.1| unknown [Zea mays]	95.45	44	2	0	121	252	173	216	1e-22	97.8
TRINITY_DN16255_c0_g1_i1	gi|212721970|ref|NP_001132586.1|	hypothetical protein [Zea mays] >gi|194694824|gb|ACF81496.1| unknown [Zea mays] >gi|195627294|gb|ACG35477.1| hypothetical protein [Zea mays] >gi|414871136|tpg|DAA49693.1| TPA: hypothetical protein ZEAMMB73_911723 [Zea mays]	96.55	58	2	0	15	188	4	61	2e-32	118
TRINITY_DN22345_c0_g1_i1	gi|212723430|ref|NP_001132665.1|	uncharacterized protein LOC100194142 [Zea mays] >gi|194695040|gb|ACF81604.1| unknown [Zea mays]	86	100	14	0	14	313	25	124	1e-53	182
TRINITY_DN27637_c0_g1_i1	gi|212723760|ref|NP_001132115.1|	hypothetical protein precursor [Zea mays] >gi|194693468|gb|ACF80818.1| unknown [Zea mays] >gi|413924255|gb|AFW64187.1| hypothetical protein ZEAMMB73_605622 [Zea mays]	72.06	68	18	1	18	221	212	278	1e-14	75.1
TRINITY_DN1114_c0_g1_i1	gi|212896827|gb|ACJ38538.1|	mitochondrial galactono-1,4-lactone dehydrogenase [Oncidium hybrid cultivar]	97.14	35	1	0	15	119	173	207	2e-12	70.9
TRINITY_DN37507_c0_g1_i1	gi|2129715|pir||S65817	RNA-directed DNA polymerase (EC 2.7.7.49) (clone B3) - Arabidopsis thaliana retrotransposon Ta25 (fragment)	52.22	90	43	0	17	286	2	91	1e-23	99
TRINITY_DN2083_c0_g1_i1	gi|2150134|gb|AAB71136.1|	acid invertase [Asparagus officinalis]	73.53	68	18	0	128	331	590	657	2e-25	111
TRINITY_DN3662_c0_g1_i1	gi|21536525|gb|AAM60857.1|	dihydrolipoamide S-acetyltransferase, putative [Arabidopsis thaliana]	91.03	78	7	0	143	376	46	123	2e-36	139
TRINITY_DN32476_c0_g1_i1	gi|21539535|gb|AAM53320.1|	KNAT3 homeodomain protein [Arabidopsis thaliana] >gi|23197862|gb|AAN15458.1| KNAT3 homeodomain protein [Arabidopsis thaliana]	70.59	51	15	0	222	374	61	111	3e-13	73.6
TRINITY_DN33259_c0_g1_i1	gi|215397874|gb|ACJ65215.1|	polygalacturonase-inhibiting protein [Malus hupehensis]	59.21	76	29	1	16	237	227	302	1e-21	95.5
TRINITY_DN6425_c0_g1_i1	gi|21553383|gb|AAM62476.1|	proteinase like protein [Arabidopsis thaliana]	61.33	75	29	0	15	239	60	134	2e-22	97.4
TRINITY_DN19203_c0_g1_i1	gi|21553665|gb|AAM62758.1|	pantoate-beta-alanine ligase [Arabidopsis thaliana]	71.21	132	32	3	10	402	62	188	1e-55	187
TRINITY_DN13638_c0_g1_i1	gi|21554716|gb|AAM63669.1|	putative tropinone reductase [Arabidopsis thaliana]	48.72	78	17	1	12	245	145	199	5e-14	73.6
TRINITY_DN36328_c0_g1_i1	gi|215687332|dbj|BAG91868.1|	unnamed protein product [Oryza sativa Japonica Group] >gi|222629758|gb|EEE61890.1| hypothetical protein OsJ_16587 [Oryza sativa Japonica Group]	63.64	77	28	0	19	249	323	399	6e-24	104
TRINITY_DN2314_c0_g2_i1	gi|215694511|dbj|BAG89504.1|	unnamed protein product [Oryza sativa Japonica Group]	65.91	88	30	0	10	273	178	265	8e-35	132
TRINITY_DN11410_c0_g1_i1	gi|215701445|dbj|BAG92869.1|	unnamed protein product [Oryza sativa Japonica Group]	36.36	99	52	3	16	312	53	140	4e-06	53.9
TRINITY_DN12303_c0_g1_i1	gi|215704149|dbj|BAG92989.1|	unnamed protein product [Oryza sativa Japonica Group]	47.26	146	73	2	4	441	260	401	3e-31	128
TRINITY_DN27163_c0_g1_i1	gi|215713517|dbj|BAG94654.1|	unnamed protein product [Oryza sativa Japonica Group] >gi|222635568|gb|EEE65700.1| hypothetical protein OsJ_21333 [Oryza sativa Japonica Group]	69.84	126	38	0	12	389	23	148	2e-59	198
TRINITY_DN7571_c0_g1_i1	gi|215734998|dbj|BAG95720.1|	unnamed protein product [Oryza sativa Japonica Group]	77.62	143	31	1	13	441	59	200	3e-63	205
TRINITY_DN32661_c0_g1_i1	gi|215767496|dbj|BAG99724.1|	unnamed protein product [Oryza sativa Japonica Group]	61.64	73	3	1	31	249	58	105	4e-19	89.4
TRINITY_DN7102_c0_g1_i1	gi|21593290|gb|AAM65239.1|	unknown [Arabidopsis thaliana]	79.1	67	14	0	15	215	31	97	2e-30	119
TRINITY_DN9702_c0_g1_i1	gi|21666573|gb|AAM73765.1|AF403292_1	RNA-binding protein AKIP1 [Vicia faba]	48.75	80	29	1	4	207	185	264	9e-13	71.6
TRINITY_DN3446_c0_g1_i1	gi|217038859|gb|ACJ76786.1|	tyrosinase polyphenol oxidase [Argemone mexicana]	64.04	89	32	0	15	281	190	278	5e-34	132
TRINITY_DN12647_c0_g1_i1	gi|217038859|gb|ACJ76786.1|	tyrosinase polyphenol oxidase [Argemone mexicana]	60.87	69	23	1	17	223	101	165	2e-11	68.6
TRINITY_DN11495_c0_g1_i1	gi|217071730|gb|ACJ84225.1|	unknown [Medicago truncatula]	75	32	8	0	12	107	1	32	2e-07	57.4
TRINITY_DN23283_c0_g1_i1	gi|217072812|gb|ACJ84766.1|	unknown [Medicago truncatula]	74.75	99	23	1	15	305	79	177	3e-45	156
TRINITY_DN5374_c0_g5_i1	gi|217072880|gb|ACJ84800.1|	unknown [Medicago truncatula]	76.92	39	9	0	256	372	57	95	5e-14	72.8
TRINITY_DN31637_c0_g1_i1	gi|217073318|gb|ACJ85018.1|	unknown [Medicago truncatula]	76.74	43	10	0	32	160	1	43	8e-14	71.6
TRINITY_DN5293_c0_g4_i1	gi|217074362|gb|ACJ85541.1|	unknown [Medicago truncatula]	93.1	58	4	0	4	177	27	84	3e-33	125
TRINITY_DN25869_c0_g1_i1	gi|217074580|gb|ACJ85650.1|	unknown [Medicago truncatula]	77.22	79	18	0	12	248	38	116	2e-35	131
TRINITY_DN2944_c0_g1_i1	gi|217074742|gb|ACJ85731.1|	unknown [Medicago truncatula]	65.71	35	12	0	19	123	61	95	8e-07	52.8
TRINITY_DN2944_c0_g2_i1	gi|217074742|gb|ACJ85731.1|	unknown [Medicago truncatula]	65.71	35	12	0	19	123	61	95	9e-07	52.8
TRINITY_DN29785_c0_g1_i1	gi|217426767|gb|ACK44480.1|	hypothetical protein 2 [Triticum aestivum]	44.14	111	62	0	14	346	6	116	2e-23	102
TRINITY_DN77_c0_g1_i1	gi|218184022|gb|EEC66449.1|	hypothetical protein OsI_32495 [Oryza sativa Indica Group]	71.43	42	12	0	363	488	48	89	9e-19	69.7
TRINITY_DN8484_c0_g1_i1	gi|218184223|gb|EEC66650.1|	hypothetical protein OsI_32917 [Oryza sativa Indica Group] >gi|222612531|gb|EEE50663.1| hypothetical protein OsJ_30897 [Oryza sativa Japonica Group]	45.33	75	37	2	24	245	69	140	2e-09	62
TRINITY_DN2173_c0_g1_i1	gi|218184575|gb|EEC67002.1|	hypothetical protein OsI_33708 [Oryza sativa Indica Group]	63.64	66	24	0	16	213	270	335	3e-22	101
TRINITY_DN28144_c0_g1_i1	gi|218184653|gb|EEC67080.1|	hypothetical protein OsI_33845 [Oryza sativa Indica Group]	49.28	69	35	0	13	219	26	94	7e-12	69.7
TRINITY_DN10917_c0_g1_i1	gi|218184774|gb|EEC67201.1|	hypothetical protein OsI_34082 [Oryza sativa Indica Group]	55.31	179	71	1	16	525	31	209	6e-57	189
TRINITY_DN14318_c0_g1_i1	gi|218185324|gb|EEC67751.1|	hypothetical protein OsI_35272 [Oryza sativa Indica Group]	39.74	78	16	1	21	254	9	55	3e-07	56.6
TRINITY_DN5405_c0_g1_i1	gi|218185748|gb|EEC68175.1|	hypothetical protein OsI_36122 [Oryza sativa Indica Group]	73.77	61	16	0	177	359	80	140	1e-22	68.9
TRINITY_DN5405_c0_g2_i1	gi|218185748|gb|EEC68175.1|	hypothetical protein OsI_36122 [Oryza sativa Indica Group]	62.86	35	13	0	13	117	138	172	3e-17	63.2
TRINITY_DN5405_c0_g4_i1	gi|218185748|gb|EEC68175.1|	hypothetical protein OsI_36122 [Oryza sativa Indica Group]	67.35	49	16	0	3	149	135	183	5e-23	82
TRINITY_DN5405_c0_g5_i1	gi|218185748|gb|EEC68175.1|	hypothetical protein OsI_36122 [Oryza sativa Indica Group]	67.35	49	16	0	3	149	135	183	1e-28	82
TRINITY_DN36647_c0_g1_i1	gi|218185843|gb|EEC68270.1|	hypothetical protein OsI_36306 [Oryza sativa Indica Group]	97.44	39	1	0	260	376	119	157	1e-15	82
TRINITY_DN120_c1_g1_i1	gi|218185938|gb|EEC68365.1|	hypothetical protein OsI_36500 [Oryza sativa Indica Group]	52.33	86	40	1	15	272	79	163	6e-15	78.6
TRINITY_DN11052_c0_g1_i1	gi|218185938|gb|EEC68365.1|	hypothetical protein OsI_36500 [Oryza sativa Indica Group]	49.47	95	47	1	15	296	69	163	2e-09	63.5
TRINITY_DN22604_c0_g1_i1	gi|218186111|gb|EEC68538.1|	hypothetical protein OsI_36838 [Oryza sativa Indica Group]	64.71	34	12	0	191	292	215	248	1e-09	54.3
TRINITY_DN17187_c0_g1_i1	gi|218186186|gb|EEC68613.1|	hypothetical protein OsI_36980 [Oryza sativa Indica Group]	62.16	148	56	0	25	468	59	206	1e-52	189
TRINITY_DN16892_c0_g1_i1	gi|218186203|gb|EEC68630.1|	hypothetical protein OsI_37013 [Oryza sativa Indica Group]	60.12	168	65	1	14	511	155	322	8e-68	221
TRINITY_DN14337_c0_g1_i1	gi|218187254|gb|EEC69681.1|	hypothetical protein OsI_39126 [Oryza sativa Indica Group]	41.3	92	54	0	27	302	191	282	7e-10	65.1
TRINITY_DN5514_c0_g3_i1	gi|218187442|gb|EEC69869.1|	hypothetical protein OsI_00232 [Oryza sativa Indica Group]	91.11	45	4	0	141	275	60	104	2e-22	93.2
TRINITY_DN6588_c0_g1_i1	gi|218187541|gb|EEC69968.1|	hypothetical protein OsI_00436 [Oryza sativa Indica Group]	58.75	80	31	1	9	242	82	161	4e-17	86.3
TRINITY_DN12106_c0_g1_i1	gi|218187564|gb|EEC69991.1|	hypothetical protein OsI_00505 [Oryza sativa Indica Group]	48.24	85	38	2	19	255	37	121	1e-15	81.3
TRINITY_DN14394_c0_g1_i1	gi|218187564|gb|EEC69991.1|	hypothetical protein OsI_00505 [Oryza sativa Indica Group]	49.45	91	44	2	63	329	47	137	5e-16	83.6
TRINITY_DN687_c0_g1_i1	gi|218187777|gb|EEC70204.1|	hypothetical protein OsI_00950 [Oryza sativa Indica Group]	58.89	90	36	1	12	278	177	266	4e-32	124
TRINITY_DN5647_c1_g2_i1	gi|218188409|gb|EEC70836.1|	hypothetical protein OsI_02331 [Oryza sativa Indica Group]	81.25	32	6	0	308	403	38	69	6e-06	52
TRINITY_DN19569_c0_g1_i1	gi|218188706|gb|EEC71133.1|	hypothetical protein OsI_02948 [Oryza sativa Indica Group]	81.19	101	18	1	13	315	36	135	1e-51	172
TRINITY_DN6691_c0_g1_i1	gi|218188776|gb|EEC71203.1|	hypothetical protein OsI_03117 [Oryza sativa Indica Group]	87.1	31	4	0	15	107	95	125	1e-08	60.5
TRINITY_DN4255_c0_g2_i1	gi|218188835|gb|EEC71262.1|	hypothetical protein OsI_03252 [Oryza sativa Indica Group]	52.94	68	28	2	35	229	529	595	4e-09	61.6
TRINITY_DN14634_c0_g1_i1	gi|218188998|gb|EEC71425.1|	hypothetical protein OsI_03616 [Oryza sativa Indica Group]	71.74	92	26	0	19	294	716	807	8e-36	140
TRINITY_DN13693_c0_g1_i1	gi|218189191|gb|EEC71618.1|	hypothetical protein OsI_04035 [Oryza sativa Indica Group]	78.7	108	23	0	14	337	378	485	3e-43	159
TRINITY_DN330_c0_g2_i1	gi|218189305|gb|EEC71732.1|	hypothetical protein OsI_04280 [Oryza sativa Indica Group]	55.26	76	29	2	6	221	315	389	8e-17	83.6
TRINITY_DN3765_c0_g1_i1	gi|218189405|gb|EEC71832.1|	hypothetical protein OsI_04490 [Oryza sativa Indica Group]	75.34	73	17	1	10	228	111	182	4e-34	122
TRINITY_DN3765_c0_g2_i1	gi|218189405|gb|EEC71832.1|	hypothetical protein OsI_04490 [Oryza sativa Indica Group]	75.34	73	17	1	10	228	111	182	4e-34	122
TRINITY_DN3765_c0_g3_i1	gi|218189405|gb|EEC71832.1|	hypothetical protein OsI_04490 [Oryza sativa Indica Group]	75.34	73	17	1	10	228	111	182	4e-34	122
TRINITY_DN3765_c0_g4_i1	gi|218189405|gb|EEC71832.1|	hypothetical protein OsI_04490 [Oryza sativa Indica Group]	75.34	73	17	1	10	228	111	182	4e-35	122
TRINITY_DN23897_c0_g1_i1	gi|218189590|gb|EEC72017.1|	hypothetical protein OsI_04891 [Oryza sativa Indica Group]	56.76	148	64	0	14	457	90	237	2e-46	168
TRINITY_DN20033_c0_g1_i1	gi|218189608|gb|EEC72035.1|	hypothetical protein OsI_04936 [Oryza sativa Indica Group]	84.29	70	11	0	6	215	628	697	1e-33	132
TRINITY_DN37542_c0_g1_i1	gi|218189654|gb|EEC72081.1|	hypothetical protein OsI_05025 [Oryza sativa Indica Group]	43.42	76	42	1	26	250	192	267	7e-09	62
TRINITY_DN5550_c1_g3_i1	gi|218190182|gb|EEC72609.1|	hypothetical protein OsI_06085 [Oryza sativa Indica Group]	74.68	79	15	1	19	255	28	101	8e-31	121
TRINITY_DN5550_c1_g4_i1	gi|218190182|gb|EEC72609.1|	hypothetical protein OsI_06085 [Oryza sativa Indica Group]	74.68	79	15	1	19	255	28	101	8e-31	121
TRINITY_DN5550_c1_g5_i1	gi|218190182|gb|EEC72609.1|	hypothetical protein OsI_06085 [Oryza sativa Indica Group]	75.64	78	15	1	19	252	28	101	4e-31	122
TRINITY_DN5550_c1_g7_i1	gi|218190182|gb|EEC72609.1|	hypothetical protein OsI_06085 [Oryza sativa Indica Group]	75.64	78	15	1	19	252	28	101	4e-31	122
TRINITY_DN5550_c2_g1_i1	gi|218190182|gb|EEC72609.1|	hypothetical protein OsI_06085 [Oryza sativa Indica Group]	89.34	197	20	1	1	591	103	298	1e-114	344
TRINITY_DN31979_c0_g1_i1	gi|218190293|gb|EEC72720.1|	hypothetical protein OsI_06325 [Oryza sativa Indica Group]	85.45	55	8	0	206	370	113	167	2e-22	101
TRINITY_DN2720_c1_g1_i1	gi|218190308|gb|EEC72735.1|	hypothetical protein OsI_06351 [Oryza sativa Indica Group]	46.43	84	45	0	3	254	487	570	4e-15	79.3
TRINITY_DN1830_c0_g1_i1	gi|218190768|gb|EEC73195.1|	hypothetical protein OsI_07255 [Oryza sativa Indica Group]	53.88	206	89	5	15	620	25	228	3e-61	206
TRINITY_DN1830_c0_g2_i1	gi|218190768|gb|EEC73195.1|	hypothetical protein OsI_07255 [Oryza sativa Indica Group]	53.33	210	88	5	15	632	25	228	8e-60	202
TRINITY_DN8172_c0_g1_i1	gi|218190982|gb|EEC73409.1|	hypothetical protein OsI_07665 [Oryza sativa Indica Group]	88.19	144	17	0	8	439	516	659	4e-59	205
TRINITY_DN29768_c0_g1_i1	gi|218191138|gb|EEC73565.1|	hypothetical protein OsI_08007 [Oryza sativa Indica Group]	76.67	120	28	0	15	374	194	313	3e-61	211
TRINITY_DN23855_c0_g1_i1	gi|218191356|gb|EEC73783.1|	hypothetical protein OsI_08468 [Oryza sativa Indica Group]	49.21	63	32	0	20	208	363	425	2e-24	71.6
TRINITY_DN2621_c0_g1_i1	gi|218191415|gb|EEC73842.1|	hypothetical protein OsI_08594 [Oryza sativa Indica Group]	92.86	42	3	0	251	376	127	168	3e-20	94.4
TRINITY_DN4717_c0_g2_i1	gi|218191846|gb|EEC74273.1|	hypothetical protein OsI_09508 [Oryza sativa Indica Group]	68.63	51	16	0	12	164	146	196	1e-14	75.1
TRINITY_DN28284_c0_g1_i1	gi|218191958|gb|EEC74385.1|	hypothetical protein OsI_09723 [Oryza sativa Indica Group]	78.12	64	14	0	142	333	14	77	1e-17	81.3
TRINITY_DN28119_c0_g1_i1	gi|218192064|gb|EEC74491.1|	hypothetical protein OsI_09961 [Oryza sativa Indica Group]	39.66	58	34	1	27	200	145	201	5e-08	58.9
TRINITY_DN5089_c0_g1_i1	gi|218192528|gb|EEC74955.1|	hypothetical protein OsI_10942 [Oryza sativa Indica Group]	33.58	134	86	2	18	413	627	759	3e-14	79.7
TRINITY_DN5089_c0_g2_i1	gi|218192528|gb|EEC74955.1|	hypothetical protein OsI_10942 [Oryza sativa Indica Group]	38.24	68	40	1	191	388	692	759	2e-10	49.3
TRINITY_DN5089_c0_g3_i1	gi|218192528|gb|EEC74955.1|	hypothetical protein OsI_10942 [Oryza sativa Indica Group]	32.84	134	87	2	19	414	627	759	9e-14	78.2
TRINITY_DN25307_c0_g1_i1	gi|218192589|gb|EEC75016.1|	hypothetical protein OsI_11095 [Oryza sativa Indica Group]	78.38	74	16	0	183	404	294	367	3e-32	130
TRINITY_DN5264_c0_g1_i1	gi|218192611|gb|EEC75038.1|	hypothetical protein OsI_11136 [Oryza sativa Indica Group]	69.7	66	20	0	17	214	209	274	8e-25	109
TRINITY_DN5264_c0_g2_i1	gi|218192611|gb|EEC75038.1|	hypothetical protein OsI_11136 [Oryza sativa Indica Group]	69.7	66	20	0	19	216	209	274	6e-25	109
TRINITY_DN25436_c0_g1_i1	gi|218193463|gb|EEC75890.1|	hypothetical protein OsI_12933 [Oryza sativa Indica Group] >gi|222625517|gb|EEE59649.1| hypothetical protein OsJ_12026 [Oryza sativa Japonica Group]	61.74	149	57	0	7	453	81	229	9e-62	202
TRINITY_DN8976_c0_g1_i1	gi|218193514|gb|EEC75941.1|	hypothetical protein OsI_13037 [Oryza sativa Indica Group] >gi|222625568|gb|EEE59700.1| hypothetical protein OsJ_12124 [Oryza sativa Japonica Group]	90.11	91	9	0	14	286	4	94	8e-40	143
TRINITY_DN27757_c0_g1_i1	gi|218194151|gb|EEC76578.1|	hypothetical protein OsI_14416 [Oryza sativa Indica Group]	100	27	0	0	16	96	1	27	1e-07	58.5
TRINITY_DN2303_c0_g1_i1	gi|218194186|gb|EEC76613.1|	hypothetical protein OsI_14482 [Oryza sativa Indica Group]	78.26	46	10	0	59	196	123	168	1e-15	79.7
TRINITY_DN31601_c0_g1_i1	gi|218194582|gb|EEC77009.1|	hypothetical protein OsI_15342 [Oryza sativa Indica Group]	40	115	64	3	11	349	42	153	2e-16	84.7
TRINITY_DN9636_c0_g1_i1	gi|218194778|gb|EEC77205.1|	hypothetical protein OsI_15718 [Oryza sativa Indica Group]	49.32	73	25	1	15	197	17	89	3e-14	75.9
TRINITY_DN29017_c0_g1_i1	gi|218194840|gb|EEC77267.1|	hypothetical protein OsI_15886 [Oryza sativa Indica Group]	48.53	136	22	1	54	461	23	110	4e-32	127
TRINITY_DN17199_c0_g1_i1	gi|218194893|gb|EEC77320.1|	hypothetical protein OsI_15987 [Oryza sativa Indica Group]	39.64	111	48	3	19	294	110	220	8e-13	73.2
TRINITY_DN6715_c0_g1_i1	gi|218194975|gb|EEC77402.1|	hypothetical protein OsI_16164 [Oryza sativa Indica Group]	90.77	130	12	0	12	401	225	354	7e-78	249
TRINITY_DN6715_c0_g2_i1	gi|218194975|gb|EEC77402.1|	hypothetical protein OsI_16164 [Oryza sativa Indica Group]	88.97	136	15	0	12	419	225	360	4e-80	254
TRINITY_DN19677_c0_g1_i1	gi|218195062|gb|EEC77489.1|	hypothetical protein OsI_16332 [Oryza sativa Indica Group]	65.33	75	17	4	13	219	128	199	2e-13	73.2
TRINITY_DN11942_c0_g1_i1	gi|218195423|gb|EEC77850.1|	hypothetical protein OsI_17104 [Oryza sativa Indica Group] >gi|222629424|gb|EEE61556.1| hypothetical protein OsJ_15902 [Oryza sativa Japonica Group]	91.43	35	3	0	345	449	1	35	2e-11	65.9
TRINITY_DN19764_c0_g1_i1	gi|218195635|gb|EEC78062.1|	hypothetical protein OsI_17521 [Oryza sativa Indica Group]	83.92	143	19	1	12	428	34	176	8e-68	216
TRINITY_DN7555_c0_g1_i1	gi|218195684|gb|EEC78111.1|	hypothetical protein OsI_17620 [Oryza sativa Indica Group]	89.39	66	7	0	12	209	1066	1131	1e-33	132
TRINITY_DN18738_c0_g1_i1	gi|218195798|gb|EEC78225.1|	hypothetical protein OsI_17865 [Oryza sativa Indica Group] >gi|222629749|gb|EEE61881.1| hypothetical protein OsJ_16573 [Oryza sativa Japonica Group]	80.95	63	12	0	15	203	122	184	9e-29	116
TRINITY_DN33232_c0_g1_i1	gi|218195960|gb|EEC78387.1|	hypothetical protein OsI_18165 [Oryza sativa Indica Group]	80.77	78	15	0	54	287	46	123	1e-38	143
TRINITY_DN5214_c0_g1_i1	gi|218196008|gb|EEC78435.1|	hypothetical protein OsI_18274 [Oryza sativa Indica Group]	70.75	106	31	0	14	331	569	674	3e-44	162
TRINITY_DN5214_c0_g2_i1	gi|218196008|gb|EEC78435.1|	hypothetical protein OsI_18274 [Oryza sativa Indica Group]	66.19	139	45	1	65	481	569	705	2e-49	179
TRINITY_DN5214_c0_g3_i1	gi|218196008|gb|EEC78435.1|	hypothetical protein OsI_18274 [Oryza sativa Indica Group]	71.15	104	30	0	11	322	569	672	6e-44	161
TRINITY_DN5214_c0_g4_i1	gi|218196008|gb|EEC78435.1|	hypothetical protein OsI_18274 [Oryza sativa Indica Group]	69.23	65	20	0	17	211	569	633	3e-23	102
TRINITY_DN11585_c0_g1_i1	gi|218196754|gb|EEC79181.1|	hypothetical protein OsI_19876 [Oryza sativa Indica Group]	65.96	47	16	0	25	165	28	74	4e-10	64.7
TRINITY_DN3974_c0_g1_i1	gi|218196797|gb|EEC79224.1|	hypothetical protein OsI_19960 [Oryza sativa Indica Group]	97.22	36	1	0	15	122	178	213	2e-16	85.9
TRINITY_DN4572_c0_g1_i1	gi|218196846|gb|EEC79273.1|	hypothetical protein OsI_20060 [Oryza sativa Indica Group]	84.51	71	11	0	46	258	557	627	6e-33	130
TRINITY_DN4572_c0_g2_i1	gi|218196846|gb|EEC79273.1|	hypothetical protein OsI_20060 [Oryza sativa Indica Group]	82.02	89	16	0	15	281	557	645	7e-34	133
TRINITY_DN5786_c0_g1_i1	gi|218197029|gb|EEC79456.1|	hypothetical protein OsI_20453 [Oryza sativa Indica Group]	77.97	59	13	0	7	183	25	83	6e-21	95.1
TRINITY_DN5895_c0_g1_i1	gi|218197906|gb|EEC80333.1|	hypothetical protein OsI_22395 [Oryza sativa Indica Group]	77.31	119	23	2	16	363	256	373	4e-51	182
TRINITY_DN36825_c0_g1_i1	gi|218197989|gb|EEC80416.1|	hypothetical protein OsI_22585 [Oryza sativa Indica Group]	47.69	65	34	0	16	210	176	240	7e-12	68.9
TRINITY_DN7409_c0_g1_i1	gi|218198017|gb|EEC80444.1|	hypothetical protein OsI_22640 [Oryza sativa Indica Group]	58.82	51	21	0	121	273	51	101	2e-13	72
TRINITY_DN11199_c0_g1_i1	gi|218198742|gb|EEC81169.1|	hypothetical protein OsI_24141 [Oryza sativa Indica Group]	65.77	111	33	1	17	334	47	157	5e-44	159
TRINITY_DN14249_c0_g1_i1	gi|218198742|gb|EEC81169.1|	hypothetical protein OsI_24141 [Oryza sativa Indica Group]	68.09	94	25	1	14	280	70	163	9e-37	139
TRINITY_DN22865_c0_g1_i1	gi|218199084|gb|EEC81511.1|	hypothetical protein OsI_24881 [Oryza sativa Indica Group]	64.94	77	27	0	9	239	479	555	3e-22	100
TRINITY_DN8012_c0_g1_i1	gi|218199171|gb|EEC81598.1|	hypothetical protein OsI_25074 [Oryza sativa Indica Group]	61.36	88	31	2	78	335	175	261	6e-25	109
TRINITY_DN11546_c0_g1_i1	gi|218199277|gb|EEC81704.1|	hypothetical protein OsI_25308 [Oryza sativa Indica Group]	47.52	101	53	0	16	318	235	335	9e-24	105
TRINITY_DN31376_c0_g1_i1	gi|218199703|gb|EEC82130.1|	hypothetical protein OsI_26165 [Oryza sativa Indica Group]	46.34	82	17	1	19	264	95	149	2e-10	66.2
TRINITY_DN15810_c0_g1_i1	gi|218199728|gb|EEC82155.1|	hypothetical protein OsI_26222 [Oryza sativa Indica Group]	54.55	77	33	2	10	237	237	312	1e-18	87
TRINITY_DN519_c0_g1_i1	gi|218199948|gb|EEC82375.1|	hypothetical protein OsI_26711 [Oryza sativa Indica Group]	45.56	90	25	2	10	279	56	121	8e-16	78.6
TRINITY_DN32110_c0_g1_i1	gi|218200171|gb|EEC82598.1|	hypothetical protein OsI_27162 [Oryza sativa Indica Group]	40.66	91	51	2	14	277	62	152	1e-09	63.5
TRINITY_DN25687_c0_g1_i1	gi|218200183|gb|EEC82610.1|	hypothetical protein OsI_27184 [Oryza sativa Indica Group]	75.71	70	17	0	12	221	129	198	9e-29	117
TRINITY_DN25687_c0_g2_i1	gi|218200183|gb|EEC82610.1|	hypothetical protein OsI_27184 [Oryza sativa Indica Group]	76.32	76	18	0	12	239	129	204	1e-32	129
TRINITY_DN6683_c0_g1_i1	gi|218200301|gb|EEC82728.1|	hypothetical protein OsI_27425 [Oryza sativa Indica Group]	61.36	44	14	2	15	140	43	85	4e-06	54.7
TRINITY_DN3094_c0_g1_i1	gi|218200529|gb|EEC82956.1|	hypothetical protein OsI_27949 [Oryza sativa Indica Group]	82.5	80	14	0	14	253	161	240	3e-39	148
TRINITY_DN3094_c0_g2_i1	gi|218200529|gb|EEC82956.1|	hypothetical protein OsI_27949 [Oryza sativa Indica Group]	76.62	77	18	0	4	234	161	237	5e-34	133
TRINITY_DN6570_c0_g1_i1	gi|218200673|gb|EEC83100.1|	hypothetical protein OsI_28249 [Oryza sativa Indica Group]	48.96	96	49	0	14	301	369	464	8e-25	108
TRINITY_DN21792_c0_g1_i1	gi|218200750|gb|EEC83177.1|	hypothetical protein OsI_28414 [Oryza sativa Indica Group]	53.42	73	31	1	58	276	133	202	7e-14	76.6
TRINITY_DN21792_c0_g2_i1	gi|218200750|gb|EEC83177.1|	hypothetical protein OsI_28414 [Oryza sativa Indica Group]	54.55	66	27	1	12	209	140	202	5e-12	70.1
TRINITY_DN20048_c0_g1_i1	gi|218201357|gb|EEC83784.1|	hypothetical protein OsI_29682 [Oryza sativa Indica Group]	37.66	154	96	0	31	492	142	295	9e-27	115
TRINITY_DN25308_c0_g1_i1	gi|218201531|gb|EEC83958.1|	hypothetical protein OsI_30065 [Oryza sativa Indica Group]	65.67	134	45	1	8	409	119	251	5e-58	196
TRINITY_DN17417_c0_g1_i1	gi|218201579|gb|EEC84006.1|	hypothetical protein OsI_30213 [Oryza sativa Indica Group]	91.21	91	8	0	15	287	301	391	1e-43	159
TRINITY_DN5820_c0_g1_i1	gi|218201589|gb|EEC84016.1|	hypothetical protein OsI_30235 [Oryza sativa Indica Group]	41.49	94	46	3	61	315	29	122	6e-13	71.6
TRINITY_DN14343_c0_g1_i1	gi|218683893|gb|ACL00901.1|	phytochrome B [Stanleya pinnata]	90.24	82	8	0	14	259	28	109	1e-46	167
TRINITY_DN11358_c0_g1_i1	gi|218744593|dbj|BAH03515.1|	centromere specific histone H3 variant [Nicotiana tabacum] >gi|218744596|dbj|BAH03516.1| centromere specific histone H3 variant [Nicotiana sylvestris]	84.38	32	5	0	121	216	63	94	7e-09	58.2
TRINITY_DN4904_c0_g1_i1	gi|2190263|dbj|BAA20412.1|	A-type cyclin [Catharanthus roseus]	78.12	64	14	0	254	445	116	179	5e-25	107
TRINITY_DN4904_c0_g2_i1	gi|2190263|dbj|BAA20412.1|	A-type cyclin [Catharanthus roseus]	78.12	64	14	0	298	489	116	179	8e-25	107
TRINITY_DN6947_c0_g1_i1	gi|2191131|gb|AAB61018.1|	A_IG002N01.8 gene product [Arabidopsis thaliana]	56.35	126	20	3	13	390	225	315	1e-35	137
TRINITY_DN4149_c0_g1_i1	gi|219362631|ref|NP_001136764.1|	uncharacterized protein LOC100216906 [Zea mays] >gi|194696966|gb|ACF82567.1| unknown [Zea mays]	81.08	185	35	0	12	566	115	299	2e-106	320
TRINITY_DN4149_c0_g2_i1	gi|219362631|ref|NP_001136764.1|	uncharacterized protein LOC100216906 [Zea mays] >gi|194696966|gb|ACF82567.1| unknown [Zea mays]	76.87	147	34	0	12	452	87	233	2e-79	248
TRINITY_DN4149_c0_g3_i1	gi|219362631|ref|NP_001136764.1|	uncharacterized protein LOC100216906 [Zea mays] >gi|194696966|gb|ACF82567.1| unknown [Zea mays]	78.4	125	25	1	12	380	115	239	1e-64	209
TRINITY_DN4149_c0_g4_i1	gi|219362631|ref|NP_001136764.1|	uncharacterized protein LOC100216906 [Zea mays] >gi|194696966|gb|ACF82567.1| unknown [Zea mays]	80.8	125	22	1	12	380	115	239	8e-68	218
TRINITY_DN4149_c0_g5_i1	gi|219362631|ref|NP_001136764.1|	uncharacterized protein LOC100216906 [Zea mays] >gi|194696966|gb|ACF82567.1| unknown [Zea mays]	82.7	185	32	0	12	566	115	299	3e-109	327
TRINITY_DN4149_c1_g1_i1	gi|219362631|ref|NP_001136764.1|	uncharacterized protein LOC100216906 [Zea mays] >gi|194696966|gb|ACF82567.1| unknown [Zea mays]	82.05	78	14	0	3	236	155	232	3e-39	141
TRINITY_DN7754_c0_g1_i1	gi|219664518|gb|ACL31300.1|	polyphenol oxidase [Cichorium intybus]	50.7	71	32	1	2	205	6	76	1e-11	65.9
TRINITY_DN1278_c0_g3_i1	gi|219816413|gb|ACL37322.1|	plasma membrane H+-ATPase [Eichhornia crassipes]	64.52	124	2	1	40	411	71	152	1e-39	145
TRINITY_DN2866_c0_g1_i1	gi|219816413|gb|ACL37322.1|	plasma membrane H+-ATPase [Eichhornia crassipes]	82	100	18	0	14	313	42	141	2e-47	166
TRINITY_DN1402_c0_g1_i1	gi|219885003|gb|ACL52876.1|	unknown [Zea mays]	85.14	74	11	0	175	396	63	136	3e-38	138
TRINITY_DN1981_c0_g2_i1	gi|219886689|gb|ACL53719.1|	unknown [Zea mays] >gi|413916324|gb|AFW56256.1| hypothetical protein ZEAMMB73_589390 [Zea mays]	64.15	106	9	1	5	322	19	95	8e-21	92.8
TRINITY_DN9560_c0_g1_i1	gi|219887219|gb|ACL53984.1|	unknown [Zea mays]	86.21	87	12	0	1	261	107	193	1e-44	155
TRINITY_DN3958_c0_g1_i1	gi|219939381|emb|CAM31935.1|	ATPase 3 [Arabidopsis thaliana] >gi|219939383|emb|CAM31936.1| ATPase 3 [Arabidopsis thaliana]	93.52	108	7	0	35	358	81	188	4e-66	211
TRINITY_DN16056_c0_g1_i1	gi|219939381|emb|CAM31935.1|	ATPase 3 [Arabidopsis thaliana] >gi|219939383|emb|CAM31936.1| ATPase 3 [Arabidopsis thaliana]	91.23	114	10	0	15	356	60	173	7e-70	220
TRINITY_DN3458_c0_g1_i1	gi|221326828|gb|ACM17226.1|	chalcone synthase [Humulus lupulus]	69.44	36	11	0	1	108	64	99	2e-09	62
TRINITY_DN16746_c0_g1_i1	gi|22138478|gb|AAM93462.1|	putative reverse transcriptase [Oryza sativa Japonica Group]	33.33	84	51	3	13	258	318	398	5e-06	53.1
TRINITY_DN17949_c0_g1_i1	gi|22138478|gb|AAM93462.1|	putative reverse transcriptase [Oryza sativa Japonica Group]	37.78	90	52	2	13	279	269	355	1e-06	55.1
TRINITY_DN30429_c0_g1_i1	gi|22138478|gb|AAM93462.1|	putative reverse transcriptase [Oryza sativa Japonica Group]	31.32	182	117	5	16	549	246	423	1e-14	82.8
TRINITY_DN37753_c0_g1_i1	gi|22165057|gb|AAM93674.1|	putative splicing factor, 3'-partial [Oryza sativa Japonica Group]	96.33	109	4	0	16	342	293	401	5e-64	211
TRINITY_DN1421_c0_g1_i1	gi|22165071|gb|AAM93688.1|	unknown protein [Oryza sativa Japonica Group]	63.51	74	27	0	157	378	39	112	8e-25	106
TRINITY_DN5518_c0_g1_i1	gi|222424825|dbj|BAH20365.1|	AT4G20360 [Arabidopsis thaliana]	94.23	104	6	0	5	316	143	246	1e-63	206
TRINITY_DN5518_c0_g2_i1	gi|222424825|dbj|BAH20365.1|	AT4G20360 [Arabidopsis thaliana]	92.78	180	13	0	7	546	108	287	4e-113	339
TRINITY_DN5518_c0_g4_i1	gi|222424825|dbj|BAH20365.1|	AT4G20360 [Arabidopsis thaliana]	94.74	95	5	0	14	298	119	213	5e-55	183
TRINITY_DN5518_c0_g5_i1	gi|222424825|dbj|BAH20365.1|	AT4G20360 [Arabidopsis thaliana]	93.85	130	8	0	5	394	143	272	2e-82	255
TRINITY_DN5518_c0_g6_i1	gi|222424825|dbj|BAH20365.1|	AT4G20360 [Arabidopsis thaliana]	92.96	71	5	0	6	218	143	213	2e-38	139
TRINITY_DN2173_c0_g2_i1	gi|222612863|gb|EEE50995.1|	hypothetical protein OsJ_31610 [Oryza sativa Japonica Group]	63.64	66	24	0	16	213	268	333	3e-24	105
TRINITY_DN33917_c0_g1_i1	gi|222612945|gb|EEE51077.1|	hypothetical protein OsJ_31774 [Oryza sativa Japonica Group]	86.21	58	8	0	16	189	269	326	4e-28	113
TRINITY_DN5826_c0_g1_i1	gi|222613134|gb|EEE51266.1|	hypothetical protein OsJ_32153 [Oryza sativa Japonica Group]	57.01	107	40	2	3	305	211	317	1e-28	116
TRINITY_DN5789_c0_g1_i1	gi|222613238|gb|EEE51370.1|	hypothetical protein OsJ_32391 [Oryza sativa Japonica Group]	57.14	91	37	2	18	284	53	143	1e-21	96.3
TRINITY_DN5789_c0_g3_i1	gi|222613238|gb|EEE51370.1|	hypothetical protein OsJ_32391 [Oryza sativa Japonica Group]	57.78	90	36	2	20	283	53	142	6e-21	94.4
TRINITY_DN5789_c0_g10_i1	gi|222613238|gb|EEE51370.1|	hypothetical protein OsJ_32391 [Oryza sativa Japonica Group]	58.47	118	46	3	14	358	53	170	4e-33	129
TRINITY_DN4213_c1_g1_i1	gi|222615756|gb|EEE51888.1|	hypothetical protein OsJ_33462 [Oryza sativa Japonica Group]	94.44	54	3	0	13	174	637	690	1e-29	119
TRINITY_DN34727_c0_g1_i1	gi|222615764|gb|EEE51896.1|	hypothetical protein OsJ_33485 [Oryza sativa Japonica Group]	72.54	193	22	1	171	749	9	170	9e-92	289
TRINITY_DN6120_c0_g1_i1	gi|222616232|gb|EEE52364.1|	hypothetical protein OsJ_34428 [Oryza sativa Japonica Group]	52.05	73	35	0	91	309	889	961	6e-14	77.4
TRINITY_DN4512_c0_g1_i1	gi|222617676|gb|EEE53808.1|	hypothetical protein OsJ_00241 [Oryza sativa Japonica Group]	87.1	93	12	0	43	321	440	532	1e-51	184
TRINITY_DN4512_c0_g2_i1	gi|222617676|gb|EEE53808.1|	hypothetical protein OsJ_00241 [Oryza sativa Japonica Group]	82.61	115	18	1	15	359	420	532	1e-61	212
TRINITY_DN4512_c0_g3_i1	gi|222617676|gb|EEE53808.1|	hypothetical protein OsJ_00241 [Oryza sativa Japonica Group]	87.1	93	12	0	43	321	440	532	1e-51	184
TRINITY_DN4894_c0_g1_i1	gi|222617758|gb|EEE53890.1|	hypothetical protein OsJ_00410 [Oryza sativa Japonica Group]	50.64	156	77	0	67	534	202	357	5e-39	152
TRINITY_DN20847_c0_g1_i1	gi|222618199|gb|EEE54331.1|	hypothetical protein OsJ_01304 [Oryza sativa Japonica Group]	83.33	60	10	0	20	199	245	304	1e-12	71.6
TRINITY_DN16_c0_g1_i1	gi|222618919|gb|EEE55051.1|	hypothetical protein OsJ_02749 [Oryza sativa Japonica Group]	63.79	116	37	1	16	348	273	388	1e-37	143
TRINITY_DN16643_c0_g1_i1	gi|222618924|gb|EEE55056.1|	hypothetical protein OsJ_02756 [Oryza sativa Japonica Group]	40.23	87	49	3	3	257	153	238	5e-08	58.2
TRINITY_DN23411_c0_g1_i1	gi|222619444|gb|EEE55576.1|	hypothetical protein OsJ_03859 [Oryza sativa Japonica Group]	54.79	146	62	3	21	455	240	382	6e-38	144
TRINITY_DN10770_c0_g1_i1	gi|222622018|gb|EEE56150.1|	hypothetical protein OsJ_05035 [Oryza sativa Japonica Group]	74	100	25	1	11	307	321	420	2e-29	122
TRINITY_DN12170_c0_g1_i1	gi|222622150|gb|EEE56282.1|	hypothetical protein OsJ_05340 [Oryza sativa Japonica Group]	52.31	65	20	2	235	396	1	65	9e-10	65.9
TRINITY_DN21425_c0_g1_i1	gi|222622434|gb|EEE56566.1|	hypothetical protein OsJ_05904 [Oryza sativa Japonica Group]	36.9	84	52	1	35	286	3	85	2e-08	60.1
TRINITY_DN27280_c0_g1_i1	gi|222622434|gb|EEE56566.1|	hypothetical protein OsJ_05904 [Oryza sativa Japonica Group]	47.56	82	43	0	17	262	10	91	9e-19	88.6
TRINITY_DN18403_c0_g1_i1	gi|222622658|gb|EEE56790.1|	hypothetical protein OsJ_06372 [Oryza sativa Japonica Group]	86.4	125	17	0	12	386	413	537	3e-38	147
TRINITY_DN6851_c0_g1_i1	gi|222623014|gb|EEE57146.1|	hypothetical protein OsJ_07052 [Oryza sativa Japonica Group]	69.23	65	20	0	316	510	80	144	1e-22	98.2
TRINITY_DN16451_c0_g1_i1	gi|222623259|gb|EEE57391.1|	hypothetical protein OsJ_07563 [Oryza sativa Japonica Group]	67.61	71	19	2	38	238	672	742	7e-20	97.1
TRINITY_DN345_c0_g1_i1	gi|222623326|gb|EEE57458.1|	hypothetical protein OsJ_07681 [Oryza sativa Japonica Group]	77.14	70	16	0	14	223	63	132	6e-32	122
TRINITY_DN7723_c0_g1_i1	gi|222623338|gb|EEE57470.1|	hypothetical protein OsJ_07710 [Oryza sativa Japonica Group]	60.38	53	19	1	44	196	1	53	4e-09	61.6
TRINITY_DN11061_c0_g1_i1	gi|222623931|gb|EEE58063.1|	hypothetical protein OsJ_08913 [Oryza sativa Japonica Group]	63.16	76	28	0	16	243	81	156	5e-23	103
TRINITY_DN14810_c0_g1_i1	gi|222623988|gb|EEE58120.1|	hypothetical protein OsJ_09012 [Oryza sativa Japonica Group]	71.56	109	31	0	16	342	15	123	4e-50	171
TRINITY_DN5083_c2_g1_i1	gi|222624092|gb|EEE58224.1|	hypothetical protein OsJ_09195 [Oryza sativa Japonica Group]	65.45	55	19	0	1	165	46	100	1e-17	82.4
TRINITY_DN13306_c0_g1_i1	gi|222624092|gb|EEE58224.1|	hypothetical protein OsJ_09195 [Oryza sativa Japonica Group]	67.12	73	24	0	12	230	28	100	1e-26	107
TRINITY_DN17737_c0_g1_i1	gi|222624413|gb|EEE58545.1|	hypothetical protein OsJ_09841 [Oryza sativa Japonica Group]	63.64	55	15	2	53	214	102	152	7e-08	57.4
TRINITY_DN3705_c0_g1_i1	gi|222624500|gb|EEE58632.1|	hypothetical protein OsJ_09997 [Oryza sativa Japonica Group]	46.99	83	34	4	7	249	331	405	2e-09	63.2
TRINITY_DN3023_c0_g2_i1	gi|222624567|gb|EEE58699.1|	hypothetical protein OsJ_10135 [Oryza sativa Japonica Group]	60.5	119	47	0	18	374	201	319	1e-39	146
TRINITY_DN3050_c0_g2_i1	gi|222624644|gb|EEE58776.1|	hypothetical protein OsJ_10296 [Oryza sativa Japonica Group]	51.43	70	34	0	15	224	202	271	8e-20	90.9
TRINITY_DN1022_c0_g1_i1	gi|222624645|gb|EEE58777.1|	hypothetical protein OsJ_10300 [Oryza sativa Japonica Group]	68.48	92	27	1	15	284	181	272	1e-34	132
TRINITY_DN21630_c0_g1_i1	gi|222624657|gb|EEE58789.1|	hypothetical protein OsJ_10324 [Oryza sativa Japonica Group]	82.81	64	11	0	15	206	243	306	3e-20	91.7
TRINITY_DN20441_c0_g1_i1	gi|222624727|gb|EEE58859.1|	hypothetical protein OsJ_10454 [Oryza sativa Japonica Group]	39.88	163	77	2	11	445	28	187	7e-31	125
TRINITY_DN31577_c0_g1_i1	gi|222624805|gb|EEE58937.1|	hypothetical protein OsJ_10606 [Oryza sativa Japonica Group]	90.32	31	3	0	190	282	140	170	7e-12	70.1
TRINITY_DN13171_c0_g1_i1	gi|222624988|gb|EEE59120.1|	hypothetical protein OsJ_11004 [Oryza sativa Japonica Group]	56.92	130	56	0	12	401	323	452	6e-68	173
TRINITY_DN25366_c0_g1_i1	gi|222625434|gb|EEE59566.1|	hypothetical protein OsJ_11857 [Oryza sativa Japonica Group]	87.78	90	11	0	25	294	19	108	2e-50	168
TRINITY_DN35365_c0_g1_i1	gi|222625793|gb|EEE59925.1|	hypothetical protein OsJ_12562 [Oryza sativa Japonica Group]	65.45	55	18	1	3	167	136	189	2e-16	82
TRINITY_DN23653_c0_g1_i1	gi|222625883|gb|EEE60015.1|	hypothetical protein OsJ_12764 [Oryza sativa Japonica Group]	100	38	0	0	141	254	747	784	3e-21	94
TRINITY_DN17134_c0_g1_i1	gi|222626043|gb|EEE60175.1|	hypothetical protein OsJ_13106 [Oryza sativa Japonica Group]	56.92	130	54	1	16	405	75	202	6e-37	142
TRINITY_DN9333_c0_g1_i1	gi|222629113|gb|EEE61245.1|	hypothetical protein OsJ_15297 [Oryza sativa Japonica Group]	50.51	99	25	1	20	316	88	162	1e-24	108
TRINITY_DN30023_c0_g1_i1	gi|222629250|gb|EEE61382.1|	hypothetical protein OsJ_15550 [Oryza sativa Japonica Group]	52.38	105	43	1	10	303	286	390	5e-24	105
TRINITY_DN32872_c0_g1_i1	gi|222630191|gb|EEE62323.1|	hypothetical protein OsJ_17112 [Oryza sativa Japonica Group]	69.95	193	58	0	15	593	282	474	4e-92	292
TRINITY_DN3515_c0_g1_i1	gi|222631201|gb|EEE63333.1|	hypothetical protein OsJ_18144 [Oryza sativa Japonica Group]	73.58	53	14	0	108	266	59	111	1e-17	82
TRINITY_DN3515_c0_g2_i1	gi|222631201|gb|EEE63333.1|	hypothetical protein OsJ_18144 [Oryza sativa Japonica Group]	73.58	53	14	0	68	226	59	111	7e-18	82
TRINITY_DN26516_c0_g1_i1	gi|222631461|gb|EEE63593.1|	hypothetical protein OsJ_18410 [Oryza sativa Japonica Group]	42.31	156	70	5	22	459	169	314	3e-19	93.2
TRINITY_DN24385_c0_g1_i1	gi|222631942|gb|EEE64074.1|	hypothetical protein OsJ_18904 [Oryza sativa Japonica Group]	82.69	52	9	0	375	530	371	422	2e-19	94.7
TRINITY_DN884_c0_g1_i1	gi|222632023|gb|EEE64155.1|	hypothetical protein OsJ_18987 [Oryza sativa Japonica Group]	34.19	117	61	1	48	398	413	513	7e-12	71.6
TRINITY_DN13412_c0_g1_i1	gi|222634970|gb|EEE65102.1|	hypothetical protein OsJ_20158 [Oryza sativa Japonica Group]	56.79	81	28	2	132	356	297	376	2e-18	89.7
TRINITY_DN21565_c0_g1_i1	gi|222634997|gb|EEE65129.1|	hypothetical protein OsJ_20199 [Oryza sativa Japonica Group]	43.96	91	51	0	24	296	335	425	2e-19	92.8
TRINITY_DN10277_c0_g1_i1	gi|222635417|gb|EEE65549.1|	hypothetical protein OsJ_21022 [Oryza sativa Japonica Group]	29.25	106	65	3	3	293	28	132	2e-07	55.5
TRINITY_DN17565_c0_g1_i1	gi|222635571|gb|EEE65703.1|	hypothetical protein OsJ_21337 [Oryza sativa Japonica Group]	51.37	146	66	2	15	443	63	206	9e-45	157
TRINITY_DN19819_c0_g1_i1	gi|222635571|gb|EEE65703.1|	hypothetical protein OsJ_21337 [Oryza sativa Japonica Group]	52	100	48	0	16	315	58	157	5e-30	117
TRINITY_DN17008_c0_g1_i1	gi|222635654|gb|EEE65786.1|	hypothetical protein OsJ_21486 [Oryza sativa Japonica Group]	57.63	118	50	0	14	367	133	250	2e-35	139
TRINITY_DN30097_c0_g1_i1	gi|222636108|gb|EEE66240.1|	hypothetical protein OsJ_22412 [Oryza sativa Japonica Group]	62.5	56	20	1	23	187	427	482	4e-13	73.6
TRINITY_DN4910_c0_g1_i1	gi|222636425|gb|EEE66557.1|	hypothetical protein OsJ_23076 [Oryza sativa Japonica Group]	89.02	82	9	0	14	259	190	271	6e-46	161
TRINITY_DN25157_c0_g1_i1	gi|222636425|gb|EEE66557.1|	hypothetical protein OsJ_23076 [Oryza sativa Japonica Group]	92.16	102	8	0	15	320	77	178	1e-47	167
TRINITY_DN1710_c0_g1_i1	gi|222636467|gb|EEE66599.1|	hypothetical protein OsJ_23164 [Oryza sativa Japonica Group]	53.33	90	42	0	16	285	527	616	1e-26	112
TRINITY_DN1710_c0_g2_i1	gi|222636467|gb|EEE66599.1|	hypothetical protein OsJ_23164 [Oryza sativa Japonica Group]	55.21	96	43	0	16	303	521	616	4e-31	126
TRINITY_DN20117_c0_g1_i1	gi|222636482|gb|EEE66614.1|	hypothetical protein OsJ_23194 [Oryza sativa Japonica Group]	65.79	152	52	0	12	467	28	179	1e-65	216
TRINITY_DN1559_c0_g2_i1	gi|222637660|gb|EEE67792.1|	hypothetical protein OsJ_25528 [Oryza sativa Japonica Group]	58.59	128	50	1	7	381	218	345	1e-41	153
TRINITY_DN35826_c0_g1_i1	gi|222639936|gb|EEE68068.1|	hypothetical protein OsJ_26081 [Oryza sativa Japonica Group]	90.23	215	21	0	118	762	992	1206	9e-133	420
TRINITY_DN5616_c0_g1_i1	gi|222640035|gb|EEE68167.1|	hypothetical protein OsJ_26285 [Oryza sativa Japonica Group]	61.62	99	7	1	11	307	256	323	5e-30	121
TRINITY_DN5574_c0_g1_i1	gi|222640098|gb|EEE68230.1|	hypothetical protein OsJ_26414 [Oryza sativa Japonica Group]	85.25	61	9	0	16	198	316	376	3e-39	124
TRINITY_DN5574_c0_g2_i1	gi|222640098|gb|EEE68230.1|	hypothetical protein OsJ_26414 [Oryza sativa Japonica Group]	85.25	61	9	0	16	198	316	376	1e-38	122
TRINITY_DN13280_c0_g1_i1	gi|222640470|gb|EEE68602.1|	hypothetical protein OsJ_27135 [Oryza sativa Japonica Group]	46.96	115	61	0	19	363	88	202	5e-23	103
TRINITY_DN7197_c0_g1_i1	gi|222640921|gb|EEE69053.1|	hypothetical protein OsJ_28054 [Oryza sativa Japonica Group]	56.52	69	30	0	119	325	188	256	6e-20	94.7
TRINITY_DN33226_c0_g1_i1	gi|222641012|gb|EEE69144.1|	hypothetical protein OsJ_28268 [Oryza sativa Japonica Group]	38.55	166	102	0	14	511	395	560	2e-29	125
TRINITY_DN4312_c0_g3_i1	gi|222641519|gb|EEE69651.1|	hypothetical protein OsJ_29265 [Oryza sativa Japonica Group]	80	90	18	0	17	286	256	345	1e-44	162
TRINITY_DN24660_c0_g1_i1	gi|222641625|gb|EEE69757.1|	hypothetical protein OsJ_29457 [Oryza sativa Japonica Group]	45.83	72	34	1	15	215	401	472	1e-12	71.6
TRINITY_DN5506_c1_g3_i1	gi|222641696|gb|EEE69828.1|	hypothetical protein OsJ_29581 [Oryza sativa Japonica Group]	33.56	149	74	4	18	452	187	314	6e-15	81.3
TRINITY_DN35712_c0_g1_i1	gi|222641696|gb|EEE69828.1|	hypothetical protein OsJ_29581 [Oryza sativa Japonica Group]	43.14	102	40	3	1	306	294	377	8e-14	75.9
TRINITY_DN28855_c0_g1_i1	gi|222642029|gb|EEE70161.1|	hypothetical protein OsJ_30231 [Oryza sativa Japonica Group]	69.81	53	16	0	2	160	1	53	5e-16	81.3
TRINITY_DN36274_c0_g1_i1	gi|222642117|gb|EEE70249.1|	hypothetical protein OsJ_30371 [Oryza sativa Japonica Group]	81.25	32	6	0	131	226	54	85	4e-10	65.1
TRINITY_DN8334_c0_g1_i1	gi|222646154|gb|ACM66950.1|	flavonoid glucosyltransferase [Crocus sativus]	67.05	88	29	0	14	277	58	145	1e-34	132
TRINITY_DN20549_c0_g1_i1	gi|222646154|gb|ACM66950.1|	flavonoid glucosyltransferase [Crocus sativus]	93.1	87	6	0	15	275	146	232	5e-48	169
TRINITY_DN35290_c0_g1_i1	gi|222646154|gb|ACM66950.1|	flavonoid glucosyltransferase [Crocus sativus]	51.72	87	42	0	14	274	91	177	2e-22	100
TRINITY_DN37593_c0_g1_i1	gi|222646154|gb|ACM66950.1|	flavonoid glucosyltransferase [Crocus sativus]	88.17	93	11	0	8	286	227	319	6e-45	161
TRINITY_DN28876_c0_g1_i1	gi|222876022|gb|ACM69043.1|	GDP-D-mannose pyrophosphorylase [Oncidium hybrid cultivar]	84.68	124	19	0	16	387	40	163	4e-71	222
TRINITY_DN318_c0_g1_i1	gi|223029865|gb|ACM78614.1|	lipid transfer protein 2 [Tamarix hispida]	44.9	49	27	0	359	505	1	49	4e-07	55.1
TRINITY_DN318_c0_g2_i1	gi|223029865|gb|ACM78614.1|	lipid transfer protein 2 [Tamarix hispida]	44.9	49	27	0	356	502	1	49	4e-07	55.1
TRINITY_DN2855_c0_g1_i1	gi|22329282|ref|NP_171704.2|	nitroreductase family protein [Arabidopsis thaliana] >gi|2317902|gb|AAC24366.1| hypothetical protein [Arabidopsis thaliana] >gi|17979093|gb|AAL49814.1| unknown protein [Arabidopsis thaliana] >gi|21689753|gb|AAM67520.1| unknown protein [Arabidopsis thaliana] >gi|332189246|gb|AEE27367.1| nitroreductase family protein [Arabidopsis thaliana]	88.89	18	2	0	172	225	537	554	3e-07	41.2
TRINITY_DN2033_c0_g1_i1	gi|22330531|ref|NP_177122.2|	sphingoid base hydroxylase 1 [Arabidopsis thaliana] >gi|75248486|sp|Q8VYI1.1|SBH1_ARATH RecName: Full=Sphinganine C(4)-monooxygenase 1; AltName: Full=Sphingoid C4-hydroxylase 1; AltName: Full=Sphingoid base hydroxylase 1 >gi|17979535|gb|AAL50102.1| At1g69640/F24J1.22 [Arabidopsis thaliana] >gi|23505995|gb|AAN28857.1| At1g69640/F24J1.22 [Arabidopsis thaliana] >gi|332196837|gb|AEE34958.1| sphingoid…	73.42	79	21	0	16	252	115	193	2e-39	142
TRINITY_DN12269_c0_g1_i1	gi|223944545|gb|ACN26356.1|	unknown [Zea mays]	76.52	132	31	0	17	412	45	176	3e-66	220
TRINITY_DN28388_c0_g1_i1	gi|223945355|gb|ACN26761.1|	unknown [Zea mays]	75.41	61	15	0	15	197	140	200	8e-23	97.8
TRINITY_DN116_c0_g1_i1	gi|223945563|gb|ACN26865.1|	unknown [Zea mays] >gi|413947383|gb|AFW80032.1| hypothetical protein ZEAMMB73_328254 [Zea mays]	75.26	97	24	0	16	306	357	453	2e-44	160
TRINITY_DN16152_c0_g1_i1	gi|223947151|gb|ACN27659.1|	unknown [Zea mays]	46.43	140	74	1	25	444	145	283	5e-39	148
TRINITY_DN25632_c0_g1_i1	gi|223947151|gb|ACN27659.1|	unknown [Zea mays]	48.91	92	43	1	2	277	145	232	2e-23	102
TRINITY_DN28413_c0_g1_i1	gi|223947579|gb|ACN27873.1|	unknown [Zea mays] >gi|413917292|gb|AFW57224.1| hypothetical protein ZEAMMB73_370294 [Zea mays]	56.1	82	4	1	15	260	31	80	2e-16	78.6
TRINITY_DN3678_c1_g1_i1	gi|223947589|gb|ACN27878.1|	unknown [Zea mays] >gi|413956479|gb|AFW89128.1| putative cytochrome P450 superfamily protein [Zea mays]	57.14	147	54	3	24	449	109	251	3e-41	154
TRINITY_DN17493_c0_g1_i1	gi|223947795|gb|ACN27981.1|	unknown [Zea mays]	91.57	83	7	0	281	529	386	468	2e-36	142
TRINITY_DN27385_c0_g1_i1	gi|223948903|gb|ACN28535.1|	unknown [Zea mays] >gi|413952281|gb|AFW84930.1| hypothetical protein ZEAMMB73_931584 [Zea mays]	67.5	40	13	0	17	136	82	121	2e-07	54.3
TRINITY_DN36449_c0_g1_i1	gi|223948931|gb|ACN28549.1|	unknown [Zea mays]	70.11	87	18	1	7	243	75	161	6e-29	113
TRINITY_DN3015_c0_g1_i1	gi|223949917|gb|ACN29042.1|	unknown [Zea mays]	73.58	53	14	0	16	174	27	79	4e-18	84.3
TRINITY_DN5750_c0_g1_i1	gi|223975823|gb|ACN32099.1|	unknown [Zea mays] >gi|413926609|gb|AFW66541.1| hypothetical protein ZEAMMB73_040109 [Zea mays]	64.38	73	19	1	15	212	113	185	2e-22	99.4
TRINITY_DN5750_c0_g2_i1	gi|223975823|gb|ACN32099.1|	unknown [Zea mays] >gi|413926609|gb|AFW66541.1| hypothetical protein ZEAMMB73_040109 [Zea mays]	64.38	73	19	1	15	212	113	185	2e-22	99.4
TRINITY_DN5750_c0_g3_i1	gi|223975823|gb|ACN32099.1|	unknown [Zea mays] >gi|413926609|gb|AFW66541.1| hypothetical protein ZEAMMB73_040109 [Zea mays]	64.38	73	19	1	15	212	113	185	2e-22	99.4
TRINITY_DN5588_c0_g6_i1	gi|224021694|gb|ACN32676.1|	malate synthase [Pachycladon novaezelandiae]	79.22	77	15	1	38	268	17	92	6e-37	132
TRINITY_DN5588_c0_g9_i1	gi|224021694|gb|ACN32676.1|	malate synthase [Pachycladon novaezelandiae]	79.22	77	15	1	38	268	17	92	1e-36	132
TRINITY_DN5588_c0_g10_i1	gi|224021694|gb|ACN32676.1|	malate synthase [Pachycladon novaezelandiae]	79.22	77	15	1	38	268	17	92	1e-36	132
TRINITY_DN5588_c0_g11_i1	gi|224021694|gb|ACN32676.1|	malate synthase [Pachycladon novaezelandiae]	79.22	77	15	1	38	268	17	92	1e-36	132
TRINITY_DN25761_c0_g1_i1	gi|224030193|gb|ACN34172.1|	unknown [Zea mays] >gi|414586619|tpg|DAA37190.1| TPA: hypothetical protein ZEAMMB73_016652 [Zea mays]	72.34	47	13	0	16	156	511	557	2e-12	70.5
TRINITY_DN17153_c0_g1_i1	gi|224030345|gb|ACN34248.1|	unknown [Zea mays] >gi|413939431|gb|AFW73982.1| hypothetical protein ZEAMMB73_261069 [Zea mays]	51.28	78	38	0	208	441	9	86	1e-15	80.1
TRINITY_DN3444_c0_g1_i1	gi|224030499|gb|ACN34325.1|	unknown [Zea mays]	94.17	120	7	0	13	372	154	273	7e-65	211
TRINITY_DN3444_c0_g2_i1	gi|224030499|gb|ACN34325.1|	unknown [Zea mays]	94.17	120	7	0	13	372	154	273	7e-65	211
TRINITY_DN36487_c0_g1_i1	gi|224031811|gb|ACN34981.1|	unknown [Zea mays]	67.9	81	26	0	17	259	243	323	2e-30	121
TRINITY_DN37728_c0_g1_i1	gi|224032019|gb|ACN35085.1|	unknown [Zea mays]	86.42	81	11	0	14	256	17	97	2e-43	148
TRINITY_DN36607_c0_g1_i1	gi|224032409|gb|ACN35280.1|	unknown [Zea mays] >gi|413917970|gb|AFW57902.1| hypothetical protein ZEAMMB73_963462 [Zea mays] >gi|413917971|gb|AFW57903.1| hypothetical protein ZEAMMB73_963462 [Zea mays]	88.57	70	8	0	15	224	59	128	2e-35	131
TRINITY_DN23839_c0_g1_i1	gi|224033229|gb|ACN35690.1|	unknown [Zea mays]	69.05	84	25	1	12	263	130	212	2e-29	116
TRINITY_DN23424_c0_g1_i1	gi|224034491|gb|ACN36321.1|	unknown [Zea mays] >gi|414589844|tpg|DAA40415.1| TPA: hypothetical protein ZEAMMB73_808975 [Zea mays]	62.12	66	22	1	15	203	133	198	1e-16	81.3
TRINITY_DN5649_c0_g5_i1	gi|224034537|gb|ACN36344.1|	unknown [Zea mays] >gi|414585944|tpg|DAA36515.1| TPA: hypothetical protein ZEAMMB73_442357 [Zea mays]	54.65	172	74	3	14	520	266	436	1e-52	185
TRINITY_DN2984_c1_g1_i1	gi|224035361|gb|ACN36756.1|	unknown [Zea mays] >gi|413944569|gb|AFW77218.1| hypothetical protein ZEAMMB73_709802 [Zea mays]	78.38	37	8	0	132	242	19	55	3e-11	65.5
TRINITY_DN5136_c0_g3_i1	gi|224053166|ref|XP_002297714.1|	hypothetical protein POPTR_0001s07200g [Populus trichocarpa] >gi|222844972|gb|EEE82519.1| hypothetical protein POPTR_0001s07200g [Populus trichocarpa]	32.71	107	72	0	23	343	192	298	7e-15	78.6
TRINITY_DN8569_c0_g1_i1	gi|224053551|ref|XP_002297868.1|	hypothetical protein POPTR_0001s13210g [Populus trichocarpa] >gi|222845126|gb|EEE82673.1| hypothetical protein POPTR_0001s13210g [Populus trichocarpa]	53.66	41	19	0	93	215	6	46	2e-06	50.1
TRINITY_DN4847_c0_g2_i1	gi|224055208|ref|XP_002298434.1|	hypothetical protein POPTR_0001s27370g [Populus trichocarpa] >gi|118482842|gb|ABK93336.1| unknown [Populus trichocarpa] >gi|222845692|gb|EEE83239.1| hypothetical protein POPTR_0001s27370g [Populus trichocarpa]	79.23	130	22	2	17	391	294	423	1e-61	211
TRINITY_DN21712_c0_g1_i1	gi|224056160|ref|XP_002298737.1|	hypothetical protein POPTR_0001s30980g [Populus trichocarpa] >gi|222845995|gb|EEE83542.1| hypothetical protein POPTR_0001s30980g [Populus trichocarpa]	81.82	33	6	0	276	374	8	40	5e-10	65.9
TRINITY_DN12529_c0_g1_i1	gi|224056779|ref|XP_002299019.1|	hypothetical protein POPTR_0001s46570g [Populus trichocarpa] >gi|222846277|gb|EEE83824.1| hypothetical protein POPTR_0001s46570g [Populus trichocarpa]	60.49	81	29	1	15	257	181	258	7e-25	107
TRINITY_DN1837_c0_g2_i1	gi|224057048|ref|XP_002299117.1|	amino acid permease family protein [Populus trichocarpa] >gi|222846375|gb|EEE83922.1| amino acid permease family protein [Populus trichocarpa]	64.38	73	26	0	10	228	122	194	4e-23	100
TRINITY_DN19248_c0_g1_i1	gi|224057122|ref|XP_002299130.1|	hypothetical protein POPTR_0001s04630g [Populus trichocarpa] >gi|222846388|gb|EEE83935.1| hypothetical protein POPTR_0001s04630g [Populus trichocarpa]	65.79	38	13	0	14	127	166	203	6e-09	58.5
TRINITY_DN3767_c0_g2_i1	gi|224057810|ref|XP_002299335.1|	hypothetical protein POPTR_0001s13330g [Populus trichocarpa] >gi|222846593|gb|EEE84140.1| hypothetical protein POPTR_0001s13330g [Populus trichocarpa]	53.85	65	21	4	28	219	125	181	7e-07	53.1
TRINITY_DN25550_c0_g1_i1	gi|224058435|ref|XP_002299508.1|	hypothetical protein POPTR_0001s09840g [Populus trichocarpa] >gi|222846766|gb|EEE84313.1| hypothetical protein POPTR_0001s09840g [Populus trichocarpa]	61.22	49	19	0	459	605	47	95	5e-16	71.6
TRINITY_DN15491_c0_g1_i1	gi|224060347|ref|XP_002300154.1|	hypothetical protein POPTR_0001s32580g [Populus trichocarpa] >gi|222847412|gb|EEE84959.1| hypothetical protein POPTR_0001s32580g [Populus trichocarpa]	56.82	44	17	1	17	142	18	61	4e-08	58.2
TRINITY_DN22999_c0_g1_i1	gi|224061505|ref|XP_002300513.1|	eugenol O-methyltransferase family protein [Populus trichocarpa] >gi|222847771|gb|EEE85318.1| eugenol O-methyltransferase family protein [Populus trichocarpa]	54.55	66	29	1	208	402	8	73	2e-11	69.7
TRINITY_DN10269_c0_g1_i1	gi|224062461|ref|XP_002300837.1|	hypothetical protein POPTR_0002s05240g [Populus trichocarpa] >gi|222842563|gb|EEE80110.1| hypothetical protein POPTR_0002s05240g [Populus trichocarpa]	93.86	114	5	1	16	357	396	507	4e-67	221
TRINITY_DN14943_c0_g1_i1	gi|224063481|ref|XP_002301165.1|	F-box family protein [Populus trichocarpa] >gi|222842891|gb|EEE80438.1| F-box family protein [Populus trichocarpa]	69.23	52	14	1	15	170	207	256	3e-13	72.4
TRINITY_DN25624_c0_g1_i1	gi|224063955|ref|XP_002301319.1|	hypothetical protein POPTR_0002s15460g [Populus trichocarpa] >gi|222843045|gb|EEE80592.1| hypothetical protein POPTR_0002s15460g [Populus trichocarpa]	88.37	43	5	0	18	146	66	108	2e-17	81.3
TRINITY_DN33942_c0_g1_i1	gi|224064438|ref|XP_002301476.1|	glutathione-conjugate transporter family protein [Populus trichocarpa] >gi|222843202|gb|EEE80749.1| glutathione-conjugate transporter family protein [Populus trichocarpa]	54.49	156	63	4	15	482	535	682	3e-43	164
TRINITY_DN3563_c0_g3_i1	gi|224065541|ref|XP_002301848.1|	leucine-rich repeat transmembrane protein kinase [Populus trichocarpa] >gi|222843574|gb|EEE81121.1| leucine-rich repeat transmembrane protein kinase [Populus trichocarpa]	57.78	135	55	1	9	413	544	676	1e-45	169
TRINITY_DN33469_c0_g1_i1	gi|224065541|ref|XP_002301848.1|	leucine-rich repeat transmembrane protein kinase [Populus trichocarpa] >gi|222843574|gb|EEE81121.1| leucine-rich repeat transmembrane protein kinase [Populus trichocarpa]	80.43	46	9	0	15	152	360	405	3e-15	79
TRINITY_DN16568_c0_g2_i1	gi|224065621|ref|XP_002301888.1|	hypothetical protein POPTR_0002s00410g [Populus trichocarpa] >gi|222843614|gb|EEE81161.1| hypothetical protein POPTR_0002s00410g [Populus trichocarpa]	60	95	34	2	10	285	135	228	2e-29	115
TRINITY_DN2366_c0_g1_i1	gi|224066676|ref|XP_002302178.1|	F-box family protein [Populus trichocarpa] >gi|222843904|gb|EEE81451.1| F-box family protein [Populus trichocarpa]	75.56	90	17	1	20	289	293	377	6e-32	125
TRINITY_DN10759_c0_g1_i1	gi|224067503|ref|XP_002302496.1|	RWD domain-containing family protein [Populus trichocarpa] >gi|222844222|gb|EEE81769.1| RWD domain-containing family protein [Populus trichocarpa]	62.16	37	14	0	280	390	8	44	2e-07	57.4
TRINITY_DN5697_c0_g1_i1	gi|224068967|ref|XP_002302868.1|	cellulose synthase family protein [Populus trichocarpa] >gi|222844594|gb|EEE82141.1| cellulose synthase family protein [Populus trichocarpa]	72	50	14	0	17	166	519	568	4e-14	78.2
TRINITY_DN5697_c0_g2_i1	gi|224068967|ref|XP_002302868.1|	cellulose synthase family protein [Populus trichocarpa] >gi|222844594|gb|EEE82141.1| cellulose synthase family protein [Populus trichocarpa]	72	50	14	0	17	166	519	568	5e-14	78.2
TRINITY_DN5697_c0_g3_i1	gi|224068967|ref|XP_002302868.1|	cellulose synthase family protein [Populus trichocarpa] >gi|222844594|gb|EEE82141.1| cellulose synthase family protein [Populus trichocarpa]	72	50	14	0	17	166	519	568	5e-14	78.2
TRINITY_DN5697_c0_g4_i1	gi|224068967|ref|XP_002302868.1|	cellulose synthase family protein [Populus trichocarpa] >gi|222844594|gb|EEE82141.1| cellulose synthase family protein [Populus trichocarpa]	72	50	14	0	17	166	519	568	5e-14	78.2
TRINITY_DN5697_c0_g5_i1	gi|224068967|ref|XP_002302868.1|	cellulose synthase family protein [Populus trichocarpa] >gi|222844594|gb|EEE82141.1| cellulose synthase family protein [Populus trichocarpa]	66.67	60	20	0	19	198	509	568	7e-17	87
TRINITY_DN5697_c0_g6_i1	gi|224068967|ref|XP_002302868.1|	cellulose synthase family protein [Populus trichocarpa] >gi|222844594|gb|EEE82141.1| cellulose synthase family protein [Populus trichocarpa]	67.74	62	20	0	14	199	507	568	3e-18	90.5
TRINITY_DN5697_c0_g7_i1	gi|224068967|ref|XP_002302868.1|	cellulose synthase family protein [Populus trichocarpa] >gi|222844594|gb|EEE82141.1| cellulose synthase family protein [Populus trichocarpa]	66.67	60	20	0	19	198	509	568	6e-17	87
TRINITY_DN5697_c0_g8_i1	gi|224068967|ref|XP_002302868.1|	cellulose synthase family protein [Populus trichocarpa] >gi|222844594|gb|EEE82141.1| cellulose synthase family protein [Populus trichocarpa]	67.74	62	20	0	14	199	507	568	3e-18	90.5
TRINITY_DN5697_c0_g9_i1	gi|224068967|ref|XP_002302868.1|	cellulose synthase family protein [Populus trichocarpa] >gi|222844594|gb|EEE82141.1| cellulose synthase family protein [Populus trichocarpa]	72	50	14	0	17	166	519	568	5e-14	78.2
TRINITY_DN7924_c0_g1_i1	gi|224069957|ref|XP_002303092.1|	hypothetical protein POPTR_0002s25430g [Populus trichocarpa] >gi|222844818|gb|EEE82365.1| hypothetical protein POPTR_0002s25430g [Populus trichocarpa]	39.39	66	37	1	18	206	6	71	1e-08	59.3
TRINITY_DN4008_c0_g1_i1	gi|224069997|ref|XP_002303099.1|	flavin-containing monooxygenase family protein [Populus trichocarpa] >gi|222844825|gb|EEE82372.1| flavin-containing monooxygenase family protein [Populus trichocarpa]	71.83	71	20	0	105	317	221	291	6e-28	114
TRINITY_DN4008_c0_g2_i1	gi|224069997|ref|XP_002303099.1|	flavin-containing monooxygenase family protein [Populus trichocarpa] >gi|222844825|gb|EEE82372.1| flavin-containing monooxygenase family protein [Populus trichocarpa]	73.49	83	22	0	105	353	221	303	3e-36	138
TRINITY_DN4008_c0_g3_i1	gi|224069997|ref|XP_002303099.1|	flavin-containing monooxygenase family protein [Populus trichocarpa] >gi|222844825|gb|EEE82372.1| flavin-containing monooxygenase family protein [Populus trichocarpa]	76.25	80	19	0	197	436	224	303	2e-33	131
TRINITY_DN9422_c0_g1_i1	gi|224070774|ref|XP_002303230.1|	hypothetical protein POPTR_0003s03670g [Populus trichocarpa] >gi|222840662|gb|EEE78209.1| hypothetical protein POPTR_0003s03670g [Populus trichocarpa]	90	30	3	0	392	481	110	139	1e-08	62
TRINITY_DN2382_c0_g1_i1	gi|224071194|ref|XP_002303372.1|	hypothetical protein POPTR_0003s07940g [Populus trichocarpa] >gi|222840804|gb|EEE78351.1| hypothetical protein POPTR_0003s07940g [Populus trichocarpa]	68.33	60	19	0	17	196	448	507	1e-19	91.3
TRINITY_DN35724_c0_g1_i1	gi|224072081|ref|XP_002303621.1|	hypothetical protein POPTR_0003s13520g [Populus trichocarpa] >gi|222841053|gb|EEE78600.1| hypothetical protein POPTR_0003s13520g [Populus trichocarpa]	43.97	116	61	3	41	379	160	274	8e-11	66.6
TRINITY_DN28566_c0_g1_i1	gi|224072618|ref|XP_002303809.1|	leucine-rich repeat transmembrane protein kinase [Populus trichocarpa] >gi|222841241|gb|EEE78788.1| leucine-rich repeat transmembrane protein kinase [Populus trichocarpa]	73.33	135	36	0	19	423	432	566	2e-59	208
TRINITY_DN5561_c0_g1_i1	gi|224072669|ref|XP_002303830.1|	ribosomal protein S15 [Populus trichocarpa] >gi|222841262|gb|EEE78809.1| ribosomal protein S15 [Populus trichocarpa]	61.9	63	23	1	14	202	255	316	5e-16	80.9
TRINITY_DN5561_c0_g2_i1	gi|224072669|ref|XP_002303830.1|	ribosomal protein S15 [Populus trichocarpa] >gi|222841262|gb|EEE78809.1| ribosomal protein S15 [Populus trichocarpa]	62.65	83	29	2	10	255	244	325	8e-15	77.8
TRINITY_DN5561_c0_g3_i1	gi|224072669|ref|XP_002303830.1|	ribosomal protein S15 [Populus trichocarpa] >gi|222841262|gb|EEE78809.1| ribosomal protein S15 [Populus trichocarpa]	65.28	72	24	1	10	225	255	325	6e-14	75.5
TRINITY_DN5561_c0_g4_i1	gi|224072669|ref|XP_002303830.1|	ribosomal protein S15 [Populus trichocarpa] >gi|222841262|gb|EEE78809.1| ribosomal protein S15 [Populus trichocarpa]	63.49	63	22	1	14	202	255	316	2e-16	82
TRINITY_DN7212_c0_g1_i1	gi|224073126|ref|XP_002303984.1|	hypothetical protein POPTR_0003s20890g [Populus trichocarpa] >gi|222841416|gb|EEE78963.1| hypothetical protein POPTR_0003s20890g [Populus trichocarpa]	90.24	41	4	0	74	196	104	144	7e-16	80.1
TRINITY_DN7212_c0_g2_i1	gi|224073126|ref|XP_002303984.1|	hypothetical protein POPTR_0003s20890g [Populus trichocarpa] >gi|222841416|gb|EEE78963.1| hypothetical protein POPTR_0003s20890g [Populus trichocarpa]	90.24	41	4	0	74	196	104	144	1e-16	82
TRINITY_DN7212_c0_g3_i1	gi|224073126|ref|XP_002303984.1|	hypothetical protein POPTR_0003s20890g [Populus trichocarpa] >gi|222841416|gb|EEE78963.1| hypothetical protein POPTR_0003s20890g [Populus trichocarpa]	87.8	41	5	0	74	196	104	144	1e-15	79.3
TRINITY_DN11914_c0_g1_i1	gi|224073210|ref|XP_002304025.1|	AP2 domain-containing transcription factor family protein [Populus trichocarpa] >gi|222841457|gb|EEE79004.1| AP2 domain-containing transcription factor family protein [Populus trichocarpa]	56.88	109	43	1	10	336	38	142	4e-26	109
TRINITY_DN17519_c0_g1_i1	gi|224074037|ref|XP_002304225.1|	Profilin 3 family protein [Populus trichocarpa] >gi|118483683|gb|ABK93735.1| unknown [Populus trichocarpa] >gi|222841657|gb|EEE79204.1| Profilin 3 family protein [Populus trichocarpa]	82.69	52	9	0	17	172	80	131	3e-13	70.1
TRINITY_DN9597_c0_g1_i1	gi|224074191|ref|XP_002304294.1|	hypothetical protein POPTR_0003s07770g [Populus trichocarpa] >gi|222841726|gb|EEE79273.1| hypothetical protein POPTR_0003s07770g [Populus trichocarpa]	74.19	31	8	0	72	164	233	263	4e-06	53.9
TRINITY_DN12858_c0_g1_i1	gi|224074329|ref|XP_002304353.1|	calmodulin family protein [Populus trichocarpa] >gi|222841785|gb|EEE79332.1| calmodulin family protein [Populus trichocarpa]	88.57	35	4	0	9	113	130	164	4e-12	68.6
TRINITY_DN27315_c0_g1_i1	gi|224075393|ref|XP_002304615.1|	leucine-rich repeat transmembrane protein kinase [Populus trichocarpa] >gi|222842047|gb|EEE79594.1| leucine-rich repeat transmembrane protein kinase [Populus trichocarpa]	68.66	67	20	1	15	215	650	715	2e-23	102
TRINITY_DN22116_c0_g1_i1	gi|224075800|ref|XP_002304773.1|	FAD-binding domain-containing family protein [Populus trichocarpa] >gi|222842205|gb|EEE79752.1| FAD-binding domain-containing family protein [Populus trichocarpa]	68.52	54	17	0	16	177	117	170	1e-18	87.8
TRINITY_DN6318_c0_g1_i1	gi|224075802|ref|XP_002304774.1|	pentatricopeptide repeat-containing family protein [Populus trichocarpa] >gi|222842206|gb|EEE79753.1| pentatricopeptide repeat-containing family protein [Populus trichocarpa]	53.12	64	27	1	9	200	122	182	1e-15	80.5
TRINITY_DN4236_c0_g1_i1	gi|224077834|ref|XP_002305428.1|	phenylalanyl-tRNA synthetase alpha chain family protein [Populus trichocarpa] >gi|222848392|gb|EEE85939.1| phenylalanyl-tRNA synthetase alpha chain family protein [Populus trichocarpa]	69.23	39	12	0	104	220	2	40	4e-07	55.8
TRINITY_DN4236_c0_g2_i1	gi|224077834|ref|XP_002305428.1|	phenylalanyl-tRNA synthetase alpha chain family protein [Populus trichocarpa] >gi|222848392|gb|EEE85939.1| phenylalanyl-tRNA synthetase alpha chain family protein [Populus trichocarpa]	69.23	39	12	0	104	220	2	40	4e-07	55.5
TRINITY_DN5803_c0_g4_i1	gi|224077852|ref|XP_002305436.1|	hypothetical protein POPTR_0004s16370g [Populus trichocarpa] >gi|222848400|gb|EEE85947.1| hypothetical protein POPTR_0004s16370g [Populus trichocarpa]	72.73	44	12	0	15	146	284	327	1e-10	65.1
TRINITY_DN5803_c0_g8_i1	gi|224077852|ref|XP_002305436.1|	hypothetical protein POPTR_0004s16370g [Populus trichocarpa] >gi|222848400|gb|EEE85947.1| hypothetical protein POPTR_0004s16370g [Populus trichocarpa]	75	108	27	0	14	337	284	391	3e-48	172
TRINITY_DN25852_c0_g1_i1	gi|224077852|ref|XP_002305436.1|	hypothetical protein POPTR_0004s16370g [Populus trichocarpa] >gi|222848400|gb|EEE85947.1| hypothetical protein POPTR_0004s16370g [Populus trichocarpa]	79.73	74	15	0	15	236	328	401	5e-33	128
TRINITY_DN1605_c0_g1_i1	gi|224078569|ref|XP_002305559.1|	hypothetical protein POPTR_0004s19550g [Populus trichocarpa] >gi|222848523|gb|EEE86070.1| hypothetical protein POPTR_0004s19550g [Populus trichocarpa]	58.4	125	47	2	11	370	137	261	1e-42	152
TRINITY_DN35714_c0_g1_i1	gi|224078569|ref|XP_002305559.1|	hypothetical protein POPTR_0004s19550g [Populus trichocarpa] >gi|222848523|gb|EEE86070.1| hypothetical protein POPTR_0004s19550g [Populus trichocarpa]	57.94	107	40	1	16	321	133	239	7e-37	136
TRINITY_DN20732_c0_g1_i1	gi|224078844|ref|XP_002305650.1|	armadillo/beta-catenin repeat family protein [Populus trichocarpa] >gi|222848614|gb|EEE86161.1| armadillo/beta-catenin repeat family protein [Populus trichocarpa]	59.62	52	21	0	72	227	524	575	7e-06	53.9
TRINITY_DN147_c0_g2_i1	gi|224080169|ref|XP_002306040.1|	hypothetical protein POPTR_0004s12300g [Populus trichocarpa] >gi|222849004|gb|EEE86551.1| hypothetical protein POPTR_0004s12300g [Populus trichocarpa]	67.5	80	26	0	15	254	189	268	2e-20	93.2
TRINITY_DN72_c0_g1_i1	gi|224080782|ref|XP_002306228.1|	hypothetical protein POPTR_0004s19490g [Populus trichocarpa] >gi|222849192|gb|EEE86739.1| hypothetical protein POPTR_0004s19490g [Populus trichocarpa]	76.54	81	19	0	16	258	201	281	1e-38	142
TRINITY_DN16568_c0_g1_i1	gi|224083404|ref|XP_002307012.1|	hypothetical protein POPTR_0005s28070g [Populus trichocarpa] >gi|222856461|gb|EEE94008.1| hypothetical protein POPTR_0005s28070g [Populus trichocarpa]	65.43	81	25	2	48	284	147	226	6e-27	108
TRINITY_DN28299_c0_g1_i1	gi|224083504|ref|XP_002307054.1|	hypothetical protein POPTR_0005s07000g [Populus trichocarpa] >gi|222856503|gb|EEE94050.1| hypothetical protein POPTR_0005s07000g [Populus trichocarpa]	56.67	60	24	1	21	194	74	133	2e-14	76.6
TRINITY_DN16467_c0_g1_i1	gi|224084119|ref|XP_002307217.1|	kinase family protein [Populus trichocarpa] >gi|222856666|gb|EEE94213.1| kinase family protein [Populus trichocarpa]	71.43	84	18	2	13	258	204	283	2e-29	118
TRINITY_DN1976_c0_g1_i1	gi|224085089|ref|XP_002307486.1|	serine/threonine kinase-like family protein [Populus trichocarpa] >gi|222856935|gb|EEE94482.1| serine/threonine kinase-like family protein [Populus trichocarpa]	49.67	151	69	2	12	464	96	239	2e-37	144
TRINITY_DN38224_c0_g1_i1	gi|224085089|ref|XP_002307486.1|	serine/threonine kinase-like family protein [Populus trichocarpa] >gi|222856935|gb|EEE94482.1| serine/threonine kinase-like family protein [Populus trichocarpa]	51.06	47	23	0	63	203	176	222	2e-09	57.8
TRINITY_DN28963_c0_g1_i1	gi|224085483|ref|XP_002307590.1|	hypothetical protein POPTR_0005s23240g [Populus trichocarpa] >gi|222857039|gb|EEE94586.1| hypothetical protein POPTR_0005s23240g [Populus trichocarpa]	42.86	112	55	3	18	326	31	142	1e-18	87.8
TRINITY_DN4414_c0_g4_i1	gi|224086345|ref|XP_002307856.1|	ATPase 6 family protein [Populus trichocarpa] >gi|222853832|gb|EEE91379.1| ATPase 6 family protein [Populus trichocarpa]	94.34	106	6	0	281	598	131	236	1e-85	210
TRINITY_DN30356_c0_g1_i1	gi|224086413|ref|XP_002307886.1|	hypothetical protein POPTR_0006s01490g [Populus trichocarpa] >gi|222853862|gb|EEE91409.1| hypothetical protein POPTR_0006s01490g [Populus trichocarpa]	70.73	82	24	0	68	313	156	237	2e-33	129
TRINITY_DN4264_c0_g1_i1	gi|224087108|ref|XP_002308068.1|	WD-40 repeat family protein [Populus trichocarpa] >gi|222854044|gb|EEE91591.1| WD-40 repeat family protein [Populus trichocarpa]	84.38	32	5	0	196	291	27	58	3e-19	64.7
TRINITY_DN30525_c0_g1_i1	gi|224088300|ref|XP_002308408.1|	BRI1 SUPPRESSOR 1 family protein [Populus trichocarpa] >gi|222854384|gb|EEE91931.1| BRI1 SUPPRESSOR 1 family protein [Populus trichocarpa]	61.76	102	28	1	1	306	237	327	1e-26	110
TRINITY_DN24722_c0_g1_i1	gi|224088412|ref|XP_002308445.1|	ovate family protein [Populus trichocarpa] >gi|222854421|gb|EEE91968.1| ovate family protein [Populus trichocarpa]	67.69	65	21	0	301	495	40	104	8e-22	95.1
TRINITY_DN5087_c0_g1_i1	gi|224089390|ref|XP_002308714.1|	RNA recognition motif-containing family protein [Populus trichocarpa] >gi|222854690|gb|EEE92237.1| RNA recognition motif-containing family protein [Populus trichocarpa]	86.05	43	6	0	330	458	25	67	1e-21	79
TRINITY_DN5087_c0_g2_i1	gi|224089390|ref|XP_002308714.1|	RNA recognition motif-containing family protein [Populus trichocarpa] >gi|222854690|gb|EEE92237.1| RNA recognition motif-containing family protein [Populus trichocarpa]	86.05	43	6	0	331	459	25	67	1e-21	79
TRINITY_DN32213_c0_g1_i1	gi|224089537|ref|XP_002308749.1|	hypothetical protein POPTR_0006s00500g [Populus trichocarpa] >gi|222854725|gb|EEE92272.1| hypothetical protein POPTR_0006s00500g [Populus trichocarpa]	83.1	71	11	1	17	229	58	127	5e-36	135
TRINITY_DN4760_c0_g1_i1	gi|224089577|ref|XP_002308764.1|	OLIGOPEPTIDE TRANSPORTER family protein [Populus trichocarpa] >gi|222854740|gb|EEE92287.1| OLIGOPEPTIDE TRANSPORTER family protein [Populus trichocarpa]	78.46	65	14	0	15	209	51	115	1e-16	82.8
TRINITY_DN32750_c0_g1_i1	gi|224090025|ref|XP_002308911.1|	dyskerin family protein [Populus trichocarpa] >gi|222854887|gb|EEE92434.1| dyskerin family protein [Populus trichocarpa]	93.51	77	5	0	4	234	173	249	4e-44	159
TRINITY_DN424_c0_g1_i1	gi|224090551|ref|XP_002309024.1|	kinase family protein [Populus trichocarpa] >gi|222855000|gb|EEE92547.1| kinase family protein [Populus trichocarpa]	80.88	68	13	0	13	216	391	458	2e-30	122
TRINITY_DN424_c0_g2_i1	gi|224090551|ref|XP_002309024.1|	kinase family protein [Populus trichocarpa] >gi|222855000|gb|EEE92547.1| kinase family protein [Populus trichocarpa]	82.93	41	7	0	13	135	418	458	5e-17	83.2
TRINITY_DN1933_c0_g1_i1	gi|224090551|ref|XP_002309024.1|	kinase family protein [Populus trichocarpa] >gi|222855000|gb|EEE92547.1| kinase family protein [Populus trichocarpa]	87.39	119	15	0	16	372	483	601	3e-68	228
TRINITY_DN881_c0_g1_i1	gi|224090669|ref|XP_002309050.1|	PDE1 SUPPRESSOR 1 family protein [Populus trichocarpa] >gi|222855026|gb|EEE92573.1| PDE1 SUPPRESSOR 1 family protein [Populus trichocarpa]	86.67	75	8	1	6	224	39	113	1e-36	139
TRINITY_DN8665_c0_g1_i1	gi|224090675|ref|XP_002309053.1|	WD-40 repeat family protein [Populus trichocarpa] >gi|222855029|gb|EEE92576.1| WD-40 repeat family protein [Populus trichocarpa]	70.37	54	16	0	88	249	257	310	3e-15	82.4
TRINITY_DN15098_c0_g1_i1	gi|224091595|ref|XP_002309294.1|	aha1 domain-containing family protein [Populus trichocarpa] >gi|222855270|gb|EEE92817.1| aha1 domain-containing family protein [Populus trichocarpa]	65.66	99	28	1	15	311	169	261	9e-26	107
TRINITY_DN5473_c1_g1_i1	gi|224091663|ref|XP_002309321.1|	ATPase 6 family protein [Populus trichocarpa] >gi|222855297|gb|EEE92844.1| ATPase 6 family protein [Populus trichocarpa]	86	50	7	0	16	165	736	785	1e-35	88.6
TRINITY_DN5473_c1_g2_i1	gi|224091663|ref|XP_002309321.1|	ATPase 6 family protein [Populus trichocarpa] >gi|222855297|gb|EEE92844.1| ATPase 6 family protein [Populus trichocarpa]	86	50	7	0	16	165	736	785	1e-35	88.6
TRINITY_DN13762_c0_g1_i1	gi|224091765|ref|XP_002309346.1|	methyladenine glycosylase family protein [Populus trichocarpa] >gi|222855322|gb|EEE92869.1| methyladenine glycosylase family protein [Populus trichocarpa]	50	92	18	2	14	268	166	236	2e-13	74.7
TRINITY_DN35743_c0_g1_i1	gi|224091845|ref|XP_002309370.1|	hypothetical protein POPTR_0006s19340g [Populus trichocarpa] >gi|222855346|gb|EEE92893.1| hypothetical protein POPTR_0006s19340g [Populus trichocarpa]	60	60	24	0	1	180	250	309	3e-10	63.9
TRINITY_DN2190_c0_g1_i1	gi|224094052|ref|XP_002310067.1|	hypothetical protein POPTR_0007s07550g [Populus trichocarpa] >gi|566180097|ref|XP_002310644.2| hypothetical protein POPTR_0007s07540g [Populus trichocarpa] >gi|222852970|gb|EEE90517.1| hypothetical protein POPTR_0007s07550g [Populus trichocarpa] >gi|550334345|gb|EEE91094.2| hypothetical protein POPTR_0007s07540g [Populus trichocarpa]	71.84	103	29	0	13	321	121	223	1e-32	128
TRINITY_DN14295_c0_g1_i1	gi|224096043|ref|XP_002310523.1|	gibberellin 20-oxidase family protein [Populus trichocarpa] >gi|222853426|gb|EEE90973.1| gibberellin 20-oxidase family protein [Populus trichocarpa]	59.42	69	28	0	16	222	59	127	8e-19	87.4
TRINITY_DN413_c0_g1_i1	gi|224096095|ref|XP_002310537.1|	hypothetical protein POPTR_0007s04720g [Populus trichocarpa] >gi|222853440|gb|EEE90987.1| hypothetical protein POPTR_0007s04720g [Populus trichocarpa]	81.9	105	19	0	15	329	385	489	3e-53	188
TRINITY_DN32330_c0_g1_i1	gi|224096095|ref|XP_002310537.1|	hypothetical protein POPTR_0007s04720g [Populus trichocarpa] >gi|222853440|gb|EEE90987.1| hypothetical protein POPTR_0007s04720g [Populus trichocarpa]	80	55	11	0	15	179	431	485	2e-23	102
TRINITY_DN13204_c0_g2_i1	gi|224096514|ref|XP_002310641.1|	hypothetical protein POPTR_0007s07470g [Populus trichocarpa] >gi|222853544|gb|EEE91091.1| hypothetical protein POPTR_0007s07470g [Populus trichocarpa]	60.81	74	26	2	16	231	6	78	4e-19	87.4
TRINITY_DN22585_c0_g1_i1	gi|224099171|ref|XP_002311390.1|	hypothetical protein POPTR_0008s10600g [Populus trichocarpa] >gi|222851210|gb|EEE88757.1| hypothetical protein POPTR_0008s10600g [Populus trichocarpa]	58.1	105	44	0	12	326	215	319	3e-36	139
TRINITY_DN26236_c0_g1_i1	gi|224099171|ref|XP_002311390.1|	hypothetical protein POPTR_0008s10600g [Populus trichocarpa] >gi|222851210|gb|EEE88757.1| hypothetical protein POPTR_0008s10600g [Populus trichocarpa]	47.06	68	36	0	14	217	42	109	7e-13	72.4
TRINITY_DN18147_c0_g1_i1	gi|224099457|ref|XP_002311492.1|	glycosyltransferase family 14 family protein [Populus trichocarpa] >gi|222851312|gb|EEE88859.1| glycosyltransferase family 14 family protein [Populus trichocarpa]	59.62	52	21	0	14	169	339	390	6e-16	80.9
TRINITY_DN3643_c0_g1_i1	gi|224099669|ref|XP_002311572.1|	hypothetical protein POPTR_0008s14370g [Populus trichocarpa] >gi|222851392|gb|EEE88939.1| hypothetical protein POPTR_0008s14370g [Populus trichocarpa]	76.42	123	28	1	8	373	11	133	6e-57	191
TRINITY_DN8771_c0_g1_i1	gi|224099669|ref|XP_002311572.1|	hypothetical protein POPTR_0008s14370g [Populus trichocarpa] >gi|222851392|gb|EEE88939.1| hypothetical protein POPTR_0008s14370g [Populus trichocarpa]	75.68	74	17	1	1	219	11	84	6e-29	118
TRINITY_DN28545_c0_g1_i1	gi|224099885|ref|XP_002311659.1|	hypothetical protein POPTR_0008s16120g [Populus trichocarpa] >gi|222851479|gb|EEE89026.1| hypothetical protein POPTR_0008s16120g [Populus trichocarpa]	84.34	83	13	0	18	266	599	681	4e-43	158
TRINITY_DN25313_c0_g1_i1	gi|224100067|ref|XP_002311729.1|	hypothetical protein POPTR_0008s17950g [Populus trichocarpa] >gi|222851549|gb|EEE89096.1| hypothetical protein POPTR_0008s17950g [Populus trichocarpa]	88.89	27	3	0	13	93	40	66	1e-07	55.5
TRINITY_DN5476_c0_g4_i1	gi|224100869|ref|XP_002312046.1|	hypothetical protein POPTR_0008s04490g [Populus trichocarpa] >gi|222851866|gb|EEE89413.1| hypothetical protein POPTR_0008s04490g [Populus trichocarpa]	81.82	44	8	0	431	562	233	276	8e-33	79.7
TRINITY_DN32205_c0_g1_i1	gi|224100909|ref|XP_002312063.1|	splicing factor family protein [Populus trichocarpa] >gi|222851883|gb|EEE89430.1| splicing factor family protein [Populus trichocarpa]	43.02	86	45	3	15	266	395	478	3e-09	63.5
TRINITY_DN3954_c1_g1_i1	gi|224102215|ref|XP_002312593.1|	hypothetical protein POPTR_0008s17010g [Populus trichocarpa] >gi|222852413|gb|EEE89960.1| hypothetical protein POPTR_0008s17010g [Populus trichocarpa]	69.51	82	25	0	17	262	213	294	7e-32	127
TRINITY_DN4740_c0_g1_i1	gi|224102215|ref|XP_002312593.1|	hypothetical protein POPTR_0008s17010g [Populus trichocarpa] >gi|222852413|gb|EEE89960.1| hypothetical protein POPTR_0008s17010g [Populus trichocarpa]	77.78	54	12	0	20	181	301	354	2e-23	102
TRINITY_DN5541_c0_g5_i1	gi|224102215|ref|XP_002312593.1|	hypothetical protein POPTR_0008s17010g [Populus trichocarpa] >gi|222852413|gb|EEE89960.1| hypothetical protein POPTR_0008s17010g [Populus trichocarpa]	69.77	43	13	0	395	523	197	239	2e-09	65.9
TRINITY_DN5541_c0_g8_i1	gi|224102215|ref|XP_002312593.1|	hypothetical protein POPTR_0008s17010g [Populus trichocarpa] >gi|222852413|gb|EEE89960.1| hypothetical protein POPTR_0008s17010g [Populus trichocarpa]	69.77	43	13	0	362	490	197	239	2e-09	65.9
TRINITY_DN9836_c0_g1_i1	gi|224102507|ref|XP_002312704.1|	glycine-rich family protein [Populus trichocarpa] >gi|222852524|gb|EEE90071.1| glycine-rich family protein [Populus trichocarpa]	69.84	63	18	1	3	191	7	68	8e-20	90.5
TRINITY_DN3595_c0_g1_i1	gi|224102571|ref|XP_002312729.1|	hypothetical protein POPTR_0008s20370g [Populus trichocarpa] >gi|222852549|gb|EEE90096.1| hypothetical protein POPTR_0008s20370g [Populus trichocarpa]	59.46	74	26	1	105	326	3	72	3e-19	89
TRINITY_DN3595_c0_g2_i1	gi|224102571|ref|XP_002312729.1|	hypothetical protein POPTR_0008s20370g [Populus trichocarpa] >gi|222852549|gb|EEE90096.1| hypothetical protein POPTR_0008s20370g [Populus trichocarpa]	62.67	75	24	1	136	360	2	72	3e-20	92.4
TRINITY_DN22432_c0_g1_i1	gi|224102583|ref|XP_002312735.1|	hypothetical protein POPTR_0008s20490g [Populus trichocarpa] >gi|222852555|gb|EEE90102.1| hypothetical protein POPTR_0008s20490g [Populus trichocarpa]	45.7	151	57	3	15	467	592	717	7e-22	102
TRINITY_DN28108_c0_g2_i1	gi|224102583|ref|XP_002312735.1|	hypothetical protein POPTR_0008s20490g [Populus trichocarpa] >gi|222852555|gb|EEE90102.1| hypothetical protein POPTR_0008s20490g [Populus trichocarpa]	61.46	96	37	0	1	288	380	475	5e-31	125
TRINITY_DN35536_c0_g1_i1	gi|224102583|ref|XP_002312735.1|	hypothetical protein POPTR_0008s20490g [Populus trichocarpa] >gi|222852555|gb|EEE90102.1| hypothetical protein POPTR_0008s20490g [Populus trichocarpa]	56.47	85	37	0	16	270	534	618	1e-21	99
TRINITY_DN24143_c0_g1_i1	gi|224102843|ref|XP_002312824.1|	hypothetical protein POPTR_0009s16430g [Populus trichocarpa] >gi|222849232|gb|EEE86779.1| hypothetical protein POPTR_0009s16430g [Populus trichocarpa]	73.08	52	13	1	16	171	1	51	5e-15	79.3
TRINITY_DN84_c0_g1_i1	gi|224104497|ref|XP_002313455.1|	beta-ketoacyl-CoA synthase family protein [Populus trichocarpa] >gi|222849863|gb|EEE87410.1| beta-ketoacyl-CoA synthase family protein [Populus trichocarpa]	47.89	71	27	1	21	203	298	368	3e-12	69.7
TRINITY_DN5038_c0_g1_i1	gi|224104643|ref|XP_002313512.1|	thioredoxin family protein [Populus trichocarpa] >gi|222849920|gb|EEE87467.1| thioredoxin family protein [Populus trichocarpa]	76.74	86	18	1	15	272	107	190	3e-38	143
TRINITY_DN5038_c0_g2_i1	gi|224104643|ref|XP_002313512.1|	thioredoxin family protein [Populus trichocarpa] >gi|222849920|gb|EEE87467.1| thioredoxin family protein [Populus trichocarpa]	76.74	86	18	1	15	272	107	190	3e-38	143
TRINITY_DN30593_c0_g2_i1	gi|224105353|ref|XP_002313781.1|	bZIP transcription factor family protein [Populus trichocarpa] >gi|118484762|gb|ABK94250.1| unknown [Populus trichocarpa] >gi|118487006|gb|ABK95334.1| unknown [Populus trichocarpa] >gi|222850189|gb|EEE87736.1| bZIP transcription factor family protein [Populus trichocarpa]	65.48	84	27	1	144	389	16	99	2e-28	113
TRINITY_DN32558_c0_g1_i1	gi|224105353|ref|XP_002313781.1|	bZIP transcription factor family protein [Populus trichocarpa] >gi|118484762|gb|ABK94250.1| unknown [Populus trichocarpa] >gi|118487006|gb|ABK95334.1| unknown [Populus trichocarpa] >gi|222850189|gb|EEE87736.1| bZIP transcription factor family protein [Populus trichocarpa]	63.41	82	28	1	15	254	18	99	5e-20	89
TRINITY_DN38272_c0_g1_i1	gi|224105567|ref|XP_002313857.1|	hypothetical protein POPTR_0009s10340g [Populus trichocarpa] >gi|222850265|gb|EEE87812.1| hypothetical protein POPTR_0009s10340g [Populus trichocarpa]	59.09	66	25	1	15	206	31	96	1e-13	74.7
TRINITY_DN18708_c0_g1_i1	gi|224108303|ref|XP_002314796.1|	pectin methylesterase 6 family protein [Populus trichocarpa] >gi|222863836|gb|EEF00967.1| pectin methylesterase 6 family protein [Populus trichocarpa]	50.3	167	73	2	36	506	58	224	5e-36	140
TRINITY_DN34915_c0_g1_i1	gi|224108417|ref|XP_002314840.1|	hypothetical protein POPTR_0010s13050g [Populus trichocarpa] >gi|222863880|gb|EEF01011.1| hypothetical protein POPTR_0010s13050g [Populus trichocarpa]	85.56	90	13	0	10	279	56	145	2e-48	169
TRINITY_DN30400_c0_g1_i1	gi|224108707|ref|XP_002314941.1|	ubiquitin-conjugating enzyme family protein [Populus trichocarpa] >gi|222863981|gb|EEF01112.1| ubiquitin-conjugating enzyme family protein [Populus trichocarpa]	40.51	79	45	1	20	250	223	301	9e-11	65.5
TRINITY_DN6048_c0_g1_i1	gi|224109060|ref|XP_002315066.1|	PHOSPHOGLYCERATE KINASE 1 family protein [Populus trichocarpa] >gi|222864106|gb|EEF01237.1| PHOSPHOGLYCERATE KINASE 1 family protein [Populus trichocarpa]	88.16	76	9	0	234	461	67	142	2e-34	135
TRINITY_DN5608_c0_g1_i1	gi|224109382|ref|XP_002315178.1|	hypothetical protein POPTR_0010s20030g [Populus trichocarpa] >gi|222864218|gb|EEF01349.1| hypothetical protein POPTR_0010s20030g [Populus trichocarpa]	58.33	132	53	1	14	409	9	138	3e-38	145
TRINITY_DN5608_c0_g3_i1	gi|224109382|ref|XP_002315178.1|	hypothetical protein POPTR_0010s20030g [Populus trichocarpa] >gi|222864218|gb|EEF01349.1| hypothetical protein POPTR_0010s20030g [Populus trichocarpa]	59.22	103	40	1	66	374	9	109	8e-36	138
TRINITY_DN5608_c0_g4_i1	gi|224109382|ref|XP_002315178.1|	hypothetical protein POPTR_0010s20030g [Populus trichocarpa] >gi|222864218|gb|EEF01349.1| hypothetical protein POPTR_0010s20030g [Populus trichocarpa]	58.33	132	53	1	14	409	9	138	3e-38	145
TRINITY_DN20693_c0_g1_i1	gi|224109676|ref|XP_002315274.1|	RNA recognition motif-containing family protein [Populus trichocarpa] >gi|118481097|gb|ABK92502.1| unknown [Populus trichocarpa] >gi|222864314|gb|EEF01445.1| RNA recognition motif-containing family protein [Populus trichocarpa]	78.43	51	11	0	16	168	4	54	3e-18	87
TRINITY_DN4755_c0_g4_i1	gi|224111118|ref|XP_002315753.1|	hypothetical protein POPTR_0010s09250g [Populus trichocarpa] >gi|222864793|gb|EEF01924.1| hypothetical protein POPTR_0010s09250g [Populus trichocarpa]	50.7	71	11	1	125	337	283	329	2e-08	60.5
TRINITY_DN15912_c0_g1_i1	gi|224111694|ref|XP_002315944.1|	alpha-xylosidase family protein [Populus trichocarpa] >gi|222864984|gb|EEF02115.1| alpha-xylosidase family protein [Populus trichocarpa]	77.78	36	8	0	94	201	72	107	5e-11	67.8
TRINITY_DN17379_c0_g1_i1	gi|224111694|ref|XP_002315944.1|	alpha-xylosidase family protein [Populus trichocarpa] >gi|222864984|gb|EEF02115.1| alpha-xylosidase family protein [Populus trichocarpa]	81.54	65	12	0	12	206	645	709	2e-28	117
TRINITY_DN6784_c0_g1_i1	gi|224111756|ref|XP_002315966.1|	hypothetical protein POPTR_0010s14130g [Populus trichocarpa] >gi|222865006|gb|EEF02137.1| hypothetical protein POPTR_0010s14130g [Populus trichocarpa]	91.18	34	3	0	216	317	23	56	9e-11	68.6
TRINITY_DN1741_c0_g1_i1	gi|224111986|ref|XP_002316044.1|	Pto-like kinase OGw family protein [Populus trichocarpa] >gi|222865084|gb|EEF02215.1| Pto-like kinase OGw family protein [Populus trichocarpa]	48	50	26	0	89	238	439	488	1e-06	55.1
TRINITY_DN7236_c0_g1_i1	gi|224114497|ref|XP_002316778.1|	lectin protein kinase [Populus trichocarpa] >gi|222859843|gb|EEE97390.1| lectin protein kinase [Populus trichocarpa]	81.82	33	6	0	14	112	28	60	1e-06	57.4
TRINITY_DN5639_c0_g2_i1	gi|224115314|ref|XP_002317001.1|	hypothetical protein POPTR_0011s14240g [Populus trichocarpa] >gi|222860066|gb|EEE97613.1| hypothetical protein POPTR_0011s14240g [Populus trichocarpa]	79.23	130	27	0	15	404	216	345	1e-63	217
TRINITY_DN3282_c0_g1_i1	gi|224116342|ref|XP_002317274.1|	hypothetical protein POPTR_0011s03350g [Populus trichocarpa] >gi|222860339|gb|EEE97886.1| hypothetical protein POPTR_0011s03350g [Populus trichocarpa]	61.11	72	28	0	10	225	113	184	2e-23	101
TRINITY_DN5694_c0_g1_i1	gi|224117138|ref|XP_002317487.1|	hypothetical protein POPTR_0011s11780g [Populus trichocarpa] >gi|222860552|gb|EEE98099.1| hypothetical protein POPTR_0011s11780g [Populus trichocarpa]	52.07	121	56	1	17	379	193	311	2e-28	119
TRINITY_DN5694_c0_g2_i1	gi|224117138|ref|XP_002317487.1|	hypothetical protein POPTR_0011s11780g [Populus trichocarpa] >gi|222860552|gb|EEE98099.1| hypothetical protein POPTR_0011s11780g [Populus trichocarpa]	52.07	121	56	1	17	379	193	311	3e-28	119
TRINITY_DN5694_c0_g4_i1	gi|224117138|ref|XP_002317487.1|	hypothetical protein POPTR_0011s11780g [Populus trichocarpa] >gi|222860552|gb|EEE98099.1| hypothetical protein POPTR_0011s11780g [Populus trichocarpa]	53.24	139	63	1	174	590	175	311	2e-35	142
TRINITY_DN5694_c0_g5_i1	gi|224117138|ref|XP_002317487.1|	hypothetical protein POPTR_0011s11780g [Populus trichocarpa] >gi|222860552|gb|EEE98099.1| hypothetical protein POPTR_0011s11780g [Populus trichocarpa]	55	180	79	1	17	556	193	370	5e-42	161
TRINITY_DN5694_c0_g6_i1	gi|224117138|ref|XP_002317487.1|	hypothetical protein POPTR_0011s11780g [Populus trichocarpa] >gi|222860552|gb|EEE98099.1| hypothetical protein POPTR_0011s11780g [Populus trichocarpa]	55.56	198	86	1	174	767	175	370	7e-49	183
TRINITY_DN5694_c0_g7_i1	gi|224117138|ref|XP_002317487.1|	hypothetical protein POPTR_0011s11780g [Populus trichocarpa] >gi|222860552|gb|EEE98099.1| hypothetical protein POPTR_0011s11780g [Populus trichocarpa]	53.24	139	63	1	174	590	175	311	2e-35	142
TRINITY_DN23610_c0_g1_i1	gi|224117138|ref|XP_002317487.1|	hypothetical protein POPTR_0011s11780g [Populus trichocarpa] >gi|222860552|gb|EEE98099.1| hypothetical protein POPTR_0011s11780g [Populus trichocarpa]	54.24	177	79	1	2	532	196	370	8e-38	149
TRINITY_DN5086_c0_g5_i1	gi|224117704|ref|XP_002317647.1|	dehydration-responsive family protein [Populus trichocarpa] >gi|222860712|gb|EEE98259.1| dehydration-responsive family protein [Populus trichocarpa]	65.49	142	6	1	15	440	188	286	1e-51	183
TRINITY_DN8905_c0_g1_i1	gi|224118484|ref|XP_002317830.1|	hypothetical protein POPTR_0012s00770g [Populus trichocarpa] >gi|222858503|gb|EEE96050.1| hypothetical protein POPTR_0012s00770g [Populus trichocarpa]	52.73	55	22	1	146	310	374	424	5e-08	59.3
TRINITY_DN4419_c0_g1_i1	gi|224118654|ref|XP_002317874.1|	auxin efflux carrier component 1 family protein [Populus trichocarpa] >gi|222858547|gb|EEE96094.1| auxin efflux carrier component 1 family protein [Populus trichocarpa]	97.5	40	1	0	16	135	1	40	1e-19	92.4
TRINITY_DN16065_c0_g1_i1	gi|224119358|ref|XP_002318052.1|	hypothetical protein POPTR_0012s08280g [Populus trichocarpa] >gi|222858725|gb|EEE96272.1| hypothetical protein POPTR_0012s08280g [Populus trichocarpa]	51.61	62	25	3	133	306	236	296	3e-10	64.7
TRINITY_DN13294_c0_g1_i1	gi|224119964|ref|XP_002318209.1|	hydroxyproline-rich glycoprotein [Populus trichocarpa] >gi|222858882|gb|EEE96429.1| hydroxyproline-rich glycoprotein [Populus trichocarpa]	78.95	95	20	0	14	298	87	181	1e-36	139
TRINITY_DN30062_c0_g1_i1	gi|224120324|ref|XP_002318301.1|	hypothetical protein POPTR_0012s14940g [Populus trichocarpa] >gi|222858974|gb|EEE96521.1| hypothetical protein POPTR_0012s14940g [Populus trichocarpa]	51.47	68	28	4	14	211	132	196	2e-10	64.7
TRINITY_DN12509_c0_g1_i1	gi|224120900|ref|XP_002318447.1|	LATERAL SUPPRESSOR family protein [Populus trichocarpa] >gi|222859120|gb|EEE96667.1| LATERAL SUPPRESSOR family protein [Populus trichocarpa]	48.72	78	35	1	31	249	14	91	3e-13	73.6
TRINITY_DN23704_c0_g1_i1	gi|224120900|ref|XP_002318447.1|	LATERAL SUPPRESSOR family protein [Populus trichocarpa] >gi|222859120|gb|EEE96667.1| LATERAL SUPPRESSOR family protein [Populus trichocarpa]	69.05	42	13	0	21	146	339	380	9e-08	56.2
TRINITY_DN19324_c0_g1_i1	gi|224121120|ref|XP_002318501.1|	hypothetical protein POPTR_0012s00610g [Populus trichocarpa] >gi|222859174|gb|EEE96721.1| hypothetical protein POPTR_0012s00610g [Populus trichocarpa]	50.67	75	36	1	1	225	1	74	2e-08	58.5
TRINITY_DN30263_c0_g1_i1	gi|224121120|ref|XP_002318501.1|	hypothetical protein POPTR_0012s00610g [Populus trichocarpa] >gi|222859174|gb|EEE96721.1| hypothetical protein POPTR_0012s00610g [Populus trichocarpa]	60.23	88	35	0	18	281	54	141	4e-29	114
TRINITY_DN11026_c0_g1_i1	gi|224121142|ref|XP_002318509.1|	hypothetical protein POPTR_0012s04240g [Populus trichocarpa] >gi|222859182|gb|EEE96729.1| hypothetical protein POPTR_0012s04240g [Populus trichocarpa]	67.53	77	22	1	37	258	294	370	7e-24	104
TRINITY_DN5623_c0_g3_i1	gi|224126005|ref|XP_002319732.1|	hypothetical protein POPTR_0013s06320g [Populus trichocarpa] >gi|222858108|gb|EEE95655.1| hypothetical protein POPTR_0013s06320g [Populus trichocarpa]	53.85	65	23	3	201	386	198	258	9e-09	61.6
TRINITY_DN5623_c0_g7_i1	gi|224126005|ref|XP_002319732.1|	hypothetical protein POPTR_0013s06320g [Populus trichocarpa] >gi|222858108|gb|EEE95655.1| hypothetical protein POPTR_0013s06320g [Populus trichocarpa]	53.85	65	23	3	201	386	198	258	9e-09	61.6
TRINITY_DN25359_c0_g1_i1	gi|224126147|ref|XP_002319766.1|	hypothetical protein POPTR_0013s07230g [Populus trichocarpa] >gi|222858142|gb|EEE95689.1| hypothetical protein POPTR_0013s07230g [Populus trichocarpa]	77.59	58	13	0	23	196	25	82	1e-22	98.6
TRINITY_DN2349_c0_g1_i1	gi|224126151|ref|XP_002319767.1|	transferase family protein [Populus trichocarpa] >gi|222858143|gb|EEE95690.1| transferase family protein [Populus trichocarpa]	66.28	86	29	0	23	280	192	277	1e-32	127
TRINITY_DN2349_c0_g2_i1	gi|224126151|ref|XP_002319767.1|	transferase family protein [Populus trichocarpa] >gi|222858143|gb|EEE95690.1| transferase family protein [Populus trichocarpa]	66.28	86	29	0	23	280	192	277	2e-32	126
TRINITY_DN29493_c0_g1_i1	gi|224126151|ref|XP_002319767.1|	transferase family protein [Populus trichocarpa] >gi|222858143|gb|EEE95690.1| transferase family protein [Populus trichocarpa]	69.37	111	34	0	318	650	24	134	8e-46	168
TRINITY_DN30086_c0_g1_i1	gi|224126749|ref|XP_002319917.1|	hypothetical protein POPTR_0013s14170g [Populus trichocarpa] >gi|118481891|gb|ABK92881.1| unknown [Populus trichocarpa] >gi|222858293|gb|EEE95840.1| hypothetical protein POPTR_0013s14170g [Populus trichocarpa]	69.23	39	12	0	242	358	1	39	5e-09	60.8
TRINITY_DN12951_c0_g1_i1	gi|224127554|ref|XP_002320103.1|	SHRUNKEN SEED 1 family protein [Populus trichocarpa] >gi|222860876|gb|EEE98418.1| SHRUNKEN SEED 1 family protein [Populus trichocarpa]	66.04	53	18	0	251	409	63	115	3e-20	76.6
TRINITY_DN28648_c0_g1_i1	gi|224127983|ref|XP_002320212.1|	calcium-binding family protein [Populus trichocarpa] >gi|222860985|gb|EEE98527.1| calcium-binding family protein [Populus trichocarpa]	74.24	66	16	1	69	266	38	102	1e-14	73.9
TRINITY_DN34043_c0_g1_i1	gi|224128446|ref|XP_002320332.1|	pectinesterase family protein [Populus trichocarpa] >gi|222861105|gb|EEE98647.1| pectinesterase family protein [Populus trichocarpa]	80.49	82	16	0	43	288	250	331	4e-38	144
TRINITY_DN5327_c0_g1_i1	gi|224129334|ref|XP_002320558.1|	putative glucosyltransferase family protein [Populus trichocarpa] >gi|222861331|gb|EEE98873.1| putative glucosyltransferase family protein [Populus trichocarpa]	54.55	88	40	0	27	290	91	178	1e-25	108
TRINITY_DN5327_c0_g3_i1	gi|224129334|ref|XP_002320558.1|	putative glucosyltransferase family protein [Populus trichocarpa] >gi|222861331|gb|EEE98873.1| putative glucosyltransferase family protein [Populus trichocarpa]	53.41	88	41	0	27	290	91	178	9e-25	105
TRINITY_DN5327_c0_g5_i1	gi|224129334|ref|XP_002320558.1|	putative glucosyltransferase family protein [Populus trichocarpa] >gi|222861331|gb|EEE98873.1| putative glucosyltransferase family protein [Populus trichocarpa]	55.68	88	39	0	27	290	91	178	9e-27	110
TRINITY_DN5327_c0_g6_i1	gi|224129334|ref|XP_002320558.1|	putative glucosyltransferase family protein [Populus trichocarpa] >gi|222861331|gb|EEE98873.1| putative glucosyltransferase family protein [Populus trichocarpa]	64.44	45	16	0	27	161	134	178	1e-11	69.3
TRINITY_DN5327_c0_g7_i1	gi|224129334|ref|XP_002320558.1|	putative glucosyltransferase family protein [Populus trichocarpa] >gi|222861331|gb|EEE98873.1| putative glucosyltransferase family protein [Populus trichocarpa]	62.22	45	17	0	27	161	134	178	1e-10	66.6
TRINITY_DN21016_c0_g1_i1	gi|224130112|ref|XP_002320755.1|	homeodomain family protein [Populus trichocarpa] >gi|222861528|gb|EEE99070.1| homeodomain family protein [Populus trichocarpa]	97.44	39	1	0	95	211	133	171	5e-19	91.7
TRINITY_DN28905_c0_g1_i1	gi|224130486|ref|XP_002320849.1|	hypothetical protein POPTR_0014s09080g [Populus trichocarpa] >gi|222861622|gb|EEE99164.1| hypothetical protein POPTR_0014s09080g [Populus trichocarpa]	79.41	34	7	0	27	128	25	58	1e-12	69.3
TRINITY_DN4934_c0_g2_i1	gi|224131300|ref|XP_002321050.1|	hypothetical protein POPTR_0014s13270g [Populus trichocarpa] >gi|222861823|gb|EEE99365.1| hypothetical protein POPTR_0014s13270g [Populus trichocarpa]	55.42	83	36	1	16	261	141	223	2e-20	94.4
TRINITY_DN13386_c0_g1_i1	gi|224131432|ref|XP_002321083.1|	hypothetical protein POPTR_0014s14260g [Populus trichocarpa] >gi|118486447|gb|ABK95063.1| unknown [Populus trichocarpa] >gi|222861856|gb|EEE99398.1| hypothetical protein POPTR_0014s14260g [Populus trichocarpa]	77.91	86	19	0	18	275	98	183	7e-26	105
TRINITY_DN20960_c0_g1_i1	gi|224132674|ref|XP_002321381.1|	hypothetical protein POPTR_0015s01030g [Populus trichocarpa] >gi|222868377|gb|EEF05508.1| hypothetical protein POPTR_0015s01030g [Populus trichocarpa]	55.91	93	10	1	2	280	60	121	6e-23	99.8
TRINITY_DN3423_c0_g1_i1	gi|224135449|ref|XP_002322076.1|	chaperonin family protein [Populus trichocarpa] >gi|222869072|gb|EEF06203.1| chaperonin family protein [Populus trichocarpa]	82.56	86	15	0	15	272	10	95	5e-40	150
TRINITY_DN13721_c0_g1_i1	gi|224137862|ref|XP_002322670.1|	hypothetical protein POPTR_0016s04620g [Populus trichocarpa] >gi|222867300|gb|EEF04431.1| hypothetical protein POPTR_0016s04620g [Populus trichocarpa]	42.11	76	43	1	2	226	239	314	1e-07	57.4
TRINITY_DN4209_c0_g1_i1	gi|224138430|ref|XP_002322812.1|	peptidyl-prolyl cis-trans isomerase family protein [Populus trichocarpa] >gi|222867442|gb|EEF04573.1| peptidyl-prolyl cis-trans isomerase family protein [Populus trichocarpa]	84.62	52	5	1	17	163	11	62	5e-22	94.4
TRINITY_DN4209_c0_g3_i1	gi|224138430|ref|XP_002322812.1|	peptidyl-prolyl cis-trans isomerase family protein [Populus trichocarpa] >gi|222867442|gb|EEF04573.1| peptidyl-prolyl cis-trans isomerase family protein [Populus trichocarpa]	58.14	86	6	1	17	274	11	66	1e-23	98.6
TRINITY_DN34719_c0_g1_i1	gi|224138934|ref|XP_002322938.1|	kinase family protein [Populus trichocarpa] >gi|222867568|gb|EEF04699.1| kinase family protein [Populus trichocarpa]	72.73	66	17	1	110	307	28	92	3e-21	96.7
TRINITY_DN747_c0_g1_i1	gi|224139884|ref|XP_002323324.1|	hypothetical protein POPTR_0016s05740g [Populus trichocarpa] >gi|222867954|gb|EEF05085.1| hypothetical protein POPTR_0016s05740g [Populus trichocarpa]	69.62	79	24	0	14	250	309	387	5e-34	130
TRINITY_DN747_c0_g2_i1	gi|224139884|ref|XP_002323324.1|	hypothetical protein POPTR_0016s05740g [Populus trichocarpa] >gi|222867954|gb|EEF05085.1| hypothetical protein POPTR_0016s05740g [Populus trichocarpa]	69.62	79	24	0	14	250	309	387	4e-34	131
TRINITY_DN14651_c0_g1_i1	gi|224140743|ref|XP_002323738.1|	MADS-box family protein [Populus trichocarpa] >gi|222866740|gb|EEF03871.1| MADS-box family protein [Populus trichocarpa]	68.42	38	12	0	5	118	21	58	4e-08	56.2
TRINITY_DN10652_c0_g1_i1	gi|224141771|ref|XP_002324238.1|	hypothetical protein POPTR_0018s00570g [Populus trichocarpa] >gi|222865672|gb|EEF02803.1| hypothetical protein POPTR_0018s00570g [Populus trichocarpa]	63.38	71	26	0	19	231	5	75	2e-22	99.8
TRINITY_DN5126_c0_g2_i1	gi|224141893|ref|XP_002324295.1|	SILENCING DEFECTIVE 1 family protein [Populus trichocarpa] >gi|222865729|gb|EEF02860.1| SILENCING DEFECTIVE 1 family protein [Populus trichocarpa]	58.93	56	23	0	19	186	319	374	2e-16	82.8
TRINITY_DN5126_c0_g3_i1	gi|224141893|ref|XP_002324295.1|	SILENCING DEFECTIVE 1 family protein [Populus trichocarpa] >gi|222865729|gb|EEF02860.1| SILENCING DEFECTIVE 1 family protein [Populus trichocarpa]	57.5	80	34	0	15	254	303	382	1e-26	113
TRINITY_DN5126_c0_g4_i1	gi|224141893|ref|XP_002324295.1|	SILENCING DEFECTIVE 1 family protein [Populus trichocarpa] >gi|222865729|gb|EEF02860.1| SILENCING DEFECTIVE 1 family protein [Populus trichocarpa]	56.94	72	31	0	15	230	303	374	5e-23	102
TRINITY_DN22040_c0_g1_i1	gi|224141893|ref|XP_002324295.1|	SILENCING DEFECTIVE 1 family protein [Populus trichocarpa] >gi|222865729|gb|EEF02860.1| SILENCING DEFECTIVE 1 family protein [Populus trichocarpa]	67.27	165	54	0	13	507	434	598	4e-73	248
TRINITY_DN2039_c0_g1_i1	gi|224142101|ref|XP_002324397.1|	H+-ATPase family protein [Populus trichocarpa] >gi|222865831|gb|EEF02962.1| H+-ATPase family protein [Populus trichocarpa]	96	50	2	0	244	393	138	187	8e-28	97.4
TRINITY_DN2797_c0_g2_i1	gi|224142221|ref|XP_002324457.1|	UbiE/COQ5 methyltransferase family protein [Populus trichocarpa] >gi|222865891|gb|EEF03022.1| UbiE/COQ5 methyltransferase family protein [Populus trichocarpa]	85.29	34	5	0	416	517	225	258	4e-09	63.2
TRINITY_DN2653_c0_g1_i1	gi|224142337|ref|XP_002324515.1|	GDP-4-keto-6-deoxy-D-mannose-3 family protein [Populus trichocarpa] >gi|222865949|gb|EEF03080.1| GDP-4-keto-6-deoxy-D-mannose-3 family protein [Populus trichocarpa]	74.42	86	22	0	22	279	23	108	1e-30	120
TRINITY_DN36730_c0_g1_i1	gi|224143157|ref|XP_002324864.1|	clathrin assembly family protein [Populus trichocarpa] >gi|222866298|gb|EEF03429.1| clathrin assembly family protein [Populus trichocarpa]	65.57	61	19	1	43	219	435	495	4e-15	79
TRINITY_DN33327_c0_g1_i1	gi|224143498|ref|XP_002324976.1|	hypothetical protein POPTR_0018s06100g [Populus trichocarpa] >gi|222866410|gb|EEF03541.1| hypothetical protein POPTR_0018s06100g [Populus trichocarpa]	83.67	98	16	0	10	303	591	688	9e-48	174
TRINITY_DN8862_c0_g1_i1	gi|224146378|ref|XP_002325986.1|	hypothetical protein POPTR_0019s11200g [Populus trichocarpa] >gi|222862861|gb|EEF00368.1| hypothetical protein POPTR_0019s11200g [Populus trichocarpa]	46.25	80	41	1	30	263	331	410	1e-05	52
TRINITY_DN27393_c0_g1_i1	gi|224285129|gb|ACN40292.1|	unknown [Picea sitchensis]	63.85	130	41	3	17	406	216	339	5e-41	155
TRINITY_DN148_c0_g1_i1	gi|224285939|gb|ACN40682.1|	unknown [Picea sitchensis]	100	36	0	0	66	173	46	81	3e-14	76.3
TRINITY_DN148_c0_g2_i1	gi|224285939|gb|ACN40682.1|	unknown [Picea sitchensis]	100	36	0	0	66	173	46	81	5e-14	76.3
TRINITY_DN6637_c0_g1_i1	gi|224286001|gb|ACN40712.1|	unknown [Picea sitchensis]	75.56	45	11	0	141	275	226	270	6e-13	71.6
TRINITY_DN3233_c0_g2_i1	gi|224473919|gb|ACN49187.1|	plasma membrane ATPase 1-like protein [Triticum aestivum]	56.56	122	14	2	23	340	156	254	2e-33	131
TRINITY_DN3233_c0_g3_i1	gi|224473919|gb|ACN49187.1|	plasma membrane ATPase 1-like protein [Triticum aestivum]	64.43	149	14	2	14	412	156	281	2e-52	185
TRINITY_DN31814_c0_g1_i1	gi|2244915|emb|CAB10337.1|	reverse transcriptase like protein [Arabidopsis thaliana] >gi|7268307|emb|CAB78601.1| reverse transcriptase like protein [Arabidopsis thaliana]	32.99	97	58	2	55	333	169	262	5e-09	63.2
TRINITY_DN7505_c0_g1_i1	gi|224981583|gb|ACN73539.1|	1433-4 [Brassica napus]	58.62	116	47	1	9	356	6	120	6e-40	144
TRINITY_DN32731_c0_g1_i1	gi|224994864|gb|ACN76554.1|	putative plasma membrane intrinsic protein PIP family member 2 aquaporin [Ceiba pentandra]	79.57	93	19	0	13	291	6	98	3e-45	154
TRINITY_DN3520_c0_g2_i1	gi|225001262|gb|ACN78491.1|	putative phosphoglycerate dehydrogenase [Arachis hypogaea]	76.39	72	16	1	10	225	100	170	6e-29	113
TRINITY_DN37761_c0_g1_i1	gi|225174|prf||1210248A	glutelin precursor	53.33	45	21	0	13	147	360	404	1e-14	61.6
TRINITY_DN7035_c0_g1_i1	gi|225217026|gb|ACN85310.1|	U5 small nuclear ribonucleoprotein component [Oryza brachyantha]	67.95	78	25	0	13	246	116	193	4e-28	116
TRINITY_DN3737_c0_g1_i1	gi|225217039|gb|ACN85323.1|	aspartic proteinase nepenthesin-1 precursor [Oryza brachyantha]	65.93	91	31	0	15	287	14	104	5e-34	129
TRINITY_DN1715_c0_g1_i1	gi|225349396|gb|ACN87592.1|	kinase-like protein [Corylus avellana]	84.75	118	18	0	15	368	38	155	5e-69	216
TRINITY_DN1715_c0_g2_i1	gi|225349400|gb|ACN87594.1|	kinase-like protein [Corylus avellana]	84.75	118	18	0	15	368	38	155	7e-69	216
TRINITY_DN1589_c0_g1_i1	gi|225349592|gb|ACN87690.1|	kinase-like protein [Corylus avellana]	77.03	74	16	1	20	238	89	162	8e-33	122
TRINITY_DN1589_c0_g2_i1	gi|225349592|gb|ACN87690.1|	kinase-like protein [Corylus avellana]	75.71	70	16	1	3	209	89	158	2e-29	113
TRINITY_DN1589_c0_g3_i1	gi|225349592|gb|ACN87690.1|	kinase-like protein [Corylus avellana]	77.03	74	16	1	20	238	89	162	1e-32	121
TRINITY_DN37696_c0_g1_i1	gi|225349592|gb|ACN87690.1|	kinase-like protein [Corylus avellana]	78.57	84	17	1	10	261	15	97	6e-38	135
TRINITY_DN21926_c0_g1_i1	gi|225349608|gb|ACN87698.1|	kinase-like protein [Corylus avellana]	81.6	163	29	1	15	503	174	335	2e-92	283
TRINITY_DN11290_c0_g1_i1	gi|225423591|ref|XP_002273828.1|	PREDICTED: uncharacterized amino acid permease YfnA [Vitis vinifera]	75.43	175	43	0	12	536	396	570	2e-69	232
TRINITY_DN28961_c0_g1_i1	gi|225423704|ref|XP_002277425.1|	PREDICTED: 60S ribosomal protein L27-3 isoform 1 [Vitis vinifera]	77.38	84	19	0	5	256	40	123	2e-38	135
TRINITY_DN17642_c0_g1_i1	gi|225423737|ref|XP_002278479.1|	PREDICTED: probable splicing factor 3A subunit 1-like [Vitis vinifera]	81.93	166	30	0	23	520	185	350	2e-84	276
TRINITY_DN2980_c0_g1_i1	gi|225423977|ref|XP_002282578.1|	PREDICTED: zinc finger protein CONSTANS-LIKE 16 [Vitis vinifera] >gi|297737819|emb|CBI27020.3| unnamed protein product [Vitis vinifera]	37.27	161	53	5	175	522	182	339	6e-15	81.3
TRINITY_DN30999_c0_g2_i1	gi|225424079|ref|XP_002282768.1|	PREDICTED: probable inactive leucine-rich repeat receptor-like protein kinase At1g66830 [Vitis vinifera] >gi|297737773|emb|CBI26974.3| unnamed protein product [Vitis vinifera]	63.83	141	47	1	8	418	341	481	5e-48	173
TRINITY_DN25181_c0_g1_i1	gi|225424189|ref|XP_002284144.1|	PREDICTED: spore coat protein A [Vitis vinifera] >gi|297737718|emb|CBI26919.3| unnamed protein product [Vitis vinifera]	53.06	49	23	0	88	234	26	74	2e-09	63.2
TRINITY_DN33394_c0_g1_i1	gi|225424289|ref|XP_002284639.1|	PREDICTED: uncharacterized protein LOC100247453 [Vitis vinifera] >gi|297737674|emb|CBI26875.3| unnamed protein product [Vitis vinifera]	44.55	110	26	1	16	345	29	103	2e-19	87.8
TRINITY_DN32266_c0_g2_i1	gi|225424360|ref|XP_002284896.1|	PREDICTED: 1-aminocyclopropane-1-carboxylate oxidase homolog 4-like [Vitis vinifera]	48.48	66	31	1	16	204	189	254	1e-15	79.3
TRINITY_DN11379_c0_g1_i1	gi|225424428|ref|XP_002281523.1|	PREDICTED: G-type lectin S-receptor-like serine/threonine-protein kinase At1g34300-like [Vitis vinifera]	50.62	81	40	0	21	263	29	109	7e-15	79
TRINITY_DN3677_c0_g2_i1	gi|225424488|ref|XP_002281717.1|	PREDICTED: PHD finger protein MALE STERILITY 1 [Vitis vinifera] >gi|297737572|emb|CBI26773.3| unnamed protein product [Vitis vinifera]	38.98	118	62	2	14	352	445	557	2e-17	87.4
TRINITY_DN37958_c0_g1_i1	gi|225424542|ref|XP_002285300.1|	PREDICTED: uncharacterized protein LOC100267955 [Vitis vinifera] >gi|296081413|emb|CBI16846.3| unnamed protein product [Vitis vinifera]	83.87	31	5	0	24	116	9	39	6e-10	61.6
TRINITY_DN14159_c0_g1_i1	gi|225424594|ref|XP_002282185.1|	PREDICTED: cytochrome P450 86B1 [Vitis vinifera]	68.63	51	16	0	16	168	75	125	4e-19	89
TRINITY_DN24229_c0_g1_i1	gi|225424897|ref|XP_002269734.1|	PREDICTED: uncharacterized protein LOC100253553 [Vitis vinifera]	50	54	27	0	38	199	603	656	1e-11	68.6
TRINITY_DN3862_c0_g2_i1	gi|225424960|ref|XP_002264952.1|	PREDICTED: leucine-rich repeat receptor-like serine/threonine-protein kinase BAM3 [Vitis vinifera]	75	72	18	0	14	229	218	289	3e-27	114
TRINITY_DN3862_c0_g3_i1	gi|225424960|ref|XP_002264952.1|	PREDICTED: leucine-rich repeat receptor-like serine/threonine-protein kinase BAM3 [Vitis vinifera]	74.63	67	17	0	16	216	218	284	3e-24	105
TRINITY_DN4907_c0_g1_i1	gi|225424960|ref|XP_002264952.1|	PREDICTED: leucine-rich repeat receptor-like serine/threonine-protein kinase BAM3 [Vitis vinifera]	63.86	83	30	0	84	332	124	206	2e-26	113
TRINITY_DN4907_c0_g2_i1	gi|225424960|ref|XP_002264952.1|	PREDICTED: leucine-rich repeat receptor-like serine/threonine-protein kinase BAM3 [Vitis vinifera]	63.86	83	30	0	84	332	124	206	2e-26	113
TRINITY_DN27053_c0_g1_i1	gi|225425154|ref|XP_002263687.1|	PREDICTED: uncharacterized protein LOC100242123 [Vitis vinifera] >gi|147866224|emb|CAN79932.1| hypothetical protein VITISV_005113 [Vitis vinifera]	61.4	57	21	1	13	183	9	64	8e-15	73.6
TRINITY_DN4881_c0_g1_i1	gi|225425194|ref|XP_002264953.1|	PREDICTED: uncharacterized protein LOC100259218 [Vitis vinifera]	70.24	84	25	0	7	258	521	604	3e-34	133
TRINITY_DN4881_c1_g1_i1	gi|225425194|ref|XP_002264953.1|	PREDICTED: uncharacterized protein LOC100259218 [Vitis vinifera]	70	50	15	0	18	167	514	563	3e-16	80.9
TRINITY_DN23874_c0_g2_i1	gi|225425194|ref|XP_002264953.1|	PREDICTED: uncharacterized protein LOC100259218 [Vitis vinifera]	76.77	99	23	0	16	312	521	619	2e-47	170
TRINITY_DN15227_c0_g1_i1	gi|225425328|ref|XP_002268604.1|	PREDICTED: respiratory burst oxidase homolog protein C-like [Vitis vinifera]	44.09	93	47	4	10	288	32	119	8e-11	67.8
TRINITY_DN5240_c0_g1_i1	gi|225425476|ref|XP_002272745.1|	PREDICTED: F-box/kelch-repeat protein At1g67480 [Vitis vinifera] >gi|297738424|emb|CBI27625.3| unnamed protein product [Vitis vinifera]	67.31	104	29	1	16	312	30	133	4e-37	140
TRINITY_DN9303_c0_g1_i1	gi|225425517|ref|XP_002267667.1|	PREDICTED: polyamine oxidase [Vitis vinifera] >gi|297739028|emb|CBI28517.3| unnamed protein product [Vitis vinifera]	70.59	51	15	0	18	170	78	128	6e-17	86.3
TRINITY_DN25702_c0_g1_i1	gi|225425581|ref|XP_002263764.1|	PREDICTED: UPF0712 protein C7orf64 homolog [Vitis vinifera] >gi|297739067|emb|CBI28556.3| unnamed protein product [Vitis vinifera]	83.33	30	5	0	137	226	20	49	6e-09	58.2
TRINITY_DN886_c0_g1_i1	gi|225425642|ref|XP_002272064.1|	PREDICTED: oxygen-evolving enhancer protein 3-2, chloroplastic [Vitis vinifera] >gi|296086349|emb|CBI31938.3| unnamed protein product [Vitis vinifera]	75	56	14	0	13	180	85	140	6e-22	93.6
TRINITY_DN5568_c0_g4_i1	gi|225425760|ref|XP_002277178.1|	PREDICTED: solute carrier family 35 member B1 [Vitis vinifera] >gi|296086405|emb|CBI31994.3| unnamed protein product [Vitis vinifera]	84	25	4	0	16	90	43	67	4e-12	48.5
TRINITY_DN5568_c0_g5_i1	gi|225425760|ref|XP_002277178.1|	PREDICTED: solute carrier family 35 member B1 [Vitis vinifera] >gi|296086405|emb|CBI31994.3| unnamed protein product [Vitis vinifera]	44.57	92	13	1	16	291	43	96	6e-12	69.3
TRINITY_DN4877_c0_g1_i1	gi|225425908|ref|XP_002271612.1|	PREDICTED: vinorine synthase-like [Vitis vinifera]	39.25	107	56	2	8	301	283	389	1e-09	63.9
TRINITY_DN23437_c0_g1_i1	gi|225426128|ref|XP_002277529.1|	PREDICTED: respiratory burst oxidase homolog protein A [Vitis vinifera]	54.61	141	18	2	14	424	607	705	4e-40	154
TRINITY_DN6968_c0_g1_i1	gi|225426218|ref|XP_002263667.1|	PREDICTED: methyltransferase-like protein 17, mitochondrial [Vitis vinifera] >gi|297742403|emb|CBI34552.3| unnamed protein product [Vitis vinifera]	71.62	74	20	1	6	227	137	209	2e-25	109
TRINITY_DN37945_c0_g1_i1	gi|225426226|ref|XP_002263179.1|	PREDICTED: ABC transporter F family member 3 [Vitis vinifera] >gi|297742399|emb|CBI34548.3| unnamed protein product [Vitis vinifera]	82.46	57	10	0	162	332	1	57	8e-08	59.3
TRINITY_DN9599_c0_g1_i1	gi|225426234|ref|XP_002263593.1|	PREDICTED: nephrocystin-3 [Vitis vinifera]	76	50	9	1	14	154	103	152	3e-15	78.2
TRINITY_DN5025_c0_g1_i1	gi|225426276|ref|XP_002265126.1|	PREDICTED: cellulose synthase-like protein G3 [Vitis vinifera] >gi|297742362|emb|CBI34511.3| unnamed protein product [Vitis vinifera]	46.67	75	30	2	189	383	15	89	5e-09	63.2
TRINITY_DN5025_c0_g2_i1	gi|225426276|ref|XP_002265126.1|	PREDICTED: cellulose synthase-like protein G3 [Vitis vinifera] >gi|297742362|emb|CBI34511.3| unnamed protein product [Vitis vinifera]	46.67	75	30	2	141	335	15	89	3e-09	63.2
TRINITY_DN5025_c0_g3_i1	gi|225426276|ref|XP_002265126.1|	PREDICTED: cellulose synthase-like protein G3 [Vitis vinifera] >gi|297742362|emb|CBI34511.3| unnamed protein product [Vitis vinifera]	46.67	75	30	2	222	416	15	89	6e-09	63.2
TRINITY_DN27562_c0_g1_i1	gi|225426308|ref|XP_002268223.1|	PREDICTED: GDSL esterase/lipase At4g10955 [Vitis vinifera]	61.44	153	55	4	2	448	171	323	2e-57	193
TRINITY_DN2057_c0_g2_i1	gi|225426367|ref|XP_002269359.1|	PREDICTED: nuclear transcription factor Y subunit C-3 [Vitis vinifera] >gi|297742545|emb|CBI34694.3| unnamed protein product [Vitis vinifera]	67.57	74	24	0	9	230	43	116	1e-28	109
TRINITY_DN18484_c0_g1_i1	gi|225426453|ref|XP_002275806.1|	PREDICTED: cytochrome P450 86A2 [Vitis vinifera]	77.94	68	15	0	16	219	413	480	2e-32	126
TRINITY_DN5749_c0_g5_i1	gi|225426590|ref|XP_002280162.1|	PREDICTED: methionine gamma-lyase [Vitis vinifera]	79.65	113	23	0	17	355	325	437	1e-48	172
TRINITY_DN142_c0_g1_i1	gi|225426641|ref|XP_002281109.1|	PREDICTED: FAS-associated factor 2-B-like [Vitis vinifera]	60	60	14	1	295	474	6	55	9e-10	65.9
TRINITY_DN8549_c0_g1_i1	gi|225426651|ref|XP_002281251.1|	PREDICTED: uncharacterized protein LOC100242743 [Vitis vinifera] >gi|147794108|emb|CAN62364.1| hypothetical protein VITISV_031924 [Vitis vinifera]	90.38	52	5	0	20	175	35	86	6e-24	101
TRINITY_DN33957_c0_g1_i1	gi|225426706|ref|XP_002275429.1|	PREDICTED: subtilisin-like protease SDD1 [Vitis vinifera]	61.46	96	36	1	23	310	307	401	1e-29	122
TRINITY_DN33957_c0_g2_i1	gi|225426706|ref|XP_002275429.1|	PREDICTED: subtilisin-like protease SDD1 [Vitis vinifera]	60.38	106	41	1	5	322	297	401	2e-32	129
TRINITY_DN2966_c0_g1_i1	gi|225426921|ref|XP_002264729.1|	PREDICTED: 21 kDa protein [Vitis vinifera]	60.32	63	25	0	16	204	134	196	6e-19	85.9
TRINITY_DN21806_c0_g1_i1	gi|225426977|ref|XP_002268694.1|	PREDICTED: presqualene diphosphate phosphatase [Vitis vinifera]	74.42	43	11	0	107	235	172	214	8e-13	69.7
TRINITY_DN9940_c0_g1_i1	gi|225427116|ref|XP_002277673.1|	PREDICTED: homeobox-leucine zipper protein ROC3 [Vitis vinifera] >gi|147777871|emb|CAN60291.1| hypothetical protein VITISV_032685 [Vitis vinifera] >gi|297742043|emb|CBI33830.3| unnamed protein product [Vitis vinifera]	61.67	60	23	0	28	207	313	372	9e-16	81.6
TRINITY_DN20336_c0_g1_i1	gi|225427116|ref|XP_002277673.1|	PREDICTED: homeobox-leucine zipper protein ROC3 [Vitis vinifera] >gi|147777871|emb|CAN60291.1| hypothetical protein VITISV_032685 [Vitis vinifera] >gi|297742043|emb|CBI33830.3| unnamed protein product [Vitis vinifera]	64.81	54	16	2	447	602	1	53	3e-10	68.6
TRINITY_DN2655_c1_g1_i1	gi|225427201|ref|XP_002280253.1|	PREDICTED: transcription factor MYC2-like [Vitis vinifera]	41.14	175	58	9	16	459	271	427	1e-12	75.1
TRINITY_DN2655_c1_g2_i1	gi|225427201|ref|XP_002280253.1|	PREDICTED: transcription factor MYC2-like [Vitis vinifera]	40.77	130	39	5	16	336	271	385	2e-09	63.9
TRINITY_DN30601_c0_g1_i1	gi|225427280|ref|XP_002278897.1|	PREDICTED: pentatricopeptide repeat-containing protein At3g29230-like [Vitis vinifera]	44.68	47	26	0	37	177	122	168	8e-07	54.3
TRINITY_DN8176_c0_g1_i1	gi|225427352|ref|XP_002279610.1|	PREDICTED: S-norcoclaurine synthase 1-like [Vitis vinifera]	64.29	70	25	0	20	229	92	161	1e-21	95.1
TRINITY_DN269_c0_g1_i1	gi|225428053|ref|XP_002279513.1|	PREDICTED: pre-mRNA-splicing factor syf2 isoform 2 [Vitis vinifera]	64.29	42	15	0	13	138	2	43	2e-11	67.8
TRINITY_DN12635_c0_g1_i1	gi|225428400|ref|XP_002283651.1|	PREDICTED: pentatricopeptide repeat-containing protein At4g21065 [Vitis vinifera] >gi|297744424|emb|CBI37686.3| unnamed protein product [Vitis vinifera]	57.46	181	73	2	13	552	347	524	4e-53	189
TRINITY_DN2803_c0_g1_i1	gi|225428761|ref|XP_002285064.1|	PREDICTED: probable carboxylesterase 2 [Vitis vinifera]	66.67	81	25	1	13	249	43	123	6e-30	118
TRINITY_DN34182_c0_g1_i1	gi|225428832|ref|XP_002282297.1|	PREDICTED: subtilisin-like protease-like [Vitis vinifera]	56.99	93	39	1	14	292	615	706	1e-27	115
TRINITY_DN14262_c0_g1_i1	gi|225428961|ref|XP_002263900.1|	PREDICTED: uncharacterized protein LOC100253131 [Vitis vinifera] >gi|296083067|emb|CBI22471.3| unnamed protein product [Vitis vinifera]	91.94	62	5	0	13	198	99	160	4e-34	125
TRINITY_DN1170_c0_g1_i1	gi|225429750|ref|XP_002282410.1|	PREDICTED: coatomer subunit beta-1 [Vitis vinifera] >gi|147845891|emb|CAN82167.1| hypothetical protein VITISV_023269 [Vitis vinifera]	69.18	159	48	1	14	490	106	263	2e-70	238
TRINITY_DN1307_c0_g1_i1	gi|225429822|ref|XP_002280812.1|	PREDICTED: NAC domain-containing protein 100 [Vitis vinifera] >gi|296081784|emb|CBI20789.3| unnamed protein product [Vitis vinifera]	41.18	85	33	3	16	237	176	254	6e-06	52
TRINITY_DN1307_c0_g2_i1	gi|225429822|ref|XP_002280812.1|	PREDICTED: NAC domain-containing protein 100 [Vitis vinifera] >gi|296081784|emb|CBI20789.3| unnamed protein product [Vitis vinifera]	46.84	79	28	4	16	210	176	254	7e-08	57.4
TRINITY_DN34638_c0_g1_i1	gi|225430033|ref|XP_002284239.1|	PREDICTED: beta-adaptin-like protein A [Vitis vinifera] >gi|296081892|emb|CBI20897.3| unnamed protein product [Vitis vinifera]	53.16	79	16	2	64	243	339	415	3e-14	74.3
TRINITY_DN438_c0_g2_i1	gi|225430267|ref|XP_002285083.1|	PREDICTED: probable carboxylesterase 17 [Vitis vinifera]	56.63	83	34	1	13	255	226	308	4e-25	105
TRINITY_DN438_c0_g1_i1	gi|225430273|ref|XP_002285088.1|	PREDICTED: probable carboxylesterase 17 [Vitis vinifera] >gi|296082030|emb|CBI21035.3| unnamed protein product [Vitis vinifera]	59.65	57	23	0	38	208	252	308	5e-16	79.3
TRINITY_DN3917_c0_g1_i1	gi|225430289|ref|XP_002285126.1|	PREDICTED: EIN3-binding F-box protein 1-like [Vitis vinifera]	59.69	129	52	0	17	403	489	617	1e-40	152
TRINITY_DN10441_c0_g1_i1	gi|225430295|ref|XP_002282684.1|	PREDICTED: G-type lectin S-receptor-like serine/threonine-protein kinase SD2-5-like [Vitis vinifera]	79.47	190	39	0	4	573	472	661	4e-104	328
TRINITY_DN5774_c0_g3_i1	gi|225430302|ref|XP_002285168.1|	PREDICTED: putative clathrin assembly protein At2g25430-like [Vitis vinifera]	83.33	114	17	1	71	412	262	373	5e-59	204
TRINITY_DN5774_c0_g4_i1	gi|225430302|ref|XP_002285168.1|	PREDICTED: putative clathrin assembly protein At2g25430-like [Vitis vinifera]	85.19	108	16	0	14	337	262	369	2e-58	201
TRINITY_DN5774_c0_g5_i1	gi|225430302|ref|XP_002285168.1|	PREDICTED: putative clathrin assembly protein At2g25430-like [Vitis vinifera]	82.46	114	18	1	71	412	262	373	1e-58	202
TRINITY_DN3099_c0_g1_i1	gi|225430356|ref|XP_002285293.1|	PREDICTED: uncharacterized protein LOC100261073 isoform 1 [Vitis vinifera]	71.43	112	32	0	28	363	283	394	3e-48	175
TRINITY_DN3099_c0_g2_i1	gi|225430356|ref|XP_002285293.1|	PREDICTED: uncharacterized protein LOC100261073 isoform 1 [Vitis vinifera]	73.61	144	38	0	11	442	283	426	1e-67	230
TRINITY_DN3642_c0_g1_i1	gi|225430744|ref|XP_002266704.1|	PREDICTED: sugar transporter ERD6-like 6 [Vitis vinifera] >gi|297735148|emb|CBI17510.3| unnamed protein product [Vitis vinifera] >gi|310877886|gb|ADP37174.1| putative ERD6-like transporter [Vitis vinifera]	59.42	69	2	1	19	225	66	108	3e-11	67.4
TRINITY_DN2413_c0_g1_i1	gi|225430774|ref|XP_002267140.1|	PREDICTED: scarecrow-like protein 4-like [Vitis vinifera]	60	75	28	1	22	246	523	595	1e-21	97.4
TRINITY_DN2413_c0_g2_i1	gi|225430774|ref|XP_002267140.1|	PREDICTED: scarecrow-like protein 4-like [Vitis vinifera]	58.67	75	29	1	21	245	523	595	3e-21	96.7
TRINITY_DN24212_c0_g1_i1	gi|225430794|ref|XP_002270711.1|	PREDICTED: acidic leucine-rich nuclear phosphoprotein 32-related protein-like [Vitis vinifera]	77.78	72	15	1	5	220	9	79	7e-28	117
TRINITY_DN10854_c0_g1_i1	gi|225431011|ref|XP_002272725.1|	PREDICTED: uncharacterized protein LOC100241127 [Vitis vinifera]	60	80	31	1	12	251	49	127	6e-25	108
TRINITY_DN34511_c0_g1_i1	gi|225431640|ref|XP_002263211.1|	PREDICTED: probable L-type lectin-domain containing receptor kinase S.5 [Vitis vinifera]	55.65	124	41	5	12	371	248	361	4e-30	123
TRINITY_DN35704_c0_g1_i1	gi|225431865|ref|XP_002275330.1|	PREDICTED: COBRA-like protein 7 [Vitis vinifera] >gi|296083290|emb|CBI22926.3| unnamed protein product [Vitis vinifera]	68.25	63	20	0	14	202	240	302	2e-23	102
TRINITY_DN27693_c0_g1_i1	gi|225432134|ref|XP_002274619.1|	PREDICTED: probable beta-D-xylosidase 5-like [Vitis vinifera]	64.86	37	13	0	217	327	123	159	1e-06	55.5
TRINITY_DN8089_c0_g1_i1	gi|225432384|ref|XP_002276706.1|	PREDICTED: uncharacterized protein LOC100251108 [Vitis vinifera]	67.74	62	20	0	15	200	90	151	6e-25	103
TRINITY_DN7908_c0_g1_i1	gi|225432484|ref|XP_002279111.1|	PREDICTED: uncharacterized protein LOC100244278 [Vitis vinifera]	56.14	114	42	1	14	331	73	186	2e-28	116
TRINITY_DN20390_c0_g1_i1	gi|225432542|ref|XP_002277699.1|	PREDICTED: basic 7S globulin-like [Vitis vinifera]	78.69	61	13	0	15	197	249	309	1e-21	95.9
TRINITY_DN36145_c0_g1_i1	gi|225432636|ref|XP_002278244.1|	PREDICTED: primary amine oxidase [Vitis vinifera] >gi|297737034|emb|CBI26235.3| unnamed protein product [Vitis vinifera]	66.67	36	12	0	38	145	180	215	2e-08	58.5
TRINITY_DN1226_c0_g1_i1	gi|225432718|ref|XP_002282888.1|	PREDICTED: parafibromin-like [Vitis vinifera]	63.46	104	37	1	51	359	27	130	1e-38	144
TRINITY_DN20114_c0_g1_i1	gi|225432742|ref|XP_002279134.1|	PREDICTED: pentatricopeptide repeat-containing protein At3g22690 [Vitis vinifera]	55.41	74	33	0	15	236	262	335	1e-21	98.2
TRINITY_DN2027_c0_g1_i1	gi|225433302|ref|XP_002282386.1|	PREDICTED: histone-lysine N-methyltransferase, H3 lysine-9, H3 lysine-27, H4 lysine-20 and cytosine specific SUVH2 [Vitis vinifera]	76.81	69	16	0	12	218	233	301	2e-27	113
TRINITY_DN12078_c0_g1_i1	gi|225433434|ref|XP_002285667.1|	PREDICTED: dihydroxy-acid dehydratase-like [Vitis vinifera]	86.67	60	8	0	13	192	61	120	2e-28	115
TRINITY_DN5014_c0_g1_i1	gi|225433481|ref|XP_002264386.1|	PREDICTED: putative pentatricopeptide repeat-containing protein At1g03510 [Vitis vinifera] >gi|298205226|emb|CBI17285.3| unnamed protein product [Vitis vinifera]	55.07	69	30	1	5	211	122	189	4e-15	77.8
TRINITY_DN5014_c0_g2_i1	gi|225433481|ref|XP_002264386.1|	PREDICTED: putative pentatricopeptide repeat-containing protein At1g03510 [Vitis vinifera] >gi|298205226|emb|CBI17285.3| unnamed protein product [Vitis vinifera]	55.07	69	30	1	5	211	122	189	8e-15	77
TRINITY_DN35503_c0_g1_i1	gi|225433894|ref|XP_002266580.1|	PREDICTED: U5 small nuclear ribonucleoprotein 200 kDa helicase [Vitis vinifera]	82.19	73	13	0	13	231	2013	2085	3e-33	132
TRINITY_DN25214_c0_g1_i1	gi|225434036|ref|XP_002274005.1|	PREDICTED: uncharacterized protein LOC100264616 [Vitis vinifera] >gi|147788706|emb|CAN65294.1| hypothetical protein VITISV_017781 [Vitis vinifera]	47.06	85	39	3	27	263	40	124	2e-10	62.8
TRINITY_DN35360_c0_g1_i1	gi|225434273|ref|XP_002276453.1|	PREDICTED: pentatricopeptide repeat-containing protein At5g65560 [Vitis vinifera] >gi|296084392|emb|CBI24780.3| unnamed protein product [Vitis vinifera]	42.47	186	99	4	17	562	29	210	2e-44	167
TRINITY_DN28231_c0_g1_i1	gi|225434299|ref|XP_002275951.1|	PREDICTED: RING finger and transmembrane domain-containing protein 2-like [Vitis vinifera]	100	31	0	0	14	106	383	413	5e-19	79.3
TRINITY_DN25868_c0_g1_i1	gi|225434512|ref|XP_002278434.1|	PREDICTED: pentatricopeptide repeat-containing protein At2g30100, chloroplastic [Vitis vinifera]	70.15	67	20	0	12	212	153	219	3e-23	101
TRINITY_DN6444_c0_g1_i1	gi|225434540|ref|XP_002276855.1|	PREDICTED: clathrin heavy chain 2 [Vitis vinifera] >gi|297745873|emb|CBI15929.3| unnamed protein product [Vitis vinifera]	71.84	103	5	1	15	323	1495	1573	9e-37	144
TRINITY_DN31880_c0_g1_i1	gi|225434592|ref|XP_002278579.1|	PREDICTED: uncharacterized protein LOC100262214 [Vitis vinifera]	62.5	64	23	1	15	206	27	89	4e-13	72
TRINITY_DN3029_c0_g1_i1	gi|225434678|ref|XP_002280416.1|	PREDICTED: laccase-4 [Vitis vinifera] >gi|297745946|emb|CBI16002.3| unnamed protein product [Vitis vinifera]	83.82	68	11	0	212	415	95	162	9e-44	126
TRINITY_DN13080_c0_g1_i1	gi|225434861|ref|XP_002280641.1|	PREDICTED: L-type lectin-domain containing receptor kinase IV.2 [Vitis vinifera]	62.75	102	33	2	15	308	506	606	2e-35	137
TRINITY_DN3769_c0_g1_i1	gi|225435808|ref|XP_002285758.1|	PREDICTED: uncharacterized protein LOC100260398 [Vitis vinifera] >gi|147795871|emb|CAN61044.1| hypothetical protein VITISV_037529 [Vitis vinifera]	75.56	90	22	0	11	280	122	211	2e-43	151
TRINITY_DN16378_c0_g1_i1	gi|225435808|ref|XP_002285758.1|	PREDICTED: uncharacterized protein LOC100260398 [Vitis vinifera] >gi|147795871|emb|CAN61044.1| hypothetical protein VITISV_037529 [Vitis vinifera]	72.73	44	12	0	17	148	168	211	1e-14	73.9
TRINITY_DN3892_c0_g2_i1	gi|225435838|ref|XP_002283803.1|	PREDICTED: indole-3-acetate O-methyltransferase 1-like [Vitis vinifera]	55.88	102	40	2	132	437	65	161	2e-27	113
TRINITY_DN22794_c0_g1_i1	gi|225435838|ref|XP_002283803.1|	PREDICTED: indole-3-acetate O-methyltransferase 1-like [Vitis vinifera]	86.11	36	5	0	19	126	343	378	3e-12	70.5
TRINITY_DN24382_c0_g1_i1	gi|225435838|ref|XP_002283803.1|	PREDICTED: indole-3-acetate O-methyltransferase 1-like [Vitis vinifera]	75.71	70	17	0	16	225	163	232	3e-28	113
TRINITY_DN32192_c0_g1_i1	gi|225435838|ref|XP_002283803.1|	PREDICTED: indole-3-acetate O-methyltransferase 1-like [Vitis vinifera]	75.71	70	17	0	11	220	273	342	4e-31	121
TRINITY_DN6695_c0_g1_i1	gi|225436482|ref|XP_002275679.1|	PREDICTED: probable glucuronoxylan glucuronosyltransferase IRX7 [Vitis vinifera] >gi|297734915|emb|CBI17149.3| unnamed protein product [Vitis vinifera]	54.69	64	6	1	19	210	272	312	3e-12	70.1
TRINITY_DN36577_c0_g1_i1	gi|225436845|ref|XP_002270749.1|	PREDICTED: tankyrase-2-like [Vitis vinifera]	56.76	74	32	0	14	235	378	451	2e-19	93.2
TRINITY_DN35876_c0_g1_i1	gi|225437154|ref|XP_002280618.1|	PREDICTED: heat stress transcription factor A-6b [Vitis vinifera]	63.59	184	49	2	15	512	107	290	4e-66	217
TRINITY_DN29568_c0_g1_i1	gi|225437300|ref|XP_002263353.1|	PREDICTED: putative indole-3-acetic acid-amido synthetase GH3.9 [Vitis vinifera]	72.22	36	10	0	7	114	96	131	1e-09	64.7
TRINITY_DN28263_c0_g1_i1	gi|225437604|ref|XP_002271259.1|	PREDICTED: stachyose synthase [Vitis vinifera]	91.8	61	5	0	16	198	614	674	2e-31	129
TRINITY_DN17400_c0_g1_i1	gi|225437734|ref|XP_002280642.1|	PREDICTED: protein phosphatase 2C 32-like [Vitis vinifera]	74.51	102	24	1	13	312	49	150	3e-28	118
TRINITY_DN151_c0_g1_i1	gi|225438015|ref|XP_002270968.1|	PREDICTED: probable LRR receptor-like serine/threonine-protein kinase At4g08850-like [Vitis vinifera]	63.93	61	22	0	57	239	375	435	8e-16	81.6
TRINITY_DN151_c0_g2_i1	gi|225438015|ref|XP_002270968.1|	PREDICTED: probable LRR receptor-like serine/threonine-protein kinase At4g08850-like [Vitis vinifera]	62.63	99	37	0	15	311	375	473	1e-21	99.8
TRINITY_DN28777_c0_g1_i1	gi|225438410|ref|XP_002275881.1|	PREDICTED: amino acid permease 2 isoform 1 [Vitis vinifera]	76.72	116	27	0	16	363	366	481	6e-47	168
TRINITY_DN28257_c0_g1_i1	gi|225438545|ref|XP_002279670.1|	PREDICTED: cytochrome P450 86B1 [Vitis vinifera]	48.94	141	59	2	23	418	244	380	3e-33	131
TRINITY_DN28059_c0_g1_i1	gi|225438595|ref|XP_002280620.1|	PREDICTED: cytochrome P450 71A1 [Vitis vinifera]	66.04	53	18	0	14	172	440	492	3e-17	83.6
TRINITY_DN5606_c2_g1_i1	gi|225438611|ref|XP_002276585.1|	PREDICTED: DAZ-associated protein 1-like [Vitis vinifera]	58.24	91	38	0	257	529	47	137	3e-41	119
TRINITY_DN21747_c0_g1_i1	gi|225439002|ref|XP_002284455.1|	PREDICTED: 60S ribosomal protein L26-1 isoform 1 [Vitis vinifera] >gi|359480547|ref|XP_003632488.1| PREDICTED: 60S ribosomal protein L26-1-like [Vitis vinifera] >gi|359480553|ref|XP_003632490.1| PREDICTED: 60S ribosomal protein L26-1 isoform 2 [Vitis vinifera] >gi|359480556|ref|XP_003632491.1| PREDICTED: 60S ribosomal protein L26-1 isoform 3 [Vitis vinifera] >gi|147772865|emb|CAN75906.1| hypothet…	87.1	31	4	0	3	95	71	101	4e-10	61.6
TRINITY_DN21747_c0_g2_i1	gi|225439002|ref|XP_002284455.1|	PREDICTED: 60S ribosomal protein L26-1 isoform 1 [Vitis vinifera] >gi|359480547|ref|XP_003632488.1| PREDICTED: 60S ribosomal protein L26-1-like [Vitis vinifera] >gi|359480553|ref|XP_003632490.1| PREDICTED: 60S ribosomal protein L26-1 isoform 2 [Vitis vinifera] >gi|359480556|ref|XP_003632491.1| PREDICTED: 60S ribosomal protein L26-1 isoform 3 [Vitis vinifera] >gi|147772865|emb|CAN75906.1| hypothet…	87.1	31	4	0	3	95	71	101	4e-10	61.6
TRINITY_DN17035_c0_g1_i1	gi|225439022|ref|XP_002263078.1|	PREDICTED: trehalose-phosphate phosphatase [Vitis vinifera] >gi|296090615|emb|CBI40999.3| unnamed protein product [Vitis vinifera]	76.92	39	9	0	15	131	86	124	1e-17	72.8
TRINITY_DN590_c0_g2_i1	gi|225439260|ref|XP_002263631.1|	PREDICTED: uncharacterized protein LOC100254786 [Vitis vinifera]	77.14	35	8	0	91	195	317	351	2e-07	56.6
TRINITY_DN5437_c0_g2_i1	gi|225439327|ref|XP_002269188.1|	PREDICTED: protein LURP-one-related 8 [Vitis vinifera] >gi|296089330|emb|CBI39102.3| unnamed protein product [Vitis vinifera]	58.33	84	33	1	145	390	1	84	7e-23	102
TRINITY_DN26575_c0_g1_i1	gi|225439442|ref|XP_002264659.1|	PREDICTED: digalactosyldiacylglycerol synthase 1, chloroplastic-like [Vitis vinifera]	61.54	65	16	2	15	182	45	109	9e-14	74.7
TRINITY_DN2825_c0_g1_i1	gi|225439452|ref|XP_002267438.1|	PREDICTED: E3 ubiquitin-protein ligase PUB23-like [Vitis vinifera]	58.06	186	77	1	15	572	227	411	1e-63	213
TRINITY_DN2825_c0_g2_i1	gi|225439452|ref|XP_002267438.1|	PREDICTED: E3 ubiquitin-protein ligase PUB23-like [Vitis vinifera]	58.6	186	76	1	15	572	227	411	4e-64	214
TRINITY_DN4906_c0_g1_i1	gi|225439452|ref|XP_002267438.1|	PREDICTED: E3 ubiquitin-protein ligase PUB23-like [Vitis vinifera]	39.78	93	43	2	15	254	136	228	3e-11	67.4
TRINITY_DN4906_c0_g3_i1	gi|225439452|ref|XP_002267438.1|	PREDICTED: E3 ubiquitin-protein ligase PUB23-like [Vitis vinifera]	39.78	93	43	2	15	254	136	228	3e-11	67.4
TRINITY_DN26094_c0_g1_i1	gi|225439751|ref|XP_002273172.1|	PREDICTED: pentatricopeptide repeat-containing protein At3g09650, chloroplastic-like [Vitis vinifera]	78.57	126	17	1	12	359	519	644	1e-59	205
TRINITY_DN4884_c1_g1_i1	gi|225439838|ref|XP_002274342.1|	PREDICTED: uncharacterized protein LOC100267121 [Vitis vinifera]	62.64	91	34	0	10	282	160	250	3e-31	125
TRINITY_DN13258_c0_g1_i1	gi|225439894|ref|XP_002275070.1|	PREDICTED: uncharacterized protein LOC100248201 [Vitis vinifera] >gi|297741561|emb|CBI32693.3| unnamed protein product [Vitis vinifera]	65.38	52	17	1	100	255	48	98	3e-12	70.9
TRINITY_DN2297_c0_g1_i1	gi|225439994|ref|XP_002276233.1|	PREDICTED: BTB/POZ domain-containing protein At5g03250 [Vitis vinifera]	64.84	128	42	3	17	400	77	201	3e-48	174
TRINITY_DN2297_c0_g2_i1	gi|225439994|ref|XP_002276233.1|	PREDICTED: BTB/POZ domain-containing protein At5g03250 [Vitis vinifera]	64.84	128	42	3	17	400	77	201	3e-48	174
TRINITY_DN6503_c0_g1_i1	gi|225440019|ref|XP_002276457.1|	PREDICTED: proline-rich receptor-like protein kinase PERK8-like [Vitis vinifera]	46.84	79	33	2	14	250	289	358	9e-10	63.2
TRINITY_DN14593_c0_g1_i1	gi|225440095|ref|XP_002282661.1|	PREDICTED: probable auxin efflux carrier component 1c-like isoform 3 [Vitis vinifera]	76.98	126	20	2	14	364	170	295	2e-38	145
TRINITY_DN6202_c0_g1_i1	gi|225440839|ref|XP_002276333.1|	PREDICTED: pentatricopeptide repeat-containing protein At1g11290-like [Vitis vinifera]	64.1	117	42	0	5	355	118	234	7e-47	169
TRINITY_DN34839_c0_g1_i1	gi|225440839|ref|XP_002276333.1|	PREDICTED: pentatricopeptide repeat-containing protein At1g11290-like [Vitis vinifera]	61.96	92	35	0	21	296	19	110	3e-30	122
TRINITY_DN11136_c0_g1_i1	gi|225441417|ref|XP_002278955.1|	PREDICTED: uncharacterized protein LOC100260592 [Vitis vinifera]	83.33	30	5	0	16	105	1	30	4e-06	53.5
TRINITY_DN10316_c0_g1_i1	gi|225442345|ref|XP_002281092.1|	PREDICTED: 40S ribosomal protein S15a-5 [Vitis vinifera] >gi|147768437|emb|CAN69268.1| hypothetical protein VITISV_043644 [Vitis vinifera] >gi|297743113|emb|CBI35980.3| unnamed protein product [Vitis vinifera]	55.56	54	22	2	40	201	1	52	4e-08	55.8
TRINITY_DN11642_c0_g1_i1	gi|225442579|ref|XP_002279118.1|	PREDICTED: acyl-coenzyme A thioesterase 13 [Vitis vinifera]	46.3	54	29	0	131	292	100	153	7e-10	62
TRINITY_DN2107_c0_g2_i1	gi|225442669|ref|XP_002284754.1|	PREDICTED: protein SYS1 homolog [Vitis vinifera] >gi|297743295|emb|CBI36162.3| unnamed protein product [Vitis vinifera]	84.21	57	9	0	134	304	1	57	6e-24	99.8
TRINITY_DN1089_c0_g1_i1	gi|225443288|ref|XP_002274399.1|	PREDICTED: probable xyloglucan glycosyltransferase 5 [Vitis vinifera]	63.54	96	31	1	247	522	148	243	3e-54	137
TRINITY_DN1089_c0_g2_i1	gi|225443288|ref|XP_002274399.1|	PREDICTED: probable xyloglucan glycosyltransferase 5 [Vitis vinifera]	63.54	96	31	1	247	522	148	243	3e-54	137
TRINITY_DN5771_c0_g1_i1	gi|225443304|ref|XP_002274542.1|	PREDICTED: sugar transport protein 8-like [Vitis vinifera]	57.14	49	21	0	142	288	319	367	4e-09	62.4
TRINITY_DN13857_c0_g1_i1	gi|225443429|ref|XP_002269450.1|	PREDICTED: uncharacterized protein LOC100263288 [Vitis vinifera] >gi|297735740|emb|CBI18427.3| unnamed protein product [Vitis vinifera]	61.84	76	26	2	16	240	166	239	1e-21	95.1
TRINITY_DN4968_c0_g1_i1	gi|225443437|ref|XP_002269849.1|	PREDICTED: cycloartenol Synthase [Vitis vinifera] >gi|297735735|emb|CBI18422.3| unnamed protein product [Vitis vinifera]	76.67	30	7	0	15	104	1	30	4e-08	60.1
TRINITY_DN4968_c0_g2_i1	gi|225443437|ref|XP_002269849.1|	PREDICTED: cycloartenol Synthase [Vitis vinifera] >gi|297735735|emb|CBI18422.3| unnamed protein product [Vitis vinifera]	76.67	30	7	0	15	104	1	30	5e-08	60.1
TRINITY_DN4968_c0_g3_i1	gi|225443437|ref|XP_002269849.1|	PREDICTED: cycloartenol Synthase [Vitis vinifera] >gi|297735735|emb|CBI18422.3| unnamed protein product [Vitis vinifera]	76.67	30	7	0	15	104	1	30	5e-08	60.1
TRINITY_DN4968_c0_g4_i1	gi|225443437|ref|XP_002269849.1|	PREDICTED: cycloartenol Synthase [Vitis vinifera] >gi|297735735|emb|CBI18422.3| unnamed protein product [Vitis vinifera]	76.67	30	7	0	15	104	1	30	4e-08	60.1
TRINITY_DN12044_c0_g1_i1	gi|225443504|ref|XP_002271913.1|	PREDICTED: 3'-N-debenzoyl-2'-deoxytaxol N-benzoyltransferase [Vitis vinifera] >gi|297740475|emb|CBI30657.3| unnamed protein product [Vitis vinifera]	36.84	114	64	1	2	343	185	290	5e-15	79.3
TRINITY_DN31552_c0_g1_i1	gi|225443714|ref|XP_002265079.1|	PREDICTED: pentatricopeptide repeat-containing protein At4g18840-like [Vitis vinifera]	54.01	137	63	0	4	414	109	245	7e-46	166
TRINITY_DN19231_c0_g1_i1	gi|225443794|ref|XP_002272882.1|	PREDICTED: peroxisome biogenesis protein 7 [Vitis vinifera]	76.03	121	29	0	12	374	48	168	1e-59	197
TRINITY_DN26820_c0_g1_i1	gi|225443872|ref|XP_002270153.1|	PREDICTED: glucan endo-1,3-beta-glucosidase 11 [Vitis vinifera] >gi|297740728|emb|CBI30910.3| unnamed protein product [Vitis vinifera]	77.22	79	18	0	16	252	184	262	1e-35	134
TRINITY_DN546_c0_g1_i1	gi|225444053|ref|XP_002263371.1|	PREDICTED: monoglyceride lipase-like [Vitis vinifera]	71.88	32	9	0	201	296	264	295	2e-08	51.6
TRINITY_DN36859_c0_g1_i1	gi|225444053|ref|XP_002263371.1|	PREDICTED: monoglyceride lipase-like [Vitis vinifera]	61.4	57	22	0	16	186	93	149	3e-06	52
TRINITY_DN11078_c0_g1_i1	gi|225444918|ref|XP_002279617.1|	PREDICTED: uncharacterized protein LOC100266211 [Vitis vinifera]	40	160	54	5	15	482	1	122	5e-16	85.5
TRINITY_DN4961_c0_g1_i1	gi|225444926|ref|XP_002279655.1|	PREDICTED: uncharacterized protein LOC100255927 [Vitis vinifera]	62.04	137	44	2	11	406	181	314	1e-42	157
TRINITY_DN4961_c0_g2_i1	gi|225444926|ref|XP_002279655.1|	PREDICTED: uncharacterized protein LOC100255927 [Vitis vinifera]	82.84	134	23	0	11	412	181	314	3e-72	235
TRINITY_DN1604_c0_g3_i1	gi|225445082|ref|XP_002280395.1|	PREDICTED: receptor-like protein kinase HSL1-like [Vitis vinifera]	53.66	123	57	0	9	377	159	281	6e-34	135
TRINITY_DN1604_c0_g4_i1	gi|225445082|ref|XP_002280395.1|	PREDICTED: receptor-like protein kinase HSL1-like [Vitis vinifera]	51.68	149	69	1	9	455	159	304	3e-38	148
TRINITY_DN27158_c0_g1_i1	gi|225445082|ref|XP_002280395.1|	PREDICTED: receptor-like protein kinase HSL1-like [Vitis vinifera]	58.16	98	41	0	15	308	112	209	1e-19	93.6
TRINITY_DN8511_c0_g1_i1	gi|225445374|ref|XP_002281645.1|	PREDICTED: pentatricopeptide repeat-containing protein At5g55740, chloroplastic-like [Vitis vinifera]	54.55	121	54	1	18	380	49	168	7e-30	124
TRINITY_DN14473_c0_g1_i1	gi|225445388|ref|XP_002284977.1|	PREDICTED: GDP-mannose transporter GONST4 [Vitis vinifera]	80.95	168	31	1	13	516	153	319	3e-88	273
TRINITY_DN27606_c0_g1_i1	gi|225445388|ref|XP_002284977.1|	PREDICTED: GDP-mannose transporter GONST4 [Vitis vinifera]	92.59	54	4	0	14	175	57	110	1e-26	108
TRINITY_DN5208_c0_g1_i1	gi|225445394|ref|XP_002284986.1|	PREDICTED: 3-ketoacyl-CoA synthase 11 [Vitis vinifera] >gi|147838768|emb|CAN67313.1| hypothetical protein VITISV_014119 [Vitis vinifera]	52.04	98	47	0	13	306	23	120	3e-28	116
TRINITY_DN16882_c0_g1_i1	gi|225445394|ref|XP_002284986.1|	PREDICTED: 3-ketoacyl-CoA synthase 11 [Vitis vinifera] >gi|147838768|emb|CAN67313.1| hypothetical protein VITISV_014119 [Vitis vinifera]	75.51	98	23	1	115	405	1	98	5e-40	150
TRINITY_DN18467_c0_g1_i1	gi|225445408|ref|XP_002281787.1|	PREDICTED: potassium channel AKT1-like [Vitis vinifera]	85.71	63	9	0	30	218	436	498	3e-28	120
TRINITY_DN8701_c0_g1_i1	gi|225445726|ref|XP_002270946.1|	PREDICTED: protein WAX2 isoform 2 [Vitis vinifera] >gi|297743728|emb|CBI36611.3| unnamed protein product [Vitis vinifera]	69.23	39	12	0	14	130	55	93	7e-11	67.4
TRINITY_DN15269_c0_g1_i1	gi|225445732|ref|XP_002271684.1|	PREDICTED: uncharacterized protein LOC100243286 [Vitis vinifera]	79.59	49	10	0	1	147	27	75	5e-18	84.7
TRINITY_DN33822_c0_g1_i1	gi|225445732|ref|XP_002271684.1|	PREDICTED: uncharacterized protein LOC100243286 [Vitis vinifera]	67.65	102	32	1	231	536	1	101	3e-19	91.7
TRINITY_DN31487_c0_g1_i1	gi|225445871|ref|XP_002276173.1|	PREDICTED: probable GMP synthase [glutamine-hydrolyzing] [Vitis vinifera] >gi|297743642|emb|CBI36525.3| unnamed protein product [Vitis vinifera]	52.94	85	32	4	15	248	25	108	1e-06	54.3
TRINITY_DN7030_c0_g1_i1	gi|225445899|ref|XP_002262697.1|	PREDICTED: 60S ribosomal protein L7-4 [Vitis vinifera]	57.14	70	27	2	247	456	168	234	2e-12	72.8
TRINITY_DN2032_c0_g1_i1	gi|225446154|ref|XP_002276768.1|	PREDICTED: pathogenesis-related protein PR-1 [Vitis vinifera] >gi|297735334|emb|CBI17774.3| unnamed protein product [Vitis vinifera]	66.67	60	20	0	20	199	59	118	7e-20	87.8
TRINITY_DN4977_c0_g1_i1	gi|225446728|ref|XP_002278170.1|	PREDICTED: germin-like protein 9-3 [Vitis vinifera]	81.82	77	14	0	16	246	77	153	5e-35	129
TRINITY_DN4977_c0_g2_i1	gi|225446728|ref|XP_002278170.1|	PREDICTED: germin-like protein 9-3 [Vitis vinifera]	74.24	132	33	1	16	408	77	208	4e-49	170
TRINITY_DN7410_c0_g1_i1	gi|225446759|ref|XP_002282932.1|	PREDICTED: protein TRANSPARENT TESTA 12 [Vitis vinifera] >gi|302143501|emb|CBI22062.3| unnamed protein product [Vitis vinifera]	72.92	96	26	0	143	430	189	284	2e-40	151
TRINITY_DN34526_c0_g1_i1	gi|225446765|ref|XP_002278399.1|	PREDICTED: transcription factor PIF5-like [Vitis vinifera]	67.65	34	11	0	201	302	317	350	1e-06	41.2
TRINITY_DN9544_c0_g1_i1	gi|225446811|ref|XP_002283428.1|	PREDICTED: vacuolar protein sorting-associated protein 16 homolog [Vitis vinifera] >gi|302143532|emb|CBI22093.3| unnamed protein product [Vitis vinifera]	70.59	85	25	0	13	267	87	171	6e-38	144
TRINITY_DN29479_c0_g1_i1	gi|225446819|ref|XP_002279329.1|	PREDICTED: conserved oligomeric Golgi complex subunit 5 [Vitis vinifera] >gi|302143539|emb|CBI22100.3| unnamed protein product [Vitis vinifera]	77.3	141	32	0	17	439	314	454	1e-69	235
TRINITY_DN36092_c0_g1_i1	gi|225446987|ref|XP_002266264.1|	PREDICTED: TBC1 domain family member 2A [Vitis vinifera] >gi|297739137|emb|CBI28788.3| unnamed protein product [Vitis vinifera]	68.06	72	16	2	16	231	19	83	1e-23	101
TRINITY_DN5235_c0_g1_i1	gi|225446995|ref|XP_002266937.1|	PREDICTED: fasciclin-like arabinogalactan protein 7 isoform 2 [Vitis vinifera] >gi|225446997|ref|XP_002266986.1| PREDICTED: fasciclin-like arabinogalactan protein 7 isoform 3 [Vitis vinifera] >gi|225446999|ref|XP_002266893.1| PREDICTED: fasciclin-like arabinogalactan protein 7 isoform 1 [Vitis vinifera] >gi|147823112|emb|CAN73020.1| hypothetical protein VITISV_004046 [Vitis vinifera]	70.47	149	44	0	57	503	41	189	1e-70	225
TRINITY_DN5235_c0_g2_i1	gi|225446995|ref|XP_002266937.1|	PREDICTED: fasciclin-like arabinogalactan protein 7 isoform 2 [Vitis vinifera] >gi|225446997|ref|XP_002266986.1| PREDICTED: fasciclin-like arabinogalactan protein 7 isoform 3 [Vitis vinifera] >gi|225446999|ref|XP_002266893.1| PREDICTED: fasciclin-like arabinogalactan protein 7 isoform 1 [Vitis vinifera] >gi|147823112|emb|CAN73020.1| hypothetical protein VITISV_004046 [Vitis vinifera]	70.47	149	44	0	57	503	41	189	2e-70	225
TRINITY_DN3148_c0_g1_i1	gi|225447043|ref|XP_002269269.1|	PREDICTED: pentatricopeptide repeat-containing protein At5g66520-like [Vitis vinifera]	47.25	182	96	0	15	560	302	483	3e-51	184
TRINITY_DN2093_c0_g1_i1	gi|225447159|ref|XP_002275775.1|	PREDICTED: zinc finger CCCH domain-containing protein 12 [Vitis vinifera] >gi|297739220|emb|CBI28871.3| unnamed protein product [Vitis vinifera]	60	55	17	1	197	361	22	71	5e-12	71.2
TRINITY_DN22801_c0_g1_i1	gi|225447308|ref|XP_002280024.1|	PREDICTED: isocitrate lyase-like [Vitis vinifera]	75.63	119	29	0	15	371	295	413	1e-56	195
TRINITY_DN29701_c0_g1_i1	gi|225447326|ref|XP_002280274.1|	PREDICTED: peroxidase 3 [Vitis vinifera]	74.19	62	16	0	123	308	9	70	2e-23	104
TRINITY_DN3487_c0_g1_i1	gi|225447372|ref|XP_002280993.1|	PREDICTED: uncharacterized protein LOC100256871 [Vitis vinifera]	69.7	33	10	0	141	239	2	34	1e-06	52
TRINITY_DN5006_c0_g1_i1	gi|225447600|ref|XP_002272703.1|	PREDICTED: protein DGCR14 [Vitis vinifera]	66.2	71	20	1	2	202	285	355	2e-20	92.8
TRINITY_DN797_c0_g1_i1	gi|225447675|ref|XP_002275913.1|	PREDICTED: anthocyanin 5-aromatic acyltransferase [Vitis vinifera] >gi|296081274|emb|CBI18018.3| unnamed protein product [Vitis vinifera]	51.97	152	68	3	34	480	26	175	2e-40	152
TRINITY_DN34121_c0_g1_i1	gi|225448055|ref|XP_002275577.1|	PREDICTED: putative elongation of fatty acids protein DDB_G0272012-like [Vitis vinifera]	64.06	64	20	1	12	203	105	165	3e-14	73.6
TRINITY_DN16602_c0_g1_i1	gi|225448385|ref|XP_002269465.1|	PREDICTED: clathrin light chain 2-like [Vitis vinifera]	73.81	42	10	1	59	184	108	148	2e-10	64.3
TRINITY_DN34461_c0_g2_i1	gi|225448439|ref|XP_002272022.1|	PREDICTED: putative serine/threonine-protein kinase-like protein CCR3-like [Vitis vinifera]	76.19	42	9	1	85	207	381	422	7e-12	71.2
TRINITY_DN21394_c0_g1_i1	gi|225448469|ref|XP_002269697.1|	PREDICTED: uncharacterized protein LOC100243314 [Vitis vinifera]	90.91	33	3	0	141	239	292	324	1e-14	71.2
TRINITY_DN1843_c0_g1_i1	gi|225448617|ref|XP_002278980.1|	PREDICTED: probable peptide/nitrate transporter At2g40460 [Vitis vinifera] >gi|297736523|emb|CBI25394.3| unnamed protein product [Vitis vinifera]	68.25	63	20	0	16	204	497	559	4e-20	94.7
TRINITY_DN1843_c0_g2_i1	gi|225448617|ref|XP_002278980.1|	PREDICTED: probable peptide/nitrate transporter At2g40460 [Vitis vinifera] >gi|297736523|emb|CBI25394.3| unnamed protein product [Vitis vinifera]	68.25	63	20	0	16	204	497	559	4e-20	94.7
TRINITY_DN3756_c0_g1_i1	gi|225448823|ref|XP_002282354.1|	PREDICTED: splicing factor 3B subunit 3-like [Vitis vinifera]	50	140	58	4	13	408	578	713	2e-16	85.5
TRINITY_DN3756_c0_g2_i1	gi|225448823|ref|XP_002282354.1|	PREDICTED: splicing factor 3B subunit 3-like [Vitis vinifera]	50.36	139	57	4	13	405	579	713	3e-16	85.1
TRINITY_DN3756_c0_g3_i1	gi|225448823|ref|XP_002282354.1|	PREDICTED: splicing factor 3B subunit 3-like [Vitis vinifera]	49.19	124	51	4	13	360	594	713	8e-11	68.6
TRINITY_DN3756_c0_g4_i1	gi|225448823|ref|XP_002282354.1|	PREDICTED: splicing factor 3B subunit 3-like [Vitis vinifera]	49.19	124	51	4	13	360	594	713	6e-11	68.9
TRINITY_DN26706_c0_g1_i1	gi|225449126|ref|XP_002277282.1|	PREDICTED: protein IQ-DOMAIN 1-like [Vitis vinifera]	52.78	72	26	3	11	205	337	407	5e-06	52.8
TRINITY_DN10470_c0_g1_i1	gi|225449130|ref|XP_002277407.1|	PREDICTED: mitochondrial substrate carrier family protein C [Vitis vinifera] >gi|296086059|emb|CBI31500.3| unnamed protein product [Vitis vinifera]	33.33	156	77	5	15	407	2	155	8e-11	68.9
TRINITY_DN8485_c0_g1_i1	gi|225449473|ref|XP_002278402.1|	PREDICTED: scarecrow-like protein 14-like [Vitis vinifera]	55.36	56	23	1	18	179	70	125	8e-09	60.5
TRINITY_DN2994_c0_g4_i1	gi|225449611|ref|XP_002284111.1|	PREDICTED: zinc finger protein ZAT12-like [Vitis vinifera]	53.12	64	12	3	1	141	1	63	4e-07	55.5
TRINITY_DN21068_c0_g1_i1	gi|225449704|ref|XP_002268365.1|	PREDICTED: uncharacterized protein LOC100243738 [Vitis vinifera]	67.44	43	14	0	17	145	422	464	1e-10	65.9
TRINITY_DN2219_c0_g1_i1	gi|225449746|ref|XP_002268973.1|	PREDICTED: uncharacterized protein LOC100260933 [Vitis vinifera]	78.08	73	16	0	9	227	145	217	8e-32	125
TRINITY_DN5121_c0_g3_i1	gi|225449991|ref|XP_002273748.1|	PREDICTED: protein PNS1 [Vitis vinifera] >gi|297736338|emb|CBI24976.3| unnamed protein product [Vitis vinifera]	73.47	49	13	0	3	149	361	409	1e-18	92.4
TRINITY_DN35328_c0_g1_i1	gi|225450071|ref|XP_002274296.1|	PREDICTED: protein OBERON 4-like [Vitis vinifera]	69.14	81	20	3	23	253	536	615	3e-23	103
TRINITY_DN3982_c0_g1_i1	gi|225450265|ref|XP_002269745.1|	PREDICTED: uncharacterized protein LOC100242579 [Vitis vinifera]	70	70	20	1	15	221	237	306	6e-24	103
TRINITY_DN3982_c0_g2_i1	gi|225450265|ref|XP_002269745.1|	PREDICTED: uncharacterized protein LOC100242579 [Vitis vinifera]	72.22	90	24	1	10	276	237	326	4e-36	137
TRINITY_DN3982_c0_g3_i1	gi|225450265|ref|XP_002269745.1|	PREDICTED: uncharacterized protein LOC100242579 [Vitis vinifera]	68.57	70	21	1	15	221	237	306	2e-23	102
TRINITY_DN3982_c0_g4_i1	gi|225450265|ref|XP_002269745.1|	PREDICTED: uncharacterized protein LOC100242579 [Vitis vinifera]	72.22	90	24	1	10	276	237	326	4e-36	137
TRINITY_DN30003_c0_g1_i1	gi|225450446|ref|XP_002279795.1|	PREDICTED: isopenicillin N epimerase-like isoform 1 [Vitis vinifera] >gi|359487585|ref|XP_003633615.1| PREDICTED: isopenicillin N epimerase-like isoform 2 [Vitis vinifera]	77.38	84	19	0	15	266	75	158	3e-36	137
TRINITY_DN34177_c0_g2_i1	gi|225450460|ref|XP_002276666.1|	PREDICTED: uncharacterized protein LOC100254519 [Vitis vinifera] >gi|296089841|emb|CBI39660.3| unnamed protein product [Vitis vinifera]	65.06	83	29	0	27	275	411	493	2e-28	116
TRINITY_DN5762_c1_g1_i1	gi|225450488|ref|XP_002276945.1|	PREDICTED: polygalacturonase At1g48100 [Vitis vinifera] >gi|296089826|emb|CBI39645.3| unnamed protein product [Vitis vinifera]	70.31	64	19	0	106	297	69	132	3e-23	102
TRINITY_DN36047_c0_g1_i1	gi|225450508|ref|XP_002277072.1|	PREDICTED: auxin-induced protein 5NG4 [Vitis vinifera]	47.19	89	20	1	34	300	109	170	1e-15	79.7
TRINITY_DN5622_c0_g1_i1	gi|225450829|ref|XP_002279749.1|	PREDICTED: uncharacterized protein LOC100244224 [Vitis vinifera] >gi|296089674|emb|CBI39493.3| unnamed protein product [Vitis vinifera]	61.19	67	26	0	232	432	35	101	2e-17	85.9
TRINITY_DN5622_c0_g2_i1	gi|225450829|ref|XP_002279749.1|	PREDICTED: uncharacterized protein LOC100244224 [Vitis vinifera] >gi|296089674|emb|CBI39493.3| unnamed protein product [Vitis vinifera]	61.19	67	26	0	292	492	35	101	3e-17	85.9
TRINITY_DN5622_c0_g3_i1	gi|225450829|ref|XP_002279749.1|	PREDICTED: uncharacterized protein LOC100244224 [Vitis vinifera] >gi|296089674|emb|CBI39493.3| unnamed protein product [Vitis vinifera]	61.19	67	26	0	232	432	35	101	2e-17	85.9
TRINITY_DN5622_c0_g6_i1	gi|225450829|ref|XP_002279749.1|	PREDICTED: uncharacterized protein LOC100244224 [Vitis vinifera] >gi|296089674|emb|CBI39493.3| unnamed protein product [Vitis vinifera]	61.19	67	26	0	292	492	35	101	3e-17	85.9
TRINITY_DN3805_c0_g1_i1	gi|225451243|ref|XP_002276425.1|	PREDICTED: uncharacterized protein LOC100253879 [Vitis vinifera]	44.76	105	52	3	42	350	292	392	4e-14	77.4
TRINITY_DN3805_c0_g2_i1	gi|225451243|ref|XP_002276425.1|	PREDICTED: uncharacterized protein LOC100253879 [Vitis vinifera]	44.76	105	52	3	40	348	292	392	2e-14	77.8
TRINITY_DN3805_c0_g3_i1	gi|225451243|ref|XP_002276425.1|	PREDICTED: uncharacterized protein LOC100253879 [Vitis vinifera]	44.76	105	52	3	42	350	292	392	2e-14	77.8
TRINITY_DN3805_c0_g4_i1	gi|225451243|ref|XP_002276425.1|	PREDICTED: uncharacterized protein LOC100253879 [Vitis vinifera]	44.76	105	52	3	40	348	292	392	4e-14	77.4
TRINITY_DN5767_c1_g1_i1	gi|225451243|ref|XP_002276425.1|	PREDICTED: uncharacterized protein LOC100253879 [Vitis vinifera]	56.52	92	38	1	45	320	302	391	2e-20	93.6
TRINITY_DN5767_c1_g2_i1	gi|225451243|ref|XP_002276425.1|	PREDICTED: uncharacterized protein LOC100253879 [Vitis vinifera]	56.52	92	38	1	21	296	302	391	2e-20	93.2
TRINITY_DN5767_c1_g3_i1	gi|225451243|ref|XP_002276425.1|	PREDICTED: uncharacterized protein LOC100253879 [Vitis vinifera]	61.7	94	30	4	45	320	302	391	6e-27	111
TRINITY_DN5767_c1_g4_i1	gi|225451243|ref|XP_002276425.1|	PREDICTED: uncharacterized protein LOC100253879 [Vitis vinifera]	61.7	94	30	4	21	296	302	391	7e-27	111
TRINITY_DN17623_c0_g1_i1	gi|225451243|ref|XP_002276425.1|	PREDICTED: uncharacterized protein LOC100253879 [Vitis vinifera]	56.52	92	38	1	44	319	302	391	5e-20	92.4
TRINITY_DN16355_c0_g1_i1	gi|225451363|ref|XP_002263205.1|	PREDICTED: PHD finger protein MALE MEIOCYTE DEATH 1 [Vitis vinifera] >gi|147772045|emb|CAN73422.1| hypothetical protein VITISV_032904 [Vitis vinifera] >gi|296087078|emb|CBI33452.3| unnamed protein product [Vitis vinifera]	49.44	89	45	0	16	282	524	612	4e-20	94
TRINITY_DN33454_c0_g1_i1	gi|225451426|ref|XP_002273717.1|	PREDICTED: F-box/kelch-repeat protein At3g27150-like [Vitis vinifera]	67.83	143	46	0	13	441	266	408	1e-62	209
TRINITY_DN17211_c0_g1_i1	gi|225451428|ref|XP_002273749.1|	PREDICTED: SWI/SNF complex component SNF12 homolog [Vitis vinifera]	75.6	168	41	0	8	511	165	332	9e-75	244
TRINITY_DN5423_c0_g5_i1	gi|225451453|ref|XP_002269951.1|	PREDICTED: ribonucleoside-diphosphate reductase small chain [Vitis vinifera] >gi|147804660|emb|CAN64484.1| hypothetical protein VITISV_012640 [Vitis vinifera]	85.48	124	18	0	15	386	189	312	2e-69	223
TRINITY_DN27465_c0_g1_i1	gi|225451673|ref|XP_002278174.1|	PREDICTED: uncharacterized protein LOC100261750 [Vitis vinifera]	53.44	131	44	7	10	357	66	194	3e-28	112
TRINITY_DN27652_c0_g1_i1	gi|225451675|ref|XP_002276426.1|	PREDICTED: uncharacterized protein LOC100253147 [Vitis vinifera] >gi|147801393|emb|CAN74736.1| hypothetical protein VITISV_044236 [Vitis vinifera] >gi|296082236|emb|CBI21241.3| unnamed protein product [Vitis vinifera]	47.73	88	29	4	13	249	45	124	1e-07	55.8
TRINITY_DN23518_c0_g1_i1	gi|225451852|ref|XP_002278481.1|	PREDICTED: GDSL esterase/lipase 7-like [Vitis vinifera]	84.62	39	6	0	440	556	38	76	6e-13	75.1
TRINITY_DN11222_c0_g1_i1	gi|225452030|ref|XP_002283795.1|	PREDICTED: LOB domain-containing protein 41 [Vitis vinifera] >gi|147795554|emb|CAN72182.1| hypothetical protein VITISV_004355 [Vitis vinifera]	73.02	63	16	1	13	201	3	64	2e-22	99
TRINITY_DN1832_c0_g1_i1	gi|225452186|ref|XP_002265881.1|	PREDICTED: prohibitin-1, mitochondrial [Vitis vinifera]	79.03	124	26	0	15	386	156	279	4e-48	167
TRINITY_DN37284_c0_g1_i1	gi|225452458|ref|XP_002274361.1|	PREDICTED: L-aspartate oxidase 1-like [Vitis vinifera]	70.41	98	29	0	16	309	508	605	4e-41	152
TRINITY_DN30205_c0_g1_i1	gi|225452566|ref|XP_002280584.1|	PREDICTED: zinc finger AN1 domain-containing stress-associated protein 12 [Vitis vinifera] >gi|296087723|emb|CBI34979.3| unnamed protein product [Vitis vinifera]	66.07	56	17	1	56	217	35	90	2e-14	74.3
TRINITY_DN12146_c0_g1_i1	gi|225452646|ref|XP_002281856.1|	PREDICTED: protein SEC13 homolog [Vitis vinifera] >gi|147809687|emb|CAN73348.1| hypothetical protein VITISV_040760 [Vitis vinifera]	91.43	105	9	0	37	351	157	261	7e-62	202
TRINITY_DN32630_c0_g1_i1	gi|225452668|ref|XP_002276684.1|	PREDICTED: putative pentatricopeptide repeat-containing protein At3g28640-like [Vitis vinifera]	42.17	83	46	1	8	256	221	301	1e-12	72
TRINITY_DN31173_c0_g1_i1	gi|225452893|ref|XP_002278719.1|	PREDICTED: pentatricopeptide repeat-containing protein At5g15340, mitochondrial-like [Vitis vinifera]	47.34	169	85	2	22	528	183	347	1e-48	177
TRINITY_DN3476_c0_g1_i1	gi|225452988|ref|XP_002262784.1|	PREDICTED: uncharacterized protein LOC100258751 [Vitis vinifera] >gi|147858253|emb|CAN83921.1| hypothetical protein VITISV_011842 [Vitis vinifera]	90	130	13	0	11	400	389	518	3e-76	251
TRINITY_DN19665_c1_g1_i1	gi|225453152|ref|XP_002272930.1|	PREDICTED: pentatricopeptide repeat-containing protein At1g77360, mitochondrial-like [Vitis vinifera]	53.85	78	36	0	2	235	296	373	2e-20	93.6
TRINITY_DN201_c0_g1_i1	gi|225453336|ref|XP_002270305.1|	PREDICTED: glutaminyl-tRNA synthetase [Vitis vinifera] >gi|297734636|emb|CBI16687.3| unnamed protein product [Vitis vinifera]	60.98	41	16	0	242	364	1	41	8e-10	52.4
TRINITY_DN3560_c0_g1_i1	gi|225454492|ref|XP_002281157.1|	PREDICTED: uncharacterized protein LOC100248200 [Vitis vinifera]	80.61	98	19	0	15	308	275	372	2e-49	174
TRINITY_DN3560_c0_g2_i1	gi|225454492|ref|XP_002281157.1|	PREDICTED: uncharacterized protein LOC100248200 [Vitis vinifera]	80.61	98	19	0	15	308	275	372	2e-49	174
TRINITY_DN3560_c0_g3_i1	gi|225454492|ref|XP_002281157.1|	PREDICTED: uncharacterized protein LOC100248200 [Vitis vinifera]	80.61	98	19	0	15	308	275	372	2e-49	174
TRINITY_DN4050_c0_g1_i1	gi|225454601|ref|XP_002265002.1|	PREDICTED: tuftelin-interacting protein 11-like [Vitis vinifera]	67.66	167	51	2	16	510	221	386	3e-48	177
TRINITY_DN4050_c0_g3_i1	gi|225454601|ref|XP_002265002.1|	PREDICTED: tuftelin-interacting protein 11-like [Vitis vinifera]	56.17	324	105	8	13	921	80	387	1e-70	245
TRINITY_DN5777_c0_g1_i1	gi|225454783|ref|XP_002274896.1|	PREDICTED: cellulose synthase-like protein D3-like [Vitis vinifera]	74.75	99	21	1	13	309	41	135	9e-43	160
TRINITY_DN5777_c0_g3_i1	gi|225454783|ref|XP_002274896.1|	PREDICTED: cellulose synthase-like protein D3-like [Vitis vinifera]	73.33	90	20	1	13	282	41	126	1e-36	142
TRINITY_DN5777_c0_g5_i1	gi|225454783|ref|XP_002274896.1|	PREDICTED: cellulose synthase-like protein D3-like [Vitis vinifera]	74.77	107	21	2	24	344	26	126	4e-42	158
TRINITY_DN5777_c0_g7_i1	gi|225454783|ref|XP_002274896.1|	PREDICTED: cellulose synthase-like protein D3-like [Vitis vinifera]	75.76	99	20	1	46	342	32	126	5e-42	158
TRINITY_DN5777_c0_g8_i1	gi|225454783|ref|XP_002274896.1|	PREDICTED: cellulose synthase-like protein D3-like [Vitis vinifera]	74.75	99	21	1	13	309	41	135	9e-43	160
TRINITY_DN5777_c0_g10_i1	gi|225454783|ref|XP_002274896.1|	PREDICTED: cellulose synthase-like protein D3-like [Vitis vinifera]	75.76	99	20	1	48	344	32	126	5e-42	158
TRINITY_DN5777_c0_g11_i1	gi|225454783|ref|XP_002274896.1|	PREDICTED: cellulose synthase-like protein D3-like [Vitis vinifera]	74.75	99	21	1	13	309	41	135	9e-43	160
TRINITY_DN5777_c0_g12_i1	gi|225454783|ref|XP_002274896.1|	PREDICTED: cellulose synthase-like protein D3-like [Vitis vinifera]	77.78	63	14	0	17	205	73	135	3e-26	111
TRINITY_DN5777_c0_g13_i1	gi|225454783|ref|XP_002274896.1|	PREDICTED: cellulose synthase-like protein D3-like [Vitis vinifera]	75.86	116	22	2	24	371	26	135	4e-48	176
TRINITY_DN5777_c0_g14_i1	gi|225454783|ref|XP_002274896.1|	PREDICTED: cellulose synthase-like protein D3-like [Vitis vinifera]	76.85	108	21	1	48	371	32	135	1e-46	171
TRINITY_DN5777_c0_g15_i1	gi|225454783|ref|XP_002274896.1|	PREDICTED: cellulose synthase-like protein D3-like [Vitis vinifera]	75.86	116	22	2	24	371	26	135	4e-48	176
TRINITY_DN5777_c0_g16_i1	gi|225454783|ref|XP_002274896.1|	PREDICTED: cellulose synthase-like protein D3-like [Vitis vinifera]	73.33	90	20	1	13	282	41	126	1e-36	142
TRINITY_DN22597_c0_g1_i1	gi|225454783|ref|XP_002274896.1|	PREDICTED: cellulose synthase-like protein D3-like [Vitis vinifera]	71.3	108	24	1	20	343	35	135	4e-35	139
TRINITY_DN23657_c0_g1_i1	gi|225455064|ref|XP_002263969.1|	PREDICTED: F-box protein At5g07670 [Vitis vinifera]	61.7	47	18	0	15	155	200	246	6e-12	68.6
TRINITY_DN162_c0_g1_i1	gi|225455167|ref|XP_002269909.1|	PREDICTED: UNC93-like protein C922.05c [Vitis vinifera] >gi|302144007|emb|CBI23112.3| unnamed protein product [Vitis vinifera]	72.73	33	9	0	15	113	7	39	9e-08	58.2
TRINITY_DN15850_c0_g1_i1	gi|225455384|ref|XP_002277933.1|	PREDICTED: probable phosphatidylinositol 4-kinase type 2-beta At1g26270-like [Vitis vinifera]	52.25	178	62	1	13	477	88	265	3e-52	185
TRINITY_DN6846_c0_g1_i1	gi|225455487|ref|XP_002280303.1|	PREDICTED: calcium-dependent protein kinase 25-like [Vitis vinifera]	84.21	76	11	1	102	326	188	263	5e-36	137
TRINITY_DN596_c0_g1_i1	gi|225455740|ref|XP_002273441.1|	PREDICTED: uncharacterized protein LOC100268065 [Vitis vinifera]	54.74	95	35	2	160	420	324	418	8e-28	115
TRINITY_DN13371_c0_g1_i1	gi|225456335|ref|XP_002280125.1|	PREDICTED: uncharacterized protein LOC100249081 [Vitis vinifera] >gi|297734426|emb|CBI15673.3| unnamed protein product [Vitis vinifera]	56.25	96	34	2	13	276	73	168	7e-19	88.2
TRINITY_DN1522_c0_g1_i1	gi|225456719|ref|XP_002268090.1|	PREDICTED: pentatricopeptide repeat-containing protein At4g18750, chloroplastic-like [Vitis vinifera]	53.45	116	53	1	2	349	165	279	1e-32	129
TRINITY_DN32953_c0_g1_i1	gi|225456789|ref|XP_002275305.1|	PREDICTED: lysine-specific demethylase REF6-like [Vitis vinifera]	70	60	18	0	2	181	112	171	4e-14	76.3
TRINITY_DN1842_c0_g2_i1	gi|225456846|ref|XP_002276473.1|	PREDICTED: uncharacterized protein LOC100253501 [Vitis vinifera]	65.79	228	78	0	17	700	145	372	5e-106	329
TRINITY_DN29823_c0_g1_i1	gi|225456884|ref|XP_002277390.1|	PREDICTED: pentatricopeptide repeat-containing protein At3g48250, chloroplastic-like [Vitis vinifera]	66.2	71	24	0	7	219	297	367	3e-27	102
TRINITY_DN36326_c0_g1_i1	gi|225456884|ref|XP_002277390.1|	PREDICTED: pentatricopeptide repeat-containing protein At3g48250, chloroplastic-like [Vitis vinifera]	65.06	83	29	0	6	254	269	351	2e-28	116
TRINITY_DN14826_c0_g1_i1	gi|225456924|ref|XP_002278083.1|	PREDICTED: probable spermidine synthase-like [Vitis vinifera]	65.96	94	28	3	16	288	213	305	7e-32	124
TRINITY_DN1581_c0_g1_i1	gi|225457211|ref|XP_002284021.1|	PREDICTED: presenilin-like protein At2g29900-like [Vitis vinifera]	53.39	118	30	4	20	307	245	359	2e-21	96.3
TRINITY_DN28707_c0_g1_i1	gi|225457339|ref|XP_002284698.1|	PREDICTED: uncharacterized protein LOC100260477 [Vitis vinifera]	60	70	28	0	110	319	219	288	5e-18	65.5
TRINITY_DN15168_c0_g1_i1	gi|225457373|ref|XP_002284825.1|	PREDICTED: NAC domain-containing protein 100 isoform 1 [Vitis vinifera] >gi|147810455|emb|CAN69806.1| hypothetical protein VITISV_019654 [Vitis vinifera]	54.08	98	17	1	35	328	11	80	6e-25	105
TRINITY_DN2607_c1_g1_i1	gi|225457491|ref|XP_002267777.1|	PREDICTED: pentatricopeptide repeat-containing protein At2g22070 [Vitis vinifera] >gi|296087996|emb|CBI35279.3| unnamed protein product [Vitis vinifera]	73.75	80	21	0	2	241	329	408	6e-33	128
TRINITY_DN1731_c0_g1_i1	gi|225458036|ref|XP_002280360.1|	PREDICTED: pentatricopeptide repeat-containing protein At1g25360 [Vitis vinifera]	77.78	99	22	0	15	311	595	693	9e-50	177
TRINITY_DN6183_c0_g1_i1	gi|225458143|ref|XP_002280937.1|	PREDICTED: cysteine proteinase RD21a [Vitis vinifera] >gi|302142569|emb|CBI19772.3| unnamed protein product [Vitis vinifera]	52.11	71	34	0	165	377	26	96	1e-18	90.1
TRINITY_DN5548_c0_g1_i1	gi|225458271|ref|XP_002282403.1|	PREDICTED: 3-ketoacyl-CoA synthase 4-like isoform 1 [Vitis vinifera]	90.12	81	8	0	40	282	428	508	4e-47	167
TRINITY_DN14835_c0_g1_i1	gi|225458301|ref|XP_002282736.1|	PREDICTED: glucan endo-1,3-beta-glucosidase 7 [Vitis vinifera] >gi|302142484|emb|CBI19687.3| unnamed protein product [Vitis vinifera]	60	100	37	1	13	303	74	173	5e-29	117
TRINITY_DN2071_c0_g1_i1	gi|225458360|ref|XP_002281759.1|	PREDICTED: peroxisomal membrane protein 11A [Vitis vinifera] >gi|302142451|emb|CBI19654.3| unnamed protein product [Vitis vinifera]	59.52	84	30	2	1	240	177	260	3e-13	72.8
TRINITY_DN1858_c0_g1_i1	gi|225458649|ref|XP_002282833.1|	PREDICTED: subtilisin-like protease [Vitis vinifera]	44.62	130	71	1	15	401	369	498	9e-32	129
TRINITY_DN1858_c0_g2_i1	gi|225458649|ref|XP_002282833.1|	PREDICTED: subtilisin-like protease [Vitis vinifera]	44.62	130	71	1	15	401	369	498	9e-32	129
TRINITY_DN24381_c0_g1_i1	gi|225458898|ref|XP_002285433.1|	PREDICTED: uncharacterized protein LOC100267736 [Vitis vinifera] >gi|302142168|emb|CBI19371.3| unnamed protein product [Vitis vinifera]	64.29	56	19	1	14	181	36	90	2e-10	61.6
TRINITY_DN54_c0_g1_i1	gi|225458916|ref|XP_002285486.1|	PREDICTED: probable xyloglucan glycosyltransferase 12 [Vitis vinifera]	59.32	59	24	0	17	193	96	154	5e-16	80.9
TRINITY_DN858_c0_g1_i1	gi|225458916|ref|XP_002285486.1|	PREDICTED: probable xyloglucan glycosyltransferase 12 [Vitis vinifera]	51.65	91	44	0	15	287	96	186	2e-24	106
TRINITY_DN858_c0_g2_i1	gi|225458916|ref|XP_002285486.1|	PREDICTED: probable xyloglucan glycosyltransferase 12 [Vitis vinifera]	50.55	91	45	0	15	287	96	186	7e-24	104
TRINITY_DN31812_c0_g1_i1	gi|225458978|ref|XP_002283609.1|	PREDICTED: multidrug and toxin extrusion protein 1 [Vitis vinifera] >gi|147802486|emb|CAN77415.1| hypothetical protein VITISV_000475 [Vitis vinifera]	79.31	58	12	0	13	186	397	454	1e-09	62.4
TRINITY_DN4562_c0_g1_i1	gi|225459022|ref|XP_002285611.1|	PREDICTED: pentatricopeptide repeat-containing protein At1g09900-like isoform 1 [Vitis vinifera]	69.23	78	21	1	7	240	332	406	2e-30	117
TRINITY_DN4562_c0_g2_i1	gi|225459022|ref|XP_002285611.1|	PREDICTED: pentatricopeptide repeat-containing protein At1g09900-like isoform 1 [Vitis vinifera]	68.85	61	16	1	14	196	349	406	7e-22	88.6
TRINITY_DN30201_c0_g1_i1	gi|225459312|ref|XP_002284166.1|	PREDICTED: uncharacterized protein LOC100262645 [Vitis vinifera] >gi|302141953|emb|CBI19156.3| unnamed protein product [Vitis vinifera]	58.7	46	11	1	82	195	70	115	4e-07	53.5
TRINITY_DN23649_c0_g1_i1	gi|225459599|ref|XP_002285868.1|	PREDICTED: replication factor C subunit 5 [Vitis vinifera] >gi|302141794|emb|CBI18997.3| unnamed protein product [Vitis vinifera]	80	65	13	0	15	209	63	127	5e-28	112
TRINITY_DN13933_c0_g1_i1	gi|225459777|ref|XP_002285906.1|	PREDICTED: glutathione S-transferase PARB [Vitis vinifera] >gi|147780605|emb|CAN69111.1| hypothetical protein VITISV_031837 [Vitis vinifera] >gi|302141701|emb|CBI18904.3| unnamed protein product [Vitis vinifera]	56.84	95	37	2	15	290	68	161	8e-22	96.3
TRINITY_DN5732_c0_g3_i1	gi|225459789|ref|XP_002284795.1|	PREDICTED: F-box protein SKIP23-like [Vitis vinifera]	36.32	212	104	8	83	703	202	387	2e-18	92
TRINITY_DN5732_c0_g4_i1	gi|225459789|ref|XP_002284795.1|	PREDICTED: F-box protein SKIP23-like [Vitis vinifera]	36.79	212	103	8	83	703	202	387	7e-20	95.9
TRINITY_DN2269_c0_g1_i1	gi|225459820|ref|XP_002284820.1|	PREDICTED: neutral ceramidase-like [Vitis vinifera]	66.67	87	26	1	15	275	279	362	2e-31	127
TRINITY_DN29860_c0_g1_i1	gi|225460466|ref|XP_002267316.1|	PREDICTED: G-type lectin S-receptor-like serine/threonine-protein kinase At1g34300 [Vitis vinifera]	100	51	0	0	13	165	499	549	8e-26	108
TRINITY_DN2499_c0_g1_i1	gi|225460662|ref|XP_002267096.1|	PREDICTED: uncharacterized protein LOC100257198 isoform 1 [Vitis vinifera] >gi|359493118|ref|XP_003634513.1| PREDICTED: uncharacterized protein LOC100257198 isoform 2 [Vitis vinifera]	54.55	55	21	1	26	178	1	55	2e-10	67
TRINITY_DN2499_c0_g2_i1	gi|225460662|ref|XP_002267096.1|	PREDICTED: uncharacterized protein LOC100257198 isoform 1 [Vitis vinifera] >gi|359493118|ref|XP_003634513.1| PREDICTED: uncharacterized protein LOC100257198 isoform 2 [Vitis vinifera]	54.55	55	21	1	26	178	1	55	2e-10	67
TRINITY_DN5466_c0_g3_i1	gi|225460662|ref|XP_002267096.1|	PREDICTED: uncharacterized protein LOC100257198 isoform 1 [Vitis vinifera] >gi|359493118|ref|XP_003634513.1| PREDICTED: uncharacterized protein LOC100257198 isoform 2 [Vitis vinifera]	70.83	72	20	1	16	231	304	374	1e-22	98.2
TRINITY_DN5765_c0_g1_i1	gi|225460662|ref|XP_002267096.1|	PREDICTED: uncharacterized protein LOC100257198 isoform 1 [Vitis vinifera] >gi|359493118|ref|XP_003634513.1| PREDICTED: uncharacterized protein LOC100257198 isoform 2 [Vitis vinifera]	63.64	55	16	1	28	180	1	55	9e-13	73.9
TRINITY_DN5765_c0_g2_i1	gi|225460662|ref|XP_002267096.1|	PREDICTED: uncharacterized protein LOC100257198 isoform 1 [Vitis vinifera] >gi|359493118|ref|XP_003634513.1| PREDICTED: uncharacterized protein LOC100257198 isoform 2 [Vitis vinifera]	58.49	53	18	1	28	174	3	55	5e-10	62.8
TRINITY_DN4674_c0_g1_i1	gi|225460755|ref|XP_002276126.1|	PREDICTED: vacuolar protein 8 [Vitis vinifera] >gi|297737544|emb|CBI26745.3| unnamed protein product [Vitis vinifera]	55.56	99	44	0	16	312	142	240	5e-24	103
TRINITY_DN3163_c0_g1_i1	gi|225460763|ref|XP_002274004.1|	PREDICTED: uncharacterized protein LOC100255436 [Vitis vinifera] >gi|297737539|emb|CBI26740.3| unnamed protein product [Vitis vinifera]	96.77	31	1	0	14	106	52	82	2e-11	63.9
TRINITY_DN3163_c1_g1_i1	gi|225460763|ref|XP_002274004.1|	PREDICTED: uncharacterized protein LOC100255436 [Vitis vinifera] >gi|297737539|emb|CBI26740.3| unnamed protein product [Vitis vinifera]	96.55	29	1	0	1	87	53	81	3e-10	60.5
TRINITY_DN8777_c0_g1_i1	gi|225461197|ref|XP_002283211.1|	PREDICTED: DAG protein, chloroplastic isoform 1 [Vitis vinifera] >gi|359493924|ref|XP_003634693.1| PREDICTED: DAG protein, chloroplastic isoform 2 [Vitis vinifera]	77.03	74	14	1	31	243	55	128	7e-26	109
TRINITY_DN33247_c0_g1_i1	gi|225461342|ref|XP_002284614.1|	PREDICTED: uncharacterized protein LOC100246927 [Vitis vinifera] >gi|302143064|emb|CBI20359.3| unnamed protein product [Vitis vinifera]	68	75	24	0	14	238	193	267	1e-27	112
TRINITY_DN19432_c0_g1_i1	gi|225461377|ref|XP_002284734.1|	PREDICTED: uncharacterized protein LOC100260721 isoform 2 [Vitis vinifera] >gi|302143046|emb|CBI20341.3| unnamed protein product [Vitis vinifera]	57.14	77	32	1	8	238	110	185	1e-20	91.3
TRINITY_DN3990_c0_g1_i1	gi|225461616|ref|XP_002283002.1|	PREDICTED: transcription factor GTE4-like [Vitis vinifera]	65.97	144	35	4	28	423	173	314	3e-49	176
TRINITY_DN7481_c0_g1_i1	gi|225461701|ref|XP_002283201.1|	PREDICTED: anaphase-promoting complex subunit 6 [Vitis vinifera] >gi|302142883|emb|CBI20178.3| unnamed protein product [Vitis vinifera]	79.41	34	7	0	256	357	53	86	1e-07	58.5
TRINITY_DN5795_c0_g1_i1	gi|225461712|ref|XP_002283237.1|	PREDICTED: putative pentatricopeptide repeat-containing protein At1g53330-like [Vitis vinifera]	50.51	196	93	3	6	593	264	455	4e-56	196
TRINITY_DN10565_c0_g1_i1	gi|225461937|ref|XP_002268825.1|	PREDICTED: probable L-type lectin-domain containing receptor kinase S.7-like [Vitis vinifera]	82.67	75	13	0	15	239	456	530	4e-36	137
TRINITY_DN36832_c0_g1_i1	gi|225462017|ref|XP_002273570.1|	PREDICTED: protein transport protein SFT2 [Vitis vinifera] >gi|296089976|emb|CBI39795.3| unnamed protein product [Vitis vinifera]	62.3	61	18	1	24	206	158	213	3e-12	70.5
TRINITY_DN16571_c0_g1_i1	gi|225463024|ref|XP_002265610.1|	PREDICTED: uncharacterized protein LOC100263642 [Vitis vinifera]	47	100	25	2	17	316	94	165	6e-15	80.5
TRINITY_DN18587_c1_g1_i1	gi|225463024|ref|XP_002265610.1|	PREDICTED: uncharacterized protein LOC100263642 [Vitis vinifera]	61.43	70	24	1	159	368	414	480	4e-18	90.5
TRINITY_DN8058_c0_g1_i1	gi|225463075|ref|XP_002263429.1|	PREDICTED: 3-ketoacyl-CoA synthase 11-like [Vitis vinifera]	77.78	99	22	0	1	297	387	485	2e-49	174
TRINITY_DN8058_c0_g2_i1	gi|225463075|ref|XP_002263429.1|	PREDICTED: 3-ketoacyl-CoA synthase 11-like [Vitis vinifera]	78.16	87	19	0	14	274	399	485	4e-42	153
TRINITY_DN1474_c0_g1_i1	gi|225464208|ref|XP_002264706.1|	PREDICTED: putative kinase-like protein TMKL1-like [Vitis vinifera]	72.22	108	24	2	82	390	314	420	1e-36	141
TRINITY_DN30832_c0_g1_i1	gi|225464217|ref|XP_002265712.1|	PREDICTED: thioredoxin-like protein 4B isoform 1 [Vitis vinifera] >gi|359480353|ref|XP_003632435.1| PREDICTED: thioredoxin-like protein 4B isoform 2 [Vitis vinifera] >gi|297744299|emb|CBI37269.3| unnamed protein product [Vitis vinifera]	86.54	52	7	0	15	170	45	96	4e-23	96.7
TRINITY_DN4746_c0_g1_i1	gi|225464225|ref|XP_002265748.1|	PREDICTED: uncharacterized protein LOC100252818 [Vitis vinifera] >gi|297744303|emb|CBI37273.3| unnamed protein product [Vitis vinifera]	85	80	12	0	13	252	103	182	2e-41	147
TRINITY_DN3393_c0_g1_i1	gi|225464234|ref|XP_002267063.1|	PREDICTED: putative vesicle-associated membrane protein 726 isoform 1 [Vitis vinifera] >gi|297744308|emb|CBI37278.3| unnamed protein product [Vitis vinifera]	87.8	41	5	0	156	278	24	64	1e-17	84
TRINITY_DN6545_c0_g1_i1	gi|225464350|ref|XP_002273318.1|	PREDICTED: structural maintenance of chromosomes protein 3-like [Vitis vinifera]	89.09	55	6	0	2	166	1148	1202	4e-23	103
TRINITY_DN9439_c0_g1_i1	gi|225464832|ref|XP_002272243.1|	PREDICTED: aspartic proteinase nepenthesin-2-like [Vitis vinifera]	50	70	29	3	13	207	253	321	6e-11	66.2
TRINITY_DN22113_c0_g1_i1	gi|225464884|ref|XP_002273425.1|	PREDICTED: mRNA-decapping enzyme-like protein [Vitis vinifera] >gi|296084878|emb|CBI28287.3| unnamed protein product [Vitis vinifera]	90.91	55	5	0	55	219	1	55	2e-26	110
TRINITY_DN12841_c0_g1_i1	gi|225464908|ref|XP_002273453.1|	PREDICTED: germin-like protein 9-3 [Vitis vinifera] >gi|296084889|emb|CBI28298.3| unnamed protein product [Vitis vinifera]	63.24	68	25	0	13	216	55	122	1e-20	90.9
TRINITY_DN9685_c0_g1_i1	gi|225464912|ref|XP_002273528.1|	PREDICTED: germin-like protein 9-3 [Vitis vinifera] >gi|296084890|emb|CBI28299.3| unnamed protein product [Vitis vinifera]	80.28	71	13	1	16	225	103	173	1e-29	114
TRINITY_DN25139_c0_g1_i1	gi|225465200|ref|XP_002264444.1|	PREDICTED: ras-related protein RABA2a [Vitis vinifera] >gi|297739506|emb|CBI29688.3| unnamed protein product [Vitis vinifera]	89.84	128	13	0	21	404	59	186	2e-78	242
TRINITY_DN27742_c0_g1_i1	gi|225465641|ref|XP_002270476.1|	PREDICTED: pentatricopeptide repeat-containing protein At5g08305-like [Vitis vinifera]	59.18	98	40	0	1	294	110	207	5e-34	132
TRINITY_DN29597_c0_g1_i1	gi|225465680|ref|XP_002272282.1|	PREDICTED: isochorismatase-like isoform 1 [Vitis vinifera] >gi|359484032|ref|XP_003633056.1| PREDICTED: isochorismatase-like isoform 2 [Vitis vinifera]	67.16	67	22	0	84	284	14	80	2e-26	106
TRINITY_DN19085_c0_g1_i1	gi|225465722|ref|XP_002263158.1|	PREDICTED: UDP-glycosyltransferase 85A2 isoform 1 [Vitis vinifera]	71.13	97	28	0	16	306	365	461	2e-46	166
TRINITY_DN1398_c0_g1_i1	gi|225465732|ref|XP_002263989.1|	PREDICTED: UDP-glycosyltransferase 85A3 isoform 1 [Vitis vinifera]	53.7	108	48	1	22	345	182	287	3e-29	118
TRINITY_DN1220_c0_g1_i1	gi|225466051|ref|XP_002263650.1|	PREDICTED: pentatricopeptide repeat-containing protein At4g25270, chloroplastic [Vitis vinifera] >gi|296084180|emb|CBI24568.3| unnamed protein product [Vitis vinifera]	55.67	97	42	1	14	304	266	361	2e-28	116
TRINITY_DN1220_c0_g2_i1	gi|225466051|ref|XP_002263650.1|	PREDICTED: pentatricopeptide repeat-containing protein At4g25270, chloroplastic [Vitis vinifera] >gi|296084180|emb|CBI24568.3| unnamed protein product [Vitis vinifera]	52.21	113	53	1	16	354	266	377	4e-32	127
TRINITY_DN15533_c0_g1_i1	gi|225466051|ref|XP_002263650.1|	PREDICTED: pentatricopeptide repeat-containing protein At4g25270, chloroplastic [Vitis vinifera] >gi|296084180|emb|CBI24568.3| unnamed protein product [Vitis vinifera]	69.23	65	20	0	18	212	414	478	4e-25	105
TRINITY_DN12244_c0_g1_i1	gi|225466235|ref|XP_002268911.1|	PREDICTED: probable glutathione S-transferase [Vitis vinifera] >gi|147842244|emb|CAN69519.1| hypothetical protein VITISV_025521 [Vitis vinifera] >gi|297738142|emb|CBI27343.3| unnamed protein product [Vitis vinifera]	73.49	83	22	0	14	262	1	83	6e-35	132
TRINITY_DN18257_c0_g1_i1	gi|225466245|ref|XP_002270003.1|	PREDICTED: expansin-A13-like [Vitis vinifera]	76	50	12	0	159	308	105	154	2e-21	87.4
TRINITY_DN20662_c0_g1_i1	gi|225466245|ref|XP_002270003.1|	PREDICTED: expansin-A13-like [Vitis vinifera]	73.47	49	13	0	153	299	106	154	9e-19	82
TRINITY_DN1850_c0_g1_i1	gi|225466273|ref|XP_002272437.1|	PREDICTED: medium-chain-fatty-acid--CoA ligase [Vitis vinifera]	70.67	75	22	0	17	241	360	434	1e-21	97.1
TRINITY_DN35042_c0_g1_i1	gi|225466273|ref|XP_002272437.1|	PREDICTED: medium-chain-fatty-acid--CoA ligase [Vitis vinifera]	68.52	54	17	0	14	175	373	426	9e-17	82.8
TRINITY_DN29269_c0_g1_i1	gi|225468012|ref|XP_002270478.1|	PREDICTED: pentatricopeptide repeat-containing protein At2g13600-like [Vitis vinifera]	43	100	50	2	4	282	271	370	1e-13	75.9
TRINITY_DN2063_c0_g1_i1	gi|225468025|ref|XP_002271577.1|	PREDICTED: probable LRR receptor-like serine/threonine-protein kinase At2g24230 [Vitis vinifera]	84.54	97	15	0	99	389	471	567	2e-46	170
TRINITY_DN5280_c0_g1_i1	gi|225468025|ref|XP_002271577.1|	PREDICTED: probable LRR receptor-like serine/threonine-protein kinase At2g24230 [Vitis vinifera]	75.3	166	39	2	18	512	610	774	5e-70	237
TRINITY_DN5280_c0_g2_i1	gi|225468025|ref|XP_002271577.1|	PREDICTED: probable LRR receptor-like serine/threonine-protein kinase At2g24230 [Vitis vinifera]	74.7	166	40	2	18	512	610	774	3e-69	235
TRINITY_DN37112_c0_g1_i1	gi|225468662|ref|XP_002268162.1|	PREDICTED: UDP-glycosyltransferase 85A2 [Vitis vinifera]	63.27	49	18	0	12	158	5	53	4e-08	60.8
TRINITY_DN33686_c0_g1_i1	gi|225468765|ref|XP_002272552.1|	PREDICTED: BTB/POZ domain-containing protein At5g66560-like [Vitis vinifera]	72.41	29	7	1	252	338	15	42	5e-11	47.8
TRINITY_DN22769_c0_g1_i1	gi|225468829|ref|XP_002265072.1|	PREDICTED: uncharacterized oxidoreductase At4g09670-like [Vitis vinifera]	66.43	143	45	2	32	460	2	141	2e-59	199
TRINITY_DN21647_c0_g1_i1	gi|225469230|ref|XP_002265574.1|	PREDICTED: cell division topological specificity factor homolog, chloroplastic [Vitis vinifera] >gi|296088282|emb|CBI36508.3| unnamed protein product [Vitis vinifera]	60.84	143	40	4	24	413	46	185	1e-44	156
TRINITY_DN12579_c0_g1_i1	gi|225469808|ref|XP_002263366.1|	PREDICTED: bet1-like protein At4g14600 [Vitis vinifera] >gi|297735944|emb|CBI18720.3| unnamed protein product [Vitis vinifera]	71.05	38	11	0	91	204	14	51	6e-10	63.2
TRINITY_DN10835_c0_g1_i1	gi|225470179|ref|XP_002268211.1|	PREDICTED: pentatricopeptide repeat-containing protein At1g55630-like [Vitis vinifera]	68.1	163	52	0	12	500	130	292	1e-74	243
TRINITY_DN24057_c0_g1_i1	gi|225470185|ref|XP_002268245.1|	PREDICTED: O-glucosyltransferase rumi homolog [Vitis vinifera] >gi|302143884|emb|CBI22745.3| unnamed protein product [Vitis vinifera]	67.86	56	18	0	12	179	142	197	1e-17	85.1
TRINITY_DN30662_c0_g1_i1	gi|225470299|ref|XP_002266405.1|	PREDICTED: uncharacterized protein LOC100253287 [Vitis vinifera]	77.78	72	16	0	9	224	504	575	3e-31	124
TRINITY_DN1630_c0_g1_i1	gi|225470621|ref|XP_002263961.1|	PREDICTED: gibberellin 2-beta-dioxygenase 1 [Vitis vinifera] >gi|296086856|emb|CBI33023.3| unnamed protein product [Vitis vinifera]	62.9	62	23	0	94	279	124	185	7e-19	87.8
TRINITY_DN17076_c0_g1_i1	gi|225470696|ref|XP_002263439.1|	PREDICTED: putative uncharacterized protein DDB_G0287975 [Vitis vinifera] >gi|297741055|emb|CBI31786.3| unnamed protein product [Vitis vinifera]	69.84	63	19	0	16	204	1	63	9e-23	97.8
TRINITY_DN17076_c0_g2_i1	gi|225470696|ref|XP_002263439.1|	PREDICTED: putative uncharacterized protein DDB_G0287975 [Vitis vinifera] >gi|297741055|emb|CBI31786.3| unnamed protein product [Vitis vinifera]	69.84	63	19	0	16	204	1	63	9e-23	97.8
TRINITY_DN255_c0_g1_i1	gi|225470747|ref|XP_002267459.1|	PREDICTED: putative peroxisomal-coenzyme A synthetase-like [Vitis vinifera]	65.71	70	23	1	28	234	75	144	3e-19	89.4
TRINITY_DN255_c0_g2_i1	gi|225470747|ref|XP_002267459.1|	PREDICTED: putative peroxisomal-coenzyme A synthetase-like [Vitis vinifera]	56.14	114	24	2	28	366	56	144	3e-27	114
TRINITY_DN17765_c0_g1_i1	gi|225470747|ref|XP_002267459.1|	PREDICTED: putative peroxisomal-coenzyme A synthetase-like [Vitis vinifera]	70.21	47	14	0	149	289	452	498	2e-18	75.9
TRINITY_DN1013_c0_g1_i1	gi|225470755|ref|XP_002267611.1|	PREDICTED: uncharacterized protein LOC100244692 [Vitis vinifera] >gi|147860459|emb|CAN82560.1| hypothetical protein VITISV_031304 [Vitis vinifera] >gi|302143861|emb|CBI22722.3| unnamed protein product [Vitis vinifera]	77.14	35	8	0	19	123	70	104	3e-14	61.6
TRINITY_DN10457_c0_g1_i1	gi|225544167|ref|YP_002720156.1|	ORF126 [Jatropha curcas] >gi|225544183|ref|YP_002720173.1| ORF126 [Jatropha curcas] >gi|224979608|gb|ACN72735.1| ORF126 [Jatropha curcas] >gi|224979624|gb|ACN72751.1| ORF126 [Jatropha curcas]	55.66	106	31	5	189	491	31	125	1e-20	94
TRINITY_DN30851_c0_g1_i1	gi|225625630|gb|ACN96904.1|	catalase 2 [Musa AAAB Group]	89.41	85	9	0	16	270	147	231	2e-50	172
TRINITY_DN760_c0_g1_i1	gi|226316457|gb|ACO44747.1|	UDP glycosyltransferase [Withania somnifera]	69.7	33	10	0	34	132	2	34	1e-07	58.2
TRINITY_DN760_c0_g2_i1	gi|226316457|gb|ACO44747.1|	UDP glycosyltransferase [Withania somnifera]	69.7	33	10	0	34	132	2	34	1e-07	58.2
TRINITY_DN32921_c0_g1_i1	gi|226490946|ref|NP_001145977.1|	RNA-splicing protein MRS3 [Zea mays] >gi|219885185|gb|ACL52967.1| unknown [Zea mays] >gi|413956021|gb|AFW88670.1| RNA-splicing protein MRS3 [Zea mays]	58.33	84	31	1	6	245	55	138	9e-22	95.5
TRINITY_DN28836_c0_g1_i1	gi|226492174|ref|NP_001140534.1|	uncharacterized protein LOC100272599 [Zea mays] >gi|223972845|gb|ACN30610.1| unknown [Zea mays]	67.9	81	24	1	28	264	114	194	2e-29	118
TRINITY_DN3053_c0_g1_i1	gi|226492735|ref|NP_001149006.1|	beta-1,4-mannosyltransferase [Zea mays] >gi|195623896|gb|ACG33778.1| beta-1,4-mannosyltransferase [Zea mays] >gi|413956821|gb|AFW89470.1| beta-1,4-mannosyltransferase isoform 1 [Zea mays] >gi|413956822|gb|AFW89471.1| beta-1,4-mannosyltransferase isoform 2 [Zea mays]	69.23	39	12	0	12	128	63	101	2e-10	64.7
TRINITY_DN3053_c0_g2_i1	gi|226492735|ref|NP_001149006.1|	beta-1,4-mannosyltransferase [Zea mays] >gi|195623896|gb|ACG33778.1| beta-1,4-mannosyltransferase [Zea mays] >gi|413956821|gb|AFW89470.1| beta-1,4-mannosyltransferase isoform 1 [Zea mays] >gi|413956822|gb|AFW89471.1| beta-1,4-mannosyltransferase isoform 2 [Zea mays]	69.23	39	12	0	12	128	63	101	3e-10	64.3
TRINITY_DN3632_c0_g1_i1	gi|226492846|ref|NP_001146816.1|	uncharacterized protein LOC100280421 [Zea mays] >gi|219888865|gb|ACL54807.1| unknown [Zea mays]	76.71	73	17	0	5	223	19	91	3e-35	127
TRINITY_DN1709_c0_g1_i1	gi|226493189|ref|NP_001140775.1|	uncharacterized protein LOC100272850 [Zea mays] >gi|194701030|gb|ACF84599.1| unknown [Zea mays] >gi|223973257|gb|ACN30816.1| unknown [Zea mays]	56.14	114	49	1	19	360	178	290	1e-36	139
TRINITY_DN1709_c0_g2_i1	gi|226493189|ref|NP_001140775.1|	uncharacterized protein LOC100272850 [Zea mays] >gi|194701030|gb|ACF84599.1| unknown [Zea mays] >gi|223973257|gb|ACN30816.1| unknown [Zea mays]	56.14	114	49	1	19	360	178	290	2e-36	138
TRINITY_DN11430_c0_g1_i1	gi|226493285|ref|NP_001146492.1|	flavonol 4-sulfotransferase [Zea mays] >gi|195612698|gb|ACG28179.1| flavonol 4-sulfotransferase [Zea mays] >gi|219887533|gb|ACL54141.1| unknown [Zea mays] >gi|414887522|tpg|DAA63536.1| TPA: flavonol 4-sulfotransferase [Zea mays]	39.83	118	57	3	27	362	8	117	1e-19	92.8
TRINITY_DN67_c0_g1_i1	gi|226493669|ref|NP_001143215.1|	uncharacterized protein LOC100275720 [Zea mays] >gi|195615912|gb|ACG29786.1| hypothetical protein [Zea mays]	65.55	119	37	2	57	401	78	196	7e-46	164
TRINITY_DN5679_c0_g1_i1	gi|226494510|ref|NP_001152028.1|	nitrate and chloride transporter [Zea mays] >gi|195651957|gb|ACG45446.1| nitrate and chloride transporter [Zea mays]	62.18	119	42	1	13	360	149	267	8e-34	132
TRINITY_DN5679_c0_g2_i1	gi|226494510|ref|NP_001152028.1|	nitrate and chloride transporter [Zea mays] >gi|195651957|gb|ACG45446.1| nitrate and chloride transporter [Zea mays]	57.94	107	42	1	17	328	161	267	2e-25	109
TRINITY_DN5679_c0_g4_i1	gi|226494510|ref|NP_001152028.1|	nitrate and chloride transporter [Zea mays] >gi|195651957|gb|ACG45446.1| nitrate and chloride transporter [Zea mays]	62.18	119	42	1	13	360	149	267	8e-34	132
TRINITY_DN5679_c0_g6_i1	gi|226494510|ref|NP_001152028.1|	nitrate and chloride transporter [Zea mays] >gi|195651957|gb|ACG45446.1| nitrate and chloride transporter [Zea mays]	57.94	107	42	1	17	328	161	267	2e-25	109
TRINITY_DN24736_c0_g1_i1	gi|226494510|ref|NP_001152028.1|	nitrate and chloride transporter [Zea mays] >gi|195651957|gb|ACG45446.1| nitrate and chloride transporter [Zea mays]	83.56	73	12	0	1	219	338	410	5e-33	128
TRINITY_DN1396_c0_g1_i1	gi|226494616|ref|NP_001151088.1|	LOC100284721 [Zea mays] >gi|194708416|gb|ACF88292.1| unknown [Zea mays] >gi|195644194|gb|ACG41565.1| 3-N-debenzoyl-2-deoxytaxol N-benzoyltransferase [Zea mays] >gi|414881844|tpg|DAA58975.1| TPA: 3-N-debenzoyl-2-deoxytaxol N-benzoyltransferase [Zea mays]	43.43	99	53	3	19	315	282	377	2e-14	77.4
TRINITY_DN1396_c0_g2_i1	gi|226494616|ref|NP_001151088.1|	LOC100284721 [Zea mays] >gi|194708416|gb|ACF88292.1| unknown [Zea mays] >gi|195644194|gb|ACG41565.1| 3-N-debenzoyl-2-deoxytaxol N-benzoyltransferase [Zea mays] >gi|414881844|tpg|DAA58975.1| TPA: 3-N-debenzoyl-2-deoxytaxol N-benzoyltransferase [Zea mays]	43.43	99	53	3	19	315	282	377	2e-14	77.8
TRINITY_DN33118_c0_g1_i1	gi|226494700|ref|NP_001145850.1|	uncharacterized LOC100279361 precursor [Zea mays] >gi|219884699|gb|ACL52724.1| unknown [Zea mays] >gi|414869986|tpg|DAA48543.1| TPA: putative leucine-rich repeat receptor-like protein kinase family protein [Zea mays]	60.38	53	21	0	16	174	99	151	5e-10	63.5
TRINITY_DN20759_c0_g1_i1	gi|226495355|ref|NP_001147204.1|	WRKY55 - superfamily of TFs having WRKY and zinc finger domains [Zea mays] >gi|195608484|gb|ACG26072.1| WRKY55 - superfamily of TFs having WRKY and zinc finger domains [Zea mays] >gi|414866578|tpg|DAA45135.1| TPA: putative WRKY DNA-binding domain superfamily protein [Zea mays]	43.02	86	35	4	122	358	39	117	3e-07	55.8
TRINITY_DN5563_c1_g1_i1	gi|226496445|ref|NP_001147503.1|	transposon protein precursor [Zea mays] >gi|195611842|gb|ACG27751.1| transposon protein [Zea mays]	58.59	128	51	2	18	398	315	441	3e-45	164
TRINITY_DN5650_c0_g2_i1	gi|226496689|ref|NP_001145865.1|	uncharacterized protein LOC100279377 [Zea mays] >gi|219884751|gb|ACL52750.1| unknown [Zea mays]	69.12	136	41	1	9	416	20	154	8e-52	175
TRINITY_DN5650_c0_g3_i1	gi|226496689|ref|NP_001145865.1|	uncharacterized protein LOC100279377 [Zea mays] >gi|219884751|gb|ACL52750.1| unknown [Zea mays]	71.32	129	36	1	16	402	20	147	4e-48	166
TRINITY_DN1751_c0_g1_i1	gi|226496982|ref|NP_001140604.1|	MYB transcription factor [Zea mays] >gi|194700152|gb|ACF84160.1| unknown [Zea mays] >gi|323388659|gb|ADX60134.1| MYB transcription factor [Zea mays] >gi|413948315|gb|AFW80964.1| putative MYB DNA-binding domain superfamily protein [Zea mays]	53.85	65	10	2	124	258	97	161	3e-11	66.2
TRINITY_DN21947_c0_g1_i1	gi|226497016|ref|NP_001152715.1|	ring domain containing protein [Zea mays] >gi|195659279|gb|ACG49107.1| ring domain containing protein [Zea mays]	63.16	57	20	1	16	186	187	242	1e-12	72.4
TRINITY_DN15817_c0_g1_i1	gi|226497168|ref|NP_001140232.1|	putative bZIP transcription factor superfamily protein isoform 1 [Zea mays] >gi|194698608|gb|ACF83388.1| unknown [Zea mays] >gi|413937156|gb|AFW71707.1| putative bZIP transcription factor superfamily protein isoform 1 [Zea mays] >gi|413937157|gb|AFW71708.1| putative bZIP transcription factor superfamily protein isoform 2 [Zea mays]	46.46	127	62	3	39	404	31	156	4e-21	96.3
TRINITY_DN4461_c0_g1_i1	gi|226497332|ref|NP_001140755.1|	uncharacterized LOC100272830 precursor [Zea mays] >gi|194689828|gb|ACF78998.1| unknown [Zea mays] >gi|194700942|gb|ACF84555.1| unknown [Zea mays] >gi|223949029|gb|ACN28598.1| unknown [Zea mays] >gi|223949295|gb|ACN28731.1| unknown [Zea mays] >gi|224031161|gb|ACN34656.1| unknown [Zea mays] >gi|414879810|tpg|DAA56941.1| TPA: putative lung seven transmembrane receptor family protein [Zea mays]	50.29	175	83	1	5	517	40	214	7e-44	161
TRINITY_DN3318_c0_g1_i1	gi|226497736|ref|NP_001144148.1|	uncharacterized protein LOC100277001 precursor [Zea mays] >gi|195637600|gb|ACG38268.1| hypothetical protein [Zea mays] >gi|413920204|gb|AFW60136.1| pectinesterase [Zea mays]	47.27	55	29	0	16	180	60	114	2e-08	59.3
TRINITY_DN15963_c0_g1_i1	gi|226497862|ref|NP_001145361.1|	uncharacterized protein LOC100278697 [Zea mays] >gi|195655089|gb|ACG47012.1| hypothetical protein [Zea mays]	39.45	109	36	2	13	249	301	409	6e-07	55.5
TRINITY_DN12746_c0_g1_i1	gi|226498436|ref|NP_001140876.1|	uncharacterized protein LOC100272952 [Zea mays] >gi|194701550|gb|ACF84859.1| unknown [Zea mays]	47.8	159	73	4	5	457	1	157	2e-37	144
TRINITY_DN5744_c0_g3_i1	gi|226499036|ref|NP_001145595.1|	uncharacterized protein LOC100279070 [Zea mays] >gi|195658623|gb|ACG48779.1| hypothetical protein [Zea mays]	72.97	37	10	0	112	222	81	117	2e-09	62.8
TRINITY_DN5744_c0_g5_i1	gi|226499036|ref|NP_001145595.1|	uncharacterized protein LOC100279070 [Zea mays] >gi|195658623|gb|ACG48779.1| hypothetical protein [Zea mays]	72.97	37	10	0	112	222	81	117	4e-09	61.6
[truncated: 9,619 more rows]

## Sheet: NT
contigId	best hit	Description	% identity	alignment length	mismatches	gap opens	q. start	q. end	s. start	s. end	evalue	bit score
[truncated: 2,563 more rows]

## Sheet: Oryza sativa genome
												best location of contig			gene							overlapping gene
[truncated: 505 more rows]

[truncated: 11 more sheets: Gene Ontology, KEGG, Csativus EST, Csativus Nucleotide, Csativus Protein, Csativus transcriptome, Transcriptome unique values, rev Csativus EST, rev Csativus Nucleotide, rev Csativus Protein, rev Csativus transcriptome]
