# Supplementary material for: Epigenetic Variability Among Saffron Crocus (Crocus sativus L.) Accessions Characterized by Different Phenotypes
Source: Front Plant Sci. 2021 Mar 4;12:642631. doi: 10.3389/fpls.2021.642631 (PMC7970008; doi:10.3389/fpls.2021.642631)
Supplement: Supplementary Table 3 — The results of the analysis against the KEGG database are reported. The different sequences are ordered based on the KEGG pathways: lipid metabolism, carbohydrate metabolism, nucleic acid metabolism and so on. For each pathway the corresponding map is reported. The most represented pathways were those of carbohydrate, amino acid and lipid metabolism and secondary metabolite biosynthesis. [file Data_Sheet_2.xlsx]

## Sheet: blast2go_kegg_20160707_2301
Pathway	Seqs in Pathway	Enzyme	Ezyme ID	Seqs of Enzyme	Seqs	Pathway ID
Fatty acid biosynthesis	9	carboxylase	ec:6.4.1.2	1	TRINITY_DN7210_c0_g1_i1	map00061	Lipid metabolism
Fatty acid biosynthesis	9	synthase	ec:2.3.1.86	3	TRINITY_DN2350_c0_g1_i1, TRINITY_DN22889_c0_g1_i1, TRINITY_DN17341_c0_g1_i1	map00061
Fatty acid biosynthesis	9	reductase	ec:1.1.1.100	4	TRINITY_DN20355_c0_g1_i1, TRINITY_DN11155_c0_g1_i1, TRINITY_DN13478_c0_g1_i1, TRINITY_DN22486_c0_g1_i1	map00061
Fatty acid biosynthesis	9	hydrolase	ec:3.1.2.14	1	TRINITY_DN30361_c0_g1_i1	map00061
Fatty acid elongation	1	dehydrogenase	ec:1.1.1.35	1	TRINITY_DN33542_c0_g1_i1	map00062
Fatty acid degradation	22	1-monooxygenase	ec:1.14.15.3	10	TRINITY_DN19144_c0_g1_i1, TRINITY_DN10807_c0_g1_i1, TRINITY_DN11987_c0_g1_i1, TRINITY_DN12512_c0_g1_i1, TRINITY_DN28732_c0_g1_i1, TRINITY_DN30047_c0_g1_i1, TRINITY_DN10726_c0_g1_i1, TRINITY_DN18484_c0_g1_i1, TRINITY_DN4807_c0_g1_i1, TRINITY_DN4807_c0_g2_i1	map00071
Fatty acid degradation	22	dehydrogenase	ec:1.1.1.1	1	TRINITY_DN21347_c0_g1_i1	map00071
Fatty acid degradation	22	monooxygenase	ec:1.14.14.1	8	TRINITY_DN33712_c0_g1_i1, TRINITY_DN2346_c0_g1_i1, TRINITY_DN28732_c0_g1_i1, TRINITY_DN5530_c0_g3_i1, TRINITY_DN23363_c0_g1_i1, TRINITY_DN5563_c1_g1_i1, TRINITY_DN32648_c0_g1_i1, TRINITY_DN8367_c0_g1_i1	map00071
Fatty acid degradation	22	isomerase	ec:5.3.3.8	1	TRINITY_DN9490_c0_g1_i1	map00071
Fatty acid degradation	22	dehydrogenase (NAD+)	ec:1.2.1.3	1	TRINITY_DN8283_c0_g1_i1	map00071
Fatty acid degradation	22	dehydrogenase	ec:1.1.1.35	1	TRINITY_DN33542_c0_g1_i1	map00071
Fatty acid degradation	22	oxidase	ec:1.3.3.6	1	TRINITY_DN17408_c0_g1_i1	map00071
Cutin, suberine and wax biosynthesis	2	O-fatty-acyltransferase	ec:2.3.1.75	1	TRINITY_DN25399_c0_g1_i1	map00073
Cutin, suberine and wax biosynthesis	2	O-acyltransferase	ec:2.3.1.20	1	TRINITY_DN16789_c0_g1_i1	map00073
Steroid biosynthesis	8	synthase	ec:5.4.99.8	4	TRINITY_DN4530_c0_g1_i1, TRINITY_DN4530_c0_g2_i1, TRINITY_DN4530_c0_g3_i1, TRINITY_DN4530_c0_g4_i1	map00100
Steroid biosynthesis	8	Delta-isomerase	ec:5.3.3.5	1	TRINITY_DN28904_c0_g1_i1	map00100
Steroid biosynthesis	8	C-methyltransferase	ec:2.1.1.143	1	TRINITY_DN26855_c0_g1_i1	map00100
Steroid biosynthesis	8	monooxygenase	ec:1.14.13.72	1	TRINITY_DN20293_c0_g1_i1	map00100
Steroid biosynthesis	8	14alpha-demethylase	ec:1.14.13.70	1	TRINITY_DN36647_c0_g1_i1	map00100
Steroid hormone biosynthesis	32	dehydrogenase	ec:1.1.1.145	9	TRINITY_DN6197_c0_g1_i1, TRINITY_DN8168_c0_g1_i1, TRINITY_DN36134_c0_g1_i1, TRINITY_DN16535_c0_g1_i1, TRINITY_DN5374_c0_g5_i1, TRINITY_DN5374_c0_g2_i1, TRINITY_DN33357_c0_g1_i1, TRINITY_DN16379_c0_g1_i1, TRINITY_DN35115_c0_g1_i1	map00140
Steroid hormone biosynthesis	32	4-dehydrogenase	ec:1.3.99.6	2	TRINITY_DN6197_c0_g1_i1, TRINITY_DN35115_c0_g1_i1	map00140
Steroid hormone biosynthesis	32	monooxygenase	ec:1.14.14.1	8	TRINITY_DN33712_c0_g1_i1, TRINITY_DN2346_c0_g1_i1, TRINITY_DN28732_c0_g1_i1, TRINITY_DN5530_c0_g3_i1, TRINITY_DN23363_c0_g1_i1, TRINITY_DN5563_c1_g1_i1, TRINITY_DN32648_c0_g1_i1, TRINITY_DN8367_c0_g1_i1	map00140
Steroid hormone biosynthesis	32	20beta)-hydroxysteroid dehydrogenase	ec:1.1.1.53	1	TRINITY_DN9235_c0_g1_i1	map00140
Steroid hormone biosynthesis	32	5beta-reductase	ec:1.3.1.3	2	TRINITY_DN6197_c0_g1_i1, TRINITY_DN35115_c0_g1_i1	map00140
Steroid hormone biosynthesis	32	1-naphthol glucuronyltransferase	ec:2.4.1.17	14	TRINITY_DN11210_c0_g1_i1, TRINITY_DN16150_c0_g1_i1, TRINITY_DN1398_c0_g2_i1, TRINITY_DN1398_c0_g1_i1, TRINITY_DN32150_c0_g1_i1, TRINITY_DN16642_c0_g1_i1, TRINITY_DN19448_c0_g1_i1, TRINITY_DN3374_c0_g2_i1, TRINITY_DN11019_c0_g1_i1, TRINITY_DN3374_c0_g1_i1, TRINITY_DN36823_c0_g1_i1, TRINITY_DN2308_c0_g1_i1, TRINITY_DN674_c0_g1_i1, TRINITY_DN674_c0_g2_i1	map00140
Glycerolipid metabolism	34	kinase (ATP)	ec:2.7.1.107	8	TRINITY_DN5761_c0_g10_i1, TRINITY_DN5761_c0_g3_i1, TRINITY_DN5761_c0_g4_i1, TRINITY_DN5761_c0_g2_i1, TRINITY_DN31687_c0_g1_i1, TRINITY_DN5761_c0_g5_i1, TRINITY_DN5761_c0_g8_i1, TRINITY_DN25080_c0_g1_i1	map00561
Glycerolipid metabolism	34	1-O-acyltransferase	ec:2.3.1.15	3	TRINITY_DN29374_c0_g1_i1, TRINITY_DN30343_c0_g1_i1, TRINITY_DN13103_c0_g1_i1	map00561
Glycerolipid metabolism	34	galactolipid lipase	ec:3.1.1.26	6	TRINITY_DN1470_c0_g2_i1, TRINITY_DN36295_c0_g1_i1, TRINITY_DN2900_c0_g1_i1, TRINITY_DN2900_c0_g2_i1, TRINITY_DN2382_c0_g1_i1, TRINITY_DN1869_c0_g1_i1	map00561
Glycerolipid metabolism	34	O-acyltransferase	ec:2.3.1.20	1	TRINITY_DN16789_c0_g1_i1	map00561
Glycerolipid metabolism	34	O-acyltransferase	ec:2.3.1.22	1	TRINITY_DN7670_c0_g1_i1	map00561
Glycerolipid metabolism	34	lipase	ec:3.1.1.3	7	TRINITY_DN1470_c0_g2_i1, TRINITY_DN2382_c0_g1_i1, TRINITY_DN1869_c0_g1_i1, TRINITY_DN1954_c0_g1_i1, TRINITY_DN36295_c0_g1_i1, TRINITY_DN2900_c0_g1_i1, TRINITY_DN2900_c0_g2_i1	map00561
Glycerolipid metabolism	34	phosphatase	ec:3.1.3.4	2	TRINITY_DN1332_c0_g1_i1, TRINITY_DN9910_c0_g1_i1	map00561
Glycerolipid metabolism	34	dehydrogenase (NADP+)	ec:1.1.1.2	2	TRINITY_DN5439_c0_g1_i1, TRINITY_DN5439_c0_g2_i1	map00561
Glycerolipid metabolism	34	dehydrogenase (NAD+)	ec:1.2.1.3	1	TRINITY_DN8283_c0_g1_i1	map00561
Glycerolipid metabolism	34	melibiase	ec:3.2.1.22	3	TRINITY_DN21777_c0_g2_i1, TRINITY_DN6838_c0_g1_i1, TRINITY_DN21777_c0_g1_i1	map00561
Glycerolipid metabolism	34	reductase	ec:1.1.1.21	4	TRINITY_DN8771_c0_g1_i1, TRINITY_DN34978_c0_g1_i1, TRINITY_DN6134_c0_g1_i1, TRINITY_DN3643_c0_g1_i1	map00561
Glycerolipid metabolism	34	synthase	ec:2.4.1.46	2	TRINITY_DN6810_c0_g1_i1, TRINITY_DN11230_c0_g1_i1	map00561
Glycerophospholipid metabolism	58	phosphodiesterase	ec:3.1.4.46	5	TRINITY_DN3724_c0_g1_i1, TRINITY_DN3724_c0_g4_i1, TRINITY_DN3724_c0_g3_i1, TRINITY_DN3724_c0_g2_i1, TRINITY_DN33635_c0_g1_i1	map00564
Glycerophospholipid metabolism	58	kinase (ATP)	ec:2.7.1.107	8	TRINITY_DN5761_c0_g10_i1, TRINITY_DN5761_c0_g3_i1, TRINITY_DN5761_c0_g4_i1, TRINITY_DN5761_c0_g2_i1, TRINITY_DN31687_c0_g1_i1, TRINITY_DN5761_c0_g5_i1, TRINITY_DN5761_c0_g8_i1, TRINITY_DN25080_c0_g1_i1	map00564
Glycerophospholipid metabolism	58	cholinephosphotransferase	ec:2.7.8.2	3	TRINITY_DN34145_c0_g1_i1, TRINITY_DN27498_c0_g1_i1, TRINITY_DN34145_c0_g3_i1	map00564
Glycerophospholipid metabolism	58	1-O-acyltransferase	ec:2.3.1.15	3	TRINITY_DN29374_c0_g1_i1, TRINITY_DN30343_c0_g1_i1, TRINITY_DN13103_c0_g1_i1	map00564
Glycerophospholipid metabolism	58	O-acyltransferase	ec:2.3.1.23	1	TRINITY_DN25020_c0_g1_i1	map00564
Glycerophospholipid metabolism	58	A2	ec:3.1.1.4	4	TRINITY_DN37558_c0_g1_i1, TRINITY_DN18669_c0_g1_i1, TRINITY_DN32331_c0_g1_i1, TRINITY_DN30221_c0_g1_i1	map00564
Glycerophospholipid metabolism	58	lecithinase B	ec:3.1.1.5	2	TRINITY_DN15988_c0_g1_i1, TRINITY_DN7670_c0_g1_i1	map00564
Glycerophospholipid metabolism	58	A1	ec:3.1.1.32	12	TRINITY_DN1470_c0_g2_i1, TRINITY_DN34750_c0_g1_i1, TRINITY_DN14070_c0_g1_i1, TRINITY_DN2382_c0_g1_i1, TRINITY_DN1869_c0_g1_i1, TRINITY_DN1954_c0_g1_i1, TRINITY_DN1765_c0_g2_i1, TRINITY_DN36295_c0_g1_i1, TRINITY_DN1765_c0_g1_i1, TRINITY_DN2900_c0_g1_i1, TRINITY_DN2900_c0_g2_i1, TRINITY_DN22949_c0_g1_i1	map00564
Glycerophospholipid metabolism	58	phosphatase	ec:3.1.3.4	2	TRINITY_DN1332_c0_g1_i1, TRINITY_DN9910_c0_g1_i1	map00564
Glycerophospholipid metabolism	58	dehydrogenase (NAD+)	ec:1.1.1.8	1	TRINITY_DN27335_c0_g1_i1	map00564
Glycerophospholipid metabolism	58	dehydrogenase [NAD(P)+]	ec:1.1.1.94	1	TRINITY_DN27335_c0_g1_i1	map00564
Glycerophospholipid metabolism	58	cytidylyltransferase	ec:2.7.7.14	1	TRINITY_DN10553_c0_g1_i1	map00564
Glycerophospholipid metabolism	58	D	ec:3.1.4.4	16	TRINITY_DN29567_c0_g1_i1, TRINITY_DN11141_c0_g1_i1, TRINITY_DN25054_c0_g1_i1, TRINITY_DN20628_c0_g1_i1, TRINITY_DN6110_c0_g1_i1, TRINITY_DN2957_c0_g2_i1, TRINITY_DN2957_c0_g1_i1, TRINITY_DN37699_c0_g1_i1, TRINITY_DN7320_c0_g1_i1, TRINITY_DN7629_c0_g1_i1, TRINITY_DN618_c0_g2_i1, TRINITY_DN618_c0_g1_i1, TRINITY_DN5307_c0_g2_i1, TRINITY_DN11072_c0_g1_i1, TRINITY_DN5307_c0_g1_i1, TRINITY_DN30319_c0_g…	map00564
Ether lipid metabolism	25	cholinephosphotransferase	ec:2.7.8.2	3	TRINITY_DN34145_c0_g1_i1, TRINITY_DN27498_c0_g1_i1, TRINITY_DN34145_c0_g3_i1	map00565
Ether lipid metabolism	25	A2	ec:3.1.1.4	4	TRINITY_DN37558_c0_g1_i1, TRINITY_DN18669_c0_g1_i1, TRINITY_DN32331_c0_g1_i1, TRINITY_DN30221_c0_g1_i1	map00565
Ether lipid metabolism	25	phosphatase	ec:3.1.3.4	2	TRINITY_DN1332_c0_g1_i1, TRINITY_DN9910_c0_g1_i1	map00565
Ether lipid metabolism	25	D	ec:3.1.4.4	16	TRINITY_DN29567_c0_g1_i1, TRINITY_DN11141_c0_g1_i1, TRINITY_DN25054_c0_g1_i1, TRINITY_DN20628_c0_g1_i1, TRINITY_DN6110_c0_g1_i1, TRINITY_DN2957_c0_g2_i1, TRINITY_DN2957_c0_g1_i1, TRINITY_DN37699_c0_g1_i1, TRINITY_DN7320_c0_g1_i1, TRINITY_DN7629_c0_g1_i1, TRINITY_DN618_c0_g2_i1, TRINITY_DN618_c0_g1_i1, TRINITY_DN5307_c0_g2_i1, TRINITY_DN11072_c0_g1_i1, TRINITY_DN5307_c0_g1_i1, TRINITY_DN30319_c0_g…	map00565
Arachidonic acid metabolism	27	peroxidase	ec:1.11.1.9	6	TRINITY_DN1500_c0_g2_i1, TRINITY_DN16100_c0_g1_i1, TRINITY_DN18470_c0_g1_i1, TRINITY_DN27719_c0_g1_i1, TRINITY_DN3448_c0_g1_i1, TRINITY_DN1500_c0_g1_i1	map00590
Arachidonic acid metabolism	27	A2	ec:3.1.1.4	4	TRINITY_DN37558_c0_g1_i1, TRINITY_DN18669_c0_g1_i1, TRINITY_DN32331_c0_g1_i1, TRINITY_DN30221_c0_g1_i1	map00590
Arachidonic acid metabolism	27	1-monooxygenase	ec:1.14.15.3	10	TRINITY_DN19144_c0_g1_i1, TRINITY_DN10807_c0_g1_i1, TRINITY_DN11987_c0_g1_i1, TRINITY_DN12512_c0_g1_i1, TRINITY_DN28732_c0_g1_i1, TRINITY_DN30047_c0_g1_i1, TRINITY_DN10726_c0_g1_i1, TRINITY_DN18484_c0_g1_i1, TRINITY_DN4807_c0_g1_i1, TRINITY_DN4807_c0_g2_i1	map00590
Arachidonic acid metabolism	27	monooxygenase	ec:1.14.14.1	8	TRINITY_DN33712_c0_g1_i1, TRINITY_DN2346_c0_g1_i1, TRINITY_DN28732_c0_g1_i1, TRINITY_DN5530_c0_g3_i1, TRINITY_DN23363_c0_g1_i1, TRINITY_DN5563_c1_g1_i1, TRINITY_DN32648_c0_g1_i1, TRINITY_DN8367_c0_g1_i1	map00590
Linoleic acid metabolism	21	13S-lipoxygenase	ec:1.13.11.12	9	TRINITY_DN29691_c0_g1_i1, TRINITY_DN18458_c0_g1_i1, TRINITY_DN35146_c0_g2_i1, TRINITY_DN5243_c0_g1_i1, TRINITY_DN35146_c0_g1_i1, TRINITY_DN5926_c0_g1_i1, TRINITY_DN10544_c0_g1_i1, TRINITY_DN21764_c0_g1_i1, TRINITY_DN35452_c0_g1_i1	map00591
Linoleic acid metabolism	21	A2	ec:3.1.1.4	4	TRINITY_DN37558_c0_g1_i1, TRINITY_DN18669_c0_g1_i1, TRINITY_DN32331_c0_g1_i1, TRINITY_DN30221_c0_g1_i1	map00591
Linoleic acid metabolism	21	monooxygenase	ec:1.14.14.1	8	TRINITY_DN33712_c0_g1_i1, TRINITY_DN2346_c0_g1_i1, TRINITY_DN28732_c0_g1_i1, TRINITY_DN5530_c0_g3_i1, TRINITY_DN23363_c0_g1_i1, TRINITY_DN5563_c1_g1_i1, TRINITY_DN32648_c0_g1_i1, TRINITY_DN8367_c0_g1_i1	map00591
alpha-Linolenic acid metabolism	31	13S-lipoxygenase	ec:1.13.11.12	9	TRINITY_DN29691_c0_g1_i1, TRINITY_DN18458_c0_g1_i1, TRINITY_DN35146_c0_g2_i1, TRINITY_DN5243_c0_g1_i1, TRINITY_DN35146_c0_g1_i1, TRINITY_DN5926_c0_g1_i1, TRINITY_DN10544_c0_g1_i1, TRINITY_DN21764_c0_g1_i1, TRINITY_DN35452_c0_g1_i1	map00592
alpha-Linolenic acid metabolism	31	dehydratase	ec:4.2.1.92	4	TRINITY_DN33341_c0_g1_i1, TRINITY_DN35079_c0_g1_i1, TRINITY_DN3678_c0_g1_i1, TRINITY_DN3678_c2_g1_i1	map00592
alpha-Linolenic acid metabolism	31	A2	ec:3.1.1.4	4	TRINITY_DN37558_c0_g1_i1, TRINITY_DN18669_c0_g1_i1, TRINITY_DN32331_c0_g1_i1, TRINITY_DN30221_c0_g1_i1	map00592
alpha-Linolenic acid metabolism	31	A1	ec:3.1.1.32	12	TRINITY_DN1470_c0_g2_i1, TRINITY_DN34750_c0_g1_i1, TRINITY_DN14070_c0_g1_i1, TRINITY_DN2382_c0_g1_i1, TRINITY_DN1869_c0_g1_i1, TRINITY_DN1954_c0_g1_i1, TRINITY_DN1765_c0_g2_i1, TRINITY_DN36295_c0_g1_i1, TRINITY_DN1765_c0_g1_i1, TRINITY_DN2900_c0_g1_i1, TRINITY_DN2900_c0_g2_i1, TRINITY_DN22949_c0_g1_i1	map00592
alpha-Linolenic acid metabolism	31	dehydrogenase	ec:1.1.1.1	1	TRINITY_DN21347_c0_g1_i1	map00592
alpha-Linolenic acid metabolism	31	oxidase	ec:1.3.3.6	1	TRINITY_DN17408_c0_g1_i1	map00592
Sphingolipid metabolism	15	phosphatase	ec:3.1.3.4	2	TRINITY_DN1332_c0_g1_i1, TRINITY_DN9910_c0_g1_i1	map00600
Sphingolipid metabolism	15	acylsphingosine deacylase	ec:3.5.1.23	1	TRINITY_DN8666_c0_g1_i1	map00600
Sphingolipid metabolism	15	melibiase	ec:3.2.1.22	3	TRINITY_DN21777_c0_g2_i1, TRINITY_DN6838_c0_g1_i1, TRINITY_DN21777_c0_g1_i1	map00600
Sphingolipid metabolism	15	lactase (ambiguous)	ec:3.2.1.23	9	TRINITY_DN5442_c0_g1_i1, TRINITY_DN2230_c0_g2_i1, TRINITY_DN22918_c0_g1_i1, TRINITY_DN5442_c0_g5_i1, TRINITY_DN32085_c0_g1_i1, TRINITY_DN980_c0_g1_i1, TRINITY_DN980_c0_g2_i1, TRINITY_DN8021_c0_g1_i1, TRINITY_DN10698_c0_g1_i1	map00600
Biosynthesis of unsaturated fatty acids	8	reductase	ec:1.1.1.100	4	TRINITY_DN20355_c0_g1_i1, TRINITY_DN11155_c0_g1_i1, TRINITY_DN13478_c0_g1_i1, TRINITY_DN22486_c0_g1_i1	map01040
Biosynthesis of unsaturated fatty acids	8	9-desaturase	ec:1.14.19.1	3	TRINITY_DN20655_c0_g1_i1, TRINITY_DN6356_c0_g1_i1, TRINITY_DN11839_c0_g1_i1	map01040
Biosynthesis of unsaturated fatty acids	8	oxidase	ec:1.3.3.6	1	TRINITY_DN17408_c0_g1_i1	map01040
Purine metabolism	120	kinase	ec:2.7.4.6	1	TRINITY_DN19553_c0_g1_i1	map00230	Nucleic acid metabolism
Purine metabolism	120	kinase	ec:2.7.4.3	2	TRINITY_DN22659_c0_g1_i1, TRINITY_DN36023_c0_g1_i1	map00230
Purine metabolism	120	synthase	ec:6.3.4.4	1	TRINITY_DN15277_c0_g1_i1	map00230
Purine metabolism	120	adenylpyrophosphatase	ec:3.6.1.3	46	TRINITY_DN15634_c0_g1_i1, TRINITY_DN5474_c1_g1_i1, TRINITY_DN12818_c0_g1_i1, TRINITY_DN19246_c0_g1_i1, TRINITY_DN24593_c0_g2_i1, TRINITY_DN16174_c0_g1_i1, TRINITY_DN12092_c0_g1_i1, TRINITY_DN2873_c0_g1_i1, TRINITY_DN23251_c0_g1_i1, TRINITY_DN13927_c0_g1_i1, TRINITY_DN6715_c0_g2_i1, TRINITY_DN21636_c0_g1_i1, TRINITY_DN19811_c0_g1_i1, TRINITY_DN5414_c0_g1_i1, TRINITY_DN13281_c0_g1_i1, TRINITY_DN110…	map00230
Purine metabolism	120	phosphodiesterase	ec:3.1.4.17	1	TRINITY_DN32278_c0_g1_i1	map00230
Purine metabolism	120	reductase	ec:1.17.4.1	14	TRINITY_DN5423_c0_g1_i1, TRINITY_DN5423_c0_g2_i1, TRINITY_DN29786_c0_g1_i1, TRINITY_DN6412_c0_g1_i1, TRINITY_DN5423_c0_g10_i1, TRINITY_DN18207_c0_g1_i1, TRINITY_DN5423_c0_g6_i1, TRINITY_DN5423_c0_g9_i1, TRINITY_DN5423_c0_g7_i1, TRINITY_DN5423_c0_g8_i1, TRINITY_DN36223_c0_g1_i1, TRINITY_DN5423_c0_g4_i1, TRINITY_DN5423_c0_g5_i1, TRINITY_DN5423_c0_g3_i1	map00230
Purine metabolism	120	kinase	ec:2.7.1.40	4	TRINITY_DN5239_c0_g1_i1, TRINITY_DN5239_c0_g2_i1, TRINITY_DN21564_c0_g1_i1, TRINITY_DN16604_c0_g1_i1	map00230
Purine metabolism	120	synthase	ec:6.3.2.6	1	TRINITY_DN31817_c0_g1_i1	map00230
Purine metabolism	120	adenylyltransferase	ec:2.7.7.4	6	TRINITY_DN1183_c0_g2_i1, TRINITY_DN11012_c0_g1_i1, TRINITY_DN1183_c0_g1_i1, TRINITY_DN12272_c0_g1_i1, TRINITY_DN5518_c0_g5_i1, TRINITY_DN5518_c0_g1_i1	map00230
Purine metabolism	120	RNA polymerase	ec:2.7.7.6	23	TRINITY_DN3100_c0_g1_i1, TRINITY_DN34903_c0_g1_i1, TRINITY_DN3550_c1_g1_i1, TRINITY_DN23382_c0_g1_i1, TRINITY_DN3550_c0_g1_i1, TRINITY_DN3550_c0_g2_i1, TRINITY_DN10502_c0_g1_i1, TRINITY_DN24910_c0_g1_i1, TRINITY_DN35131_c0_g1_i1, TRINITY_DN22341_c0_g1_i1, TRINITY_DN30570_c0_g1_i1, TRINITY_DN35826_c0_g1_i1, TRINITY_DN7360_c0_g1_i1, TRINITY_DN2125_c0_g2_i1, TRINITY_DN23232_c0_g1_i1, TRINITY_DN2125_…	map00230
Purine metabolism	120	DNA polymerase	ec:2.7.7.7	10	TRINITY_DN14880_c0_g1_i1, TRINITY_DN1298_c0_g1_i1, TRINITY_DN5537_c0_g4_i1, TRINITY_DN1298_c0_g2_i1, TRINITY_DN5537_c0_g2_i1, TRINITY_DN5537_c0_g7_i1, TRINITY_DN22040_c0_g1_i1, TRINITY_DN23649_c0_g1_i1, TRINITY_DN5537_c0_g6_i1, TRINITY_DN12575_c0_g1_i1	map00230
Purine metabolism	120	diphosphokinase	ec:2.7.6.5	1	TRINITY_DN6729_c0_g1_i1	map00230
Purine metabolism	120	cyclase	ec:4.6.1.1	1	TRINITY_DN29559_c0_g1_i1	map00230
Purine metabolism	120	cyclase	ec:4.6.1.2	1	TRINITY_DN21_c0_g1_i1	map00230
Purine metabolism	120	dehydrogenase	ec:1.1.1.205	2	TRINITY_DN2780_c0_g1_i1, TRINITY_DN2780_c0_g2_i1	map00230
Purine metabolism	120	3'-diphosphatase	ec:3.1.7.2	2	TRINITY_DN5013_c0_g2_i1, TRINITY_DN6729_c0_g1_i1	map00230
Purine metabolism	120	synthase (glutamine-hydrolysing)	ec:6.3.5.2	1	TRINITY_DN36231_c0_g1_i1	map00230
Purine metabolism	120	synthase	ec:6.3.5.3	1	TRINITY_DN32525_c0_g1_i1	map00230
Purine metabolism	120	phosphoribosyldiphosphate 5-amidotransferase	ec:2.4.2.14	3	TRINITY_DN30421_c0_g1_i1, TRINITY_DN22835_c0_g1_i1, TRINITY_DN35398_c0_g1_i1	map00230
Purine metabolism	120	phosphoribosyltransferase	ec:2.4.2.7	2	TRINITY_DN1457_c0_g1_i1, TRINITY_DN30011_c0_g1_i1	map00230
Pyrimidine metabolism	59	kinase	ec:2.7.4.6	1	TRINITY_DN19553_c0_g1_i1	map00240
Pyrimidine metabolism	59	carbamoylaspartic dehydrase	ec:3.5.2.3	1	TRINITY_DN36220_c0_g1_i1	map00240
Pyrimidine metabolism	59	decarboxylase	ec:4.1.1.23	1	TRINITY_DN3847_c0_g1_i1	map00240
Pyrimidine metabolism	59	reductase	ec:1.17.4.1	14	TRINITY_DN5423_c0_g1_i1, TRINITY_DN5423_c0_g2_i1, TRINITY_DN29786_c0_g1_i1, TRINITY_DN6412_c0_g1_i1, TRINITY_DN5423_c0_g10_i1, TRINITY_DN18207_c0_g1_i1, TRINITY_DN5423_c0_g6_i1, TRINITY_DN5423_c0_g9_i1, TRINITY_DN5423_c0_g7_i1, TRINITY_DN5423_c0_g8_i1, TRINITY_DN36223_c0_g1_i1, TRINITY_DN5423_c0_g4_i1, TRINITY_DN5423_c0_g5_i1, TRINITY_DN5423_c0_g3_i1	map00240
Pyrimidine metabolism	59	kinase	ec:2.7.1.21	1	TRINITY_DN17047_c0_g1_i1	map00240
Pyrimidine metabolism	59	RNA polymerase	ec:2.7.7.6	23	TRINITY_DN3100_c0_g1_i1, TRINITY_DN34903_c0_g1_i1, TRINITY_DN3550_c1_g1_i1, TRINITY_DN23382_c0_g1_i1, TRINITY_DN3550_c0_g1_i1, TRINITY_DN3550_c0_g2_i1, TRINITY_DN10502_c0_g1_i1, TRINITY_DN24910_c0_g1_i1, TRINITY_DN35131_c0_g1_i1, TRINITY_DN22341_c0_g1_i1, TRINITY_DN30570_c0_g1_i1, TRINITY_DN35826_c0_g1_i1, TRINITY_DN7360_c0_g1_i1, TRINITY_DN2125_c0_g2_i1, TRINITY_DN23232_c0_g1_i1, TRINITY_DN2125_…	map00240
Pyrimidine metabolism	59	DNA polymerase	ec:2.7.7.7	10	TRINITY_DN14880_c0_g1_i1, TRINITY_DN1298_c0_g1_i1, TRINITY_DN5537_c0_g4_i1, TRINITY_DN1298_c0_g2_i1, TRINITY_DN5537_c0_g2_i1, TRINITY_DN5537_c0_g7_i1, TRINITY_DN22040_c0_g1_i1, TRINITY_DN23649_c0_g1_i1, TRINITY_DN5537_c0_g6_i1, TRINITY_DN12575_c0_g1_i1	map00240
Pyrimidine metabolism	59	reductase	ec:1.8.1.9	1	TRINITY_DN18912_c0_g1_i1	map00240
Pyrimidine metabolism	59	synthase	ec:2.1.1.45	5	TRINITY_DN5405_c0_g1_i1, TRINITY_DN5405_c0_g2_i1, TRINITY_DN5405_c0_g5_i1, TRINITY_DN5405_c0_g3_i1, TRINITY_DN5405_c0_g4_i1	map00240
Pyrimidine metabolism	59	phosphoribosyltransferase	ec:2.4.2.10	1	TRINITY_DN3847_c0_g1_i1	map00240
Pyrimidine metabolism	59	kinase	ec:2.7.4.22	1	TRINITY_DN2219_c0_g1_i1	map00240
Pyrimidine metabolism	59	kinase	ec:2.7.4.14	1	TRINITY_DN15533_c0_g1_i1	map00240
Glycolysis / Gluconeogenesis	56	aldolase	ec:4.1.2.13	2	TRINITY_DN3745_c0_g1_i1, TRINITY_DN16419_c0_g1_i1	map00010	Carbohydrate metabolism
Glycolysis / Gluconeogenesis	56	carboxykinase (ATP)	ec:4.1.1.49	2	TRINITY_DN5374_c0_g5_i1, TRINITY_DN5374_c0_g2_i1	map00010
Glycolysis / Gluconeogenesis	56	kinase	ec:2.7.2.3	1	TRINITY_DN6048_c0_g1_i1	map00010
Glycolysis / Gluconeogenesis	56	kinase	ec:2.7.1.40	4	TRINITY_DN5239_c0_g1_i1, TRINITY_DN5239_c0_g2_i1, TRINITY_DN21564_c0_g1_i1, TRINITY_DN16604_c0_g1_i1	map00010
Glycolysis / Gluconeogenesis	56	glucokinase (phosphorylating)	ec:2.7.1.2	1	TRINITY_DN14026_c0_g1_i1	map00010
Glycolysis / Gluconeogenesis	56	hexokinase type IV glucokinase	ec:2.7.1.1	1	TRINITY_DN27173_c0_g1_i1	map00010
Glycolysis / Gluconeogenesis	56	phosphohexokinase	ec:2.7.1.11	1	TRINITY_DN4800_c0_g2_i1	map00010
Glycolysis / Gluconeogenesis	56	decarboxylase	ec:4.1.1.1	1	TRINITY_DN29313_c0_g1_i1	map00010
Glycolysis / Gluconeogenesis	56	ligase	ec:6.2.1.1	9	TRINITY_DN1932_c0_g1_i1, TRINITY_DN4127_c0_g2_i1, TRINITY_DN24418_c0_g1_i1, TRINITY_DN4127_c0_g1_i1, TRINITY_DN24270_c0_g1_i1, TRINITY_DN26345_c0_g1_i1, TRINITY_DN22889_c0_g1_i1, TRINITY_DN18938_c0_g1_i1, TRINITY_DN17765_c0_g1_i1	map00010
Glycolysis / Gluconeogenesis	56	1-epimerase	ec:5.1.3.3	5	TRINITY_DN12423_c0_g1_i1, TRINITY_DN22277_c0_g1_i1, TRINITY_DN8969_c0_g1_i1, TRINITY_DN5266_c0_g2_i1, TRINITY_DN5266_c0_g3_i1	map00010
Glycolysis / Gluconeogenesis	56	acetyltransferase	ec:2.3.1.12	2	TRINITY_DN3662_c0_g1_i1, TRINITY_DN3662_c0_g2_i1	map00010
Glycolysis / Gluconeogenesis	56	hexose diphosphatase	ec:3.1.3.11	3	TRINITY_DN2768_c0_g2_i1, TRINITY_DN407_c0_g1_i1, TRINITY_DN29888_c0_g1_i1	map00010
Glycolysis / Gluconeogenesis	56	dehydrogenase (phosphorylating)	ec:1.2.1.12	2	TRINITY_DN405_c0_g1_i1, TRINITY_DN7567_c0_g1_i1	map00010
Glycolysis / Gluconeogenesis	56	dehydrogenase	ec:1.8.1.4	6	TRINITY_DN5125_c0_g2_i1, TRINITY_DN23516_c0_g1_i1, TRINITY_DN14880_c0_g1_i1, TRINITY_DN3355_c0_g1_i1, TRINITY_DN5125_c0_g4_i1, TRINITY_DN5125_c0_g3_i1	map00010
Glycolysis / Gluconeogenesis	56	dehydrogenase (NADP+)	ec:1.1.1.2	2	TRINITY_DN5439_c0_g1_i1, TRINITY_DN5439_c0_g2_i1	map00010
Glycolysis / Gluconeogenesis	56	dehydrogenase	ec:1.1.1.1	1	TRINITY_DN21347_c0_g1_i1	map00010
Glycolysis / Gluconeogenesis	56	dehydrogenase (NAD+)	ec:1.2.1.3	1	TRINITY_DN8283_c0_g1_i1	map00010
Glycolysis / Gluconeogenesis	56	dehydrogenase	ec:1.1.1.27	1	TRINITY_DN8093_c0_g1_i1	map00010
Glycolysis / Gluconeogenesis	56	dehydrogenase (acetyl-transferring)	ec:1.2.4.1	11	TRINITY_DN180_c0_g1_i1, TRINITY_DN180_c0_g2_i1, TRINITY_DN224_c1_g1_i1, TRINITY_DN6787_c0_g1_i1, TRINITY_DN19925_c0_g1_i1, TRINITY_DN9228_c0_g1_i1, TRINITY_DN180_c0_g4_i1, TRINITY_DN831_c0_g2_i1, TRINITY_DN30922_c0_g1_i1, TRINITY_DN180_c0_g3_i1, TRINITY_DN831_c0_g1_i1	map00010
Citrate cycle (TCA cycle)	34	succinyltransferase	ec:2.3.1.61	1	TRINITY_DN11488_c0_g1_i1	map00020
Citrate cycle (TCA cycle)	34	carboxykinase (ATP)	ec:4.1.1.49	2	TRINITY_DN5374_c0_g5_i1, TRINITY_DN5374_c0_g2_i1	map00020
Citrate cycle (TCA cycle)	34	dehydrogenase	ec:1.3.5.1	2	TRINITY_DN13571_c0_g1_i1, TRINITY_DN4020_c0_g1_i1	map00020
Citrate cycle (TCA cycle)	34	hydratase	ec:4.2.1.3	1	TRINITY_DN7128_c0_g1_i1	map00020
Citrate cycle (TCA cycle)	34	acetyltransferase	ec:2.3.1.12	2	TRINITY_DN3662_c0_g1_i1, TRINITY_DN3662_c0_g2_i1	map00020
Citrate cycle (TCA cycle)	34	dehydrogenase	ec:1.8.1.4	6	TRINITY_DN5125_c0_g2_i1, TRINITY_DN23516_c0_g1_i1, TRINITY_DN14880_c0_g1_i1, TRINITY_DN3355_c0_g1_i1, TRINITY_DN5125_c0_g4_i1, TRINITY_DN5125_c0_g3_i1	map00020
Citrate cycle (TCA cycle)	34	dehydrogenase	ec:1.1.1.37	1	TRINITY_DN33175_c0_g1_i1	map00020
Citrate cycle (TCA cycle)	34	dehydrogenase (NAD+)	ec:1.1.1.41	4	TRINITY_DN21241_c0_g1_i1, TRINITY_DN1971_c0_g1_i1, TRINITY_DN22203_c0_g1_i1, TRINITY_DN19286_c0_g1_i1	map00020
Citrate cycle (TCA cycle)	34	dehydrogenase (succinyl-transferring)	ec:1.2.4.2	4	TRINITY_DN4784_c0_g1_i1, TRINITY_DN4784_c0_g2_i1, TRINITY_DN40_c0_g1_i1, TRINITY_DN28158_c0_g1_i1	map00020
Citrate cycle (TCA cycle)	34	dehydrogenase (acetyl-transferring)	ec:1.2.4.1	11	TRINITY_DN180_c0_g1_i1, TRINITY_DN180_c0_g2_i1, TRINITY_DN224_c1_g1_i1, TRINITY_DN6787_c0_g1_i1, TRINITY_DN19925_c0_g1_i1, TRINITY_DN9228_c0_g1_i1, TRINITY_DN180_c0_g4_i1, TRINITY_DN831_c0_g2_i1, TRINITY_DN30922_c0_g1_i1, TRINITY_DN180_c0_g3_i1, TRINITY_DN831_c0_g1_i1	map00020
Pentose phosphate pathway	21	aldolase	ec:4.1.2.13	2	TRINITY_DN3745_c0_g1_i1, TRINITY_DN16419_c0_g1_i1	map00030
Pentose phosphate pathway	21	glycolaldehydetransferase	ec:2.2.1.1	1	TRINITY_DN23511_c0_g1_i1	map00030
Pentose phosphate pathway	21	deoxyribokinase	ec:2.7.1.15	4	TRINITY_DN18856_c0_g1_i1, TRINITY_DN12281_c0_g1_i1, TRINITY_DN30945_c0_g1_i1, TRINITY_DN9389_c0_g1_i1	map00030
Pentose phosphate pathway	21	phosphohexokinase	ec:2.7.1.11	1	TRINITY_DN4800_c0_g2_i1	map00030
Pentose phosphate pathway	21	3-epimerase	ec:5.1.3.1	1	TRINITY_DN16348_c0_g1_i1	map00030
Pentose phosphate pathway	21	hexose diphosphatase	ec:3.1.3.11	3	TRINITY_DN2768_c0_g2_i1, TRINITY_DN407_c0_g1_i1, TRINITY_DN29888_c0_g1_i1	map00030
Pentose phosphate pathway	21	aldolase	ec:4.1.2.4	1	TRINITY_DN8059_c0_g1_i1	map00030
Pentose phosphate pathway	21	isomerase	ec:5.3.1.6	1	TRINITY_DN9063_c0_g1_i1	map00030
Pentose phosphate pathway	21	dehydrogenase (NADP+-dependent, decarboxylating)	ec:1.1.1.44	6	TRINITY_DN11144_c0_g1_i1, TRINITY_DN19977_c0_g1_i1, TRINITY_DN18494_c0_g1_i1, TRINITY_DN20845_c0_g1_i1, TRINITY_DN25157_c0_g1_i1, TRINITY_DN4910_c0_g1_i1	map00030
Pentose phosphate pathway	21	dehydrogenase (NADP+)	ec:1.1.1.49	1	TRINITY_DN32943_c0_g1_i1	map00030
Pentose and glucuronate interconversions	141	lyase	ec:4.2.2.2	20	TRINITY_DN13634_c0_g1_i1, TRINITY_DN3325_c0_g1_i1, TRINITY_DN34301_c0_g1_i1, TRINITY_DN147_c0_g1_i1, TRINITY_DN147_c0_g2_i1, TRINITY_DN1985_c0_g2_i1, TRINITY_DN36607_c0_g1_i1, TRINITY_DN5149_c0_g3_i1, TRINITY_DN5149_c0_g4_i1, TRINITY_DN10813_c0_g1_i1, TRINITY_DN22728_c0_g1_i1, TRINITY_DN5149_c0_g2_i1, TRINITY_DN5149_c0_g1_i1, TRINITY_DN5149_c0_g5_i1, TRINITY_DN950_c0_g1_i1, TRINITY_DN8765_c0_g1_i…	map00040
Pentose and glucuronate interconversions	141	glucuronokinase (phosphorylating)	ec:2.7.1.43	1	TRINITY_DN14026_c0_g1_i1	map00040
Pentose and glucuronate interconversions	141	3-epimerase	ec:5.1.3.1	1	TRINITY_DN16348_c0_g1_i1	map00040
Pentose and glucuronate interconversions	141	pectin demethoxylase	ec:3.1.1.11	63	TRINITY_DN11435_c0_g1_i1, TRINITY_DN5803_c0_g3_i2, TRINITY_DN1201_c0_g1_i1, TRINITY_DN5803_c0_g3_i1, TRINITY_DN33928_c0_g1_i1, TRINITY_DN5574_c0_g1_i1, TRINITY_DN5803_c0_g7_i1, TRINITY_DN5621_c0_g1_i1, TRINITY_DN5803_c0_g10_i1, TRINITY_DN3191_c0_g1_i1, TRINITY_DN5648_c0_g10_i1, TRINITY_DN2995_c0_g4_i1, TRINITY_DN27626_c0_g1_i1, TRINITY_DN1681_c0_g2_i1, TRINITY_DN9476_c0_g1_i1, TRINITY_DN1063_c0_g…	map00040
Pentose and glucuronate interconversions	141	1,4-alpha-galacturonidase	ec:3.2.1.67	7	TRINITY_DN4886_c0_g1_i1, TRINITY_DN4886_c0_g2_i1, TRINITY_DN18_c0_g2_i1, TRINITY_DN19502_c0_g1_i1, TRINITY_DN5762_c1_g1_i1, TRINITY_DN13637_c0_g1_i1, TRINITY_DN26227_c0_g1_i1	map00040
Pentose and glucuronate interconversions	141	dehydrogenase (NADP+)	ec:1.1.1.2	2	TRINITY_DN5439_c0_g1_i1, TRINITY_DN5439_c0_g2_i1	map00040
Pentose and glucuronate interconversions	141	dehydrogenase (NAD+)	ec:1.2.1.3	1	TRINITY_DN8283_c0_g1_i1	map00040
Pentose and glucuronate interconversions	141	6-dehydrogenase	ec:1.1.1.22	8	TRINITY_DN21347_c0_g1_i1, TRINITY_DN5293_c0_g1_i1, TRINITY_DN5293_c0_g2_i1, TRINITY_DN29512_c0_g1_i1, TRINITY_DN3606_c0_g1_i1, TRINITY_DN5293_c0_g4_i1, TRINITY_DN3606_c0_g2_i1, TRINITY_DN5293_c0_g3_i1	map00040
Pentose and glucuronate interconversions	141	reductase	ec:1.1.1.21	4	TRINITY_DN8771_c0_g1_i1, TRINITY_DN34978_c0_g1_i1, TRINITY_DN6134_c0_g1_i1, TRINITY_DN3643_c0_g1_i1	map00040
Pentose and glucuronate interconversions	141	1-naphthol glucuronyltransferase	ec:2.4.1.17	14	TRINITY_DN11210_c0_g1_i1, TRINITY_DN16150_c0_g1_i1, TRINITY_DN1398_c0_g2_i1, TRINITY_DN1398_c0_g1_i1, TRINITY_DN32150_c0_g1_i1, TRINITY_DN16642_c0_g1_i1, TRINITY_DN19448_c0_g1_i1, TRINITY_DN3374_c0_g2_i1, TRINITY_DN11019_c0_g1_i1, TRINITY_DN3374_c0_g1_i1, TRINITY_DN36823_c0_g1_i1, TRINITY_DN2308_c0_g1_i1, TRINITY_DN674_c0_g1_i1, TRINITY_DN674_c0_g2_i1	map00040
Pentose and glucuronate interconversions	141	pectin depolymerase	ec:3.2.1.15	27	TRINITY_DN3857_c0_g2_i1, TRINITY_DN4886_c0_g2_i1, TRINITY_DN8219_c0_g1_i1, TRINITY_DN13640_c0_g1_i1, TRINITY_DN19502_c0_g1_i1, TRINITY_DN752_c0_g1_i1, TRINITY_DN11364_c0_g1_i1, TRINITY_DN2006_c0_g2_i1, TRINITY_DN2254_c0_g2_i1, TRINITY_DN18_c0_g1_i1, TRINITY_DN385_c0_g1_i1, TRINITY_DN3991_c0_g3_i1, TRINITY_DN5762_c1_g1_i1, TRINITY_DN13637_c0_g1_i1, TRINITY_DN4693_c0_g2_i1, TRINITY_DN4693_c0_g1_i1,…	map00040
Fructose and mannose metabolism	25	phosphofructokinase 2	ec:2.7.1.105	1	TRINITY_DN27300_c0_g1_i1	map00051
Fructose and mannose metabolism	25	aldolase	ec:4.1.2.13	2	TRINITY_DN3745_c0_g1_i1, TRINITY_DN16419_c0_g1_i1	map00051
Fructose and mannose metabolism	25	2-phosphatase	ec:3.1.3.46	1	TRINITY_DN407_c0_g1_i1	map00051
Fructose and mannose metabolism	25	hexokinase type IV glucokinase	ec:2.7.1.1	1	TRINITY_DN27173_c0_g1_i1	map00051
Fructose and mannose metabolism	25	fructokinase (phosphorylating)	ec:2.7.1.4	3	TRINITY_DN12281_c0_g1_i1, TRINITY_DN18856_c0_g1_i1, TRINITY_DN9389_c0_g1_i1	map00051
Fructose and mannose metabolism	25	phosphohexokinase	ec:2.7.1.11	1	TRINITY_DN4800_c0_g2_i1	map00051
Fructose and mannose metabolism	25	hexose diphosphatase	ec:3.1.3.11	3	TRINITY_DN2768_c0_g2_i1, TRINITY_DN407_c0_g1_i1, TRINITY_DN29888_c0_g1_i1	map00051
Fructose and mannose metabolism	25	synthase	ec:1.1.1.271	3	TRINITY_DN2653_c0_g1_i1, TRINITY_DN34902_c0_g1_i1, TRINITY_DN26523_c0_g1_i1	map00051
Fructose and mannose metabolism	25	isomerase	ec:5.3.1.6	1	TRINITY_DN9063_c0_g1_i1	map00051
Fructose and mannose metabolism	25	endo-1,4-beta-mannosidase	ec:3.2.1.78	2	TRINITY_DN3039_c0_g1_i1, TRINITY_DN20879_c0_g1_i1	map00051
Fructose and mannose metabolism	25	guanylyltransferase (GDP)	ec:2.7.7.22	2	TRINITY_DN28876_c0_g1_i1, TRINITY_DN22617_c0_g1_i1	map00051
Fructose and mannose metabolism	25	guanylyltransferase	ec:2.7.7.13	2	TRINITY_DN28876_c0_g1_i1, TRINITY_DN22617_c0_g1_i1	map00051
Fructose and mannose metabolism	25	4,6-dehydratase	ec:4.2.1.47	1	TRINITY_DN29704_c0_g1_i1	map00051
Fructose and mannose metabolism	25	mannose phosphomutase	ec:5.4.2.8	1	TRINITY_DN2998_c0_g1_i1	map00051
Fructose and mannose metabolism	25	reductase	ec:1.1.1.21	4	TRINITY_DN8771_c0_g1_i1, TRINITY_DN34978_c0_g1_i1, TRINITY_DN6134_c0_g1_i1, TRINITY_DN3643_c0_g1_i1	map00051
Galactose metabolism	61	glucokinase (phosphorylating)	ec:2.7.1.2	1	TRINITY_DN14026_c0_g1_i1	map00052
Galactose metabolism	61	hexokinase type IV glucokinase	ec:2.7.1.1	1	TRINITY_DN27173_c0_g1_i1	map00052
Galactose metabolism	61	galactokinase (phosphorylating)	ec:2.7.1.6	1	TRINITY_DN14026_c0_g1_i1	map00052
Galactose metabolism	61	phosphohexokinase	ec:2.7.1.11	1	TRINITY_DN4800_c0_g2_i1	map00052
Galactose metabolism	61	3-alpha-galactosyltransferase	ec:2.4.1.123	2	TRINITY_DN8769_c0_g1_i1, TRINITY_DN26377_c0_g1_i1	map00052
Galactose metabolism	61	1-epimerase	ec:5.1.3.3	5	TRINITY_DN12423_c0_g1_i1, TRINITY_DN22277_c0_g1_i1, TRINITY_DN8969_c0_g1_i1, TRINITY_DN5266_c0_g2_i1, TRINITY_DN5266_c0_g3_i1	map00052
Galactose metabolism	61	oxidase	ec:1.1.3.9	3	TRINITY_DN18401_c0_g1_i1, TRINITY_DN27523_c0_g1_i1, TRINITY_DN6145_c0_g1_i1	map00052
Galactose metabolism	61	galactosyltransferase	ec:2.4.1.82	6	TRINITY_DN6838_c0_g1_i1, TRINITY_DN8703_c0_g1_i1, TRINITY_DN4962_c0_g2_i1, TRINITY_DN4962_c0_g1_i1, TRINITY_DN4962_c0_g3_i1, TRINITY_DN4962_c0_g4_i1	map00052
Galactose metabolism	61	galactosyltransferase	ec:2.4.1.67	2	TRINITY_DN6838_c0_g1_i1, TRINITY_DN28263_c0_g1_i1	map00052
Galactose metabolism	61	maltase	ec:3.2.1.20	10	TRINITY_DN24023_c0_g1_i1, TRINITY_DN5751_c0_g1_i1, TRINITY_DN5751_c0_g2_i1, TRINITY_DN17379_c0_g2_i1, TRINITY_DN17379_c0_g1_i1, TRINITY_DN14249_c0_g1_i1, TRINITY_DN11199_c0_g1_i1, TRINITY_DN5751_c0_g4_i1, TRINITY_DN5751_c0_g3_i1, TRINITY_DN413_c0_g1_i1	map00052
Galactose metabolism	61	invertase	ec:3.2.1.26	16	TRINITY_DN2914_c0_g1_i1, TRINITY_DN2914_c0_g2_i1, TRINITY_DN33311_c0_g1_i1, TRINITY_DN2083_c0_g1_i1, TRINITY_DN19775_c0_g1_i1, TRINITY_DN11661_c0_g1_i1, TRINITY_DN12851_c0_g1_i1, TRINITY_DN15054_c0_g1_i1, TRINITY_DN14709_c0_g1_i1, TRINITY_DN14177_c0_g1_i1, TRINITY_DN3541_c0_g4_i1, TRINITY_DN3541_c0_g3_i1, TRINITY_DN23722_c0_g1_i1, TRINITY_DN33700_c0_g1_i1, TRINITY_DN3541_c0_g1_i1, TRINITY_DN3541_…	map00052
Galactose metabolism	61	melibiase	ec:3.2.1.22	3	TRINITY_DN21777_c0_g2_i1, TRINITY_DN6838_c0_g1_i1, TRINITY_DN21777_c0_g1_i1	map00052
Galactose metabolism	61	lactase (ambiguous)	ec:3.2.1.23	9	TRINITY_DN5442_c0_g1_i1, TRINITY_DN2230_c0_g2_i1, TRINITY_DN22918_c0_g1_i1, TRINITY_DN5442_c0_g5_i1, TRINITY_DN32085_c0_g1_i1, TRINITY_DN980_c0_g1_i1, TRINITY_DN980_c0_g2_i1, TRINITY_DN8021_c0_g1_i1, TRINITY_DN10698_c0_g1_i1	map00052
Galactose metabolism	61	reductase	ec:1.1.1.21	4	TRINITY_DN8771_c0_g1_i1, TRINITY_DN34978_c0_g1_i1, TRINITY_DN6134_c0_g1_i1, TRINITY_DN3643_c0_g1_i1	map00052
Ascorbate and aldarate metabolism	41	glucuronokinase (phosphorylating)	ec:2.7.1.43	1	TRINITY_DN14026_c0_g1_i1	map00053
Ascorbate and aldarate metabolism	41	oxidase	ec:1.1.3.8	3	TRINITY_DN390_c0_g1_i1, TRINITY_DN10652_c0_g1_i1, TRINITY_DN25187_c0_g1_i1	map00053
Ascorbate and aldarate metabolism	41	dehydrogenase (NAD+)	ec:1.2.1.3	1	TRINITY_DN8283_c0_g1_i1	map00053
Ascorbate and aldarate metabolism	41	oxidase	ec:1.10.3.3	8	TRINITY_DN315_c0_g1_i1, TRINITY_DN6736_c0_g1_i1, TRINITY_DN12652_c0_g1_i1, TRINITY_DN32451_c0_g1_i1, TRINITY_DN30167_c0_g1_i1, TRINITY_DN17544_c0_g1_i1, TRINITY_DN14361_c0_g1_i1, TRINITY_DN35761_c0_g1_i1	map00053
Ascorbate and aldarate metabolism	41	peroxidase	ec:1.11.1.11	2	TRINITY_DN46_c0_g1_i1, TRINITY_DN46_c0_g2_i1	map00053
Ascorbate and aldarate metabolism	41	dehydrogenase	ec:1.3.2.3	2	TRINITY_DN26129_c0_g1_i1, TRINITY_DN1114_c0_g1_i1	map00053
Ascorbate and aldarate metabolism	41	6-dehydrogenase	ec:1.1.1.22	8	TRINITY_DN21347_c0_g1_i1, TRINITY_DN5293_c0_g1_i1, TRINITY_DN5293_c0_g2_i1, TRINITY_DN29512_c0_g1_i1, TRINITY_DN3606_c0_g1_i1, TRINITY_DN5293_c0_g4_i1, TRINITY_DN3606_c0_g2_i1, TRINITY_DN5293_c0_g3_i1	map00053
Ascorbate and aldarate metabolism	41	1-naphthol glucuronyltransferase	ec:2.4.1.17	14	TRINITY_DN11210_c0_g1_i1, TRINITY_DN16150_c0_g1_i1, TRINITY_DN1398_c0_g2_i1, TRINITY_DN1398_c0_g1_i1, TRINITY_DN32150_c0_g1_i1, TRINITY_DN16642_c0_g1_i1, TRINITY_DN19448_c0_g1_i1, TRINITY_DN3374_c0_g2_i1, TRINITY_DN11019_c0_g1_i1, TRINITY_DN3374_c0_g1_i1, TRINITY_DN36823_c0_g1_i1, TRINITY_DN2308_c0_g1_i1, TRINITY_DN674_c0_g1_i1, TRINITY_DN674_c0_g2_i1	map00053
Ascorbate and aldarate metabolism	41	oxygenase	ec:1.13.99.1	2	TRINITY_DN8771_c0_g1_i1, TRINITY_DN3643_c0_g1_i1	map00053
Starch and sucrose metabolism	331	decarboxylase	ec:4.1.1.35	2	TRINITY_DN18078_c0_g1_i1, TRINITY_DN27286_c0_g1_i1	map00500
Starch and sucrose metabolism	331	glucokinase (phosphorylating)	ec:2.7.1.2	1	TRINITY_DN14026_c0_g1_i1	map00500
Starch and sucrose metabolism	331	hexokinase type IV glucokinase	ec:2.7.1.1	1	TRINITY_DN27173_c0_g1_i1	map00500
Starch and sucrose metabolism	331	fructokinase (phosphorylating)	ec:2.7.1.4	3	TRINITY_DN12281_c0_g1_i1, TRINITY_DN18856_c0_g1_i1, TRINITY_DN9389_c0_g1_i1	map00500
Starch and sucrose metabolism	331	trehalose 6-phosphatase	ec:3.1.3.12	14	TRINITY_DN4312_c0_g1_i1, TRINITY_DN14634_c0_g1_i1, TRINITY_DN17035_c0_g1_i1, TRINITY_DN7480_c0_g1_i1, TRINITY_DN4312_c0_g2_i1, TRINITY_DN4312_c0_g3_i1, TRINITY_DN20071_c0_g1_i1, TRINITY_DN49_c0_g1_i1, TRINITY_DN32988_c0_g1_i1, TRINITY_DN9230_c0_g1_i1, TRINITY_DN26464_c0_g1_i1, TRINITY_DN21710_c0_g1_i1, TRINITY_DN11955_c0_g1_i1, TRINITY_DN11955_c0_g2_i1	map00500
Starch and sucrose metabolism	331	4-epimerase	ec:5.1.3.6	8	TRINITY_DN36206_c0_g1_i1, TRINITY_DN3725_c0_g1_i1, TRINITY_DN3725_c0_g2_i1, TRINITY_DN35708_c0_g1_i1, TRINITY_DN35019_c0_g1_i1, TRINITY_DN31676_c0_g1_i1, TRINITY_DN2481_c0_g1_i1, TRINITY_DN2481_c0_g2_i1	map00500
Starch and sucrose metabolism	331	phosphatase	ec:3.1.3.24	1	TRINITY_DN13544_c0_g1_i1	map00500
Starch and sucrose metabolism	331	pectin demethoxylase	ec:3.1.1.11	63	TRINITY_DN11435_c0_g1_i1, TRINITY_DN5803_c0_g3_i2, TRINITY_DN1201_c0_g1_i1, TRINITY_DN5803_c0_g3_i1, TRINITY_DN33928_c0_g1_i1, TRINITY_DN5574_c0_g1_i1, TRINITY_DN5803_c0_g7_i1, TRINITY_DN5621_c0_g1_i1, TRINITY_DN5803_c0_g10_i1, TRINITY_DN3191_c0_g1_i1, TRINITY_DN5648_c0_g10_i1, TRINITY_DN2995_c0_g4_i1, TRINITY_DN27626_c0_g1_i1, TRINITY_DN1681_c0_g2_i1, TRINITY_DN9476_c0_g1_i1, TRINITY_DN1063_c0_g…	map00500
Starch and sucrose metabolism	331	endo-1,4-beta-D-glucanase	ec:3.2.1.4	16	TRINITY_DN31046_c0_g1_i1, TRINITY_DN11305_c0_g1_i1, TRINITY_DN7974_c0_g1_i1, TRINITY_DN36114_c0_g1_i1, TRINITY_DN36340_c0_g1_i1, TRINITY_DN34716_c0_g1_i1, TRINITY_DN4403_c0_g1_i1, TRINITY_DN4403_c0_g2_i1, TRINITY_DN32080_c0_g1_i1, TRINITY_DN19572_c0_g1_i1, TRINITY_DN31915_c0_g1_i1, TRINITY_DN11092_c0_g1_i1, TRINITY_DN4298_c0_g1_i1, TRINITY_DN4298_c0_g2_i1, TRINITY_DN6753_c0_g1_i1, TRINITY_DN16454…	map00500
Starch and sucrose metabolism	331	saccharogen amylase	ec:3.2.1.2	7	TRINITY_DN7514_c0_g1_i1, TRINITY_DN5677_c0_g1_i1, TRINITY_DN5677_c0_g2_i1, TRINITY_DN30255_c0_g1_i1, TRINITY_DN1152_c0_g1_i1, TRINITY_DN10720_c0_g1_i1, TRINITY_DN10352_c0_g1_i1	map00500
Starch and sucrose metabolism	331	glycogenase	ec:3.2.1.1	5	TRINITY_DN20303_c0_g1_i1, TRINITY_DN27919_c0_g1_i1, TRINITY_DN29318_c0_g1_i1, TRINITY_DN4423_c1_g1_i1, TRINITY_DN4423_c0_g1_i1	map00500
Starch and sucrose metabolism	331	1,4-alpha-galacturonidase	ec:3.2.1.67	7	TRINITY_DN4886_c0_g1_i1, TRINITY_DN4886_c0_g2_i1, TRINITY_DN18_c0_g2_i1, TRINITY_DN19502_c0_g1_i1, TRINITY_DN5762_c1_g1_i1, TRINITY_DN13637_c0_g1_i1, TRINITY_DN26227_c0_g1_i1	map00500
Starch and sucrose metabolism	331	alpha-glucosidase	ec:3.2.1.48	9	TRINITY_DN14177_c0_g1_i1, TRINITY_DN2914_c0_g2_i1, TRINITY_DN33311_c0_g1_i1, TRINITY_DN2083_c0_g1_i1, TRINITY_DN19775_c0_g1_i1, TRINITY_DN23722_c0_g1_i1, TRINITY_DN11661_c0_g1_i1, TRINITY_DN33700_c0_g1_i1, TRINITY_DN14709_c0_g1_i1	map00500
Starch and sucrose metabolism	331	1,3-beta-glucosidase	ec:3.2.1.58	3	TRINITY_DN22918_c0_g1_i1, TRINITY_DN1429_c0_g1_i1, TRINITY_DN1429_c0_g2_i1	map00500
Starch and sucrose metabolism	331	beta-pgm (gene name)	ec:5.4.2.6	1	TRINITY_DN4835_c1_g1_i1	map00500
Starch and sucrose metabolism	331	maltase	ec:3.2.1.20	10	TRINITY_DN24023_c0_g1_i1, TRINITY_DN5751_c0_g1_i1, TRINITY_DN5751_c0_g2_i1, TRINITY_DN17379_c0_g2_i1, TRINITY_DN17379_c0_g1_i1, TRINITY_DN14249_c0_g1_i1, TRINITY_DN11199_c0_g1_i1, TRINITY_DN5751_c0_g4_i1, TRINITY_DN5751_c0_g3_i1, TRINITY_DN413_c0_g1_i1	map00500
Starch and sucrose metabolism	331	gentiobiase	ec:3.2.1.21	5	TRINITY_DN11634_c0_g1_i1, TRINITY_DN8600_c0_g1_i1, TRINITY_DN16047_c0_g1_i1, TRINITY_DN19797_c0_g1_i1, TRINITY_DN30659_c0_g1_i1	map00500
Starch and sucrose metabolism	331	synthase	ec:2.4.1.34	8	TRINITY_DN5181_c1_g1_i1, TRINITY_DN5181_c0_g2_i1, TRINITY_DN2842_c0_g1_i1, TRINITY_DN5181_c0_g1_i1, TRINITY_DN19809_c0_g1_i1, TRINITY_DN901_c1_g1_i1, TRINITY_DN901_c0_g2_i1, TRINITY_DN901_c0_g1_i1	map00500
Starch and sucrose metabolism	331	invertase	ec:3.2.1.26	16	TRINITY_DN2914_c0_g1_i1, TRINITY_DN2914_c0_g2_i1, TRINITY_DN33311_c0_g1_i1, TRINITY_DN2083_c0_g1_i1, TRINITY_DN19775_c0_g1_i1, TRINITY_DN11661_c0_g1_i1, TRINITY_DN12851_c0_g1_i1, TRINITY_DN15054_c0_g1_i1, TRINITY_DN14709_c0_g1_i1, TRINITY_DN14177_c0_g1_i1, TRINITY_DN3541_c0_g4_i1, TRINITY_DN3541_c0_g3_i1, TRINITY_DN23722_c0_g1_i1, TRINITY_DN33700_c0_g1_i1, TRINITY_DN3541_c0_g1_i1, TRINITY_DN3541_…	map00500
Starch and sucrose metabolism	331	6-dehydrogenase	ec:1.1.1.22	8	TRINITY_DN21347_c0_g1_i1, TRINITY_DN5293_c0_g1_i1, TRINITY_DN5293_c0_g2_i1, TRINITY_DN29512_c0_g1_i1, TRINITY_DN3606_c0_g1_i1, TRINITY_DN5293_c0_g4_i1, TRINITY_DN3606_c0_g2_i1, TRINITY_DN5293_c0_g3_i1	map00500
Starch and sucrose metabolism	331	endo-1,3-beta-D-glucosidase	ec:3.2.1.39	24	TRINITY_DN5252_c0_g2_i1, TRINITY_DN5252_c0_g1_i1, TRINITY_DN14726_c0_g1_i1, TRINITY_DN26820_c0_g1_i1, TRINITY_DN28114_c0_g1_i1, TRINITY_DN4597_c0_g1_i1, TRINITY_DN302_c0_g1_i1, TRINITY_DN27713_c0_g1_i1, TRINITY_DN4597_c0_g3_i1, TRINITY_DN22540_c0_g1_i1, TRINITY_DN22553_c0_g1_i1, TRINITY_DN11298_c0_g1_i1, TRINITY_DN17524_c0_g1_i1, TRINITY_DN29892_c0_g1_i1, TRINITY_DN12465_c0_g1_i1, TRINITY_DN4310_…	map00500
Starch and sucrose metabolism	331	4-alpha-galacturonosyltransferase	ec:2.4.1.43	6	TRINITY_DN6119_c0_g1_i1, TRINITY_DN21876_c0_g1_i1, TRINITY_DN13772_c0_g1_i1, TRINITY_DN27950_c0_g1_i1, TRINITY_DN9536_c0_g1_i1, TRINITY_DN3178_c0_g1_i1	map00500
Starch and sucrose metabolism	331	1,4-beta-xylosidase	ec:3.2.1.37	6	TRINITY_DN2698_c0_g1_i1, TRINITY_DN2698_c0_g2_i1, TRINITY_DN11634_c0_g1_i1, TRINITY_DN8600_c0_g1_i1, TRINITY_DN5894_c0_g1_i1, TRINITY_DN30659_c0_g1_i1	map00500
Starch and sucrose metabolism	331	1-naphthol glucuronyltransferase	ec:2.4.1.17	14	TRINITY_DN11210_c0_g1_i1, TRINITY_DN16150_c0_g1_i1, TRINITY_DN1398_c0_g2_i1, TRINITY_DN1398_c0_g1_i1, TRINITY_DN32150_c0_g1_i1, TRINITY_DN16642_c0_g1_i1, TRINITY_DN19448_c0_g1_i1, TRINITY_DN3374_c0_g2_i1, TRINITY_DN11019_c0_g1_i1, TRINITY_DN3374_c0_g1_i1, TRINITY_DN36823_c0_g1_i1, TRINITY_DN2308_c0_g1_i1, TRINITY_DN674_c0_g1_i1, TRINITY_DN674_c0_g2_i1	map00500
Starch and sucrose metabolism	331	synthase (UDP-forming)	ec:2.4.1.15	13	TRINITY_DN4312_c0_g1_i1, TRINITY_DN7480_c0_g1_i1, TRINITY_DN4312_c0_g2_i1, TRINITY_DN4312_c0_g3_i1, TRINITY_DN16007_c0_g1_i1, TRINITY_DN20071_c0_g1_i1, TRINITY_DN49_c0_g1_i1, TRINITY_DN32988_c0_g1_i1, TRINITY_DN9230_c0_g1_i1, TRINITY_DN26464_c0_g1_i1, TRINITY_DN21710_c0_g1_i1, TRINITY_DN11955_c0_g1_i1, TRINITY_DN11955_c0_g2_i1	map00500
Starch and sucrose metabolism	331	synthase	ec:2.4.1.14	2	TRINITY_DN2670_c0_g1_i1, TRINITY_DN2670_c0_g2_i1	map00500
Starch and sucrose metabolism	331	synthase	ec:2.4.1.13	5	TRINITY_DN16847_c0_g1_i1, TRINITY_DN24712_c0_g1_i1, TRINITY_DN326_c0_g1_i1, TRINITY_DN326_c0_g2_i1, TRINITY_DN326_c0_g3_i1	map00500
Starch and sucrose metabolism	331	synthase (UDP-forming)	ec:2.4.1.12	75	TRINITY_DN5777_c0_g12_i1, TRINITY_DN5777_c0_g8_i1, TRINITY_DN5102_c0_g2_i1, TRINITY_DN26504_c0_g1_i1, TRINITY_DN914_c0_g1_i1, TRINITY_DN1455_c0_g1_i1, TRINITY_DN5697_c0_g5_i1, TRINITY_DN5697_c0_g1_i1, TRINITY_DN15958_c0_g2_i1, TRINITY_DN5777_c0_g16_i1, TRINITY_DN15315_c0_g1_i1, TRINITY_DN5697_c0_g9_i1, TRINITY_DN5719_c0_g1_i1, TRINITY_DN25525_c0_g1_i1, TRINITY_DN28691_c0_g1_i1, TRINITY_DN5777_c0_…	map00500
Starch and sucrose metabolism	331	disproportionating enzyme	ec:2.4.1.25	1	TRINITY_DN6068_c0_g1_i1	map00500
Starch and sucrose metabolism	331	synthase (glycosyl-transferring)	ec:2.4.1.21	1	TRINITY_DN14089_c0_g1_i1	map00500
Starch and sucrose metabolism	331	pectin depolymerase	ec:3.2.1.15	27	TRINITY_DN3857_c0_g2_i1, TRINITY_DN4886_c0_g2_i1, TRINITY_DN8219_c0_g1_i1, TRINITY_DN13640_c0_g1_i1, TRINITY_DN19502_c0_g1_i1, TRINITY_DN752_c0_g1_i1, TRINITY_DN11364_c0_g1_i1, TRINITY_DN2006_c0_g2_i1, TRINITY_DN2254_c0_g2_i1, TRINITY_DN18_c0_g1_i1, TRINITY_DN385_c0_g1_i1, TRINITY_DN3991_c0_g3_i1, TRINITY_DN5762_c1_g1_i1, TRINITY_DN13637_c0_g1_i1, TRINITY_DN4693_c0_g2_i1, TRINITY_DN4693_c0_g1_i1,…	map00500
Amino sugar and nucleotide sugar metabolism	70	transaminase (isomerizing)	ec:2.6.1.16	1	TRINITY_DN3743_c0_g1_i1	map00520
Amino sugar and nucleotide sugar metabolism	70	decarboxylase	ec:4.1.1.35	2	TRINITY_DN18078_c0_g1_i1, TRINITY_DN27286_c0_g1_i1	map00520
Amino sugar and nucleotide sugar metabolism	70	galacturonokinase (phosphorylating) D-galacturonic acid kinase	ec:2.7.1.44	1	TRINITY_DN14026_c0_g1_i1	map00520
Amino sugar and nucleotide sugar metabolism	70	L-arabinokinase (phosphorylating)	ec:2.7.1.46	1	TRINITY_DN14026_c0_g1_i1	map00520
Amino sugar and nucleotide sugar metabolism	70	glucuronokinase (phosphorylating)	ec:2.7.1.43	1	TRINITY_DN14026_c0_g1_i1	map00520
Amino sugar and nucleotide sugar metabolism	70	glucokinase (phosphorylating)	ec:2.7.1.2	1	TRINITY_DN14026_c0_g1_i1	map00520
Amino sugar and nucleotide sugar metabolism	70	hexokinase type IV glucokinase	ec:2.7.1.1	1	TRINITY_DN27173_c0_g1_i1	map00520
Amino sugar and nucleotide sugar metabolism	70	galactokinase (phosphorylating)	ec:2.7.1.6	1	TRINITY_DN14026_c0_g1_i1	map00520
Amino sugar and nucleotide sugar metabolism	70	fructokinase (phosphorylating)	ec:2.7.1.4	3	TRINITY_DN12281_c0_g1_i1, TRINITY_DN18856_c0_g1_i1, TRINITY_DN9389_c0_g1_i1	map00520
Amino sugar and nucleotide sugar metabolism	70	4-epimerase	ec:5.1.3.6	8	TRINITY_DN36206_c0_g1_i1, TRINITY_DN3725_c0_g1_i1, TRINITY_DN3725_c0_g2_i1, TRINITY_DN35708_c0_g1_i1, TRINITY_DN35019_c0_g1_i1, TRINITY_DN31676_c0_g1_i1, TRINITY_DN2481_c0_g1_i1, TRINITY_DN2481_c0_g2_i1	map00520
Amino sugar and nucleotide sugar metabolism	70	synthase	ec:1.1.1.271	3	TRINITY_DN2653_c0_g1_i1, TRINITY_DN34902_c0_g1_i1, TRINITY_DN26523_c0_g1_i1	map00520
Amino sugar and nucleotide sugar metabolism	70	mutase	ec:5.4.99.30	1	TRINITY_DN36794_c0_g1_i1	map00520
Amino sugar and nucleotide sugar metabolism	70	hexosaminidase	ec:3.2.1.52	6	TRINITY_DN17573_c0_g1_i1, TRINITY_DN4263_c0_g1_i1, TRINITY_DN685_c0_g1_i1, TRINITY_DN24984_c0_g1_i1, TRINITY_DN4263_c0_g2_i1, TRINITY_DN29249_c0_g1_i1	map00520
Amino sugar and nucleotide sugar metabolism	70	end alpha-L-arabinofuranosidase	ec:3.2.1.55	3	TRINITY_DN2698_c0_g1_i1, TRINITY_DN2698_c0_g2_i1, TRINITY_DN11634_c0_g1_i1	map00520
Amino sugar and nucleotide sugar metabolism	70	deacetylase	ec:3.5.1.41	3	TRINITY_DN27281_c0_g1_i1, TRINITY_DN2437_c0_g1_i1, TRINITY_DN35657_c0_g1_i1	map00520
Amino sugar and nucleotide sugar metabolism	70	guanylyltransferase (GDP)	ec:2.7.7.22	2	TRINITY_DN28876_c0_g1_i1, TRINITY_DN22617_c0_g1_i1	map00520
Amino sugar and nucleotide sugar metabolism	70	guanylyltransferase	ec:2.7.7.13	2	TRINITY_DN28876_c0_g1_i1, TRINITY_DN22617_c0_g1_i1	map00520
Amino sugar and nucleotide sugar metabolism	70	4,6-dehydratase	ec:4.2.1.47	1	TRINITY_DN29704_c0_g1_i1	map00520
Amino sugar and nucleotide sugar metabolism	70	N-acetyltransferase	ec:2.3.1.4	1	TRINITY_DN23010_c0_g1_i1	map00520
Amino sugar and nucleotide sugar metabolism	70	mutase	ec:5.4.2.3	1	TRINITY_DN2998_c0_g1_i1	map00520
Amino sugar and nucleotide sugar metabolism	70	mannose phosphomutase	ec:5.4.2.8	1	TRINITY_DN2998_c0_g1_i1	map00520
Amino sugar and nucleotide sugar metabolism	70	6-dehydrogenase	ec:1.1.1.22	8	TRINITY_DN21347_c0_g1_i1, TRINITY_DN5293_c0_g1_i1, TRINITY_DN5293_c0_g2_i1, TRINITY_DN29512_c0_g1_i1, TRINITY_DN3606_c0_g1_i1, TRINITY_DN5293_c0_g4_i1, TRINITY_DN3606_c0_g2_i1, TRINITY_DN5293_c0_g3_i1	map00520
Amino sugar and nucleotide sugar metabolism	70	4-alpha-galacturonosyltransferase	ec:2.4.1.43	6	TRINITY_DN6119_c0_g1_i1, TRINITY_DN21876_c0_g1_i1, TRINITY_DN13772_c0_g1_i1, TRINITY_DN27950_c0_g1_i1, TRINITY_DN9536_c0_g1_i1, TRINITY_DN3178_c0_g1_i1	map00520
Amino sugar and nucleotide sugar metabolism	70	1,4-beta-xylosidase	ec:3.2.1.37	6	TRINITY_DN2698_c0_g1_i1, TRINITY_DN2698_c0_g2_i1, TRINITY_DN11634_c0_g1_i1, TRINITY_DN8600_c0_g1_i1, TRINITY_DN5894_c0_g1_i1, TRINITY_DN30659_c0_g1_i1	map00520
Amino sugar and nucleotide sugar metabolism	70	5'-epimerase	ec:5.1.3.12	7	TRINITY_DN36206_c0_g1_i1, TRINITY_DN3621_c0_g3_i1, TRINITY_DN3621_c0_g1_i1, TRINITY_DN3621_c0_g2_i1, TRINITY_DN3725_c0_g1_i1, TRINITY_DN3725_c0_g2_i1, TRINITY_DN35708_c0_g1_i1	map00520
Amino sugar and nucleotide sugar metabolism	70	chitodextrinase	ec:3.2.1.14	13	TRINITY_DN32686_c0_g1_i1, TRINITY_DN23679_c0_g1_i1, TRINITY_DN18089_c0_g1_i1, TRINITY_DN35464_c0_g1_i1, TRINITY_DN27885_c0_g1_i1, TRINITY_DN14753_c0_g1_i1, TRINITY_DN31545_c0_g1_i1, TRINITY_DN18373_c0_g1_i1, TRINITY_DN29315_c0_g1_i1, TRINITY_DN33095_c0_g1_i1, TRINITY_DN5883_c0_g1_i1, TRINITY_DN10736_c1_g1_i1, TRINITY_DN28578_c0_g1_i1	map00520
Inositol phosphate metabolism	22	3-kinase	ec:2.7.1.127	1	TRINITY_DN32159_c0_g1_i1	map00562
Inositol phosphate metabolism	22	4-kinase	ec:2.7.1.67	5	TRINITY_DN3822_c0_g2_i1, TRINITY_DN11657_c0_g1_i1, TRINITY_DN3822_c0_g1_i1, TRINITY_DN7136_c0_g1_i1, TRINITY_DN15850_c0_g1_i1	map00562
Inositol phosphate metabolism	22	5-kinase	ec:2.7.1.68	4	TRINITY_DN25687_c0_g2_i1, TRINITY_DN18918_c0_g1_i1, TRINITY_DN25687_c0_g1_i1, TRINITY_DN27263_c0_g1_i1	map00562
Inositol phosphate metabolism	22	phospholipase C	ec:3.1.4.11	1	TRINITY_DN34513_c0_g1_i1	map00562
Inositol phosphate metabolism	22	5-phosphatase	ec:3.1.3.56	3	TRINITY_DN2035_c0_g2_i1, TRINITY_DN2035_c0_g1_i1, TRINITY_DN28722_c0_g1_i1	map00562
Inositol phosphate metabolism	22	1-kinase	ec:2.7.1.134	4	TRINITY_DN10432_c0_g2_i1, TRINITY_DN7772_c0_g1_i1, TRINITY_DN10432_c0_g1_i1, TRINITY_DN31580_c0_g1_i1	map00562
Inositol phosphate metabolism	22	5/6-kinase	ec:2.7.1.159	4	TRINITY_DN10432_c0_g2_i1, TRINITY_DN7772_c0_g1_i1, TRINITY_DN10432_c0_g1_i1, TRINITY_DN31580_c0_g1_i1	map00562
Inositol phosphate metabolism	22	synthase	ec:5.5.1.4	2	TRINITY_DN10891_c0_g1_i1, TRINITY_DN35692_c0_g1_i1	map00562
Inositol phosphate metabolism	22	oxygenase	ec:1.13.99.1	2	TRINITY_DN8771_c0_g1_i1, TRINITY_DN3643_c0_g1_i1	map00562
Pyruvate metabolism	63	carboxylase	ec:6.4.1.2	1	TRINITY_DN7210_c0_g1_i1	map00620
Pyruvate metabolism	63	synthase	ec:2.3.3.13	1	TRINITY_DN11276_c0_g1_i1	map00620
Pyruvate metabolism	63	carboxykinase (ATP)	ec:4.1.1.49	2	TRINITY_DN5374_c0_g5_i1, TRINITY_DN5374_c0_g2_i1	map00620
Pyruvate metabolism	63	kinase	ec:2.7.1.40	4	TRINITY_DN5239_c0_g1_i1, TRINITY_DN5239_c0_g2_i1, TRINITY_DN21564_c0_g1_i1, TRINITY_DN16604_c0_g1_i1	map00620
Pyruvate metabolism	63	ligase	ec:6.2.1.1	9	TRINITY_DN1932_c0_g1_i1, TRINITY_DN4127_c0_g2_i1, TRINITY_DN24418_c0_g1_i1, TRINITY_DN4127_c0_g1_i1, TRINITY_DN24270_c0_g1_i1, TRINITY_DN26345_c0_g1_i1, TRINITY_DN22889_c0_g1_i1, TRINITY_DN18938_c0_g1_i1, TRINITY_DN17765_c0_g1_i1	map00620
Pyruvate metabolism	63	acetyltransferase	ec:2.3.1.12	2	TRINITY_DN3662_c0_g1_i1, TRINITY_DN3662_c0_g2_i1	map00620
Pyruvate metabolism	63	dehydrogenase	ec:1.8.1.4	6	TRINITY_DN5125_c0_g2_i1, TRINITY_DN23516_c0_g1_i1, TRINITY_DN14880_c0_g1_i1, TRINITY_DN3355_c0_g1_i1, TRINITY_DN5125_c0_g4_i1, TRINITY_DN5125_c0_g3_i1	map00620
Pyruvate metabolism	63	dehydrogenase (cytochrome)	ec:1.1.2.4	1	TRINITY_DN10868_c0_g1_i1	map00620
Pyruvate metabolism	63	reductase (NADP+)	ec:1.1.1.79	2	TRINITY_DN6025_c0_g1_i1, TRINITY_DN6025_c0_g2_i1	map00620
Pyruvate metabolism	63	phosphate dikinase	ec:2.7.9.1	3	TRINITY_DN18069_c0_g4_i1, TRINITY_DN18069_c0_g3_i1, TRINITY_DN18069_c0_g2_i1	map00620
Pyruvate metabolism	63	dehydrogenase (NAD+)	ec:1.2.1.3	1	TRINITY_DN8283_c0_g1_i1	map00620
Pyruvate metabolism	63	dehydrogenase	ec:1.1.1.37	1	TRINITY_DN33175_c0_g1_i1	map00620
Pyruvate metabolism	63	lyase	ec:4.4.1.5	3	TRINITY_DN20529_c0_g1_i1, TRINITY_DN24098_c0_g1_i1, TRINITY_DN12244_c0_g1_i1	map00620
Pyruvate metabolism	63	dehydrogenase (decarboxylating)	ec:1.1.1.39	2	TRINITY_DN13761_c0_g1_i1, TRINITY_DN16137_c0_g1_i1	map00620
Pyruvate metabolism	63	dehydrogenase (oxaloacetate-decarboxylating)	ec:1.1.1.38	2	TRINITY_DN13761_c0_g1_i1, TRINITY_DN16137_c0_g1_i1	map00620
Pyruvate metabolism	63	dehydrogenase (oxaloacetate-decarboxylating) (NADP+)	ec:1.1.1.40	1	TRINITY_DN13761_c0_g1_i1	map00620
Pyruvate metabolism	63	synthase	ec:2.3.3.9	13	TRINITY_DN5588_c0_g1_i1, TRINITY_DN5588_c0_g5_i1, TRINITY_DN5588_c0_g14_i1, TRINITY_DN5588_c0_g2_i1, TRINITY_DN5588_c0_g3_i1, TRINITY_DN5588_c0_g13_i1, TRINITY_DN5588_c0_g6_i1, TRINITY_DN5588_c0_g7_i1, TRINITY_DN5588_c0_g8_i1, TRINITY_DN5588_c0_g9_i1, TRINITY_DN5588_c0_g10_i1, TRINITY_DN5588_c0_g11_i1, TRINITY_DN5588_c0_g12_i1	map00620
Pyruvate metabolism	63	dehydrogenase	ec:1.1.1.28	1	TRINITY_DN10868_c0_g1_i1	map00620
Pyruvate metabolism	63	dehydrogenase	ec:1.1.1.27	1	TRINITY_DN8093_c0_g1_i1	map00620
Pyruvate metabolism	63	dehydrogenase (acetyl-transferring)	ec:1.2.4.1	11	TRINITY_DN180_c0_g1_i1, TRINITY_DN180_c0_g2_i1, TRINITY_DN224_c1_g1_i1, TRINITY_DN6787_c0_g1_i1, TRINITY_DN19925_c0_g1_i1, TRINITY_DN9228_c0_g1_i1, TRINITY_DN180_c0_g4_i1, TRINITY_DN831_c0_g2_i1, TRINITY_DN30922_c0_g1_i1, TRINITY_DN180_c0_g3_i1, TRINITY_DN831_c0_g1_i1	map00620
Glyoxylate and dicarboxylate metabolism	36	hydroxymethyltransferase	ec:2.1.2.1	3	TRINITY_DN21078_c0_g1_i1, TRINITY_DN28600_c0_g1_i1, TRINITY_DN17245_c0_g1_i1	map00630
Glyoxylate and dicarboxylate metabolism	36	carboxylase	ec:4.1.1.39	2	TRINITY_DN2742_c0_g1_i1, TRINITY_DN2742_c0_g2_i1	map00630
Glyoxylate and dicarboxylate metabolism	36	hydratase	ec:4.2.1.3	1	TRINITY_DN7128_c0_g1_i1	map00630
Glyoxylate and dicarboxylate metabolism	36	dehydrogenase	ec:1.1.99.14	1	TRINITY_DN10868_c0_g1_i1	map00630
Glyoxylate and dicarboxylate metabolism	36	lyase	ec:4.1.3.1	2	TRINITY_DN24617_c0_g1_i1, TRINITY_DN22801_c0_g1_i1	map00630
Glyoxylate and dicarboxylate metabolism	36	equilase	ec:1.11.1.6	3	TRINITY_DN30851_c0_g1_i1, TRINITY_DN14055_c0_g1_i1, TRINITY_DN5254_c0_g3_i1	map00630
Glyoxylate and dicarboxylate metabolism	36	ligase	ec:6.2.1.8	5	TRINITY_DN26345_c0_g1_i1, TRINITY_DN255_c0_g1_i1, TRINITY_DN17765_c0_g1_i1, TRINITY_DN255_c0_g2_i1, TRINITY_DN25603_c0_g1_i1	map00630
Glyoxylate and dicarboxylate metabolism	36	ec:3.5.1.49 formamidase	ec:3.5.1.49	1	TRINITY_DN23495_c0_g1_i1	map00630
Glyoxylate and dicarboxylate metabolism	36	reductase (NADP+)	ec:1.1.1.79	2	TRINITY_DN6025_c0_g1_i1, TRINITY_DN6025_c0_g2_i1	map00630
Glyoxylate and dicarboxylate metabolism	36	reductase	ec:1.1.1.81	2	TRINITY_DN6025_c0_g1_i1, TRINITY_DN6025_c0_g2_i1	map00630
Glyoxylate and dicarboxylate metabolism	36	dehydrogenase	ec:1.2.1.2	1	TRINITY_DN37334_c0_g1_i1	map00630
Glyoxylate and dicarboxylate metabolism	36	dehydrogenase	ec:1.1.1.37	1	TRINITY_DN33175_c0_g1_i1	map00630
Glyoxylate and dicarboxylate metabolism	36	reductase	ec:1.1.1.26	2	TRINITY_DN6025_c0_g1_i1, TRINITY_DN6025_c0_g2_i1	map00630
Glyoxylate and dicarboxylate metabolism	36	synthase	ec:2.3.3.9	13	TRINITY_DN5588_c0_g1_i1, TRINITY_DN5588_c0_g5_i1, TRINITY_DN5588_c0_g14_i1, TRINITY_DN5588_c0_g2_i1, TRINITY_DN5588_c0_g3_i1, TRINITY_DN5588_c0_g13_i1, TRINITY_DN5588_c0_g6_i1, TRINITY_DN5588_c0_g7_i1, TRINITY_DN5588_c0_g8_i1, TRINITY_DN5588_c0_g9_i1, TRINITY_DN5588_c0_g10_i1, TRINITY_DN5588_c0_g11_i1, TRINITY_DN5588_c0_g12_i1	map00630
Glyoxylate and dicarboxylate metabolism	36	kynurenine formamidase	ec:3.5.1.9	1	TRINITY_DN1628_c0_g1_i1	map00630
Propanoate metabolism	19	carboxylase	ec:6.4.1.2	1	TRINITY_DN7210_c0_g1_i1	map00640
Propanoate metabolism	19	ligase	ec:6.2.1.1	9	TRINITY_DN1932_c0_g1_i1, TRINITY_DN4127_c0_g2_i1, TRINITY_DN24418_c0_g1_i1, TRINITY_DN4127_c0_g1_i1, TRINITY_DN24270_c0_g1_i1, TRINITY_DN26345_c0_g1_i1, TRINITY_DN22889_c0_g1_i1, TRINITY_DN18938_c0_g1_i1, TRINITY_DN17765_c0_g1_i1	map00640
Propanoate metabolism	19	(2-methylpropanoyl)transferase	ec:2.3.1.168	2	TRINITY_DN3662_c0_g1_i1, TRINITY_DN3662_c0_g2_i1	map00640
Propanoate metabolism	19	dehydrogenase	ec:1.8.1.4	6	TRINITY_DN5125_c0_g2_i1, TRINITY_DN23516_c0_g1_i1, TRINITY_DN14880_c0_g1_i1, TRINITY_DN3355_c0_g1_i1, TRINITY_DN5125_c0_g4_i1, TRINITY_DN5125_c0_g3_i1	map00640
Propanoate metabolism	19	dehydrogenase	ec:1.1.1.27	1	TRINITY_DN8093_c0_g1_i1	map00640
Styrene degradation	1	acylamidase	ec:3.5.1.4	1	TRINITY_DN27369_c0_g1_i1	map00643
Butanoate metabolism	7	dehydrogenase	ec:1.3.5.1	2	TRINITY_DN13571_c0_g1_i1, TRINITY_DN4020_c0_g1_i1	map00650
Butanoate metabolism	7	synthase	ec:2.2.1.6	3	TRINITY_DN189_c0_g1_i1, TRINITY_DN247_c0_g2_i1, TRINITY_DN247_c0_g1_i1	map00650
Butanoate metabolism	7	decarboxylase	ec:4.1.1.15	1	TRINITY_DN4895_c0_g1_i1	map00650
Butanoate metabolism	7	dehydrogenase	ec:1.1.1.35	1	TRINITY_DN33542_c0_g1_i1	map00650
C5-Branched dibasic acid metabolism	4	synthase	ec:2.2.1.6	3	TRINITY_DN189_c0_g1_i1, TRINITY_DN247_c0_g2_i1, TRINITY_DN247_c0_g1_i1	map00660
C5-Branched dibasic acid metabolism	4	dehydrogenase	ec:1.1.1.85	1	TRINITY_DN5316_c0_g1_i1	map00660
Arginine biosynthesis	7	synthase	ec:6.3.4.5	1	TRINITY_DN7434_c0_g1_i1	map00220	Amino acid metabolism
Arginine biosynthesis	7	kinase	ec:2.7.2.8	1	TRINITY_DN33146_c0_g1_i1	map00220
Arginine biosynthesis	7	lyase	ec:4.3.2.1	1	TRINITY_DN9629_c0_g1_i1	map00220
Arginine biosynthesis	7	transaminase	ec:2.6.1.1	2	TRINITY_DN2320_c0_g2_i1, TRINITY_DN2320_c0_g1_i1	map00220
Arginine biosynthesis	7	acid amidohydrolase	ec:3.5.1.14	2	TRINITY_DN33925_c0_g1_i1, TRINITY_DN31243_c0_g1_i1	map00220
Arginine biosynthesis	7	N-acetyltransferase	ec:2.3.1.1	1	TRINITY_DN33146_c0_g1_i1	map00220
Alanine, aspartate and glutamate metabolism	14	transaminase (isomerizing)	ec:2.6.1.16	1	TRINITY_DN3743_c0_g1_i1	map00250
Alanine, aspartate and glutamate metabolism	14	synthase	ec:6.3.4.4	1	TRINITY_DN15277_c0_g1_i1	map00250
Alanine, aspartate and glutamate metabolism	14	synthase	ec:6.3.4.5	1	TRINITY_DN7434_c0_g1_i1	map00250
Alanine, aspartate and glutamate metabolism	14	lyase	ec:4.3.2.1	1	TRINITY_DN9629_c0_g1_i1	map00250
Alanine, aspartate and glutamate metabolism	14	decarboxylase	ec:4.1.1.15	1	TRINITY_DN4895_c0_g1_i1	map00250
Alanine, aspartate and glutamate metabolism	14	oxidase	ec:1.4.3.16	1	TRINITY_DN37284_c0_g1_i1	map00250
Alanine, aspartate and glutamate metabolism	14	transaminase	ec:2.6.1.1	2	TRINITY_DN2320_c0_g2_i1, TRINITY_DN2320_c0_g1_i1	map00250
Alanine, aspartate and glutamate metabolism	14	synthase (glutamine-hydrolysing)	ec:6.3.5.4	1	TRINITY_DN33390_c0_g1_i1	map00250
Alanine, aspartate and glutamate metabolism	14	phosphoribosyldiphosphate 5-amidotransferase	ec:2.4.2.14	3	TRINITY_DN30421_c0_g1_i1, TRINITY_DN22835_c0_g1_i1, TRINITY_DN35398_c0_g1_i1	map00250
Alanine, aspartate and glutamate metabolism	14	asparaginase II	ec:3.5.1.1	2	TRINITY_DN23894_c0_g1_i1, TRINITY_DN34736_c0_g1_i1	map00250
Glycine, serine and threonine metabolism	45	hydroxymethyltransferase	ec:2.1.2.1	3	TRINITY_DN21078_c0_g1_i1, TRINITY_DN28600_c0_g1_i1, TRINITY_DN17245_c0_g1_i1	map00260
Glycine, serine and threonine metabolism	45	transaminase	ec:2.6.1.52	4	TRINITY_DN28247_c0_g1_i1, TRINITY_DN5446_c0_g3_i1, TRINITY_DN5446_c0_g1_i1, TRINITY_DN5446_c0_g2_i1	map00260
Glycine, serine and threonine metabolism	45	dehydrogenase (aminomethyl-transferring)	ec:1.4.4.2	1	TRINITY_DN13800_c0_g1_i1	map00260
Glycine, serine and threonine metabolism	45	synthase	ec:4.2.3.1	1	TRINITY_DN24804_c0_g1_i1	map00260
Glycine, serine and threonine metabolism	45	dehydrogenase	ec:1.8.1.4	6	TRINITY_DN5125_c0_g2_i1, TRINITY_DN23516_c0_g1_i1, TRINITY_DN14880_c0_g1_i1, TRINITY_DN3355_c0_g1_i1, TRINITY_DN5125_c0_g4_i1, TRINITY_DN5125_c0_g3_i1	map00260
Glycine, serine and threonine metabolism	45	phosphatase	ec:3.1.3.3	7	TRINITY_DN3765_c0_g3_i1, TRINITY_DN3765_c0_g4_i1, TRINITY_DN47_c0_g1_i1, TRINITY_DN47_c0_g2_i1, TRINITY_DN3765_c0_g1_i1, TRINITY_DN3765_c0_g2_i1, TRINITY_DN35620_c0_g1_i1	map00260
Glycine, serine and threonine metabolism	45	dehydrogenase	ec:1.1.1.1	1	TRINITY_DN21347_c0_g1_i1	map00260
Glycine, serine and threonine metabolism	45	synthase	ec:4.2.1.20	2	TRINITY_DN31448_c0_g1_i1, TRINITY_DN21688_c0_g1_i1	map00260
Glycine, serine and threonine metabolism	45	dehydrogenase	ec:1.1.1.95	3	TRINITY_DN3520_c0_g2_i1, TRINITY_DN23761_c0_g1_i1, TRINITY_DN3520_c0_g1_i1	map00260
Glycine, serine and threonine metabolism	45	reductase	ec:1.1.1.81	2	TRINITY_DN6025_c0_g1_i1, TRINITY_DN6025_c0_g2_i1	map00260
Glycine, serine and threonine metabolism	45	gamma-lyase	ec:4.4.1.1	9	TRINITY_DN5686_c0_g3_i1, TRINITY_DN5686_c0_g5_i1, TRINITY_DN5686_c0_g6_i1, TRINITY_DN5686_c0_g1_i1, TRINITY_DN5686_c0_g4_i1, TRINITY_DN5686_c0_g2_i1, TRINITY_DN3815_c0_g2_i1, TRINITY_DN3815_c0_g1_i1, TRINITY_DN3815_c0_g3_i1	map00260
Glycine, serine and threonine metabolism	45	dehydrogenase	ec:1.1.99.1	2	TRINITY_DN584_c0_g1_i1, TRINITY_DN3927_c0_g1_i1	map00260
Glycine, serine and threonine metabolism	45	oxidase	ec:1.4.3.21	4	TRINITY_DN21642_c0_g1_i1, TRINITY_DN13785_c0_g1_i1, TRINITY_DN33049_c0_g1_i1, TRINITY_DN1602_c0_g1_i1	map00260
Cysteine and methionine metabolism	61	decarboxylase	ec:4.1.1.50	3	TRINITY_DN4173_c0_g1_i1, TRINITY_DN4173_c0_g2_i1, TRINITY_DN19148_c0_g1_i1	map00270
Cysteine and methionine metabolism	61	synthase	ec:4.4.1.14	24	TRINITY_DN10356_c0_g4_i1, TRINITY_DN10356_c0_g3_i1, TRINITY_DN17096_c0_g1_i1, TRINITY_DN7794_c0_g1_i1, TRINITY_DN37169_c0_g1_i1, TRINITY_DN24291_c0_g1_i1, TRINITY_DN16945_c0_g1_i1, TRINITY_DN29157_c0_g1_i1, TRINITY_DN3950_c0_g5_i1, TRINITY_DN3950_c0_g6_i1, TRINITY_DN9332_c0_g1_i1, TRINITY_DN3950_c0_g1_i1, TRINITY_DN3950_c0_g2_i1, TRINITY_DN3815_c0_g2_i1, TRINITY_DN3950_c0_g4_i1, TRINITY_DN10356_c…	map00270
Cysteine and methionine metabolism	61	transaminase	ec:2.6.1.57	1	TRINITY_DN2320_c0_g2_i1	map00270
Cysteine and methionine metabolism	61	transaminase	ec:2.6.1.42	6	TRINITY_DN4803_c0_g4_i1, TRINITY_DN4803_c0_g3_i1, TRINITY_DN4803_c0_g5_i1, TRINITY_DN4803_c0_g6_i1, TRINITY_DN4803_c0_g1_i1, TRINITY_DN4803_c0_g2_i1	map00270
Cysteine and methionine metabolism	61	O-acetyltransferase	ec:2.3.1.30	4	TRINITY_DN10247_c0_g1_i1, TRINITY_DN1694_c0_g2_i1, TRINITY_DN1694_c0_g1_i1, TRINITY_DN9515_c0_g1_i1	map00270
Cysteine and methionine metabolism	61	adenosyltransferase	ec:2.5.1.6	2	TRINITY_DN17070_c0_g1_i1, TRINITY_DN36024_c0_g1_i1	map00270
Cysteine and methionine metabolism	61	transaminase	ec:2.6.1.5	1	TRINITY_DN2320_c0_g2_i1	map00270
Cysteine and methionine metabolism	61	S-adenosylhomocysteine synthase	ec:3.3.1.1	1	TRINITY_DN35020_c0_g1_i1	map00270
Cysteine and methionine metabolism	61	gamma-synthase	ec:2.5.1.48	4	TRINITY_DN5749_c0_g5_i1, TRINITY_DN5749_c0_g2_i1, TRINITY_DN5749_c0_g4_i1, TRINITY_DN37171_c0_g1_i1	map00270
Cysteine and methionine metabolism	61	transaminase	ec:2.6.1.1	2	TRINITY_DN2320_c0_g2_i1, TRINITY_DN2320_c0_g1_i1	map00270
Cysteine and methionine metabolism	61	(cytosine-5-)-methyltransferase	ec:2.1.1.37	2	TRINITY_DN5920_c0_g1_i1, TRINITY_DN33510_c0_g1_i1	map00270
Cysteine and methionine metabolism	61	dehydrogenase	ec:1.1.1.37	1	TRINITY_DN33175_c0_g1_i1	map00270
Cysteine and methionine metabolism	61	gamma-lyase	ec:4.4.1.1	9	TRINITY_DN5686_c0_g3_i1, TRINITY_DN5686_c0_g5_i1, TRINITY_DN5686_c0_g6_i1, TRINITY_DN5686_c0_g1_i1, TRINITY_DN5686_c0_g4_i1, TRINITY_DN5686_c0_g2_i1, TRINITY_DN3815_c0_g2_i1, TRINITY_DN3815_c0_g1_i1, TRINITY_DN3815_c0_g3_i1	map00270
Cysteine and methionine metabolism	61	oxidase	ec:1.14.17.4	4	TRINITY_DN5427_c0_g2_i1, TRINITY_DN11477_c0_g1_i1, TRINITY_DN7128_c0_g1_i1, TRINITY_DN5427_c0_g1_i1	map00270
Cysteine and methionine metabolism	61	dehydrogenase	ec:1.1.1.27	1	TRINITY_DN8093_c0_g1_i1	map00270
Cysteine and methionine metabolism	61	isomerase	ec:5.3.1.23	1	TRINITY_DN28451_c0_g1_i1	map00270
Valine, leucine and isoleucine degradation	17	transaminase	ec:2.6.1.42	6	TRINITY_DN4803_c0_g4_i1, TRINITY_DN4803_c0_g3_i1, TRINITY_DN4803_c0_g5_i1, TRINITY_DN4803_c0_g6_i1, TRINITY_DN4803_c0_g1_i1, TRINITY_DN4803_c0_g2_i1	map00280
Valine, leucine and isoleucine degradation	17	(2-methylpropanoyl)transferase	ec:2.3.1.168	2	TRINITY_DN3662_c0_g1_i1, TRINITY_DN3662_c0_g2_i1	map00280
Valine, leucine and isoleucine degradation	17	dehydrogenase	ec:1.8.1.4	6	TRINITY_DN5125_c0_g2_i1, TRINITY_DN23516_c0_g1_i1, TRINITY_DN14880_c0_g1_i1, TRINITY_DN3355_c0_g1_i1, TRINITY_DN5125_c0_g4_i1, TRINITY_DN5125_c0_g3_i1	map00280
Valine, leucine and isoleucine degradation	17	hydratase	ec:4.2.1.18	1	TRINITY_DN9280_c0_g1_i1	map00280
Valine, leucine and isoleucine degradation	17	dehydrogenase (NAD+)	ec:1.2.1.3	1	TRINITY_DN8283_c0_g1_i1	map00280
Valine, leucine and isoleucine degradation	17	dehydrogenase	ec:1.1.1.35	1	TRINITY_DN33542_c0_g1_i1	map00280
Valine, leucine and isoleucine biosynthesis	14	synthase	ec:2.3.3.13	1	TRINITY_DN11276_c0_g1_i1	map00290
Valine, leucine and isoleucine biosynthesis	14	dehydratase	ec:4.2.1.9	2	TRINITY_DN12078_c0_g1_i1, TRINITY_DN8946_c0_g1_i1	map00290
Valine, leucine and isoleucine biosynthesis	14	synthase	ec:2.2.1.6	3	TRINITY_DN189_c0_g1_i1, TRINITY_DN247_c0_g2_i1, TRINITY_DN247_c0_g1_i1	map00290
Valine, leucine and isoleucine biosynthesis	14	transaminase	ec:2.6.1.42	6	TRINITY_DN4803_c0_g4_i1, TRINITY_DN4803_c0_g3_i1, TRINITY_DN4803_c0_g5_i1, TRINITY_DN4803_c0_g6_i1, TRINITY_DN4803_c0_g1_i1, TRINITY_DN4803_c0_g2_i1	map00290
Valine, leucine and isoleucine biosynthesis	14	reductoisomerase (NADP+)	ec:1.1.1.86	1	TRINITY_DN33959_c0_g1_i1	map00290
Valine, leucine and isoleucine biosynthesis	14	dehydrogenase	ec:1.1.1.85	1	TRINITY_DN5316_c0_g1_i1	map00290
Lysine biosynthesis	3	transaminase	ec:2.6.1.57	1	TRINITY_DN2320_c0_g2_i1	map00300
Lysine biosynthesis	3	ligase	ec:6.3.2.13	1	TRINITY_DN16645_c0_g1_i1	map00300
Lysine biosynthesis	3	ligase	ec:6.3.2.10	1	TRINITY_DN26233_c0_g1_i1	map00300
Lysine degradation	21	succinyltransferase	ec:2.3.1.61	1	TRINITY_DN11488_c0_g1_i1	map00310
Lysine degradation	21	transaminase	ec:2.6.1.21	1	TRINITY_DN5603_c0_g1_i1	map00310
Lysine degradation	21	N-methyltransferase	ec:2.1.1.43	13	TRINITY_DN764_c0_g1_i1, TRINITY_DN10562_c0_g1_i1, TRINITY_DN3398_c0_g1_i1, TRINITY_DN2027_c0_g1_i1, TRINITY_DN2027_c0_g2_i1, TRINITY_DN22966_c0_g1_i1, TRINITY_DN1771_c0_g1_i1, TRINITY_DN2326_c0_g1_i1, TRINITY_DN1273_c0_g1_i1, TRINITY_DN1273_c0_g2_i1, TRINITY_DN25860_c0_g1_i1, TRINITY_DN3615_c0_g1_i1, TRINITY_DN3615_c0_g2_i1	map00310
Lysine degradation	21	dehydrogenase (NAD+)	ec:1.2.1.3	1	TRINITY_DN8283_c0_g1_i1	map00310
Lysine degradation	21	dehydrogenase	ec:1.1.1.35	1	TRINITY_DN33542_c0_g1_i1	map00310
Lysine degradation	21	dehydrogenase (succinyl-transferring)	ec:1.2.4.2	4	TRINITY_DN4784_c0_g1_i1, TRINITY_DN4784_c0_g2_i1, TRINITY_DN40_c0_g1_i1, TRINITY_DN28158_c0_g1_i1	map00310
Arginine and proline metabolism	20	decarboxylase	ec:4.1.1.50	3	TRINITY_DN4173_c0_g1_i1, TRINITY_DN4173_c0_g2_i1, TRINITY_DN19148_c0_g1_i1	map00330
Arginine and proline metabolism	20	transaminase	ec:2.6.1.21	1	TRINITY_DN5603_c0_g1_i1	map00330
Arginine and proline metabolism	20	decarboxylase	ec:4.1.1.19	12	TRINITY_DN2529_c0_g2_i1, TRINITY_DN2529_c0_g1_i1, TRINITY_DN3553_c0_g2_i1, TRINITY_DN3553_c0_g3_i1, TRINITY_DN3553_c0_g4_i1, TRINITY_DN28773_c0_g1_i1, TRINITY_DN3553_c0_g1_i1, TRINITY_DN18956_c0_g1_i1, TRINITY_DN2176_c0_g2_i1, TRINITY_DN4816_c0_g1_i1, TRINITY_DN2176_c0_g1_i1, TRINITY_DN26753_c0_g1_i1	map00330
Arginine and proline metabolism	20	transaminase	ec:2.6.1.1	2	TRINITY_DN2320_c0_g2_i1, TRINITY_DN2320_c0_g1_i1	map00330
Arginine and proline metabolism	20	dehydrogenase (NAD+)	ec:1.2.1.3	1	TRINITY_DN8283_c0_g1_i1	map00330
Arginine and proline metabolism	20	acylamidase	ec:3.5.1.4	1	TRINITY_DN27369_c0_g1_i1	map00330
Histidine metabolism	6	decarboxylase	ec:4.1.1.28	3	TRINITY_DN36826_c0_g1_i1, TRINITY_DN6606_c0_g1_i1, TRINITY_DN18916_c0_g1_i1	map00340
Histidine metabolism	6	transaminase	ec:2.6.1.9	1	TRINITY_DN2320_c0_g2_i1	map00340
Histidine metabolism	6	dehydratase	ec:4.2.1.19	1	TRINITY_DN28036_c0_g1_i1	map00340
Histidine metabolism	6	dehydrogenase (NAD+)	ec:1.2.1.3	1	TRINITY_DN8283_c0_g1_i1	map00340
Tyrosine metabolism	17	decarboxylase	ec:4.1.1.25	3	TRINITY_DN36826_c0_g1_i1, TRINITY_DN6606_c0_g1_i1, TRINITY_DN18916_c0_g1_i1	map00350
Tyrosine metabolism	17	decarboxylase	ec:4.1.1.28	3	TRINITY_DN36826_c0_g1_i1, TRINITY_DN6606_c0_g1_i1, TRINITY_DN18916_c0_g1_i1	map00350
Tyrosine metabolism	17	transaminase	ec:2.6.1.57	1	TRINITY_DN2320_c0_g2_i1	map00350
Tyrosine metabolism	17	dioxygenase	ec:1.13.11.27	2	TRINITY_DN3301_c0_g1_i1, TRINITY_DN20827_c0_g1_i1	map00350
Tyrosine metabolism	17	N-phenylacetyltransferase	ec:2.3.1.14	1	TRINITY_DN2670_c0_g2_i1	map00350
Tyrosine metabolism	17	dehydrogenase	ec:1.1.1.1	1	TRINITY_DN21347_c0_g1_i1	map00350
Tyrosine metabolism	17	transaminase	ec:2.6.1.5	1	TRINITY_DN2320_c0_g2_i1	map00350
Tyrosine metabolism	17	transaminase	ec:2.6.1.9	1	TRINITY_DN2320_c0_g2_i1	map00350
Tyrosine metabolism	17	transaminase	ec:2.6.1.1	2	TRINITY_DN2320_c0_g2_i1, TRINITY_DN2320_c0_g1_i1	map00350
Tyrosine metabolism	17	tautomerase	ec:5.3.2.1	1	TRINITY_DN11901_c0_g1_i1	map00350
Tyrosine metabolism	17	oxidase	ec:1.10.3.1	3	TRINITY_DN4683_c0_g4_i1, TRINITY_DN4683_c0_g2_i1, TRINITY_DN3446_c0_g1_i1	map00350
Tyrosine metabolism	17	monophenol monooxygenase	ec:1.14.18.1	1	TRINITY_DN3446_c0_g1_i1	map00350
Tyrosine metabolism	17	oxidase	ec:1.4.3.21	4	TRINITY_DN21642_c0_g1_i1, TRINITY_DN13785_c0_g1_i1, TRINITY_DN33049_c0_g1_i1, TRINITY_DN1602_c0_g1_i1	map00350
Phenylalanine metabolism	56	transaminase	ec:2.6.1.21	1	TRINITY_DN5603_c0_g1_i1	map00360
Phenylalanine metabolism	56	decarboxylase	ec:4.1.1.28	3	TRINITY_DN36826_c0_g1_i1, TRINITY_DN6606_c0_g1_i1, TRINITY_DN18916_c0_g1_i1	map00360
Phenylalanine metabolism	56	transaminase	ec:2.6.1.57	1	TRINITY_DN2320_c0_g2_i1	map00360
Phenylalanine metabolism	56	4-monooxygenase	ec:1.14.13.11	7	TRINITY_DN2265_c0_g1_i1, TRINITY_DN3909_c0_g4_i1, TRINITY_DN9151_c0_g1_i1, TRINITY_DN3909_c0_g3_i1, TRINITY_DN8785_c0_g1_i1, TRINITY_DN3909_c0_g1_i1, TRINITY_DN3909_c0_g2_i1	map00360
Phenylalanine metabolism	56	dioxygenase	ec:1.13.11.27	2	TRINITY_DN3301_c0_g1_i1, TRINITY_DN20827_c0_g1_i1	map00360
Phenylalanine metabolism	56	N-phenylacetyltransferase	ec:2.3.1.14	1	TRINITY_DN2670_c0_g2_i1	map00360
Phenylalanine metabolism	56	ligase	ec:6.2.1.12	8	TRINITY_DN1932_c0_g1_i1, TRINITY_DN255_c0_g1_i1, TRINITY_DN26500_c0_g1_i1, TRINITY_DN2350_c0_g1_i1, TRINITY_DN213_c0_g1_i1, TRINITY_DN38110_c0_g1_i1, TRINITY_DN17765_c0_g1_i1, TRINITY_DN213_c0_g2_i1	map00360
Phenylalanine metabolism	56	O-methyltransferase	ec:2.1.1.104	6	TRINITY_DN5283_c0_g2_i1, TRINITY_DN5283_c0_g3_i1, TRINITY_DN5283_c0_g1_i1, TRINITY_DN5723_c0_g2_i1, TRINITY_DN5723_c0_g1_i1, TRINITY_DN33509_c0_g1_i1	map00360
Phenylalanine metabolism	56	transaminase	ec:2.6.1.5	1	TRINITY_DN2320_c0_g2_i1	map00360
Phenylalanine metabolism	56	transaminase	ec:2.6.1.9	1	TRINITY_DN2320_c0_g2_i1	map00360
Phenylalanine metabolism	56	transaminase	ec:2.6.1.1	2	TRINITY_DN2320_c0_g2_i1, TRINITY_DN2320_c0_g1_i1	map00360
Phenylalanine metabolism	56	ammonia-lyase	ec:4.3.1.24	20	TRINITY_DN2904_c1_g1_i1, TRINITY_DN4993_c0_g1_i1, TRINITY_DN3980_c0_g4_i1, TRINITY_DN4993_c0_g2_i1, TRINITY_DN12711_c0_g1_i1, TRINITY_DN3232_c0_g2_i1, TRINITY_DN3980_c0_g2_i1, TRINITY_DN12375_c0_g1_i1, TRINITY_DN3232_c0_g3_i1, TRINITY_DN3980_c0_g3_i1, TRINITY_DN3980_c0_g1_i1, TRINITY_DN21741_c0_g1_i1, TRINITY_DN30089_c0_g1_i1, TRINITY_DN10858_c0_g1_i1, TRINITY_DN35696_c0_g1_i1, TRINITY_DN24912_c0…	map00360
Phenylalanine metabolism	56	ammonia-lyase	ec:4.3.1.25	20	TRINITY_DN2904_c1_g1_i1, TRINITY_DN4993_c0_g1_i1, TRINITY_DN3980_c0_g4_i1, TRINITY_DN4993_c0_g2_i1, TRINITY_DN12711_c0_g1_i1, TRINITY_DN3232_c0_g2_i1, TRINITY_DN3980_c0_g2_i1, TRINITY_DN12375_c0_g1_i1, TRINITY_DN3232_c0_g3_i1, TRINITY_DN3980_c0_g3_i1, TRINITY_DN3980_c0_g1_i1, TRINITY_DN21741_c0_g1_i1, TRINITY_DN30089_c0_g1_i1, TRINITY_DN10858_c0_g1_i1, TRINITY_DN35696_c0_g1_i1, TRINITY_DN24912_c0…	map00360
Phenylalanine metabolism	56	tautomerase	ec:5.3.2.1	1	TRINITY_DN11901_c0_g1_i1	map00360
Phenylalanine metabolism	56	acylamidase	ec:3.5.1.4	1	TRINITY_DN27369_c0_g1_i1	map00360
Phenylalanine metabolism	56	oxidase	ec:1.4.3.21	4	TRINITY_DN21642_c0_g1_i1, TRINITY_DN13785_c0_g1_i1, TRINITY_DN33049_c0_g1_i1, TRINITY_DN1602_c0_g1_i1	map00360
Tryptophan metabolism	24	decarboxylase	ec:4.1.1.28	3	TRINITY_DN36826_c0_g1_i1, TRINITY_DN6606_c0_g1_i1, TRINITY_DN18916_c0_g1_i1	map00380
Tryptophan metabolism	24	equilase	ec:1.11.1.6	3	TRINITY_DN30851_c0_g1_i1, TRINITY_DN14055_c0_g1_i1, TRINITY_DN5254_c0_g3_i1	map00380
Tryptophan metabolism	24	decarboxylase	ec:4.1.1.74	1	TRINITY_DN4775_c0_g3_i1	map00380
Tryptophan metabolism	24	3,4-dioxygenase	ec:1.13.11.6	1	TRINITY_DN36752_c0_g1_i1	map00380
Tryptophan metabolism	24	monooxygenase	ec:1.14.14.1	8	TRINITY_DN33712_c0_g1_i1, TRINITY_DN2346_c0_g1_i1, TRINITY_DN28732_c0_g1_i1, TRINITY_DN5530_c0_g3_i1, TRINITY_DN23363_c0_g1_i1, TRINITY_DN5563_c1_g1_i1, TRINITY_DN32648_c0_g1_i1, TRINITY_DN8367_c0_g1_i1	map00380
Tryptophan metabolism	24	dehydrogenase (NAD+)	ec:1.2.1.3	1	TRINITY_DN8283_c0_g1_i1	map00380
Tryptophan metabolism	24	dehydrogenase	ec:1.1.1.35	1	TRINITY_DN33542_c0_g1_i1	map00380
Tryptophan metabolism	24	dehydrogenase (succinyl-transferring)	ec:1.2.4.2	4	TRINITY_DN4784_c0_g1_i1, TRINITY_DN4784_c0_g2_i1, TRINITY_DN40_c0_g1_i1, TRINITY_DN28158_c0_g1_i1	map00380
Tryptophan metabolism	24	acylamidase	ec:3.5.1.4	1	TRINITY_DN27369_c0_g1_i1	map00380
Tryptophan metabolism	24	kynurenine formamidase	ec:3.5.1.9	1	TRINITY_DN1628_c0_g1_i1	map00380
Phenylalanine, tyrosine and tryptophan biosynthesis	8	transaminase	ec:2.6.1.57	1	TRINITY_DN2320_c0_g2_i1	map00400
Phenylalanine, tyrosine and tryptophan biosynthesis	8	synthase	ec:4.2.3.4	1	TRINITY_DN12404_c0_g1_i1	map00400
Phenylalanine, tyrosine and tryptophan biosynthesis	8	dehydratase	ec:4.2.1.51	1	TRINITY_DN30765_c0_g1_i1	map00400
Phenylalanine, tyrosine and tryptophan biosynthesis	8	aminotransferase	ec:2.6.1.78	2	TRINITY_DN2320_c0_g2_i1, TRINITY_DN2320_c0_g1_i1	map00400
Phenylalanine, tyrosine and tryptophan biosynthesis	8	aminotransferase	ec:2.6.1.79	2	TRINITY_DN2320_c0_g2_i1, TRINITY_DN2320_c0_g1_i1	map00400
Phenylalanine, tyrosine and tryptophan biosynthesis	8	dehydratase	ec:4.2.1.91	1	TRINITY_DN30765_c0_g1_i1	map00400
Phenylalanine, tyrosine and tryptophan biosynthesis	8	synthase	ec:4.2.1.20	2	TRINITY_DN31448_c0_g1_i1, TRINITY_DN21688_c0_g1_i1	map00400
Phenylalanine, tyrosine and tryptophan biosynthesis	8	transaminase	ec:2.6.1.5	1	TRINITY_DN2320_c0_g2_i1	map00400
Phenylalanine, tyrosine and tryptophan biosynthesis	8	transaminase	ec:2.6.1.9	1	TRINITY_DN2320_c0_g2_i1	map00400
Phenylalanine, tyrosine and tryptophan biosynthesis	8	transaminase	ec:2.6.1.1	2	TRINITY_DN2320_c0_g2_i1, TRINITY_DN2320_c0_g1_i1	map00400
Phenylalanine, tyrosine and tryptophan biosynthesis	8	synthase	ec:2.5.1.54	1	TRINITY_DN23314_c0_g1_i1	map00400
Phenylalanine, tyrosine and tryptophan biosynthesis	8	dehydrogenase (NADP+)	ec:1.3.1.13	1	TRINITY_DN4054_c0_g1_i1	map00400
Phenylalanine, tyrosine and tryptophan biosynthesis	8	dehydrogenase	ec:1.3.1.12	1	TRINITY_DN4054_c0_g1_i1	map00400
beta-Alanine metabolism	7	ligase (AMP-forming)	ec:6.3.2.1	1	TRINITY_DN19203_c0_g1_i1	map00410	Metabolism of other amino acids
beta-Alanine metabolism	7	decarboxylase	ec:4.1.1.15	1	TRINITY_DN4895_c0_g1_i1	map00410
beta-Alanine metabolism	7	dehydrogenase (NAD+)	ec:1.2.1.3	1	TRINITY_DN8283_c0_g1_i1	map00410
beta-Alanine metabolism	7	oxidase	ec:1.4.3.21	4	TRINITY_DN21642_c0_g1_i1, TRINITY_DN13785_c0_g1_i1, TRINITY_DN33049_c0_g1_i1, TRINITY_DN1602_c0_g1_i1	map00410
Taurine and hypotaurine metabolism	3	decarboxylase	ec:4.1.1.15	1	TRINITY_DN4895_c0_g1_i1	map00430
Taurine and hypotaurine metabolism	3	glutamyl transpeptidase	ec:2.3.2.2	2	TRINITY_DN12919_c0_g1_i1, TRINITY_DN3093_c0_g1_i1	map00430
Phosphonate and phosphinate metabolism	4	cholinephosphotransferase	ec:2.7.8.2	3	TRINITY_DN34145_c0_g1_i1, TRINITY_DN27498_c0_g1_i1, TRINITY_DN34145_c0_g3_i1	map00440
Phosphonate and phosphinate metabolism	4	cytidylyltransferase	ec:2.7.7.14	1	TRINITY_DN10553_c0_g1_i1	map00440
Selenocompound metabolism	26	adenylyltransferase	ec:2.7.7.4	6	TRINITY_DN1183_c0_g2_i1, TRINITY_DN11012_c0_g1_i1, TRINITY_DN1183_c0_g1_i1, TRINITY_DN12272_c0_g1_i1, TRINITY_DN5518_c0_g5_i1, TRINITY_DN5518_c0_g1_i1	map00450
Selenocompound metabolism	26	reductase	ec:1.8.1.9	1	TRINITY_DN18912_c0_g1_i1	map00450
Selenocompound metabolism	26	S-methyltransferase	ec:2.1.1.12	1	TRINITY_DN8883_c0_g1_i1	map00450
Selenocompound metabolism	26	gamma-synthase	ec:2.5.1.48	4	TRINITY_DN5749_c0_g5_i1, TRINITY_DN5749_c0_g2_i1, TRINITY_DN5749_c0_g4_i1, TRINITY_DN37171_c0_g1_i1	map00450
Selenocompound metabolism	26	gamma-lyase	ec:4.4.1.1	9	TRINITY_DN5686_c0_g3_i1, TRINITY_DN5686_c0_g5_i1, TRINITY_DN5686_c0_g6_i1, TRINITY_DN5686_c0_g1_i1, TRINITY_DN5686_c0_g4_i1, TRINITY_DN5686_c0_g2_i1, TRINITY_DN3815_c0_g2_i1, TRINITY_DN3815_c0_g1_i1, TRINITY_DN3815_c0_g3_i1	map00450
Selenocompound metabolism	26	ligase	ec:6.1.1.10	5	TRINITY_DN5567_c0_g1_i1, TRINITY_DN5567_c0_g4_i1, TRINITY_DN5567_c0_g2_i1, TRINITY_DN5567_c0_g3_i1, TRINITY_DN5567_c0_g5_i1	map00450
Cyanoamino acid metabolism	22	hydroxymethyltransferase	ec:2.1.2.1	3	TRINITY_DN21078_c0_g1_i1, TRINITY_DN28600_c0_g1_i1, TRINITY_DN17245_c0_g1_i1	map00460
Cyanoamino acid metabolism	22	lyase	ec:4.1.2.10	3	TRINITY_DN6639_c0_g1_i1, TRINITY_DN584_c0_g1_i1, TRINITY_DN3927_c0_g1_i1	map00460
Cyanoamino acid metabolism	22	oxime monooxygenase	ec:1.14.13.68	6	TRINITY_DN38284_c0_g1_i1, TRINITY_DN2709_c0_g1_i1, TRINITY_DN5612_c0_g1_i1, TRINITY_DN3120_c0_g1_i1, TRINITY_DN29532_c0_g1_i1, TRINITY_DN5546_c0_g3_i1	map00460
Cyanoamino acid metabolism	22	ec:3.5.1.49 formamidase	ec:3.5.1.49	1	TRINITY_DN23495_c0_g1_i1	map00460
Cyanoamino acid metabolism	22	glutamyl transpeptidase	ec:2.3.2.2	2	TRINITY_DN12919_c0_g1_i1, TRINITY_DN3093_c0_g1_i1	map00460
Cyanoamino acid metabolism	22	gentiobiase	ec:3.2.1.21	5	TRINITY_DN11634_c0_g1_i1, TRINITY_DN8600_c0_g1_i1, TRINITY_DN16047_c0_g1_i1, TRINITY_DN19797_c0_g1_i1, TRINITY_DN30659_c0_g1_i1	map00460
Cyanoamino acid metabolism	22	asparaginase II	ec:3.5.1.1	2	TRINITY_DN23894_c0_g1_i1, TRINITY_DN34736_c0_g1_i1	map00460
D-Arginine and D-ornithine metabolism	1	transaminase	ec:2.6.1.21	1	TRINITY_DN5603_c0_g1_i1	map00472
D-Alanine metabolism	1	transaminase	ec:2.6.1.21	1	TRINITY_DN5603_c0_g1_i1	map00473
Glutathione metabolism	49	peroxidase	ec:1.11.1.9	6	TRINITY_DN1500_c0_g2_i1, TRINITY_DN16100_c0_g1_i1, TRINITY_DN18470_c0_g1_i1, TRINITY_DN27719_c0_g1_i1, TRINITY_DN3448_c0_g1_i1, TRINITY_DN1500_c0_g1_i1	map00480
Glutathione metabolism	49	reductase	ec:1.17.4.1	14	TRINITY_DN5423_c0_g1_i1, TRINITY_DN5423_c0_g2_i1, TRINITY_DN29786_c0_g1_i1, TRINITY_DN6412_c0_g1_i1, TRINITY_DN5423_c0_g10_i1, TRINITY_DN18207_c0_g1_i1, TRINITY_DN5423_c0_g6_i1, TRINITY_DN5423_c0_g9_i1, TRINITY_DN5423_c0_g7_i1, TRINITY_DN5423_c0_g8_i1, TRINITY_DN36223_c0_g1_i1, TRINITY_DN5423_c0_g4_i1, TRINITY_DN5423_c0_g5_i1, TRINITY_DN5423_c0_g3_i1	map00480
Glutathione metabolism	49	transferase	ec:2.5.1.18	8	TRINITY_DN24098_c0_g1_i1, TRINITY_DN20529_c0_g1_i1, TRINITY_DN5277_c0_g1_i1, TRINITY_DN5277_c0_g4_i1, TRINITY_DN5277_c0_g2_i1, TRINITY_DN5277_c0_g3_i1, TRINITY_DN12244_c0_g1_i1, TRINITY_DN3102_c0_g1_i1	map00480
Glutathione metabolism	49	reductase	ec:1.8.1.7	1	TRINITY_DN19171_c0_g1_i1	map00480
Glutathione metabolism	49	dehydrogenase (NADP+-dependent, decarboxylating)	ec:1.1.1.44	6	TRINITY_DN11144_c0_g1_i1, TRINITY_DN19977_c0_g1_i1, TRINITY_DN18494_c0_g1_i1, TRINITY_DN20845_c0_g1_i1, TRINITY_DN25157_c0_g1_i1, TRINITY_DN4910_c0_g1_i1	map00480
Glutathione metabolism	49	glutamyl transpeptidase	ec:2.3.2.2	2	TRINITY_DN12919_c0_g1_i1, TRINITY_DN3093_c0_g1_i1	map00480
Glutathione metabolism	49	dehydrogenase (NADP+)	ec:1.1.1.49	1	TRINITY_DN32943_c0_g1_i1	map00480
Glutathione metabolism	49	peroxidase	ec:1.11.1.11	2	TRINITY_DN46_c0_g1_i1, TRINITY_DN46_c0_g2_i1	map00480
Glutathione metabolism	49	thioredoxin peroxidase	ec:1.11.1.15	9	TRINITY_DN5605_c0_g3_i1, TRINITY_DN5605_c0_g2_i1, TRINITY_DN5605_c0_g1_i1, TRINITY_DN1846_c0_g1_i1, TRINITY_DN3236_c0_g1_i1, TRINITY_DN24628_c0_g1_i1, TRINITY_DN1846_c0_g2_i1, TRINITY_DN5605_c0_g4_i1, TRINITY_DN5605_c0_g5_i1	map00480
N-Glycan biosynthesis	11	2-beta-N-acetylglucosaminyltransferase	ec:2.4.1.101	2	TRINITY_DN2198_c0_g2_i1, TRINITY_DN2198_c0_g1_i1	map00510	Glycan biosynthesis and metabolism
N-Glycan biosynthesis	11	2-beta-N-acetylglucosaminyltransferase	ec:2.4.1.143	4	TRINITY_DN31446_c0_g1_i1, TRINITY_DN24118_c0_g1_i1, TRINITY_DN2198_c0_g2_i1, TRINITY_DN2198_c0_g1_i1	map00510
N-Glycan biosynthesis	11	dolichol diphosphatase	ec:3.6.1.43	1	TRINITY_DN1332_c0_g1_i1	map00510
N-Glycan biosynthesis	11	1,3-alpha-glucosidase	ec:3.2.1.84	5	TRINITY_DN27912_c0_g1_i1, TRINITY_DN413_c0_g2_i1, TRINITY_DN32330_c0_g1_i1, TRINITY_DN12610_c0_g1_i1, TRINITY_DN413_c0_g1_i1	map00510
N-Glycan biosynthesis	11	1,2-alpha-mannosidase	ec:3.2.1.113	1	TRINITY_DN13690_c0_g1_i1	map00510
Other glycan degradation	25	alpha-fucosidase	ec:3.2.1.51	5	TRINITY_DN36350_c0_g1_i1, TRINITY_DN11436_c0_g1_i1, TRINITY_DN20885_c0_g1_i1, TRINITY_DN26026_c0_g1_i1, TRINITY_DN6013_c0_g1_i1	map00511
Other glycan degradation	25	hexosaminidase	ec:3.2.1.52	6	TRINITY_DN17573_c0_g1_i1, TRINITY_DN4263_c0_g1_i1, TRINITY_DN685_c0_g1_i1, TRINITY_DN24984_c0_g1_i1, TRINITY_DN4263_c0_g2_i1, TRINITY_DN29249_c0_g1_i1	map00511
Other glycan degradation	25	endo-beta-N-acetylglucosaminidase	ec:3.2.1.96	3	TRINITY_DN2522_c0_g3_i1, TRINITY_DN2522_c0_g2_i1, TRINITY_DN2522_c0_g1_i1	map00511
Other glycan degradation	25	alpha-D-mannosidase	ec:3.2.1.24	2	TRINITY_DN968_c0_g1_i1, TRINITY_DN968_c0_g2_i1	map00511
Other glycan degradation	25	lactase (ambiguous)	ec:3.2.1.23	9	TRINITY_DN5442_c0_g1_i1, TRINITY_DN2230_c0_g2_i1, TRINITY_DN22918_c0_g1_i1, TRINITY_DN5442_c0_g5_i1, TRINITY_DN32085_c0_g1_i1, TRINITY_DN980_c0_g1_i1, TRINITY_DN980_c0_g2_i1, TRINITY_DN8021_c0_g1_i1, TRINITY_DN10698_c0_g1_i1	map00511
Mucin type O-Glycan biosynthesis	2	alpha-2,3-sialyltransferase	ec:2.4.99.4	2	TRINITY_DN72_c0_g2_i1, TRINITY_DN72_c0_g1_i1	map00512
Various types of N-glycan biosynthesis	11	2-beta-N-acetylglucosaminyltransferase	ec:2.4.1.101	2	TRINITY_DN2198_c0_g2_i1, TRINITY_DN2198_c0_g1_i1	map00513
Various types of N-glycan biosynthesis	11	2-beta-N-acetylglucosaminyltransferase	ec:2.4.1.143	4	TRINITY_DN31446_c0_g1_i1, TRINITY_DN24118_c0_g1_i1, TRINITY_DN2198_c0_g2_i1, TRINITY_DN2198_c0_g1_i1	map00513
Various types of N-glycan biosynthesis	11	hexosaminidase	ec:3.2.1.52	6	TRINITY_DN17573_c0_g1_i1, TRINITY_DN4263_c0_g1_i1, TRINITY_DN685_c0_g1_i1, TRINITY_DN24984_c0_g1_i1, TRINITY_DN4263_c0_g2_i1, TRINITY_DN29249_c0_g1_i1	map00513
Various types of N-glycan biosynthesis	11	1,2-alpha-mannosidase	ec:3.2.1.113	1	TRINITY_DN13690_c0_g1_i1	map00513
Other types of O-glycan biosynthesis	2	3-beta-glucuronosyltransferase	ec:2.4.1.135	2	TRINITY_DN25731_c0_g1_i1, TRINITY_DN21814_c0_g1_i1	map00514
Glycosaminoglycan degradation	15	hexosaminidase	ec:3.2.1.52	6	TRINITY_DN17573_c0_g1_i1, TRINITY_DN4263_c0_g1_i1, TRINITY_DN685_c0_g1_i1, TRINITY_DN24984_c0_g1_i1, TRINITY_DN4263_c0_g2_i1, TRINITY_DN29249_c0_g1_i1	map00531
Glycosaminoglycan degradation	15	lactase (ambiguous)	ec:3.2.1.23	9	TRINITY_DN5442_c0_g1_i1, TRINITY_DN2230_c0_g2_i1, TRINITY_DN22918_c0_g1_i1, TRINITY_DN5442_c0_g5_i1, TRINITY_DN32085_c0_g1_i1, TRINITY_DN980_c0_g1_i1, TRINITY_DN980_c0_g2_i1, TRINITY_DN8021_c0_g1_i1, TRINITY_DN10698_c0_g1_i1	map00531
Glycosaminoglycan biosynthesis - chondroitin sulfate / dermatan sulfate	4	3-beta-galactosyltransferase	ec:2.4.1.134	2	TRINITY_DN7966_c0_g1_i1, TRINITY_DN14379_c0_g1_i1	map00532
Glycosaminoglycan biosynthesis - chondroitin sulfate / dermatan sulfate	4	3-beta-glucuronosyltransferase	ec:2.4.1.135	2	TRINITY_DN25731_c0_g1_i1, TRINITY_DN21814_c0_g1_i1	map00532
Glycosaminoglycan biosynthesis - keratan sulfate	2	alpha-2,3-sialyltransferase	ec:2.4.99.4	2	TRINITY_DN72_c0_g2_i1, TRINITY_DN72_c0_g1_i1	map00533
Glycosaminoglycan biosynthesis - heparan sulfate / heparin	7	4-alpha-N-acetylglucosaminyltransferase	ec:2.4.1.224	3	TRINITY_DN5485_c0_g2_i1, TRINITY_DN2464_c0_g1_i1, TRINITY_DN5485_c0_g1_i1	map00534
Glycosaminoglycan biosynthesis - heparan sulfate / heparin	7	3-beta-galactosyltransferase	ec:2.4.1.134	2	TRINITY_DN7966_c0_g1_i1, TRINITY_DN14379_c0_g1_i1	map00534
Glycosaminoglycan biosynthesis - heparan sulfate / heparin	7	3-beta-glucuronosyltransferase	ec:2.4.1.135	2	TRINITY_DN25731_c0_g1_i1, TRINITY_DN21814_c0_g1_i1	map00534
Lipopolysaccharide biosynthesis	1	isomerase	ec:5.3.1.13	1	TRINITY_DN23802_c0_g1_i1	map00540
Peptidoglycan biosynthesis	2	ligase	ec:6.3.2.13	1	TRINITY_DN16645_c0_g1_i1	map00550
Peptidoglycan biosynthesis	2	ligase	ec:6.3.2.10	1	TRINITY_DN26233_c0_g1_i1	map00550
Glycosphingolipid biosynthesis - lacto and neolacto series	2	alpha-2,3-sialyltransferase	ec:2.4.99.4	2	TRINITY_DN72_c0_g2_i1, TRINITY_DN72_c0_g1_i1	map00601
Glycosphingolipid biosynthesis - globo series	14	4-alpha-galactosyltransferase	ec:2.4.1.228	3	TRINITY_DN24490_c0_g1_i1, TRINITY_DN9523_c0_g1_i1, TRINITY_DN29143_c0_g1_i1	map00603
Glycosphingolipid biosynthesis - globo series	14	alpha-2,3-sialyltransferase	ec:2.4.99.4	2	TRINITY_DN72_c0_g2_i1, TRINITY_DN72_c0_g1_i1	map00603
Glycosphingolipid biosynthesis - globo series	14	hexosaminidase	ec:3.2.1.52	6	TRINITY_DN17573_c0_g1_i1, TRINITY_DN4263_c0_g1_i1, TRINITY_DN685_c0_g1_i1, TRINITY_DN24984_c0_g1_i1, TRINITY_DN4263_c0_g2_i1, TRINITY_DN29249_c0_g1_i1	map00603
Glycosphingolipid biosynthesis - globo series	14	melibiase	ec:3.2.1.22	3	TRINITY_DN21777_c0_g2_i1, TRINITY_DN6838_c0_g1_i1, TRINITY_DN21777_c0_g1_i1	map00603
Glycosphingolipid biosynthesis - ganglio series	17	alpha-2,3-sialyltransferase	ec:2.4.99.4	2	TRINITY_DN72_c0_g2_i1, TRINITY_DN72_c0_g1_i1	map00604
Glycosphingolipid biosynthesis - ganglio series	17	hexosaminidase	ec:3.2.1.52	6	TRINITY_DN17573_c0_g1_i1, TRINITY_DN4263_c0_g1_i1, TRINITY_DN685_c0_g1_i1, TRINITY_DN24984_c0_g1_i1, TRINITY_DN4263_c0_g2_i1, TRINITY_DN29249_c0_g1_i1	map00604
Glycosphingolipid biosynthesis - ganglio series	17	lactase (ambiguous)	ec:3.2.1.23	9	TRINITY_DN5442_c0_g1_i1, TRINITY_DN2230_c0_g2_i1, TRINITY_DN22918_c0_g1_i1, TRINITY_DN5442_c0_g5_i1, TRINITY_DN32085_c0_g1_i1, TRINITY_DN980_c0_g1_i1, TRINITY_DN980_c0_g2_i1, TRINITY_DN8021_c0_g1_i1, TRINITY_DN10698_c0_g1_i1	map00604
Ubiquinone and other terpenoid-quinone biosynthesis	25	4-monooxygenase	ec:1.14.13.11	7	TRINITY_DN2265_c0_g1_i1, TRINITY_DN3909_c0_g4_i1, TRINITY_DN9151_c0_g1_i1, TRINITY_DN3909_c0_g3_i1, TRINITY_DN8785_c0_g1_i1, TRINITY_DN3909_c0_g1_i1, TRINITY_DN3909_c0_g2_i1	map00130	Metabolism of cofactors and vitamins
Ubiquinone and other terpenoid-quinone biosynthesis	25	dioxygenase	ec:1.13.11.27	2	TRINITY_DN3301_c0_g1_i1, TRINITY_DN20827_c0_g1_i1	map00130
Ubiquinone and other terpenoid-quinone biosynthesis	25	ligase	ec:6.2.1.26	8	TRINITY_DN21022_c0_g1_i1, TRINITY_DN255_c0_g1_i1, TRINITY_DN4127_c0_g2_i1, TRINITY_DN24418_c0_g1_i1, TRINITY_DN4127_c0_g1_i1, TRINITY_DN24270_c0_g1_i1, TRINITY_DN26345_c0_g1_i1, TRINITY_DN17765_c0_g1_i1	map00130
Ubiquinone and other terpenoid-quinone biosynthesis	25	ligase	ec:6.2.1.12	8	TRINITY_DN1932_c0_g1_i1, TRINITY_DN255_c0_g1_i1, TRINITY_DN26500_c0_g1_i1, TRINITY_DN2350_c0_g1_i1, TRINITY_DN213_c0_g1_i1, TRINITY_DN38110_c0_g1_i1, TRINITY_DN17765_c0_g1_i1, TRINITY_DN213_c0_g2_i1	map00130
Ubiquinone and other terpenoid-quinone biosynthesis	25	dehydrogenase (quinone)	ec:1.6.5.2	1	TRINITY_DN13041_c0_g1_i1	map00130
Ubiquinone and other terpenoid-quinone biosynthesis	25	transaminase	ec:2.6.1.5	1	TRINITY_DN2320_c0_g2_i1	map00130
One carbon pool by folate	9	hydroxymethyltransferase	ec:2.1.2.1	3	TRINITY_DN21078_c0_g1_i1, TRINITY_DN28600_c0_g1_i1, TRINITY_DN17245_c0_g1_i1	map00670
One carbon pool by folate	9	synthase	ec:2.1.1.45	5	TRINITY_DN5405_c0_g1_i1, TRINITY_DN5405_c0_g2_i1, TRINITY_DN5405_c0_g5_i1, TRINITY_DN5405_c0_g3_i1, TRINITY_DN5405_c0_g4_i1	map00670
One carbon pool by folate	9	reductase	ec:1.5.1.3	5	TRINITY_DN5405_c0_g1_i1, TRINITY_DN5405_c0_g2_i1, TRINITY_DN5405_c0_g5_i1, TRINITY_DN5405_c0_g3_i1, TRINITY_DN5405_c0_g4_i1	map00670
One carbon pool by folate	9	dehydrogenase	ec:1.5.1.6	1	TRINITY_DN32339_c0_g1_i1	map00670
Thiamine metabolism	3	desulfurase	ec:2.8.1.7	1	TRINITY_DN33132_c0_g1_i1	map00730
Thiamine metabolism	3	synthase	ec:2.2.1.7	2	TRINITY_DN35703_c0_g1_i1, TRINITY_DN22782_c0_g1_i1	map00730
Riboflavin metabolism	3	synthase	ec:2.5.1.9	2	TRINITY_DN3754_c0_g1_i1, TRINITY_DN3754_c0_g2_i1	map00740
Riboflavin metabolism	3	monophenol monooxygenase	ec:1.14.18.1	1	TRINITY_DN3446_c0_g1_i1	map00740
Vitamin B6 metabolism	9	phosphatase	ec:3.1.3.74	1	TRINITY_DN12988_c0_g1_i1	map00750
Vitamin B6 metabolism	9	transaminase	ec:2.6.1.52	4	TRINITY_DN28247_c0_g1_i1, TRINITY_DN5446_c0_g3_i1, TRINITY_DN5446_c0_g1_i1, TRINITY_DN5446_c0_g2_i1	map00750
Vitamin B6 metabolism	9	kinase	ec:2.7.1.35	1	TRINITY_DN15214_c0_g1_i1	map00750
Vitamin B6 metabolism	9	synthase	ec:4.2.3.1	1	TRINITY_DN24804_c0_g1_i1	map00750
Vitamin B6 metabolism	9	dehydrogenase	ec:1.1.1.262	1	TRINITY_DN38109_c0_g1_i1	map00750
Vitamin B6 metabolism	9	5'-phosphate synthase (glutamine hydrolysing)	ec:4.3.3.6	1	TRINITY_DN34583_c0_g1_i1	map00750
Nicotinate and nicotinamide metabolism	3	diphosphatase	ec:3.6.1.22	1	TRINITY_DN31257_c0_g1_i1	map00760
Nicotinate and nicotinamide metabolism	3	oxidase	ec:1.4.3.16	1	TRINITY_DN37284_c0_g1_i1	map00760
Nicotinate and nicotinamide metabolism	3	nicotinamide deaminase	ec:3.5.1.19	1	TRINITY_DN29597_c0_g1_i1	map00760
Pantothenate and CoA biosynthesis	16	dehydratase	ec:4.2.1.9	2	TRINITY_DN12078_c0_g1_i1, TRINITY_DN8946_c0_g1_i1	map00770
Pantothenate and CoA biosynthesis	16	synthase	ec:2.2.1.6	3	TRINITY_DN189_c0_g1_i1, TRINITY_DN247_c0_g2_i1, TRINITY_DN247_c0_g1_i1	map00770
Pantothenate and CoA biosynthesis	16	ligase (AMP-forming)	ec:6.3.2.1	1	TRINITY_DN19203_c0_g1_i1	map00770
Pantothenate and CoA biosynthesis	16	transaminase	ec:2.6.1.42	6	TRINITY_DN4803_c0_g4_i1, TRINITY_DN4803_c0_g3_i1, TRINITY_DN4803_c0_g5_i1, TRINITY_DN4803_c0_g6_i1, TRINITY_DN4803_c0_g1_i1, TRINITY_DN4803_c0_g2_i1	map00770
Pantothenate and CoA biosynthesis	16	kinase	ec:2.7.1.24	2	TRINITY_DN5773_c0_g3_i1, TRINITY_DN5773_c0_g2_i1	map00770
Pantothenate and CoA biosynthesis	16	hydroxymethyltransferase	ec:2.1.2.11	1	TRINITY_DN1616_c0_g1_i1	map00770
Pantothenate and CoA biosynthesis	16	reductoisomerase (NADP+)	ec:1.1.1.86	1	TRINITY_DN33959_c0_g1_i1	map00770
Biotin metabolism	5	reductase	ec:1.1.1.100	4	TRINITY_DN20355_c0_g1_i1, TRINITY_DN11155_c0_g1_i1, TRINITY_DN13478_c0_g1_i1, TRINITY_DN22486_c0_g1_i1	map00780
Biotin metabolism	5	synthase	ec:2.3.1.47	1	TRINITY_DN5371_c0_g2_i1	map00780
Lipoic acid metabolism	1	synthase	ec:2.8.1.8	1	TRINITY_DN30576_c0_g1_i1	map00785
Folate biosynthesis	13	synthase	ec:2.6.1.85	3	TRINITY_DN2564_c0_g2_i1, TRINITY_DN17420_c0_g1_i1, TRINITY_DN2564_c0_g1_i1	map00790
Folate biosynthesis	13	synthase	ec:2.8.1.12	5	TRINITY_DN5750_c0_g2_i1, TRINITY_DN5750_c0_g1_i1, TRINITY_DN5750_c0_g3_i1, TRINITY_DN5750_c0_g4_i1, TRINITY_DN5750_c0_g5_i1	map00790
Folate biosynthesis	13	reductase	ec:1.5.1.3	5	TRINITY_DN5405_c0_g1_i1, TRINITY_DN5405_c0_g2_i1, TRINITY_DN5405_c0_g5_i1, TRINITY_DN5405_c0_g3_i1, TRINITY_DN5405_c0_g4_i1	map00790
Retinol metabolism	32	1-monooxygenase	ec:1.14.15.3	10	TRINITY_DN19144_c0_g1_i1, TRINITY_DN10807_c0_g1_i1, TRINITY_DN11987_c0_g1_i1, TRINITY_DN12512_c0_g1_i1, TRINITY_DN28732_c0_g1_i1, TRINITY_DN30047_c0_g1_i1, TRINITY_DN10726_c0_g1_i1, TRINITY_DN18484_c0_g1_i1, TRINITY_DN4807_c0_g1_i1, TRINITY_DN4807_c0_g2_i1	map00830
Retinol metabolism	32	dehydrogenase	ec:1.1.1.1	1	TRINITY_DN21347_c0_g1_i1	map00830
Retinol metabolism	32	monooxygenase	ec:1.14.14.1	8	TRINITY_DN33712_c0_g1_i1, TRINITY_DN2346_c0_g1_i1, TRINITY_DN28732_c0_g1_i1, TRINITY_DN5530_c0_g3_i1, TRINITY_DN23363_c0_g1_i1, TRINITY_DN5563_c1_g1_i1, TRINITY_DN32648_c0_g1_i1, TRINITY_DN8367_c0_g1_i1	map00830
Retinol metabolism	32	1-naphthol glucuronyltransferase	ec:2.4.1.17	14	TRINITY_DN11210_c0_g1_i1, TRINITY_DN16150_c0_g1_i1, TRINITY_DN1398_c0_g2_i1, TRINITY_DN1398_c0_g1_i1, TRINITY_DN32150_c0_g1_i1, TRINITY_DN16642_c0_g1_i1, TRINITY_DN19448_c0_g1_i1, TRINITY_DN3374_c0_g2_i1, TRINITY_DN11019_c0_g1_i1, TRINITY_DN3374_c0_g1_i1, TRINITY_DN36823_c0_g1_i1, TRINITY_DN2308_c0_g1_i1, TRINITY_DN674_c0_g1_i1, TRINITY_DN674_c0_g2_i1	map00830
Porphyrin and chlorophyll metabolism	36	ferro-protoporphyrin chelatase	ec:4.99.1.1	1	TRINITY_DN17784_c0_g1_i1	map00860
Porphyrin and chlorophyll metabolism	36	protoporphyrin IX methyltransferase	ec:2.1.1.11	1	TRINITY_DN32144_c0_g1_i1	map00860
Porphyrin and chlorophyll metabolism	36	reductase	ec:1.3.1.33	4	TRINITY_DN3405_c0_g1_i1, TRINITY_DN1653_c0_g2_i1, TRINITY_DN1653_c0_g1_i1, TRINITY_DN18153_c0_g1_i1	map00860
Porphyrin and chlorophyll metabolism	36	oxygenase	ec:1.14.13.122	5	TRINITY_DN5236_c0_g1_i1, TRINITY_DN24707_c0_g1_i1, TRINITY_DN5236_c0_g2_i1, TRINITY_DN5236_c0_g3_i1, TRINITY_DN5236_c0_g4_i1	map00860
Porphyrin and chlorophyll metabolism	36	1-naphthol glucuronyltransferase	ec:2.4.1.17	14	TRINITY_DN11210_c0_g1_i1, TRINITY_DN16150_c0_g1_i1, TRINITY_DN1398_c0_g2_i1, TRINITY_DN1398_c0_g1_i1, TRINITY_DN32150_c0_g1_i1, TRINITY_DN16642_c0_g1_i1, TRINITY_DN19448_c0_g1_i1, TRINITY_DN3374_c0_g2_i1, TRINITY_DN11019_c0_g1_i1, TRINITY_DN3374_c0_g1_i1, TRINITY_DN36823_c0_g1_i1, TRINITY_DN2308_c0_g1_i1, TRINITY_DN674_c0_g1_i1, TRINITY_DN674_c0_g2_i1	map00860
Porphyrin and chlorophyll metabolism	36	chelatase	ec:6.6.1.1	11	TRINITY_DN1888_c0_g1_i1, TRINITY_DN3933_c0_g1_i1, TRINITY_DN1888_c0_g2_i1, TRINITY_DN22007_c0_g1_i1, TRINITY_DN4204_c0_g1_i1, TRINITY_DN3933_c0_g2_i1, TRINITY_DN3933_c0_g3_i1, TRINITY_DN3933_c0_g4_i1, TRINITY_DN794_c0_g1_i1, TRINITY_DN30614_c0_g1_i1, TRINITY_DN3933_c1_g1_i1	map00860
Porphyrin and chlorophyll metabolism	36	hydrogenobyrinic acid a,c-diamide cobaltochelatase	ec:6.6.1.2	5	TRINITY_DN22007_c0_g1_i1, TRINITY_DN4204_c0_g1_i1, TRINITY_DN3933_c0_g4_i1, TRINITY_DN794_c0_g1_i1, TRINITY_DN30614_c0_g1_i1	map00860
Oxidative phosphorylation	48	diphosphatase	ec:3.6.1.1	3	TRINITY_DN12908_c0_g1_i1, TRINITY_DN439_c0_g1_i1, TRINITY_DN439_c0_g2_i1	map00190	Energy metabolism
Oxidative phosphorylation	48	dehydrogenase	ec:1.3.5.1	2	TRINITY_DN13571_c0_g1_i1, TRINITY_DN4020_c0_g1_i1	map00190
Oxidative phosphorylation	48	ATPase	ec:3.6.3.6	24	TRINITY_DN4880_c0_g1_i1, TRINITY_DN5258_c0_g2_i1, TRINITY_DN21834_c0_g1_i1, TRINITY_DN3233_c0_g1_i1, TRINITY_DN5473_c0_g3_i1, TRINITY_DN28446_c0_g1_i1, TRINITY_DN1278_c0_g1_i1, TRINITY_DN1278_c0_g2_i1, TRINITY_DN3700_c0_g1_i1, TRINITY_DN16056_c0_g1_i1, TRINITY_DN2039_c0_g1_i1, TRINITY_DN4414_c0_g4_i1, TRINITY_DN23272_c0_g1_i1, TRINITY_DN5669_c0_g1_i1, TRINITY_DN4414_c0_g3_i1, TRINITY_DN5473_c0_g1…	map00190
Oxidative phosphorylation	48	oxidase	ec:1.9.3.1	4	TRINITY_DN16834_c0_g1_i1, TRINITY_DN22022_c0_g1_i1, TRINITY_DN349_c0_g1_i1, TRINITY_DN18557_c0_g1_i1	map00190
Oxidative phosphorylation	48	reductase (H+-translocating)	ec:1.6.5.3	13	TRINITY_DN2193_c0_g2_i1, TRINITY_DN10258_c0_g1_i1, TRINITY_DN12983_c0_g1_i1, TRINITY_DN16165_c0_g1_i1, TRINITY_DN20446_c0_g1_i1, TRINITY_DN6904_c0_g1_i1, TRINITY_DN10371_c0_g1_i1, TRINITY_DN4342_c0_g2_i1, TRINITY_DN4342_c0_g1_i1, TRINITY_DN4342_c0_g3_i1, TRINITY_DN25860_c0_g1_i1, TRINITY_DN37988_c0_g1_i1, TRINITY_DN23653_c0_g1_i1	map00190
Oxidative phosphorylation	48	dehydrogenase	ec:1.6.99.3	2	TRINITY_DN29535_c0_g1_i1, TRINITY_DN25250_c0_g1_i1	map00190
Photosynthesis	1	reductase	ec:1.18.1.2	1	TRINITY_DN21958_c0_g1_i1	map00195
Carbon fixation in photosynthetic organisms	23	aldolase	ec:4.1.2.13	2	TRINITY_DN3745_c0_g1_i1, TRINITY_DN16419_c0_g1_i1	map00710
Carbon fixation in photosynthetic organisms	23	carboxykinase (ATP)	ec:4.1.1.49	2	TRINITY_DN5374_c0_g5_i1, TRINITY_DN5374_c0_g2_i1	map00710
Carbon fixation in photosynthetic organisms	23	carboxylase	ec:4.1.1.39	2	TRINITY_DN2742_c0_g1_i1, TRINITY_DN2742_c0_g2_i1	map00710
Carbon fixation in photosynthetic organisms	23	SBPase	ec:3.1.3.37	2	TRINITY_DN2768_c0_g2_i1, TRINITY_DN29888_c0_g1_i1	map00710
Carbon fixation in photosynthetic organisms	23	glycolaldehydetransferase	ec:2.2.1.1	1	TRINITY_DN23511_c0_g1_i1	map00710
Carbon fixation in photosynthetic organisms	23	kinase	ec:2.7.2.3	1	TRINITY_DN6048_c0_g1_i1	map00710
Carbon fixation in photosynthetic organisms	23	3-epimerase	ec:5.1.3.1	1	TRINITY_DN16348_c0_g1_i1	map00710
Carbon fixation in photosynthetic organisms	23	hexose diphosphatase	ec:3.1.3.11	3	TRINITY_DN2768_c0_g2_i1, TRINITY_DN407_c0_g1_i1, TRINITY_DN29888_c0_g1_i1	map00710
Carbon fixation in photosynthetic organisms	23	dehydrogenase (phosphorylating)	ec:1.2.1.12	2	TRINITY_DN405_c0_g1_i1, TRINITY_DN7567_c0_g1_i1	map00710
Carbon fixation in photosynthetic organisms	23	isomerase	ec:5.3.1.6	1	TRINITY_DN9063_c0_g1_i1	map00710
Carbon fixation in photosynthetic organisms	23	transaminase	ec:2.6.1.1	2	TRINITY_DN2320_c0_g2_i1, TRINITY_DN2320_c0_g1_i1	map00710
Carbon fixation in photosynthetic organisms	23	phosphate dikinase	ec:2.7.9.1	3	TRINITY_DN18069_c0_g4_i1, TRINITY_DN18069_c0_g3_i1, TRINITY_DN18069_c0_g2_i1	map00710
Carbon fixation in photosynthetic organisms	23	dehydrogenase	ec:1.1.1.37	1	TRINITY_DN33175_c0_g1_i1	map00710
Carbon fixation in photosynthetic organisms	23	dehydrogenase (decarboxylating)	ec:1.1.1.39	2	TRINITY_DN13761_c0_g1_i1, TRINITY_DN16137_c0_g1_i1	map00710
Carbon fixation in photosynthetic organisms	23	dehydrogenase (oxaloacetate-decarboxylating) (NADP+)	ec:1.1.1.40	1	TRINITY_DN13761_c0_g1_i1	map00710
Nitrogen metabolism	13	dehydratase	ec:4.2.1.1	3	TRINITY_DN6562_c0_g1_i1, TRINITY_DN11039_c0_g2_i1, TRINITY_DN11039_c0_g1_i1	map00910
Nitrogen metabolism	13	reductase	ec:1.7.7.1	3	TRINITY_DN10879_c0_g1_i1, TRINITY_DN2175_c0_g1_i1, TRINITY_DN2331_c0_g1_i1	map00910
Nitrogen metabolism	13	reductase	ec:1.7.99.4	1	TRINITY_DN4811_c0_g1_i1	map00910
Nitrogen metabolism	13	reductase (NO-forming)	ec:1.7.2.1	3	TRINITY_DN10879_c0_g1_i1, TRINITY_DN2175_c0_g1_i1, TRINITY_DN2331_c0_g1_i1	map00910
Nitrogen metabolism	13	reductase [NAD(P)H]	ec:1.7.1.2	2	TRINITY_DN29709_c0_g1_i1, TRINITY_DN38243_c0_g1_i1	map00910
Nitrogen metabolism	13	reductase (NADH)	ec:1.7.1.1	5	TRINITY_DN25037_c0_g1_i1, TRINITY_DN18386_c0_g1_i1, TRINITY_DN4811_c0_g2_i1, TRINITY_DN29709_c0_g1_i1, TRINITY_DN38243_c0_g1_i1	map00910
Nitrogen metabolism	13	reductase (NADPH)	ec:1.7.1.3	5	TRINITY_DN25037_c0_g1_i1, TRINITY_DN18386_c0_g1_i1, TRINITY_DN4811_c0_g2_i1, TRINITY_DN29709_c0_g1_i1, TRINITY_DN38243_c0_g1_i1	map00910
Nitrogen metabolism	13	ec:3.5.1.49 formamidase	ec:3.5.1.49	1	TRINITY_DN23495_c0_g1_i1	map00910
Sulfur metabolism	19	reductase (thioredoxin)	ec:1.8.4.8	5	TRINITY_DN5406_c0_g2_i1, TRINITY_DN5406_c0_g1_i1, TRINITY_DN5406_c0_g3_i1, TRINITY_DN5406_c0_g4_i1, TRINITY_DN27363_c0_g1_i1	map00920
Sulfur metabolism	19	reductase (glutathione)	ec:1.8.4.9	5	TRINITY_DN5406_c0_g2_i1, TRINITY_DN5406_c0_g1_i1, TRINITY_DN5406_c0_g3_i1, TRINITY_DN5406_c0_g4_i1, TRINITY_DN27363_c0_g1_i1	map00920
Sulfur metabolism	19	adenylyltransferase	ec:2.7.7.4	6	TRINITY_DN1183_c0_g2_i1, TRINITY_DN11012_c0_g1_i1, TRINITY_DN1183_c0_g1_i1, TRINITY_DN12272_c0_g1_i1, TRINITY_DN5518_c0_g5_i1, TRINITY_DN5518_c0_g1_i1	map00920
Sulfur metabolism	19	O-acetyltransferase	ec:2.3.1.30	4	TRINITY_DN10247_c0_g1_i1, TRINITY_DN1694_c0_g2_i1, TRINITY_DN1694_c0_g1_i1, TRINITY_DN9515_c0_g1_i1	map00920
Sulfur metabolism	19	gamma-synthase	ec:2.5.1.48	4	TRINITY_DN5749_c0_g5_i1, TRINITY_DN5749_c0_g2_i1, TRINITY_DN5749_c0_g4_i1, TRINITY_DN37171_c0_g1_i1	map00920
Sulfur metabolism	19	reductase	ec:1.8.99.2	5	TRINITY_DN5406_c0_g2_i1, TRINITY_DN5406_c0_g1_i1, TRINITY_DN5406_c0_g3_i1, TRINITY_DN5406_c0_g4_i1, TRINITY_DN27363_c0_g1_i1	map00920
Geraniol degradation	1	dehydrogenase	ec:1.1.1.35	1	TRINITY_DN33542_c0_g1_i1	map00281	Metabolism of terpenoids and polyketides
Terpenoid backbone biosynthesis	13	kinase	ec:2.7.4.2	1	TRINITY_DN10287_c0_g1_i1	map00900
Terpenoid backbone biosynthesis	13	synthase	ec:2.2.1.7	2	TRINITY_DN35703_c0_g1_i1, TRINITY_DN22782_c0_g1_i1	map00900
Terpenoid backbone biosynthesis	13	diphosphate synthase	ec:2.5.1.10	1	TRINITY_DN12277_c0_g1_i1	map00900
Terpenoid backbone biosynthesis	13	diphosphate synthase	ec:2.5.1.29	1	TRINITY_DN7104_c0_g1_i1	map00900
Terpenoid backbone biosynthesis	13	reductase	ec:1.1.1.88	2	TRINITY_DN36210_c0_g1_i1, TRINITY_DN24051_c0_g1_i1	map00900
Terpenoid backbone biosynthesis	13	reductase (NADPH)	ec:1.1.1.34	8	TRINITY_DN4802_c1_g1_i1, TRINITY_DN5520_c2_g1_i1, TRINITY_DN26239_c0_g1_i1, TRINITY_DN23424_c0_g1_i1, TRINITY_DN36210_c0_g1_i1, TRINITY_DN24051_c0_g1_i1, TRINITY_DN28800_c0_g1_i1, TRINITY_DN29912_c0_g1_i1	map00900
Monoterpenoid biosynthesis	6	synthase	ec:1.3.3.9	6	TRINITY_DN13171_c0_g1_i1, TRINITY_DN4076_c0_g1_i1, TRINITY_DN3768_c1_g1_i1, TRINITY_DN4076_c0_g2_i1, TRINITY_DN29837_c0_g1_i1, TRINITY_DN16678_c0_g1_i1	map00902
Limonene and pinene degradation	1	dehydrogenase (NAD+)	ec:1.2.1.3	1	TRINITY_DN8283_c0_g1_i1	map00903
Diterpenoid biosynthesis	7	3beta-dioxygenase	ec:1.14.11.15	2	TRINITY_DN22804_c0_g2_i1, TRINITY_DN22652_c0_g1_i1	map00904
Diterpenoid biosynthesis	7	III 10-O-acetyltransferase	ec:2.3.1.167	1	TRINITY_DN25359_c0_g1_i1	map00904
Diterpenoid biosynthesis	7	O-acetyltransferase	ec:2.3.1.162	1	TRINITY_DN25359_c0_g1_i1	map00904
Diterpenoid biosynthesis	7	C2-hydroxylase	ec:1.14.13.143	1	TRINITY_DN11523_c0_g1_i1	map00904
Diterpenoid biosynthesis	7	13alpha-hydroxylase	ec:1.14.13.77	3	TRINITY_DN11237_c0_g1_i1, TRINITY_DN6467_c0_g1_i1, TRINITY_DN1276_c0_g1_i1	map00904
Carotenoid biosynthesis	7	dioxygenase	ec:1.13.11.51	6	TRINITY_DN33586_c0_g1_i1, TRINITY_DN23339_c0_g1_i1, TRINITY_DN26492_c0_g1_i1, TRINITY_DN11469_c0_g1_i1, TRINITY_DN21513_c0_g1_i1, TRINITY_DN27182_c0_g1_i1	map00906
Carotenoid biosynthesis	7	synthase	ec:2.5.1.32	1	TRINITY_DN27798_c0_g1_i1	map00906
Zeatin biosynthesis	20	O-beta-D-glucosyltransferase	ec:2.4.1.203	3	TRINITY_DN23552_c0_g1_i1, TRINITY_DN674_c0_g1_i1, TRINITY_DN674_c0_g2_i1	map00908
Zeatin biosynthesis	20	O-beta-D-glucosyltransferase	ec:2.4.1.215	2	TRINITY_DN674_c0_g1_i1, TRINITY_DN674_c0_g2_i1	map00908
Zeatin biosynthesis	20	dimethylallyltransferase	ec:2.5.1.27	7	TRINITY_DN3370_c0_g1_i1, TRINITY_DN3370_c0_g2_i1, TRINITY_DN12483_c0_g1_i1, TRINITY_DN37407_c0_g1_i1, TRINITY_DN10273_c0_g1_i1, TRINITY_DN4395_c0_g2_i1, TRINITY_DN4395_c0_g1_i1	map00908
Zeatin biosynthesis	20	dimethylallyltransferase	ec:2.5.1.75	1	TRINITY_DN37770_c0_g1_i1	map00908
Zeatin biosynthesis	20	dehydrogenase	ec:1.5.99.12	9	TRINITY_DN30780_c0_g1_i1, TRINITY_DN4954_c0_g1_i1, TRINITY_DN6981_c0_g1_i1, TRINITY_DN4470_c0_g1_i1, TRINITY_DN4470_c0_g2_i1, TRINITY_DN19230_c0_g1_i1, TRINITY_DN22724_c0_g1_i1, TRINITY_DN22724_c0_g2_i1, TRINITY_DN22116_c0_g1_i1	map00908
Biosynthesis of siderophore group nonribosomal peptides	3	dehydrogenase	ec:1.3.1.28	3	TRINITY_DN20355_c0_g1_i1, TRINITY_DN11155_c0_g1_i1, TRINITY_DN13478_c0_g1_i1	map01053
Caffeine metabolism	8	monooxygenase	ec:1.14.14.1	8	TRINITY_DN33712_c0_g1_i1, TRINITY_DN2346_c0_g1_i1, TRINITY_DN28732_c0_g1_i1, TRINITY_DN5530_c0_g3_i1, TRINITY_DN23363_c0_g1_i1, TRINITY_DN5563_c1_g1_i1, TRINITY_DN32648_c0_g1_i1, TRINITY_DN8367_c0_g1_i1	map00232	Biosynthesis of other secondary metabolites
Indole alkaloid biosynthesis	4	decarboxylase	ec:4.1.1.28	3	TRINITY_DN36826_c0_g1_i1, TRINITY_DN6606_c0_g1_i1, TRINITY_DN18916_c0_g1_i1	map00901
Indole alkaloid biosynthesis	4	16-O-methyltransferase	ec:2.1.1.94	1	TRINITY_DN11834_c0_g1_i1	map00901
Phenylpropanoid biosynthesis	106	dehydrogenase	ec:1.2.1.68	1	TRINITY_DN8283_c0_g1_i1	map00940
Phenylpropanoid biosynthesis	106	dehydrogenase	ec:1.1.1.195	5	TRINITY_DN27417_c0_g1_i1, TRINITY_DN2303_c0_g1_i1, TRINITY_DN3338_c0_g1_i1, TRINITY_DN2752_c0_g1_i1, TRINITY_DN29958_c0_g1_i1	map00940
Phenylpropanoid biosynthesis	106	lactoperoxidase	ec:1.11.1.7	48	TRINITY_DN2984_c1_g1_i1, TRINITY_DN31287_c0_g2_i1, TRINITY_DN7591_c0_g1_i1, TRINITY_DN7862_c0_g1_i1, TRINITY_DN1846_c0_g1_i1, TRINITY_DN3236_c0_g1_i1, TRINITY_DN4086_c0_g1_i1, TRINITY_DN14073_c0_g1_i1, TRINITY_DN17628_c0_g1_i1, TRINITY_DN5647_c1_g1_i1, TRINITY_DN13813_c0_g1_i1, TRINITY_DN3836_c0_g2_i1, TRINITY_DN24012_c0_g1_i1, TRINITY_DN4620_c0_g2_i1, TRINITY_DN17570_c0_g1_i1, TRINITY_DN31695_c0…	map00940
Phenylpropanoid biosynthesis	106	reductase	ec:1.2.1.44	1	TRINITY_DN16379_c0_g1_i1	map00940
Phenylpropanoid biosynthesis	106	4-monooxygenase	ec:1.14.13.11	7	TRINITY_DN2265_c0_g1_i1, TRINITY_DN3909_c0_g4_i1, TRINITY_DN9151_c0_g1_i1, TRINITY_DN3909_c0_g3_i1, TRINITY_DN8785_c0_g1_i1, TRINITY_DN3909_c0_g1_i1, TRINITY_DN3909_c0_g2_i1	map00940
Phenylpropanoid biosynthesis	106	glucosyltransferase	ec:2.4.1.128	5	TRINITY_DN29741_c0_g1_i1, TRINITY_DN23828_c0_g1_i1, TRINITY_DN13012_c0_g1_i1, TRINITY_DN16188_c0_g1_i1, TRINITY_DN10761_c0_g1_i1	map00940
Phenylpropanoid biosynthesis	106	ligase	ec:6.2.1.12	8	TRINITY_DN1932_c0_g1_i1, TRINITY_DN255_c0_g1_i1, TRINITY_DN26500_c0_g1_i1, TRINITY_DN2350_c0_g1_i1, TRINITY_DN213_c0_g1_i1, TRINITY_DN38110_c0_g1_i1, TRINITY_DN17765_c0_g1_i1, TRINITY_DN213_c0_g2_i1	map00940
Phenylpropanoid biosynthesis	106	O-methyltransferase	ec:2.1.1.104	6	TRINITY_DN5283_c0_g2_i1, TRINITY_DN5283_c0_g3_i1, TRINITY_DN5283_c0_g1_i1, TRINITY_DN5723_c0_g2_i1, TRINITY_DN5723_c0_g1_i1, TRINITY_DN33509_c0_g1_i1	map00940
Phenylpropanoid biosynthesis	106	ammonia-lyase	ec:4.3.1.24	20	TRINITY_DN2904_c1_g1_i1, TRINITY_DN4993_c0_g1_i1, TRINITY_DN3980_c0_g4_i1, TRINITY_DN4993_c0_g2_i1, TRINITY_DN12711_c0_g1_i1, TRINITY_DN3232_c0_g2_i1, TRINITY_DN3980_c0_g2_i1, TRINITY_DN12375_c0_g1_i1, TRINITY_DN3232_c0_g3_i1, TRINITY_DN3980_c0_g3_i1, TRINITY_DN3980_c0_g1_i1, TRINITY_DN21741_c0_g1_i1, TRINITY_DN30089_c0_g1_i1, TRINITY_DN10858_c0_g1_i1, TRINITY_DN35696_c0_g1_i1, TRINITY_DN24912_c0…	map00940
Phenylpropanoid biosynthesis	106	ammonia-lyase	ec:4.3.1.25	20	TRINITY_DN2904_c1_g1_i1, TRINITY_DN4993_c0_g1_i1, TRINITY_DN3980_c0_g4_i1, TRINITY_DN4993_c0_g2_i1, TRINITY_DN12711_c0_g1_i1, TRINITY_DN3232_c0_g2_i1, TRINITY_DN3980_c0_g2_i1, TRINITY_DN12375_c0_g1_i1, TRINITY_DN3232_c0_g3_i1, TRINITY_DN3980_c0_g3_i1, TRINITY_DN3980_c0_g1_i1, TRINITY_DN21741_c0_g1_i1, TRINITY_DN30089_c0_g1_i1, TRINITY_DN10858_c0_g1_i1, TRINITY_DN35696_c0_g1_i1, TRINITY_DN24912_c0…	map00940
Phenylpropanoid biosynthesis	106	gentiobiase	ec:3.2.1.21	5	TRINITY_DN11634_c0_g1_i1, TRINITY_DN8600_c0_g1_i1, TRINITY_DN16047_c0_g1_i1, TRINITY_DN19797_c0_g1_i1, TRINITY_DN30659_c0_g1_i1	map00940
Flavonoid biosynthesis	63	synthase	ec:2.3.1.74	21	TRINITY_DN2629_c0_g2_i1, TRINITY_DN2629_c0_g1_i1, TRINITY_DN2580_c0_g1_i1, TRINITY_DN2356_c0_g4_i1, TRINITY_DN33382_c0_g1_i1, TRINITY_DN4702_c0_g2_i1, TRINITY_DN4702_c0_g1_i1, TRINITY_DN5241_c0_g6_i1, TRINITY_DN5241_c0_g5_i1, TRINITY_DN31726_c0_g1_i1, TRINITY_DN5371_c0_g2_i1, TRINITY_DN10136_c0_g1_i1, TRINITY_DN11323_c0_g1_i1, TRINITY_DN19818_c0_g1_i1, TRINITY_DN2356_c0_g1_i1, TRINITY_DN2356_c0_g…	map00941
Flavonoid biosynthesis	63	3'-monooxygenase	ec:1.14.13.21	7	TRINITY_DN22295_c0_g1_i1, TRINITY_DN4932_c0_g2_i1, TRINITY_DN4261_c0_g3_i1, TRINITY_DN4261_c0_g1_i1, TRINITY_DN4261_c0_g2_i1, TRINITY_DN37892_c0_g1_i1, TRINITY_DN254_c0_g2_i1	map00941
Flavonoid biosynthesis	63	4-monooxygenase	ec:1.14.13.11	7	TRINITY_DN2265_c0_g1_i1, TRINITY_DN3909_c0_g4_i1, TRINITY_DN9151_c0_g1_i1, TRINITY_DN3909_c0_g3_i1, TRINITY_DN8785_c0_g1_i1, TRINITY_DN3909_c0_g1_i1, TRINITY_DN3909_c0_g2_i1	map00941
Flavonoid biosynthesis	63	synthase	ec:1.14.11.23	2	TRINITY_DN27518_c0_g1_i1, TRINITY_DN2965_c0_g1_i1	map00941
Flavonoid biosynthesis	63	4-reductase	ec:1.1.1.219	6	TRINITY_DN9067_c0_g1_i1, TRINITY_DN8168_c0_g1_i1, TRINITY_DN33357_c0_g1_i1, TRINITY_DN16535_c0_g1_i1, TRINITY_DN24370_c0_g1_i1, TRINITY_DN16379_c0_g1_i1	map00941
Flavonoid biosynthesis	63	3-dioxygenase	ec:1.14.11.9	3	TRINITY_DN2459_c0_g2_i1, TRINITY_DN2965_c0_g1_i1, TRINITY_DN2459_c0_g1_i1	map00941
Flavonoid biosynthesis	63	O-methyltransferase	ec:2.1.1.104	6	TRINITY_DN5283_c0_g2_i1, TRINITY_DN5283_c0_g3_i1, TRINITY_DN5283_c0_g1_i1, TRINITY_DN5723_c0_g2_i1, TRINITY_DN5723_c0_g1_i1, TRINITY_DN33509_c0_g1_i1	map00941
Flavonoid biosynthesis	63	isomerase	ec:5.5.1.6	4	TRINITY_DN12895_c0_g1_i1, TRINITY_DN36984_c0_g1_i1, TRINITY_DN509_c0_g2_i1, TRINITY_DN509_c0_g1_i1	map00941
Flavonoid biosynthesis	63	3',5'-hydroxylase	ec:1.14.13.88	8	TRINITY_DN20387_c0_g1_i1, TRINITY_DN13890_c0_g1_i1, TRINITY_DN20064_c0_g1_i1, TRINITY_DN24718_c0_g1_i1, TRINITY_DN35438_c0_g1_i1, TRINITY_DN26686_c0_g1_i1, TRINITY_DN37120_c0_g1_i1, TRINITY_DN10533_c0_g1_i1	map00941
Anthocyanin biosynthesis	9	3-O-glucosyltransferase	ec:2.4.1.115	7	TRINITY_DN6004_c0_g2_i1, TRINITY_DN28122_c0_g1_i1, TRINITY_DN23831_c0_g1_i1, TRINITY_DN2308_c0_g1_i1, TRINITY_DN19085_c0_g1_i1, TRINITY_DN26359_c0_g1_i1, TRINITY_DN6296_c0_g1_i1	map00942
Anthocyanin biosynthesis	9	6''-O-malonyltransferase	ec:2.3.1.171	2	TRINITY_DN8851_c0_g1_i1, TRINITY_DN797_c0_g1_i1	map00942
Isoflavonoid biosynthesis	3	2'-hydroxylase	ec:1.14.13.89	3	TRINITY_DN36699_c0_g1_i1, TRINITY_DN35324_c0_g1_i1, TRINITY_DN27009_c0_g1_i1	map00943
Flavone and flavonol biosynthesis	20	3'-monooxygenase	ec:1.14.13.21	7	TRINITY_DN22295_c0_g1_i1, TRINITY_DN4932_c0_g2_i1, TRINITY_DN4261_c0_g3_i1, TRINITY_DN4261_c0_g1_i1, TRINITY_DN4261_c0_g2_i1, TRINITY_DN37892_c0_g1_i1, TRINITY_DN254_c0_g2_i1	map00944
Flavone and flavonol biosynthesis	20	3-O-glucosyltransferase	ec:2.4.1.91	5	TRINITY_DN29741_c0_g1_i1, TRINITY_DN28122_c0_g1_i1, TRINITY_DN3684_c0_g2_i1, TRINITY_DN26359_c0_g1_i1, TRINITY_DN3684_c0_g1_i1	map00944
Flavone and flavonol biosynthesis	20	3',5'-hydroxylase	ec:1.14.13.88	8	TRINITY_DN20387_c0_g1_i1, TRINITY_DN13890_c0_g1_i1, TRINITY_DN20064_c0_g1_i1, TRINITY_DN24718_c0_g1_i1, TRINITY_DN35438_c0_g1_i1, TRINITY_DN26686_c0_g1_i1, TRINITY_DN37120_c0_g1_i1, TRINITY_DN10533_c0_g1_i1	map00944
Stilbenoid, diarylheptanoid and gingerol biosynthesis	19	synthase	ec:2.3.1.95	6	TRINITY_DN2629_c0_g2_i1, TRINITY_DN2356_c0_g1_i1, TRINITY_DN2629_c0_g3_i1, TRINITY_DN2356_c0_g2_i1, TRINITY_DN2356_c0_g3_i1, TRINITY_DN2356_c0_g4_i1	map00945
Stilbenoid, diarylheptanoid and gingerol biosynthesis	19	4-monooxygenase	ec:1.14.13.11	7	TRINITY_DN2265_c0_g1_i1, TRINITY_DN3909_c0_g4_i1, TRINITY_DN9151_c0_g1_i1, TRINITY_DN3909_c0_g3_i1, TRINITY_DN8785_c0_g1_i1, TRINITY_DN3909_c0_g1_i1, TRINITY_DN3909_c0_g2_i1	map00945
Stilbenoid, diarylheptanoid and gingerol biosynthesis	19	O-methyltransferase	ec:2.1.1.104	6	TRINITY_DN5283_c0_g2_i1, TRINITY_DN5283_c0_g3_i1, TRINITY_DN5283_c0_g1_i1, TRINITY_DN5723_c0_g2_i1, TRINITY_DN5723_c0_g1_i1, TRINITY_DN33509_c0_g1_i1	map00945
Isoquinoline alkaloid biosynthesis	14	decarboxylase	ec:4.1.1.25	3	TRINITY_DN36826_c0_g1_i1, TRINITY_DN6606_c0_g1_i1, TRINITY_DN18916_c0_g1_i1	map00950
Isoquinoline alkaloid biosynthesis	14	decarboxylase	ec:4.1.1.28	3	TRINITY_DN36826_c0_g1_i1, TRINITY_DN6606_c0_g1_i1, TRINITY_DN18916_c0_g1_i1	map00950
Isoquinoline alkaloid biosynthesis	14	transaminase	ec:2.6.1.57	1	TRINITY_DN2320_c0_g2_i1	map00950
Isoquinoline alkaloid biosynthesis	14	oxidase	ec:1.21.3.3	1	TRINITY_DN14362_c0_g1_i1	map00950
Isoquinoline alkaloid biosynthesis	14	transaminase	ec:2.6.1.5	1	TRINITY_DN2320_c0_g2_i1	map00950
Isoquinoline alkaloid biosynthesis	14	transaminase	ec:2.6.1.1	2	TRINITY_DN2320_c0_g2_i1, TRINITY_DN2320_c0_g1_i1	map00950
Isoquinoline alkaloid biosynthesis	14	oxidase	ec:1.10.3.1	3	TRINITY_DN4683_c0_g4_i1, TRINITY_DN4683_c0_g2_i1, TRINITY_DN3446_c0_g1_i1	map00950
Isoquinoline alkaloid biosynthesis	14	monophenol monooxygenase	ec:1.14.18.1	1	TRINITY_DN3446_c0_g1_i1	map00950
Isoquinoline alkaloid biosynthesis	14	oxidase	ec:1.3.3.8	1	TRINITY_DN1936_c0_g2_i1	map00950
Isoquinoline alkaloid biosynthesis	14	oxidase	ec:1.4.3.21	4	TRINITY_DN21642_c0_g1_i1, TRINITY_DN13785_c0_g1_i1, TRINITY_DN33049_c0_g1_i1, TRINITY_DN1602_c0_g1_i1	map00950
Tropane, piperidine and pyridine alkaloid biosynthesis	6	transaminase	ec:2.6.1.57	1	TRINITY_DN2320_c0_g2_i1	map00960
Tropane, piperidine and pyridine alkaloid biosynthesis	6	transaminase	ec:2.6.1.5	1	TRINITY_DN2320_c0_g2_i1	map00960
Tropane, piperidine and pyridine alkaloid biosynthesis	6	transaminase	ec:2.6.1.9	1	TRINITY_DN2320_c0_g2_i1	map00960
Tropane, piperidine and pyridine alkaloid biosynthesis	6	transaminase	ec:2.6.1.1	2	TRINITY_DN2320_c0_g2_i1, TRINITY_DN2320_c0_g1_i1	map00960
Tropane, piperidine and pyridine alkaloid biosynthesis	6	oxidase	ec:1.4.3.21	4	TRINITY_DN21642_c0_g1_i1, TRINITY_DN13785_c0_g1_i1, TRINITY_DN33049_c0_g1_i1, TRINITY_DN1602_c0_g1_i1	map00960
Betalain biosynthesis	4	decarboxylase	ec:4.1.1.28	3	TRINITY_DN36826_c0_g1_i1, TRINITY_DN6606_c0_g1_i1, TRINITY_DN18916_c0_g1_i1	map00965
Betalain biosynthesis	4	monophenol monooxygenase	ec:1.14.18.1	1	TRINITY_DN3446_c0_g1_i1	map00965
Glucosinolate biosynthesis	6	transaminase	ec:2.6.1.42	6	TRINITY_DN4803_c0_g4_i1, TRINITY_DN4803_c0_g3_i1, TRINITY_DN4803_c0_g5_i1, TRINITY_DN4803_c0_g6_i1, TRINITY_DN4803_c0_g1_i1, TRINITY_DN4803_c0_g2_i1	map00966
Chlorocyclohexane and chlorobenzene degradation	1	cycloisomerase	ec:5.5.1.1	1	TRINITY_DN28538_c0_g1_i1	map00361	Xenobiotics biodegradation and metabolism
Benzoate degradation	2	cycloisomerase	ec:5.5.1.1	1	TRINITY_DN28538_c0_g1_i1	map00362
Benzoate degradation	2	dehydrogenase	ec:1.1.1.35	1	TRINITY_DN33542_c0_g1_i1	map00362
Fluorobenzoate degradation	1	cycloisomerase	ec:5.5.1.1	1	TRINITY_DN28538_c0_g1_i1	map00364
Toluene degradation	2	cycloisomerase	ec:5.5.1.1	1	TRINITY_DN28538_c0_g1_i1	map00623
Toluene degradation	2	dehydrogenase	ec:1.1.1.35	1	TRINITY_DN33542_c0_g1_i1	map00623
Chloroalkane and chloroalkene degradation	2	dehydrogenase	ec:1.1.1.1	1	TRINITY_DN21347_c0_g1_i1	map00625
Chloroalkane and chloroalkene degradation	2	dehydrogenase (NAD+)	ec:1.2.1.3	1	TRINITY_DN8283_c0_g1_i1	map00625
Naphthalene degradation	1	dehydrogenase	ec:1.1.1.1	1	TRINITY_DN21347_c0_g1_i1	map00626
Aminobenzoate degradation	34	nitrophenyl phosphatase	ec:3.1.3.41	9	TRINITY_DN3527_c0_g3_i1, TRINITY_DN3527_c0_g2_i1, TRINITY_DN14664_c0_g1_i1, TRINITY_DN13103_c0_g1_i1, TRINITY_DN30351_c0_g1_i1, TRINITY_DN2240_c0_g1_i1, TRINITY_DN2240_c0_g2_i1, TRINITY_DN3008_c0_g1_i1, TRINITY_DN26568_c0_g1_i1	map00627
Aminobenzoate degradation	34	phosphatase	ec:3.1.3.2	11	TRINITY_DN13367_c0_g1_i1, TRINITY_DN32358_c0_g1_i1, TRINITY_DN29967_c0_g1_i1, TRINITY_DN31695_c0_g1_i1, TRINITY_DN31893_c0_g1_i1, TRINITY_DN221_c0_g1_i1, TRINITY_DN628_c0_g1_i1, TRINITY_DN14498_c0_g1_i1, TRINITY_DN37617_c0_g1_i1, TRINITY_DN628_c0_g2_i1, TRINITY_DN31893_c0_g2_i1	map00627
Aminobenzoate degradation	34	monooxygenase	ec:1.14.14.1	8	TRINITY_DN33712_c0_g1_i1, TRINITY_DN2346_c0_g1_i1, TRINITY_DN28732_c0_g1_i1, TRINITY_DN5530_c0_g3_i1, TRINITY_DN23363_c0_g1_i1, TRINITY_DN5563_c1_g1_i1, TRINITY_DN32648_c0_g1_i1, TRINITY_DN8367_c0_g1_i1	map00627
Aminobenzoate degradation	34	monooxygenase	ec:1.14.13.82	5	TRINITY_DN5236_c0_g1_i1, TRINITY_DN24707_c0_g1_i1, TRINITY_DN5236_c0_g2_i1, TRINITY_DN5236_c0_g3_i1, TRINITY_DN5236_c0_g4_i1	map00627
Aminobenzoate degradation	34	acylamidase	ec:3.5.1.4	1	TRINITY_DN27369_c0_g1_i1	map00627
Caprolactam degradation	13	1-monooxygenase	ec:1.14.15.3	10	TRINITY_DN19144_c0_g1_i1, TRINITY_DN10807_c0_g1_i1, TRINITY_DN11987_c0_g1_i1, TRINITY_DN12512_c0_g1_i1, TRINITY_DN28732_c0_g1_i1, TRINITY_DN30047_c0_g1_i1, TRINITY_DN10726_c0_g1_i1, TRINITY_DN18484_c0_g1_i1, TRINITY_DN4807_c0_g1_i1, TRINITY_DN4807_c0_g2_i1	map00930
Caprolactam degradation	13	dehydrogenase (NADP+)	ec:1.1.1.2	2	TRINITY_DN5439_c0_g1_i1, TRINITY_DN5439_c0_g2_i1	map00930
Caprolactam degradation	13	dehydrogenase	ec:1.1.1.35	1	TRINITY_DN33542_c0_g1_i1	map00930
Metabolism of xenobiotics by cytochrome P450	31	transferase	ec:2.5.1.18	8	TRINITY_DN24098_c0_g1_i1, TRINITY_DN20529_c0_g1_i1, TRINITY_DN5277_c0_g1_i1, TRINITY_DN5277_c0_g4_i1, TRINITY_DN5277_c0_g2_i1, TRINITY_DN5277_c0_g3_i1, TRINITY_DN12244_c0_g1_i1, TRINITY_DN3102_c0_g1_i1	map00980
Metabolism of xenobiotics by cytochrome P450	31	dehydrogenase	ec:1.1.1.1	1	TRINITY_DN21347_c0_g1_i1	map00980
Metabolism of xenobiotics by cytochrome P450	31	monooxygenase	ec:1.14.14.1	8	TRINITY_DN33712_c0_g1_i1, TRINITY_DN2346_c0_g1_i1, TRINITY_DN28732_c0_g1_i1, TRINITY_DN5530_c0_g3_i1, TRINITY_DN23363_c0_g1_i1, TRINITY_DN5563_c1_g1_i1, TRINITY_DN32648_c0_g1_i1, TRINITY_DN8367_c0_g1_i1	map00980
Metabolism of xenobiotics by cytochrome P450	31	1-naphthol glucuronyltransferase	ec:2.4.1.17	14	TRINITY_DN11210_c0_g1_i1, TRINITY_DN16150_c0_g1_i1, TRINITY_DN1398_c0_g2_i1, TRINITY_DN1398_c0_g1_i1, TRINITY_DN32150_c0_g1_i1, TRINITY_DN16642_c0_g1_i1, TRINITY_DN19448_c0_g1_i1, TRINITY_DN3374_c0_g2_i1, TRINITY_DN11019_c0_g1_i1, TRINITY_DN3374_c0_g1_i1, TRINITY_DN36823_c0_g1_i1, TRINITY_DN2308_c0_g1_i1, TRINITY_DN674_c0_g1_i1, TRINITY_DN674_c0_g2_i1	map00980
Drug metabolism - cytochrome P450	43	transferase	ec:2.5.1.18	8	TRINITY_DN24098_c0_g1_i1, TRINITY_DN20529_c0_g1_i1, TRINITY_DN5277_c0_g1_i1, TRINITY_DN5277_c0_g4_i1, TRINITY_DN5277_c0_g2_i1, TRINITY_DN5277_c0_g3_i1, TRINITY_DN12244_c0_g1_i1, TRINITY_DN3102_c0_g1_i1	map00982
Drug metabolism - cytochrome P450	43	dehydrogenase	ec:1.1.1.1	1	TRINITY_DN21347_c0_g1_i1	map00982
Drug metabolism - cytochrome P450	43	monooxygenase	ec:1.14.14.1	8	TRINITY_DN33712_c0_g1_i1, TRINITY_DN2346_c0_g1_i1, TRINITY_DN28732_c0_g1_i1, TRINITY_DN5530_c0_g3_i1, TRINITY_DN23363_c0_g1_i1, TRINITY_DN5563_c1_g1_i1, TRINITY_DN32648_c0_g1_i1, TRINITY_DN8367_c0_g1_i1	map00982
Drug metabolism - cytochrome P450	43	monooxygenase	ec:1.14.13.8	12	TRINITY_DN6104_c0_g1_i1, TRINITY_DN4775_c0_g2_i1, TRINITY_DN28855_c0_g1_i1, TRINITY_DN4008_c0_g1_i1, TRINITY_DN12765_c0_g1_i1, TRINITY_DN4775_c0_g3_i1, TRINITY_DN4008_c1_g1_i1, TRINITY_DN4008_c0_g3_i1, TRINITY_DN38115_c0_g1_i1, TRINITY_DN628_c0_g2_i1, TRINITY_DN4008_c0_g2_i1, TRINITY_DN34641_c0_g1_i1	map00982
Drug metabolism - cytochrome P450	43	1-naphthol glucuronyltransferase	ec:2.4.1.17	14	TRINITY_DN11210_c0_g1_i1, TRINITY_DN16150_c0_g1_i1, TRINITY_DN1398_c0_g2_i1, TRINITY_DN1398_c0_g1_i1, TRINITY_DN32150_c0_g1_i1, TRINITY_DN16642_c0_g1_i1, TRINITY_DN19448_c0_g1_i1, TRINITY_DN3374_c0_g2_i1, TRINITY_DN11019_c0_g1_i1, TRINITY_DN3374_c0_g1_i1, TRINITY_DN36823_c0_g1_i1, TRINITY_DN2308_c0_g1_i1, TRINITY_DN674_c0_g1_i1, TRINITY_DN674_c0_g2_i1	map00982
Steroid degradation	9	dehydrogenase	ec:1.1.1.145	9	TRINITY_DN6197_c0_g1_i1, TRINITY_DN8168_c0_g1_i1, TRINITY_DN36134_c0_g1_i1, TRINITY_DN16535_c0_g1_i1, TRINITY_DN5374_c0_g5_i1, TRINITY_DN5374_c0_g2_i1, TRINITY_DN33357_c0_g1_i1, TRINITY_DN16379_c0_g1_i1, TRINITY_DN35115_c0_g1_i1	map00984
Aminoacyl-tRNA biosynthesis	18	ligase	ec:6.1.1.6	1	TRINITY_DN11687_c0_g1_i1	map00970	Translation
Aminoacyl-tRNA biosynthesis	18	ligase	ec:6.1.1.7	1	TRINITY_DN2469_c0_g1_i1	map00970
Aminoacyl-tRNA biosynthesis	18	ligase	ec:6.1.1.4	6	TRINITY_DN32034_c0_g1_i1, TRINITY_DN5567_c0_g1_i1, TRINITY_DN5567_c0_g4_i1, TRINITY_DN5567_c0_g2_i1, TRINITY_DN5567_c0_g3_i1, TRINITY_DN5567_c0_g5_i1	map00970
Aminoacyl-tRNA biosynthesis	18	ligase	ec:6.1.1.5	2	TRINITY_DN33110_c0_g1_i1, TRINITY_DN17891_c0_g1_i1	map00970
Aminoacyl-tRNA biosynthesis	18	ligase	ec:6.1.1.1	4	TRINITY_DN4087_c0_g2_i1, TRINITY_DN25585_c0_g1_i1, TRINITY_DN4087_c0_g1_i1, TRINITY_DN4087_c0_g3_i1	map00970
Aminoacyl-tRNA biosynthesis	18	ligase	ec:6.1.1.16	2	TRINITY_DN3436_c0_g2_i1, TRINITY_DN3436_c0_g1_i1	map00970
Aminoacyl-tRNA biosynthesis	18	ligase	ec:6.1.1.10	5	TRINITY_DN5567_c0_g1_i1, TRINITY_DN5567_c0_g4_i1, TRINITY_DN5567_c0_g2_i1, TRINITY_DN5567_c0_g3_i1, TRINITY_DN5567_c0_g5_i1	map00970
Aminoacyl-tRNA biosynthesis	18	ligase	ec:6.1.1.11	1	TRINITY_DN7603_c0_g1_i1	map00970
Aminoacyl-tRNA biosynthesis	18	ligase	ec:6.1.1.22	1	TRINITY_DN26485_c0_g1_i1	map00970
Biosynthesis of terpenoids and steroids	1	synthase	ec:2.5.1.32	1	TRINITY_DN27798_c0_g1_i1	map01062	Chemical structure transformation maps			1
Phosphatidylinositol signaling system	28	kinase (ATP)	ec:2.7.1.107	8	TRINITY_DN5761_c0_g10_i1, TRINITY_DN5761_c0_g3_i1, TRINITY_DN5761_c0_g4_i1, TRINITY_DN5761_c0_g2_i1, TRINITY_DN31687_c0_g1_i1, TRINITY_DN5761_c0_g5_i1, TRINITY_DN5761_c0_g8_i1, TRINITY_DN25080_c0_g1_i1	map04070	Signal transduction
Phosphatidylinositol signaling system	28	3-kinase	ec:2.7.1.127	1	TRINITY_DN32159_c0_g1_i1	map04070
Phosphatidylinositol signaling system	28	4-kinase	ec:2.7.1.67	5	TRINITY_DN3822_c0_g2_i1, TRINITY_DN11657_c0_g1_i1, TRINITY_DN3822_c0_g1_i1, TRINITY_DN7136_c0_g1_i1, TRINITY_DN15850_c0_g1_i1	map04070
Phosphatidylinositol signaling system	28	5-kinase	ec:2.7.1.68	4	TRINITY_DN25687_c0_g2_i1, TRINITY_DN18918_c0_g1_i1, TRINITY_DN25687_c0_g1_i1, TRINITY_DN27263_c0_g1_i1	map04070
Phosphatidylinositol signaling system	28	phospholipase C	ec:3.1.4.11	1	TRINITY_DN34513_c0_g1_i1	map04070
Phosphatidylinositol signaling system	28	5-phosphatase	ec:3.1.3.56	3	TRINITY_DN2035_c0_g2_i1, TRINITY_DN2035_c0_g1_i1, TRINITY_DN28722_c0_g1_i1	map04070
Phosphatidylinositol signaling system	28	5/6-kinase	ec:2.7.1.159	4	TRINITY_DN10432_c0_g2_i1, TRINITY_DN7772_c0_g1_i1, TRINITY_DN10432_c0_g1_i1, TRINITY_DN31580_c0_g1_i1	map04070
Phosphatidylinositol signaling system	28	kinase C	ec:2.7.11.13	2	TRINITY_DN2785_c0_g1_i1, TRINITY_DN22894_c0_g1_i1	map04070
