# Supplementary material for: Epigenetic Variability Among Saffron Crocus (Crocus sativus L.) Accessions Characterized by Different Phenotypes
Source: Front Plant Sci. 2021 Mar 4;12:642631. doi: 10.3389/fpls.2021.642631 (PMC7970008; doi:10.3389/fpls.2021.642631)
Supplement: Supplementary Table 4 — The differentially methylated sequences identified in all the possible pairwise comparisons are reported. [file Data_Sheet_3.xlsx]

## Sheet: 1610-1637
contig	start	stop	length	length contig	average coverage	minimum coverage	maximum coverage	sequence
TRINITY_DN10008_c0_g1_i1	0	307	307	307	8.32	5	10	CACGACTGTTTAAACGGGCAGCATATCTACGGGTACGCTCAGCATCCAGCTGTGCGGAGGAAACAATAGGATTGGAAGGAAAAGGAACAGGGGCTAGGAGTGAAAATAAACAAAAGGAAACAGGGGATCCCACCTCGGACAAAGGGACATCATGCGGGGGCAGGACGTCCATGTCATGCAAGGGCTGGCAAGGGCGTAATTAGGGTCGACGCGAAGGGGGGGCGATGTATGCATTTTTGCCTACATTCAGGGGGCAGTGTATGCCATGTTGCCTACTTTCAGGGGCCCCTCCGTTTAAACAGTCGTG
TRINITY_DN10012_c0_g1_i1	0	220	220	220	6.14	1	9	TGTGTGTGTGTGTGTGTGTGTGCAAAAGCATGTGACGAACAACCCTCGGCACTCTCTTTAACCCCGCCCGCAGGGAAAGCACAGGGACACTGGTGCAGGGAATGATATGTACAGGGGGTAGAAGTTGAGAGTGTGGGGGTCGACAGCAAGCAGTGTCACCTCCTTGGGCGTGCTCTGTGCGCCACTACTTCGGCCTCTGCGAGCCGTTTAAACAGTCGTG
TRINITY_DN10014_c0_g1_i1	0	336	336	336	8.2	4	11	CACGACTGTTTAAACGGAACACCCTGGAACGCCATTGTCGCGCAACAGGAATAATTAGATTCTTGATTCTCGCGATACTAAATGTGCCACTTCGGGGGTCAGCCGTCTGCACGCGAGGCTACCGTTATGAAAAATAATCCACCACCCGACGTGTCTGCGCAACAAAGCCGTATCGGTGCAGACGTTGCCATACAGATACACCTCTCTTGTACGGACACGCCGCACCCACTCCCCTCCCTCCTCCGCGTCGCGCGATAGAACCACTCACTCGGCGTCTTCTAGACGCGTTCCTCGGATAAATAAATACCCGCCGTCGCGACCGTTTAAACAGTCGTG
TRINITY_DN10020_c0_g1_i1	2	253	251	253	4	2	6	GACTGTTTAAACGGGGACGTTGCGCTGCACTGGTAGAAACAAATGCGGAAACGTTTATACGCTTGATTTCAAGACTCTTTTTGAAGCGTACTGACAAAGGTCTATCATGAAGCGTAACGTTTTCCCCCTTTATTTTTACTGGTGCGCCGTCACTAGGGAAGTCCATTCTGTGCCCATCCAGGCCGTCCTCCCCCTCCCCTCGCCCTACGCACCGCTAGAACCGCGTAGGCGCGGCCGTTTAAACAGTCGTG
TRINITY_DN10021_c0_g1_i1	2	368	366	368	6.61	4	9	GACTGTTTAAACGGAGGAGTCAAAAGGAGGGAACTTTCAGATTGAGCCTACTCATTTTTTCTTCTTAGTCCTTGAGTGTTATTTCATCGTTATCTATGCACTCGAGAAAAAAACAACAAGATTTTAGCCTATCACGAGGGATTATAAACGCTAAGAACAGGCACGTGTCGCAGAGCGTGATAGTCTGCTCTCATTGTTTTATACATGACCTTCTATCTTCCTTCCAATAAAGTGATAAACCCTAACCAGAGAGAGAGAGAGAGATGGGAGGAAATCATCAGCATCAAAGTAATAGCATGGTGATAGCGGTTCCCCCTTTATCTCCGAACCCGATAGTCCAGCTCCAGACCCGTTTAAACAGTCGTG
TRINITY_DN10022_c0_g1_i1	1	337	336	337	4.62	1	6	CGACTGTTTAAACGGGAGGGTCGCTCTGTTCTCAATGCCGTTCACGCCGACTCCGCCGCGCGCCGCCTCGTCCCAACGCGCCAACTCCACAGAACTTTGCTTGTCATCAATCACCACGCACGCCATCGCGCCTCAACGTGTGGTACTCATATTGAACGATGGGGACCATCTTCCCGAATTTTTCCATGACCGCCGAGCAAATACCCTGACTTTTCCATGACTTCCATGACCATTTTTTTCCCCGACTTTACCTGACTTTCCAGGTTTTCCAGGCATGCTGGAACCATGGCAGACTGACTTTAGCAGCGATTGTCATTGGCCGTTTAAACAGTCGTG
TRINITY_DN10027_c0_g1_i1	0	255	255	255	2.53	1	3	CACGACTGTTTAAACGGGGTCGTCGTAGTGGCGCGGCACCTTGACGAAGCACTTGTTGAGCGACAGGTTGTGGCGGATCGAGTTCTGCCAGCCCTGCTTGTTGTCGCGGTAGTACGGGAAGTGCTTCATGATGTACTCGTAGATGCCGTTGAGCGTGAGCCGCTTCTCGGGCGAGTTGCGGATGGCGAGCATGATCATGGCGTTGTACGAGTAGGTGGGCTTCTCGGCCTTCTTGGGTCCGTTTAAACAGTCGTG
TRINITY_DN10028_c0_g1_i1	0	326	326	326	4.16	1	6	CGACTGTTTAAACGGCACGCGGAAGGACATGAGGCGGTCCTTGATGGCCGACCCGTTGAGCTCCATGTCTCTTCTGTCGTTGCTGCTGGAACTGGGTGATCTGGACAGCCGCAGGTCCTTGGGTCGCAGGTCCCAGGTGTCCCACGGTTCTACGAAGTGGTGAGTCTGCGATACGAAATGTCGTTATTGGAGAGTTTTTCTGATGTATGGTAGTCAAACTTAATCTAGGAATAACGACCAGACTCTGTGTCGTGAAATTCTATTTTAATTGTGCGTATCATGTGAGAGACCTCACTCACCGTCTCGAATCCGTTTAAACAGTCGTG
TRINITY_DN10030_c0_g1_i1	0	258	258	258	4.74	3	6	CACGCTGTTTAAACGGCCAGAGCTGTTTGTGGCCGAGATTCAGGCGCACGCAATATGATGAAACATAGGTAAGGAGTTAAAGTTTGATTTAAAATAGTTGCTAGATTGAAGCAAATATTTCAAATTAATAATCCTCCCCACCATCAATTTCAAGCCCTACCTGCGAATAACCACACATATATAGCCAACAACAAAAATTACAAACAACAACAAAATCATAGCGCAAGTCCATATTCACAGTACCGTTTAAACAGTCGG
TRINITY_DN10036_c0_g1_i1	0	199	199	199	7.61	1	12	CGACTGTTTAAACGGCGAGGAAGGTCGGCTAAAGGTGAAGGAGGAAGGTCGGAGATTCGTCGTTTGGATCTCGGGTTCATCACGAGCTCTGCCATGGCTGGCTATGGAGGTCGGGTACATAGGTCGAACAGGGGTTAGAAGCAAGGCGGCGAGGATGGCTGGAGATCGATGGTTGTCGGCCACCGTTTAAACAGTCGTG
TRINITY_DN10038_c0_g1_i1	0	353	353	353	4.53	3	5	CACGACTGTTTAAACGGGGAGGATATCGTTAATGAGATTCACAGGAGAATGAAATCACTGGGGATTTATTTTATTTATCGAAACGAATGGGATGACCTCGGTTTTAGGTCACTCTTAACCTCAGCTACAACTGGTACCCTCAAAACGTTTCCATATTGATTAAATTATTTGTTTCGTGAGTGTGAAATAAAGTTTCTCTGTGAGTTTTATCCAGAGTTTGCCCTCGGCGGGTGCCCAACCCAACCGTCAGTCTGTCCGTCTCTCTGACGTAACACAGCACAGGTCAGCGGGTCGGTGCGTCAGACTCAGGCGGAAGTGGGAATCGTGCGGATTACGCCGTTTAAACAGTCGTG
TRINITY_DN10041_c0_g1_i1	0	214	214	214	23.06	2	26	ACGACTGTTTAAACGGCCCGATTCGCGGCAGCAGGGCCATTTATTTGTAGGGCAACGCGCCATTGCCTCGAGGCGCCTCAAATTATTATTAAATTTGAGTCGATCGCCTTCGTCAACAGATCGTTATAGAGAACGGGCGCGGTCGGTCCGCCGAGCAAACAAACAGAAGCGGCACGCGCGCACTGATTCCTGGTTCCCCGTTTAAACAGTCGTG
TRINITY_DN10045_c0_g1_i1	0	265	265	265	3.97	3	5	GACTGTTTAAACGGCGCAGCCCCAGCGCGAAGGGCCCATCGCCAAGGCGACGATGATTCGGGCTAGAAACACCCGATATCGATAAGAAATATCGTTTTATCTATTTTTTATCCCAGAAATAAAAAATTGGCGCGACAACTTGTTGATGTATTTTTCTCGATCCGATTTTGAGAATATTGGAACTAAATATCAATTTGCGGATGAAGTCGCGCTGCATGCACGCTCCATCGCCCTTACACTGCTGGATCCCGTTTAAACAGTCGTG
TRINITY_DN10046_c0_g1_i1	0	376	376	377	4.4	1	8	ACGACTGTTTAAACGGAGGGAGAGTTATAATCATCTTTTATATTTCCTCTCTAATAAGAAAGCGATCTTATGGATACGGGAGTACACGGGTTAAATACATTGGTGGCTCCTGAACTATACCAATGGTTTCATTGTGGTCTCTGAAGATTTTTTTTTTATCAAAACGGCCCTCCAACTTTCAACCAAGTTTCAATGTGGCCCCTCTGGACAGTTTTATCCCTGATTAACTAACATAATCTAAATATTTATGCACGCCTACTGTGTGTCCGAGAGTCTTTCTGTGTGCGTCCGAGAGTCTTTATGGTGTGCCCTCCATTTGGAGAAATTCTTACATGGGAGTGGATCTACCCGCTGTCCATGGGCCGTTTAAACAGTC
TRINITY_DN10049_c0_g1_i1	2	310	308	310	6.69	2	14	GACTGTTTAAACGGGCCCCTGGCGCACTGCCCCTCCGATCAATTTACAGGACGCACTGGCGATATCGAGAGAGAGCAAAACGTCACGCCAGAAAACATGTTTTAATTACGAGTGTGTGACACTGCACACAGGTATCTCTGTCCATCGCGTACTCATTTCACTACACGCATCACACGCAAACGCAGAGACACACACACAGACACAGACAGACAGACAGACAGACACGCGGAGTGCGTAACGGCACAACGAAACAATGCTCCAAGTGTCAGGCCCATGCTTCAGCACGGGATGCCGTTTAAACAGTCGTG
TRINITY_DN10050_c0_g1_i1	0	408	408	409	5.1	1	7	GACTGTTTAAACGGTCGGTCGGTGCTGCTCCTCCTAATTTACATCCATCTAGATCTCGTAAGGCGCTCTTACGGTGTTGCGGTGCAACGGCGCCGCCGCGGCGCTGCACTCGTTACGTCAAGTGCCTGGGACGGGTCAGCGACCCAATCTCTGGGAAAGTTCTCGCGGTACTTACACGTCGCAGGGTGGGAGGAGAGGAGACGCTACTTACTGTACGCATTTTTGTATTGCAGGCCGTTGCCTTTGCGACTTTTGTTTTCTGTTTACGGCGTAGTCGCAGCAGTGACAACCATGGACCTGCCCTTTGAGCGGCGTGAAGTCTCGCCTCTCTGCTTTCCGTCTTCCTTTTTTGCGCCATGGATGCCTCAATGTGTGTTTTGAAGAGTAGGTGGGTCCGTT…
TRINITY_DN10057_c0_g1_i1	0	285	285	285	3.25	2	7	GACTGTTTAAACGGGGAGGGCGGGGAACTGCTTCCGTCGGGAACAATGCAATAAACATGTAGCATTCGAAGCACTCCGCGCGGTACGGCACTCCTCATGCGCCAGACACGTTGTCGCTCCAGTTTCTTTTGTTTGTTTTCATGTTTTTCGGGTTCCGTTCCGACCTTCCTCTTTTTTTTCTTTTTCTCGCGGCCACGGTATGTGTATGCATTCGTGTCTGCATTCATTGCGCGGCAAAAAGTCGCATCGAATCACGAAGCGGCGGTGCGGGACCGTTTAAACAGT
TRINITY_DN10059_c0_g1_i1	1	417	416	418	7.52	5	9	GACTGTTTAAACGGGTGGGGGAAATGGATGGGAAAATGAAAATAAGGTTGAGAATTTAAAAGCCGATAAAATGAAAAAGAAACTGGAAAAAAAGCCGCAACAAGAAAAAGAAATTGAAAAAAAAAGCAGCAAAAAAAGAAAAAGACATTGAAAAAAGCAAGAGAAAATAGAAACAGTACAAAAAATAACAGTGCTACCAAGAACGGAAATACAGCAAAAGAATCATTGAAACATATAAAAAGGAAATCAGCAAAAAATGATACTCTATGCACTGAAAAATAAAGTCATGCGATGGCTGGAAACTAAAACCAAAGCTTTGCACTCTCAATTCTTTATTAATCCGTCACTGCATTAAACACGGCAAGGGGTTGTCCGCCCTGGACGCTGCTGCTGCCGCTG…
TRINITY_DN10062_c0_g1_i1	0	229	229	229	6.59	5	7	CACGACTGTTTAAACGGAAATCGAGAGTTTTGCCTCCGTTTAACCATTGATAGTACACCTCATATCTCAGAGAATGTTCTCCTGATTGCACGGTTTTCAAAATCCGATCAAAATCTCTTCTTTTGCATCGACAAATCTCGCACGGAAGAGAAAAAAGACCCACAATTTGACCCAATAATGGGCTGCACCAGTTCCAAACAAGACCGCGGCGGCCGTTTAAACAGTCGTG
TRINITY_DN10063_c0_g1_i1	0	189	189	190	3.98	3	7	GACTGTTTAAACGGGATGCATCGATCAGTCTCGAGGCATCATCTTAATTATGTGGTCATTGACCATACAACGTATATCATACGGAAAGCCCATAGAAGATACGCGGTTCTGTCCGATGAATTCCTTTATCCTCCCCGCCCCCGCAGACTACTGCATCGGGCGGCCGACGCCGACGCCGTTTAAACAGTC
TRINITY_DN10064_c0_g1_i1	0	170	170	171	3.02	3	5	GACTGTTTAAACGGCCAGCAGCAAAATCATCCCGACGCCGATAGCGGATCCGACTACGCCCCCTACCCAAAGCTTGACCCCTCTGACGTGGCGCTCCCTCCATCTGTCCACGTCACCGCCATGCCGTCTGAATCCAATCCCTACGTCACTCCTTCTCCGTTTAAACAGTC
TRINITY_DN10069_c0_g1_i1	2	183	181	184	3.98	1	6	GACTGTTTAAACGGAGCGACTAAGGCACTCGGACGCGGAGGCACACAGACGTGTATTGCTAACCTGTTTTACTCTCGGGACAATAGCTGGATCAACGAAATACGGACGACTCTTCATGTGTTGTTTCTTCGGCTTAAAGTTGGTTTTAAAGATTAAGGGATCGGTGCCGTTTAAACAGTCG
TRINITY_DN10072_c0_g1_i1	2	221	219	221	4.71	3	6	GACTGTTTAAACGGAGTGTGGGTGGAGGAGCGGTATCCATGGAGGTCGGGGTTCACACCGGCGGTGTGCTTCTGTTGCCGTGGGCGAGGAGGACGGAGATATAAGGTGAAGAGGAGCCCTGGAGTTGAGCTCGTCAATGACGAGGGCGGAGAGGATCCGTGGCTGGCCGTCTTGGATCTGGGATCAAGGGCGGGAAGTCTCGTTGGCCGTTTAAACAGT
TRINITY_DN1008_c0_g2_i1	1	309	308	309	4.46	1	7	GACTGTTTAAACGGCCAATTGAGGCGGTTAACGTATTCGCTCGTCGGCAGTGAGCAGCGTGAGCAGCCTCCAGTGCAAAGTCAAGGCAATAACGCCCCCCGTGTTTAGCCAGGGCGAGAGCACTTCCCTACTGTCTGGACTCTCCGCCGCGGACTGGATTCCTCACGAACGACCGAGTCGGACTCAATATCAATGTAGTTGCACCGATATATCGATATGTTTTATTTTGTTTCTCAATTTTTCAGAAAAATCCGAAAAATAAATACATTGAATATATTGAAATGGGTCTCCCCGTTTAAACAGTCGTG
TRINITY_DN10080_c0_g1_i1	1	291	290	291	3.94	2	5	GACTGTTTAAACGGTCGAGGAAGAACCCTCCAACTCCCCGTCTTGCATCAAGAATGGAAAAGTGTGTCAAAAGACGAACTTATCAAGTTGAAAATACAAGATATGATTTATCTTGTAAAAAGAAGTGTTTTTTGTTTTTTTTTGTAATTTGTGGTGTGTCTATGTGTTGGCGTGTTTGTTTCCGCCCGTGTAGCAGCATTACCGATTCACTCCTATCAGGCTTACAGTCCCATCAGGCATAGTTCCGAGCAGGTGCATTTCCCAAGGAAATGTCCGTTTAAACAGTCGTG
TRINITY_DN10083_c0_g1_i1	0	318	318	320	2.58	1	5	GACTGTTTAAACGGCGGCCTGTCGAACAGTATTCATTCCATCTTTTACTGGGAGCGTTTTTGTCAAAAAATGCGTCCGCTTCTTCTTGACCCTTCCTTTTCAATCCGCCCGCAATTCTATTCGCTGAAAGGCGGTCACCAAAACGATCCGATGCAAGACGAAGGACGAGGAAAAAAAATGGTCCGCGCGCTGGCCCTTATTGAAAGGGTCCCCCTCTGTCAATCTATTTACCGTCCTAAGCCTGAGTTATGACCTCGCCCTGGGCGACATAGGACATAGGTGCGCTTCGTCCGCATCACCTCGACCGTTTAAACAGTC
TRINITY_DN10091_c0_g1_i1	2	193	191	193	4.64	1	6	CATCATCATCATCATCATCTAAACTTCTTCGCCCAATACCCAACAACAATCCCAATCCCCGTTCTTCACTCACAGCTTCCTTAAGGAAATCGCCACCACCCTCCACCAGATCCCAAGATCAAGAAACCAATGGCAATCTCGTAAATTACCTCCCCCAAGACGAGGCCGTTGCATCCGTTTAAACAGTCGTG
TRINITY_DN10098_c0_g1_i1	0	172	172	172	3.01	3	5	CACGACTGTTTAAACGGGGTGGCCTGCCAACAAAACAAATGAGAGAGCTGTGTCATTCATCATTGTTCATTCATGCTCAATCATTCCTGAACACTCGAAAAGAACATGATTAAAGTTCAATCAAATAGGTGTTCACTACACTTACGCCTATCTTGCCGTTTAAACAGTCGTG
TRINITY_DN10099_c0_g1_i1	0	190	190	192	5.36	2	7	GACTGTTTAAACGGCCATGAGGACATGGGCCGCCTTCTATATCCACTGCCATCTGATGAAATACCCATATAGCCTCAATCTCTTTCGATATTTTTTCCTCGCTCGGGCGAATAGAAAAATAGGCAGTCAAACTCTTTACTTCTCCCGGCGCCGAAAGATAAATTTGTTTCATGACCCCGTTTAAACAGTC
TRINITY_DN101_c0_g1_i1	0	380	380	380	4.11	1	7	GTTTAAACGGTCGGTCTTGACAAGAATGTGCATGGTATAAATATGTCGTAAATTGTAAATGTTTAAATGAGCTAAATTTATTATTGTCATGACAGCATATGTTCTTGGTTCTCTTTAATCTCCCTATAAACCATACGACAGAATGTTGTATATCAGAATATGACAGAATTTGTTCAAGAAATCAGAGAGTATGTTCTTGGTTCTCTTTTAACAGGTGAGGTATCTAAGGGAAAAGAGATGTTTTGATGTTAGCCATGATTTAACCTTCACTGTAACCCAAATGTGCTCACCCCCCTCCACCCTGCAATTACCGCGTTGCCCCTCCGTCCTCAACACACACAAAAATCATTGGGCTGGGATAAGCCGTTTAAACAGTCGTG
TRINITY_DN10101_c0_g1_i1	2	304	302	304	3.47	2	5	GACTGTTTAAACGGCTGCATTTATCAATCGGTTTAATTCTTGCAGGTTTCCTGGGCTCGATATTCCGCAGATGTTGAAGGTTAAAATCGTACTTGTTAATTGAGCCATTGGTCCTTCTGTTGGTTTTTGTCTATCTTTTTCTTATTGCTCTTTTCGTTCCTCTTTCCCTCTTCTGATTTTCTTTTGCTTCTTTCCTTGTCCGTTTCCATCACCTCAAGTGTTGCGGCGTTCTTTTTCAGGGTTTGTTTCAGTCTTTCTCCTATTTGCTGGATGCTTGCTGAACGTCCGTTTAAACAGTCGTG
TRINITY_DN10103_c0_g1_i1	0	282	282	282	13.78	2	18	ACGACTGTTTAAACGGCCGCGACTGGGACAGGCACACCGTTTTAAAATTTAAATTGGGCGCCGAGGTGTAGTGTGCGTGGCCAGCGTGGTGACACCGCCGTGACACCGCACTGTGGTGTACTCGATGAGGTTGAGGCGGGGAGCGGTCCCCCGCACCACAATGGTTTCGCTGGTTTAAAGCCCAGTTTCTCGCCATTTCTTGTATTTTCTTTTTTCTTTTTTTTGCTTTGTTTTTGTTTTTCTCCCTTCGCGCGACACTCCAACACCGTTTAAACAGTCGTG
TRINITY_DN10105_c0_g1_i1	0	318	318	318	9.72	2	12	ACGACTGTTTAAACGGCGAGGATGGGGGCGGATGTGGTGGTGCATAGTGTTTCTAAGTTTATCAGCGGCGGAGCTGATATCATTGCAGGTATTTTTCTTTTCTCTTCTGTTTTTTTTTATTATTAAATAGATATATGAGATAGACTTCTGATCTAATTAGGAATTACAAATAATCCATTTTGGCCTAGCAGTTTTTTTCACGGGACAGGATGATTAATTGAGCAACCGATGTGTCAAAATATCAAAAAAGTTCTTACCTAAACCATAATAATCCTGAATCCAAATTCTCGTTATTCCAAATCCGTTTAAACAGTCGTG
TRINITY_DN10107_c0_g1_i1	0	249	249	250	3.59	1	4	CGACTGTTTAAACGGGATGGGCTTCTTGCTCTTAACGGGCGACTCGGGGCTCAGGGCCTTCTGGAAAACGAGGAGAACCCGAGGTTAGTGGAGGTGGAAGCGCAAGCCTCGGTTACATCGACAGAATTAAGTTCGCTTACCTTGTTGGCCTGGTTGGTGGGCGACTGCTTTGGCGGCTGCACCGCCACGGGTTTGTTGGGCTGCGCGGGCGCGTTCGCAGGCTGCTGTGCGTTGGCCGTTTAAACAGTC
TRINITY_DN10112_c0_g1_i1	2	152	150	152	3.31	2	4	GACTGTTTAAACGGGGGACGGCTCGCGCCACGCCCAGGCCACTGCCCGTCAACAGAGGTCAGCATTAGGTAGCAATACCAAGAGCAGAATTAAACGTAATTAACGCGCCCAGTTCTACGCGACGCATGCCGAGCAGCAAAGACCTATCTG
TRINITY_DN10128_c0_g1_i1	3	216	213	217	6.15	1	12	GAATGAATGAATGAATGAACGCACGGGACGGCGGAATGGGAGATGAATGGGCGCGGCGTACATGCTGCATCACTGTCTGGGGTGGGGGGTGGGGGGCAAGTTTGTTTTGTACTCGAGTCGGCGAAAATGGACATGATGCTCCGCTGAGTGGGAGTGTGCGTTGATGCGAAGGCGGCGCTTATACGTGCCCCCGCGCGGCCCGTTTAAACAGTC
TRINITY_DN10129_c0_g1_i1	0	206	206	206	8	7	10	CACGACTGTTTAAACGGGCACCCTCACTGCGGTGTCCGAGTGGCGCTGCAGACAAATAGTCACGCGATTATGAAGGGCGGCTGGAGAACAATAACAAAAAGAATAGCAATTCTTAGTATCTTTAAAAGCATTTTTAAGAAATAATTGTAAAATTGAGGCGTGTCAGTGCAAACAGTTATCCCGAATCTTCCGTTTAAACAGTCGTG
TRINITY_DN10151_c0_g1_i1	0	390	390	390	4.52	1	7	ACGACTGTTTAAACGGGGCGCCGAAACCCTGGGGATGTTTTGGTCTCCCGAATCAGTAACGAGTACTCACATAAAACGTATGACTCAATCAAATGGATGATTCTGCGAGCGAGCAACTCTTCGCGGGAGAGGGACACACTCGATTTGAATGCTATTTGACATCAAAAATGTCCAGAATTTGAGTCGTTGACAACTGTCTTCTGGCCCACTTGGCGCTGGACAAAGGGCGTCGGCAGCAACACGAGACGAGTCGCGCCAAAGTTAGGACTCTCTTCTTGTTATTCGGAGACGGAGCAAACGCCGAGCGCAAATGAGACGTTCCAAATTTTATTGCGGACGCGAATTTTTTCGACAAGGCACGTGACATTACTGTCCGTTTAAACAGTCGTG
TRINITY_DN10161_c0_g1_i1	0	173	173	175	2.94	1	4	GACTGTTTAAACGGCCAGGGCCGCGGACCCCGCCGCAGCGCAGCAGCGGACAGTGCTAGTTTGCAAAGCCCTTCTGGTAGGTATGCCAGACGGCCCTAGGTCTCCCTCCCTGCGGGCTGCTCTGGGGATGCCACCCTCTGTGTCTGTCTCTCTCGCACTCCGTTTAAACAGTC
TRINITY_DN10164_c0_g1_i1	2	288	286	288	6.56	2	9	GACTGTTTAAACGGCCGCGTCGGCTCCACGGGCAGCACCCGTCTCCGCTTCTTGGGCAGTTTGGCGCGAGCCTGCGACGAAGGGAAGAAGTCGTTATTGGCAGTCGCCTGGCTGTGGGTCAGTGCTGCCATATAAGTAAGCAGCAAAACTTCCCACGATGCATCTGTGTCGAAAGGACTGCCTATCTCAGCCTTCCTATTGGGCAAGTTCTTGACAACGAAGCCGAGAATTTGCCTACTAGGCACCCTGGGATATGCAACCCTTTCGACCCGTTTAAACAGTCGTG
TRINITY_DN10166_c0_g1_i1	0	199	199	199	3.8	1	5	ACGACTGTTTAAACGGCATAAGGACTATCGCCTTGAATCTACTCTTCAGTCTCTCGAGAGACTCCGCGACCGACTTGGCCGACCTGCTCGGAGTGGCTCGTCTCAAGATCTTAGTAGACATCATCTTCACATCATCGTCAGAGGACGAAAAGGCTGCTGCTGTTTCGATACTGAGTAATCTCCCGTTTAAACAGTCGTG
TRINITY_DN10183_c0_g1_i1	0	180	180	181	3.53	1	4	CGACTGTTTAAACGGTGGTCGAGCGGTTGGGCAGGGTAAGGTTGCACGGGCCATGGCGGTCTACGCTCGAGCTAGTTTGAGAGAGATCGGAGTAGGGCGGAGGGAAGGAATTCTCGTGAGGGGGATTTTCCCTGCTGCGGAAGATGATGATGATGATGCGGGTTTGCCGTTTAAACAGTC
TRINITY_DN10193_c0_g1_i1	18	69	51	299	1.94	1	2	CTAGATATTCATGAGGCGGGACCCATTCGGACTCGTCTACCAAGTTGTTCA
TRINITY_DN10226_c0_g1_i1	2	567	565	568	2.18	1	3	GACTGTTTAAACGGGCCAGACACAATAACTATGAGATCAAGAACTCCTGCCAAATTACACTAACAACAGTATCTACTTCAGAAGAGCAAATAATCACCAATACCTAGAGAAGTCAGATATACAATAGCGTTCATTCAATAACCATAATTATCCATATGAAACATTGTTCAAGTAGCTAGCATCAAGATTTTGCAAATGTTAATGACTAAAAATCATACAATTTATATTAACAATTGCAAAACATATTCTTCCACCAAAACATAAAAGAGTATTTCCTTAAACATGAAAAATAAAACCAAGGAAATATTTTTTTGTTTACCTCTCTTCTGGATAGTTCTGCTTTCCATGCTGCTTCTCTCTCTGCTACCTCCCTCTCCCTCTCCTCTATGTAGCTCTGCA…
TRINITY_DN10228_c0_g1_i1	2	249	247	249	4.51	2	6	GACTGTTTAAACGGTGACGGAATTAACACAGCCGAAAGCATAATCGGGCAACGTATCGAGTGCCAGGCCTAGCGTGTCCTGCGAGAGAGTGGAACCAAAGGAATCCCCTCCGTAGGTGCCGTTAAATCCGCAAGCGGAGGCGGCTGAGGTGGCGGCATCACATGCGAGGCCCTTGAACTGAGGACACCATGCGGACGCGCAGTCGACAGGCTTGTAAGTCGACGACGCAGCCGTTTAAACAGTCGTG
TRINITY_DN10231_c0_g1_i1	2	210	208	210	2.69	2	3	GACTGTTTAAACGGAAGCGGAGACATACGCTTCGATTTCCAGGTGAAGTCAACTGCAGTTTCTCTGACAATGGAAGATCGCCTAGGTCGTCAGCGGAGGAGAAGAAGGGTAGTGTGAAAGACTACTCCAAAGATGGTAATTTGGGTGACCAAGTGATTACCGGGCGAAAGAGGCAGCAGATTGTATCTTCGCCGTTTAAACAGTCGTG
TRINITY_DN10233_c0_g1_i1	1	281	280	281	5.97	5	8	GACTGTTTAAACGGATCTCCCAAATCAGATTTTTTTTTTCTAAGCTTGATTTTAATTTTCTATCATTCAATAGAGTGAAAGAATGTTTCTTATGTTTCTCTATCTGCATGAACCATTAAGTTATTGCTAACTGATTTCATTTGCCGAGAATCAAAGCTTCTTTGTTGAAATATTCTTCCCTCTCTAATATGTATCCTAACCATTTTCATTGTTCAAGAGATCTTTTTGAATGTTTGCTTCATATTGAAAAGAATCTATACTCGCCGTTTAAACAGTCGTG
TRINITY_DN10238_c0_g1_i1	0	388	388	388	2.73	1	4	GACTGTTTAAACGGCTGTGCAAACCCGATCCGATAAGTCCTCAGATGCCTCCAAGAACTCACTTCCTCGCTTCCGAACCACCCTCCGATCTCCTCGACAACCTCAGCAGCCAGATCCACATCCGACCGCTCGTCGAACGCACCGATCAACGATACCGACACGAGCACCTTCCCCTCGGGTCCGTACGACGGGGCCACATTGGTCGCAAAGAACATGTTGTTCACCATTCCCCGACCCGACCCGTTCAGTATCAGTATCGGGTCCTTCACCGCCGCCCGACCCGCCGAGAAATATATGCAAACCGTACTCCTAACCGATTTCTTAGAACTTTCGGTTACTGTTTCATTGGGGAATGCTAGTGGCAAGAGTTTCCGTTTAAACAGTAGTG
TRINITY_DN10241_c0_g1_i1	0	324	324	324	2.27	2	3	CACGACTGTTTAAACGGGCGCACCCCAGTGCAGCTCAGCAATTACTTTCATCCCCACCGCCACTCCTATTACTGGGGGGAGAGGCGACTTGCAGGACGGCAGTCCGAGAGGCAAGTAATGGTGTCCCACACCTGTCACACACACCACACACTCCTCGTCTTACACAAACACGCACGTCAATTAAAACGCATACGACATAATGCTCGGCTGGATGGGAAACACTGACGCGCGCACGCACTCTGCCATCATCCACTGGCACCCTGACTTACTTTCACCTGGACGCGGGACGTTTGAAATACGTCCCCCGCCGTTTAAACAGTCGTG
TRINITY_DN1025_c0_g1_i1	2	370	368	371	5.19	3	7	GACTGTTTAAACGGCTCGGAGCTAGCACCAAGCTCAGAGACGGCCTCATAGCAAGAACCCGCCGCGCGGCCCCGACCCGTCAAATTAGCTGGCGACGTTCTTCTGGAAGGCGCACCGCGGACCCTGCGGTGAGGCAGGTCTTAGAAGGCGGCGGCTGTCTTCATTACCCGCGGAAAAGTGTTGTTTTTGTCGTTGTTATTTGTGGTGGTTCTCGCGGGGCACCAGCTGCAGCGGTTGCAGCAGCACCCTCCTTTCCAAAAGAACAAGACGCTGTCAAGCCAAGCAACAACCCTCCCTTTTGACGGACCGCAACGCTTTCTGGGGCGCGACGTCACACAGTGGGCCAGATGGTGACCGTTTAAACAGTC
TRINITY_DN10250_c0_g1_i1	0	482	482	482	3.64	2	4	CACGACTGTTTAAACGGGGAGGGCCCACGGTGCGTCTTCGTCGACATCACGACCACGATCAGCTTCTCTCCCTTTTCGCAGGCTCCTTCCGCCCCGCCGATGAAGTAGTAGGGACCCGACCGACGCAGCCTTGTCACGGTGTGTCCGTCGACGTGCTTGGAGATCGGGCTCGACCGGTTGCAGCTCAAATAGTCCTTTCGGGCCACTTGGAGCACCGAGTCCTTCCCATCGTACTTCCATACTGCTCACGAATAATAATGACAATTAAAACATAAAGCGGTTGATGACATGGCTATCCATTCAGCATTACAGTAGGCGTCACGTCAGCAAGTTAACAGTAAAATTAACTATCAATAGACGGATGTGTTATCCGTGAAAATCTTTTACATCATTGATTAT…
TRINITY_DN10252_c0_g1_i1	0	276	276	276	14.49	8	18	CACGACTGTTTAAACGGGGTTGTCACGCCGCCATACCCACAGCAGACAGGACACATAAACTGTGCTAGAATCAAACGTTTGACTCAATCAAATAAGTCTATCAAGAAATTTCTCGTTCGCAAATTGGTTGGGTCATAGGATTGAATTGAGCTCCGATACTTCTGGCCCACACTGTGTATGCCTTCGTCATGCCGACGCAAAACCTTTCTGCCGACTTTAAAATGAAAAGGCGTGTCACGGTGCGTCTCGCCTCGCAGGGCCGTTTAAACAGTCGTG
TRINITY_DN10268_c0_g1_i1	0	123	123	288	17.75	1	22	CGACTGTTTAAACGGCAACAAAGGTCTATCTGTATGGCAATCACTGCACAGATAGATGTTTGTTGTTCGACAGTAGTATAGGCCCCCTTTTCTTGCACTGAAATCGTTGGCCCCCTATTCTTG
TRINITY_DN10279_c0_g1_i1	2	358	356	360	2.47	2	3	GACTGTTTAAACGGGGGAAGAACCACCTTCAGAGTTGGGTTTGGGGTCTGATTCGCGCGAATTTCGTGTGAATTTCGATACATTTTGTGGAAGATTTCTGGGAAATTTGAAGCGCTTCCTGTCAAAAGTGGAGTTAAAATTTCACCAGACACCGCATGGTATAATAGAGCTCTTTGCGTTCCCTTAGGGAAGAGACGATGAGATTGCCGTGCGTGTGTTCCATGGTGGTGTCAAGTTAAACACTATCTGAGAAGGAGAGGAGCAATTTCGTTTTGCCTTACCGACTCCTTCGTTGGGTTTGGTGACGTTTGCCCTGTGAGCCCGTGACCGCCTGCAGTGTTGCCGTTTAAACAGTC
TRINITY_DN1028_c0_g2_i1	0	396	396	397	10.04	6	12	CACGACTGTTTAAACGGCACTTGCCGTATTTGAAGGCGTATTTACAACCACCTTTGAGACGAAAACTAAGGTTCGGGAGGCCGTTTCAAGTTCCAGTTCAAATGGTCTGAAGCGCCGTGAAGATAGGCAACCAAACTGACGTCGAGGTGCGGGTGGGACACTAGTGTGGTGCACGATAAGTTGCCTACATCTCAGGCGTCGCAGGTGGTTTACTTCTGGTCATTGTTTTTGTGATATTTAAGACAACACGAAATGAAACAAATTTTTGGTATTTCTTTATTGACACAACTGTGACAGACTCAGCGTAGCATACTGTACACTTCTATTTCCATTCGCTTTTGTTTTAACGGTACAGAGATGGGGCATTGCTATACTTTCTCGACCGTTTAAACAGTC
TRINITY_DN10283_c0_g1_i1	0	305	305	342	4.28	2	5	CACGACTGTTTAAACGGGCCCCAAATATGGAGGATCGCTTCATTTCTTCTGGAGACTTCAACGCACGTAGGGAACATGTCTTTTCGCCAACGGTTTTTTTTTTCGTGCATTTGGTGGTTTTTTTTAACATTTTTGGACTGTATTACTGTTGCGGAGCGTACATGAATCATTCTCATTACGTTTTGTCAACAGCTGGGCGATTTAGTGGTTTTCCGTTAATTTTTATTCTGTATAGCACGTTTTGATAAGCTGAGCCTTTTGTGGCCACAGTTGTGTGGCCAACATAACACTCGTGGGACAGGGGG
TRINITY_DN10291_c0_g1_i1	0	328	328	343	6.23	1	8	ACGACTGTTTAAACGGCAAGGACGACCCCCCGCTCTTCCAGATGGAGGCCGGAAAGACCTACCGCTTCCGCGTCTGCAACGTCGGCATCAAGACCTCCCTCAACTTCCGCATCCAGGGCCACTCCATGCGCCTCGTCGAGATGGACGGCTCCCACCTCGTCCAGAACAACTACGACTCCATCGATCTCCACGTCAGCCAGTGCATGTCCGTATTCGTCACCGCCGACAATCCGGAACCCAAGGACTACTACATGGTCGCCTCCACCCGCTTCACCAAGTACCTCCTCCAGGCCACCGGAGTCGTCCGCTACGCCGGTTCCAACTCCCC
TRINITY_DN10296_c0_g1_i1	2	276	274	556	6.88	2	9	GACTGTTTAAACGGCGGCGATACGGGCGCGTAGACGAGCTGGTGCACCAAAACAAAGGATTGGGAGAGGTCGCTTACTTCAAGCACAAGGATGGTGAATACATCTTTACCCTGATTACGAAATGCCACTACTGGGAGAAGCCGACTTACAATGATTTGTGTCGTAGCTTAGAGGCACTTGCTGTACTGTGTCGAAAGTTAGGTGTGTGGCGCCTGGCCATACCGCGCATCGGTTGTGGACTCGATGGACTGTCGTGGAACATTGTAAAAACATG
TRINITY_DN10308_c0_g1_i1	1	254	253	255	4.98	4	9	GACTGTTTAAACGGTGATGACCTACCATTCAAGAAACGAAAACATCACTATGGAACCAACCACAAGAAGCGGGGGAAAGAAATGAAATCGACGGAAGCAAAGAATGTACCTTTTGGTGACCCTGGAGAGGGGTGAGGAGGGTGAAGTCCTCGCCGGAGACGAGAGAGTGGAGGAAGCGGCACCGATCGCCGTAGGAGCAGGAGCCAGAGAGGAAGAACTTGCAGAGCCTGGTGTCGCTGCCGTTTAAACAGTC
TRINITY_DN10312_c0_g1_i1	1	353	352	354	3.03	0	5	GACTGTTTAAACGGGAGGGAGCCGAATTGGTCAAAGTGTGATCCTTCGTTTGTGAGTGTCCTGGCGCGGAACGCCTCTGCCATCAGGAATCAGTGCCCCCGCGCACCCACCCGCTCCAGACGGCATTATTGATGGCAAGGGCGAGGGCGTTGTCAGGGAGGAAGAGCTAGACGAAGCCTCCGCACTCTTTCTACAGACCGTTTCCTCGATATTAAGGTGGCGCGTCCCCTCCAGGACCTTGTGACTCGGTGCCTGCTCGCTGCACCTGCTGCCGATGCAGGACTCTGAGGAGAGCATGACTGGCGCCAAAGTCACAGCGCGAGTGAGTGGAAGCGCCGCCGTTTAAACAGTC
TRINITY_DN10336_c0_g1_i1	2	432	430	432	6.15	1	9	GACTGTTTAAACGGCCGCGTGTCATGCAGAGCAGGGACACGTGCAAGCTGCTGTGCTGCGTGAGCGGCAAGCCGCCGCCAACCATCAAGTGGTACAAGGAGAAGAAGGAGCTGTCCAAGTACGAGTACACCATGTCGCACTCGGACGGCGTCGTCAGCATGGAGATCGTGGACTGCAAGCCCTCGGACTCGGGCAAATACCGCTGCGTCGCCACCAACAAGCACGGCTCGGATGAGACCTCGTGCGTCGTTATAGTCGAAAGTGAGTCGCAGGGAAAAAATGAGAGCGGAGCCAACGATTCTCTGACGGTTGATTTTATGATTTTTCATGGTTCCTGGTTGAAAACGGACTGCTTTGCAGGCCCTGGAACCAATGACCCCGAACGGGAGATCATGGCCA…
TRINITY_DN10341_c0_g1_i1	0	299	299	299	3.38	3	5	CACGACTGTTTAAACGGCGTGTGGGCCGTCAAACCTCTTGACACGTTTTCATCCGCGCAGAGGCGAGAAACAGAGCTCGAACCCCACCCATAGATTGCTCTGTGGACGAACGGTCCATTGAAGGAGCCACAGACATTCGATTCGACAACTATTGAACGACTCTGCAGCGCCTCCACCGCTCCTCTGGCCCACCGCGCGCCGTCTCACGGCCCTCCGCGGTCAAAGGCAGTCCAGCGGAACCAAAAGCAAACCCACCGATGTGTGAGCCGCACAAAGGGTTGCCCGTGTAAACAGTCGTG
TRINITY_DN10347_c0_g1_i1	2	285	283	286	3.98	3	6	GACTGTTTAAACGGCGGGTGGATTAGGATTTGCTTGCTTTCTGTACCCCTCCGACAGTTTCGATGTCACGGCCGATAACCCCTCCGACTTCCTAGTTAGATATACTTTTTGTGGTTACACGCAAATATTTCAAGTATATTTTATCCTTTTAAAGTGATACATTTGAGGCTGGTAACGGGGATGAGACCAGCGCCACCTGGGAGCCCGTGCTAATCCTCTTGGGAGGAGTTTCAAAGTGTGAATAATCTAGCTACCCACACTGTGTGGATCCGTTTAAACAGTC
TRINITY_DN10353_c0_g1_i1	0	278	278	278	2.76	1	4	CACGATGTTTAAACGGGCAGCACGTGGAATGCGCGGGGCTAAACTTGACCCTGGTTAGGGGGCCGCAACATTAGGACAGGACATTAGGCGTGGCCTAACAAGGAGTGCCGATCACATCTGTCACTATTATTTTTCTCTGCCCCCCAGCCCCCTTCTCTGCCCCTGCTACCGCCGTGGCGCCGTGCTGGGTAGGCAGCCCCGAGGAGGCTGCCCACTCAAACTATCATAGAGGATGACGACGACTCTTAGCATCAACCGACACCGTTTAAACAGTCGTG
TRINITY_DN10368_c0_g1_i1	0	402	402	402	4.27	2	6	CACGACTGTTTAAACGGGCCGTCATTGACGAGCTGCTTGATTTGAGCCATAGGCACTGGCTTCGTCCAGAATAAGTCTATTCCGCTAGCTATTGCCTCGTTGCGGGCGTCAGGATTGCCCAGACCAGTGATAGCAATGATTGGTGTACGTTGGAGTCCATTTTCCAGCTCAAATTCGCGGATAGCACGTGTAGCAGCAAAGCCGTCCATGAGCGGCATAGATACGTCCATCAGCACGTAATCAAAGGCGCGACCTTCGTTGCAAACATAAGCGTTGACTGCCTCTCTGCCATTGGTCGCAGATACCTGGTCGTACGAAAGCTTCTTGGCATAAGTCTTGAGCATGTGCAGATTGATGTGATTGTCGTCGACGATGAGTAGCTTTGCCGTTTAAACAGTC…
TRINITY_DN10381_c0_g1_i1	0	361	361	361	7.82	1	11	ACGACTGTTTAAACGGCCAGCTGCCACAGTTTTAGCACGATGGCTCATTTGTTTAAAAAATCGTACTGTAGTGTGCTAAGTCTTTTGCTTTTACAGACACAACAATTTTTTCCCCTAAATTTTTAGCTACAATGTTTACTTTTAGCAGTACAGCCACATTTTATCAGGGCAGCTAACTATATTTTAGCAGCTCAGCTCAAGTTTGTCTGCTGTAGCAAATTTTTCTGCTGTCTTTGAGGCAGATAAGGGACTTTTTTGAGTGCGGCTGAGTTCACTAAGTTCTAAGAACCAAAATTTCCAAAAACCGAAATAACGCGGTGTGTTGCCCTGCCTCCCGACGTTTCCCGTTTAAACAGTCGTG
TRINITY_DN10390_c0_g1_i1	2	328	326	328	2.99	2	3	GACTGTTTAAACGGAGTGTCAAGGATTGCTGTCCAAAATTACTTTTGATGAGAAATTAAGACGCAATGCTCTAAATGATACTCTAAATGACTCTTTAAGCATTCTGCACCGTGAGTGGGATGAAGGACACCAGCGCATCGCGAAGCATCCAGCTGCTAATGTTCTGCTGTGTTCCATGCAGGTGACGGCACTGGGCCGTCAAAGGCTCGAGGCCCTCCCTCAGCGCAGGCCCGACCTGCAGTTGCTTCAGCTAGAAGTCTCCTCTCCCAAGCCCAACCCCACCTACAGGGGCTGCGTTCTCTGCGCCAACCGTTTAAACAGTCGTG
TRINITY_DN10394_c0_g1_i1	2	182	180	182	3.04	3	6	GACTGTTTAAACGGGGGGGTCACAAGGTGAAGCAGACGGCGCAGCATCAGAATTTGGAATTTGGAAGGTCGTAGCCCAGCCCAATGGGTTTCAGCTTGCCCTCACGCTGAACGAAACACAAACAAACGCTGCATCAGCACAGAGATTGCAGCTTGTCTCGCGTGCCGTTTAAACAGTCGG
TRINITY_DN10399_c0_g1_i1	2	388	386	388	3.83	3	5	GACTGTTTAAACGGTGACAGAATTGACTTTCGAGTCCCACCTACACGTTCACTTTACCTCCCTTCAGGACCTGCATCTAGACCTTAAAGCCCCCATTCACCCACTGATGCTGCTCCTAAGGCAATACCAAAATAGTAGCAAAGCTTCCACAGTTAGCAATTGCAAAGCAAACCCAAGATAACCGACGCCCTGAGGAAAAAAAGGCCGTCTCGTCGGTCCGCGCTTCAAAATGGCGCCAGCGGCCAGATAAGCGTAACGAATTGAATTGAGTCGGCGCGTCACGGGCTCACTGCAGTGATAAAGGCCGAGCTCGAGTTATCGCCATGTTCGAGGTATCGAATGCTCCTCTTTCATTTTTAGCGATGCAGCCCGTTTAAACAGTCGTG
TRINITY_DN104_c0_g2_i1	0	251	251	251	15.64	2	19	CGACTGTTTAAACGGCGGCGGGCAACCATAACCTCCAAAGTTATGATGCTTTTTGCTTTGTTCTTTGAAACTATTATGTATTAATTGGTATAAAATTATCGTTTGTTGTATTACCTTCTTTATTAGTCACGTTGTTATTACCAATCGCTTGATTTGTATCTTGTTTGTGACCAATAAAAATCTGTTAAAAAAAAAAAAAGTTGGGAGAGCAGTAGACTGAAGATCTGAAGGCCCCCGTTTAAACAGTCGTG
TRINITY_DN10406_c0_g1_i1	2	276	274	276	16.92	1	21	GACTGTTTAAACGGGAAATCCAGCCACTTCTGGAGTGGGTTGCAGACTATTTGCCAAGTTCTGAGACGGATTATTTGTAAACAGATGGCTGTATTTTGAACCATTAAACGTTTCTTCCCTATGTTATATGTTGTGTGTTTTTGCTGAATATCAATGAATCTCAAAGGTGTCCAGACCATTCTGTCTCTCCCTCTCAGGGGTCAGCGAGTCGCCTTCTAACAGTCTCGAGGACGAGGCAAATTATGCTGTAGAGCCGCGCGGTCGGGCCGTTTAA
TRINITY_DN1043_c0_g1_i1	1	151	150	347	2.87	1	3	GACTGTTTAAACGGAGAGGACGGTACCCAATAACAGACCGACGAAACCACCGCGCTGACCACTGCTGAGCAGCCTACGTTTCCTCTTCCACGCCACTCTGCTATGCGGTTGACTTAACTTGCGCATGGTCGTTTTATACTTGCAGAGCGC
TRINITY_DN10431_c0_g1_i1	254	390	136	390	1.99	1	2	ACCTCCTCTTCCCACTCCTCGCCCCATCTAAAAACTTACTATTAAAGTTATTAACAGCACCGACACCACCGATATCGTCCACCTCATCGTCCTCGTCGCCATTAAAACCATTCAGTCCGCCGTTTAAACAGTCGTG
TRINITY_DN10433_c0_g1_i1	2	278	276	278	3.06	2	5	GACTGTTTAAACGGCGGCATGATGATGCATCCAAACTCATCATCATCGTCATCGATGGGAGGAGGAGGAGGAGGACATATGATGATGCACATGACCTTCTTCTGGGGCCACAACGTCGACATCCTCTTCTCAGGATGGCCGGGAAGTCGCCAAGGCCCCGCCATGTACCTCCTCGCCCTCCTCCTCGTCTTCGCCGCCTCCGCACTCGTTGACTTCCTCTCCTACCTCCCCACCATCATCATCGTCATCTCCCGTGGACCCGTTTAAACAGTCGTG
TRINITY_DN10438_c0_g1_i1	0	403	403	403	71.72	52	84	CACGACTGTTTAAACGGGGTGCTGTTCCTGCAGTACGACGCGACGCGGTGTTTATATTTTAAGTCAAAATTTTACCACTACCACTTCTTTTTGGATTCTAATCACGTTCAGTCATCATTCAGTCGCCTCTAGTCAGCCTTCAATCATTTTTAGTCAGGATTCAGTCACATAGAGTCAGCTCCCAATCATTTTCAGTCAGGTTGCAATCATGTCTAGTCACTCTGTTCACTTCTAGTCACTCTAGTCACTTCTAGTCACTCAAGTCATCCCCAGTCATTTCTAGTCAGTACAATCAATTCCAGTCATTTTCATTCACTTTCAGTCACTTCCAGTCATTTGATGTTCTAGTCAGTGTACACCCATTTTGGAAGTGAGGTACCCCTCGGCCGTTTAAACAGT…
TRINITY_DN10443_c0_g1_i1	0	406	406	406	5.04	1	7	CACGACTGTTTAAACGGGGGCCTATGACCACGGGCGACTCCTCCTCGAGTTCTTGTTCAACGGGACGTTTCACTTTGGACAGAACATTGTAGCGTTTATCCTGCTTTCCATGGTCTCACCAGTCACATACTCGGTTGCCAGTCTGATCAAGCGCGTGTTTGTCATTGTCTTCGCCGTTGTATGGTTCAAGAAGCCTTTGACGAGCACCCAAGCCTTTGGCTTCGTACTCACTTTCATTGGCTTATATCTCTACGATAGGACGTCAGACGCAGCAAAAGCAGACAAGCGCGCAAGAGCCCTGCAGTCCAAGAGCCAAGGAACACTGCTGCCTCTGACCACAGACATCAAGTCAAGACCAATGTTCTCTGCAAGCCCAGCCACGATGTCTGCCGTTTAAAC…
TRINITY_DN10453_c0_g1_i1	0	284	284	284	4.69	4	6	CACGACTGTTTAAACGGAAGTTCATTCATTTAACGTGTGATTGCGTTTTTAGAGTGTGTGAGAGGGTCATAAGGTAGTTTATAGTCTTTGATCGAGTTATCCTTTCGGAAAACGGTTTGTGGTCCTTAAAAGGACCTTTTTTGCAGTTTCGCGTTAACGAGACTGCCTGAAACAGAAGGGCTAGTGACTTAAGCCTTCTTTTCAGTCTTCTTGGGCAGGAGCACAGCCTGGATGTTAGGCAGGACACCTCCCTGGGCAATGGTGACGCCGTTTAAACAGTCGTG
TRINITY_DN10462_c0_g1_i1	0	344	344	344	18.22	13	22	CACGACTGTTTAAACGGGGGTAGGTAGGCAACTGTTGAATGAGAAACAGAAACAACGAATGGAAGTGGGGGGAACCAGAGGAACTTAATGACATGCACGTACTGTATTTTGACCTTGGCAACAAATAATAGTCACTTTGTCTATGTTCGTGTCACGTGGCCTTTTCCCATGGAGGTACTGCGCTGTTGCGCGCTATCATCACGGCGATACTCCACGCCGCCGAGGTAGTTCTAGAGAGCACCTGCCGATACCCCCTGCCCGCTTATTAGTCTGAATGAGTAAAGGGCATTCGTGTGCGCTCCGTTAGTCACAAATCGGCATCGCGTGCCGTTTAAACAGTCGTG
TRINITY_DN10463_c0_g1_i1	2	236	234	238	5.79	4	8	GACTGTTTAAACGGAGAGCGGGCGCTGTCTGCAGAGGACGGGGCAGCTCGAAGAGGTGCTCCAGATGTGTTCGCCCAAAAACAAATAATAAATAAATGAAAATGGAAGTGATAAAAAAGAGAGTTCCACAGAGAAATCGCGGAACAATATTCCGAGCGACGAGCCACTCCTAGCTTGGATTCAATAACAAACACGCGGTGTGGTCGTGTTTCCGCCAAGGCCGTTTAAACAGTC
TRINITY_DN10481_c0_g1_i1	0	460	460	460	2.47	1	5	ACGACTGTTTAAACGGTCGCTGAGTTTGCTCAATGTGGAGAGACCGCGGCTTTCCAATGTTTCCAAGGATAACGCTAGCCTGTCGTTGGAGAAAGAGAAGAATCGGTTGGGGAAATTATACGGTAGTACCAAAATCGAGGACATGGGAAAGAAGAAAGCATCGTTGAGTAAATCAAGCTCTTCCTTTTCAAAACAGCAAGAGTTTGTTCAAGGGAGGCCGAGTTCTGTGGGGTCGAGGTCAATTCCTTCCTCACCAACGAGTTGCTACTCTATGCCGGCATCGTTTGAGATGCTTTCTGATGGGACGAAGCAGCAGGGAAAGGCGAAAGGGAGGGAGAATCCAGCTTCTGCAAAGCTCACTTTGTTGGAGAGGGCAGCATCTGTTTTGAAGGCGACCAC…
TRINITY_DN10482_c0_g1_i1	0	169	169	169	4	4	4	CACGACTGTTTAAACGGAGCCCATGGATTCCCATTCGTAGCTTCTTCGGTCAGCCTAGTCAATAGAATACCCAGTAAGTAGATGCCGTTAACCCATATCGATGAACAAAGAAAAACACAATAGGAAGATCGGAAAAAGTAGTTACAACTCAGCCGTTTAAACAGTCGTG
TRINITY_DN10492_c0_g1_i1	0	235	235	235	2.98	1	5	GACTGTTTAAACGGGAGGAGAGGGTCCCGTGCCCGTCCCGTCCCGTGGCGGGGAACAGTGAAAAGGATGCGGAAAAAAGAGAAAAAAATGATGTCGGAATCCTCTGTCTCGTTCTTCCTCGTCTAGTCCGTCGTCTTCTTGGGACAGTCCAGGAGACGCCGCTTGACCCCAGCGAGTGAGCGGAGCGGTGCGGTGCCGCGGGGAGCGCCTGGGAGGTAGGCCGTTTAAACAGTCG
TRINITY_DN10498_c0_g1_i1	48	290	242	290	2.9	2	3	TGTGAACCTCGCACCTCGCAATCAGAAACATGTCATCGTCCAGCTTCCACCGACGGTAACGGTATGCCACCGAGGCGACCTCTTCCCCTTCCGTCGCAAAAGGGTTCGGCTCCTCGAACGTAACCTTATTCCCGTCCCGAACCAAAACCTGCTGCGAGAAGTTTTGGTTTATATATGTCGCCTCGATCGCCAAAGAGTGAGCGGAATTTATATCCTCCTTCGCGTCCGTTTAAACAGTCGTG
TRINITY_DN10499_c0_g1_i1	0	507	507	507	3.82	2	6	CACGACTGTTTAAACGGATCCAAATCCCTGTGTTGTATCACTATCCAATGGAAAATTTGATCTCCATAACGTCTAGACATTATGCCCAACACATATATCAACCCTCACCAATCATTCATTAGCCGACGTGTGACTATTTAATCACATTCCAACATCTATAACAATGATATAAGCTTCTGTTGGGAAAGGCAATTAACATGAAGGAAGAGTCTGTTGAAGGTTAGGCGGTTCCAAAGATTAGTCTATGATTACGATGAGAATAAAGTTGGTCCTACCACTTACCCACAATCTTAAACACCATTTCTTAATCTAATTAGATCCTCCTATTTATACTTCTCCACACTACTAGACCTAATCACCCCAACGCATGAACAATATGGCTGGTCCAAATCTAGCAAC…
TRINITY_DN10503_c0_g1_i1	0	459	459	459	2.32	0	3	CACGACTGTTTAAACGGTAGCTTCCCACTAGGTCCGCCCCTGGGATTGAGAGTTATAATTTTATACACTCAACACATTCTTTAACAGATTTGATGCAAGATTACTACTAGAGAGGCTTCGAGGGAAGCGGCTGATGTTCGTCGGTGATTCGCTCAACCGCAACCAATGGGAGTCCATGATTTGCTTAGTTCAATCGGCCGTGCCGAAGGGCAAGAAGACTCTTAACAAGAGCGGCTCACTAGCCGTCTTCCGAATCGAGGTTTGATATCTATGTGCGCAAATTTGATTTGAAGCAAGTTTTTTTTTTCCATTGTAATTTTGCTTTGCTGCAATTATGTAATAGGAGTACGACGCGACGGTAGAGTTTTACTGGGCACCGTTCTTGGTAGAATCGAACTC…
TRINITY_DN10505_c0_g1_i1	0	163	163	163	4.26	1	5	CGACTGTTTAAACGGTGTCCAATCACCCATCGTAATTCAAACAATAGCAGCGAATTGAGTGCCCAGCGTGCTCCAGCTTTAGGGAAATGTGCCTGTGGACATGGCGCGGCCTCGTTTCAAATTCTGCAGCAACGTGACACGCGTGCCCGTTTAAACAGTCGTG
TRINITY_DN10507_c0_g1_i1	2	416	414	418	5.91	2	9	GACTGTTTAAACGGGCCAGGCCGATCGTTGGCTCGGGAGAGTTATGAAAAACGCATGTCGGCTAAAGAGGAGCACTCGCTACTTAACGCGCCGCCCACAACAGGTTACAAAACCACGGCCAAAAAGCACACTGCTGATTCATTATTCAGACCATGCTACTCTGAAAGTATGATGGCGACTTTGGGCTCCCCGTTCAATGGCTTGCGCTACTTTCTTTCTTGCGGATATTATTTTTGTCTTGAAAATCGCCACGGCGTCAATCACGCGCTCCCTTGAGCCTTCCAGCCCCTGCCTTTATCTAATCTCCTCTTTCCTCTCCTCAATTTATTCCTGTGCCTCCCCTCCCCTCCTCCCGTCATATCAGCGGGATCGGAAGGGAGGTGCACCATGCCCCTCAGT…
TRINITY_DN10509_c0_g1_i1	0	371	371	371	10.35	6	13	CACGACTGTTTAAACGGTACAGAAGACTCGTCTGGACGCACTTGCTTAATCAAACGACGAATGTCCGCTGACCGTTGCTAGGCAACTCTGTAGCCCAAACGAGATTATAGCTCAGCTAAAGATTCCCTGAAATAGTTCCATGGTGTTCAGAGCGTTTTGGCGCACTTGCACGCGTTGGGGCGAGTCCGTTCGAGCTCCACACCGTGGGCCTGGGTAGGATAGGCCTTGCCTAATTTTGGAACAGTGTGCCAGTCTGGGCGACTGATAACCAATCTCCAATCTCCTCCAGGCTGACGCGGGGTGCGACCAAGTCTACGAGGTCCACACACACAAGCTGTCGCAAAAATGTCCCCGCCGTTTAAACAGTCGTG
TRINITY_DN10513_c0_g1_i1	2	364	362	364	12.91	8	15	GACTGTTTAAACGGCATCGCCAGAGGGGATAGCCTTTAGCGGATCGCGGAAGTCTTAGCGGATCCTCTAAGGAAAGATGTGAGCTTAATTTCAGTCCATGAATCGGTAGTTTGAGTTCAAAAGTACTTTTAGGTATTCGGAATGGAGTTTCATCAGAATCTGCAGTCCGTTTTTCGCTACGACCAGCGGTTTTCGAAATAGCAGAAAAAAGTTGTTCAATCGAGACAAGATTCAAATGGCCCTAATGAATTCTCTTCGATACGACCTGTGCACATTTTGAGATCAAAATTCCCATTACTTTAGATTTTATAGCCTGCTCATTTTTAGCTGATCGGTCCGCCTAGACCGTTTAAACAGTCGTG
TRINITY_DN10522_c0_g1_i1	0	207	207	207	4.87	3	5	CACGACTGTTTAAACGGTTCCCACTTACATGCCATTTCCCCTGTTCTATGTGTGATTTCCCCTGTTTTCGTATGTGAAACAGAGTATTCCGCTCTGGCCACTACGAGACTGCTCTAGACAGTCGTTTGCTCTGGCGTATTGGATTCTAAATCCAGAGCAGATCACCAAGTTCCTTGTGTACCCTAACGTGCCGTTTAAACAGTCGTG
TRINITY_DN10523_c0_g1_i1	0	390	390	390	4.23	2	6	CACGACTGTTTAAACGGACAGGGGCGGCCACGTGAGGGCGCGCGTTGTCCTGTTGGAAAATGAACTCTGCTCCAACCTCCTCAGCGACAGGCACAACGTGTGGCTCAAGCACTTCATTGATGTAGCGCACATTGTCCATTCCTGGGGGAGGAATTTCGACCAGGGGGGTCTTTCTGTTCAACATGATCCCCCCCCAGAACATGATTGAACCCCCTCCGAACGGATCCTTCCCCAGGAAATGCCTGTCTCTGGTCCCAGGCCGCCGCCACACCTTCACCCTGCCGTCGCAGGACCTTAGTGCCACTCGCGTTTCGTCACTGAACATGACGCGCCGCCAGCGATGCATCCCCCAGTCGCCGTACATCCTCACGAACCGTTTAAACAGTCGTG
TRINITY_DN10532_c0_g1_i1	0	360	360	360	3.72	2	4	CACGACTGTTTAAACGGGACTCGTTAAAATAGCCTATTAAATCCATGAAAATTTCGAGAAATTTGTCATTATTACAGCGAAATCTCAACAATCTAAGCGCTAAATCTCATTAAATTTGCATAGGGAAATTGTGAAATCGTGTGCAATCTCGCGAGCCAAAGTAATCCTGTGTTCAAAAGCAAGGGTAGTGGTTGCCCTCTCGGAATTGTTCTTAACTTTGAATGAGAGAGGGATTGTTAATTGTTCAACCCTGCAGGTAGGATTACTGCAATAATAGCAGCCGTATGGAGTGGCTGAGAGCCTCTGTGCGTCGAATGTATCTCATAGTACGCTACACTAGACGCCGTTTAAACAGTCGTG
TRINITY_DN10555_c0_g1_i1	2	341	339	341	5.22	3	7	GACTGTTTAAACGGGTGGACAGCAGCTCTCTCGCCGCCTGCTGCGGACTGCGTAGATTTCCCTGCCTCGGCGCAGCGCGTGGCTCGACTGGAGAATCACTTTGTGACTGGAGCTGTTTCGTGCAATGCAGAGCGGGGAGACTGCCCGCTGGGCGTGGCGTGGCGTCGACTCGACATTCACGGGATTATGGCGACGGCTGTTTTATTTTGCACATCGCAAAGTATAACGCGCTGTGTGGACCTGAACGTGGCCATTGGGGGAGTGTCCCTGTTGCATCTACATACTAAAGCACTCTTTCGGCCATTACCAACATTACGGCGCGCCGTTTAAACAGTCGTG
TRINITY_DN10567_c0_g1_i1	2	289	287	289	4.18	2	6	GACTGTTTAAACGGACACTGAGCACACTGGAAACTAAGCGGTCACACACACCAAATCGACTCAGGCTACTCGTCAATGTTCACTTTCCATAAATTTACAGAGTTTTTTCCAATCGTCCTAGTTGGTGGAAATAAACTCCCACCAAGTTCATAAGTTTGTCGAATTTAGGTCCGACACAGCTAGAGTTGGGCTAGAGTGTGGGGTGGCTACAATGCAGACGTGTAGTATGTAGCAGGTGCGGTGGGACAGATTCGGGAGGCCGCCGTGACGCCGTTTAAACAGTCGTG
TRINITY_DN10571_c0_g1_i1	0	341	341	341	11.72	2	16	ACGACTGTTTAAACGGTGAGGTGTTTGGATCCGCAGAGTCGTTCTAGATTTAAATTCCTCACTCCATTTGGACGTCTCCTGGCGCACTGTGTGCGCCGAAAAGGTCGGAGCATATTACTCGACTTTTCCCTGGGCAAATGAAATCCGTTGGGGTAACTCAACCTGAGGCCAGGAACGGATTGAGTCGCCACAGGGCGGCGGCGGTTCCCAAGCGGCCTAACACTCACGCATTCCGTCGTTTTGGAAAGACTTTTTTTTCCTCCTGCTCGGTACTACTTGATGTTAACAGGGGCCTTTCTGGCCCTCGCGTGTCTGTCCTGATGCCCGTTTAAACAGTCGTG
TRINITY_DN10572_c0_g1_i1	1	421	420	421	3.7	1	4	GACTGTTTAAACGGCAGCGACGTGCTCCCCCGAGAACCCATTGGCCACGTCCGCGATTCCAAGATTTTGGCCGCACTCATTGCTGACACCAAGATCACCCCCTCTCGAATTACGATCACCCTCTTTGCTATTTTCAGTACTACCGACGGACTTCACCTCCTTTTTCTCCCTCTCATCCGAGGGGACAACGCCATTGCTCTCCCGAGGCTTCGATGGGGTCTTTGCCACCAACTCGATCTCACGATGTTGCGTAGCCTCTGCCTCTTCCTTATTGGATGAAGATAGGAGTTGACGTAAAGACTTTGTCGATTCCTTCTTTATACTATGTGCCCCTGCAACAATATCGTTCTTCCTCACCCCTTTGGAGCAAATGCAACCCATTCTAGTTAAACCTTTTCT…
TRINITY_DN10574_c0_g1_i1	0	303	303	310	13.19	10	15	CACGACTGTTTAAACGGGGAGCATGCGCAGACCGCTCGGGACAGGCGTTCCTGCAACACGTTCACAACTACTTATTTATTTAATTTTTTAAAGTTTTTTTTTGGGGTATTGCCCAAGTAGAACATCAAGTCAAAACGAGGTCCATGTAGGCGTAATTGTAGAGCCGTTTTGACGCCATGACGTCATTTTCGAACACATTATGTCCTTATTTTGAAGTCATTTTGAGGTCATTTAGACCCCATTTTGAGTTGTTGCTGCCATGCGTCCAACTCACCTGGGTCCTCTGCCGTTTAAACAGTCGTT
TRINITY_DN1058_c0_g1_i1	1	265	264	266	7.95	1	10	CGACTGTTTAAACGGTCCAGCACTGCTGGGGGCCTCGGCAAAAAAAAATCAGCAAAAAAATTGAAAAAAAAATGCTATTTGTGTATAAAATTTCTTTCATTTGATTTCAATTCGACACGAAATGCATCTGCGGTGTGCACCTGGGCGATGCACCTGATGCACCCAGCAGTCACCATGACTCACAGGCCCCACGGGCAGGGTGGCGCGATAAGATAGAGCCCACGATTATAGCCCCGATGAGACACACACGCCGTTTAAACAGTC
TRINITY_DN10586_c0_g1_i1	0	198	198	198	20.24	18	22	CACGACTGTTTAAACGGGAACCGTACGGGGGTCTCAAGTATTTTTTCCCTCCCCTCCTCCCCTCCTCCCTCCTTTTAGAAACAAAAACAAACACACGAAAAAGTTGTCGAGGTTATTCACAAGGCAGTGCTCCTCGTTCCTCTCCCGCTAGTGCTGCTCGCGTGTTCGTCCTGCGGCCCTGCCGTTTAAACAGTCGTG
TRINITY_DN10587_c0_g1_i1	0	356	356	356	6.2	3	8	CACGACTGTTTAAACGGGGACTGCGGAACGACTCCCTCACACGTTGCAAGCTCTGACTGGGAGAGGAACCCTTGAGCGAGGACACCAGTTCCACCTGGAGTGAGCTCTGCAGCGGGAAGGACTCATCCACTCTAAAACTGGCCTACTCACTAACTTTGACTGACTTGACTAACTGATTCACTCACCCACTCCGCACACACCCAATCTAATCATTAGCTTTCTAAAACTGACTCTGACTGACTGACTTGACTGACTGACTTGACTGACGTGGTAGTTCTGACTTGACTACCTGATTCACTCGCACACAGCAGCCGACAAGCAGCACAACTCTCGTCTCGTCCGTTTAAACAGTCGTG
TRINITY_DN10588_c0_g1_i1	0	177	177	177	6.54	3	7	CACGACTGTTTAAACGGGCGCTGCGGTGGTGGTGGTTTCAGAGCCAGGTTCAGAAGTCGTAGAGCTTTCAGAGCTTGGTCCAGGGGTTGAAGAGCCCTCTGTGCCAGGTGCCGCAGTGGTCGAGCTTTCGTTACCAGATTCGGTGGTGGAAGTCTGCCAGCCGTTTAAACAGTCGTG
TRINITY_DN10592_c0_g1_i1	0	365	365	367	2.23	1	3	GACTGTTTAAACGGAGGGAGACGGGACCAGGGTTCCTCCTCTACCCATGGACCAAGATAATGCATGTCGGCAATAAAGGCCTAAGAAAGGCTCCACGCGCCCTTAACCGTGTGCCTCGTGTCATTGGAGCGTCCTTGAACGACGTGGGACTCTGATTTGACAAAAACCCTGTTCTACTGGCGAACCTGTGAACATGCGCGAACGCTTTGCAGGGTGCTCGAGGCAATTTTCAGACGCTCCCCAAGTCGACCAAATTTCCGCAGGGGCAACAATATTTTTTTTTCTCGCGGAGAAAGAATAAATCCTGTATGGGGCTGAGAAGCAGGGCGGGAATATAGCCTTTGCGACGGCCCGTTTAAACAGTC
TRINITY_DN10600_c0_g1_i1	0	224	224	224	11.42	9	13	GACTGTTTAAACGGGACGGGGGAGAGCGAGAGAGTGGAGAGCTTGAAAGAGAAAGACGGGGGCGAATGGCAAACCAAAGCAGGGGAGCACCTGATGTGGCGTTCGGCGCCGCGGGCGAGGACTCCCTACGTTTTGACACGGGGTCCAGGAGGTCTGCACTGCTCCTCCGACTCACGCACCTACATCACACACACGCCGCAAGGCCTGCCGTTTAAACAGTCGTG
TRINITY_DN10607_c0_g1_i1	0	243	243	244	2.24	1	4	ACTGTTTAAACGGATGGAAAAGCTGGGTGGAAGGGTCATCTGCGCACCCTCAGACACTTTTAGCATTTCTTTGATTCTTCTTCTGCCAGTCTGGGGTTCCACTGGAATATTCTATTGTCTACGAAGGCATCTAGTCGCAACCATTAGATCTAGATTTATGAATAAAATGCGATGTTCACAAACACTAGTGTACGCTTGACGATGTTGACACCTCGCTGCGTCTCGTCGACCGTTTAAACAGTC
TRINITY_DN10611_c0_g1_i1	0	268	268	268	26.83	14	32	GACTGTTTAAACGGCAACAAGGGCTTATCTGCGCGGCAATTCAGGCACAGACAGGCCCTTGTTACGGACCTAGGAAAAGAAATGCAAGAGCGGAGCAGACTTTGAACCGATCATGACACCCTAGCCCACTTGGATTGAAAGCTCCCCCGAGCAAAACAAATGCGGCGACAAGTTCCACCTTCTGTCTGACTTGTTTAGCATGGTGATTACCGCTTTATTTTGGACGTGAAAGACGACCTACAGATACCGCCCCGTTTAAACAGTCGTG
TRINITY_DN10612_c0_g1_i1	0	293	293	293	3.94	1	5	ACGACTGTTTAAACGGGACGAATTCAAATTTCCCCTATAACAGCCCCGTGGAATAGAAACAAACCTTTGTCGTGCCCCAGCCAGACACAAAGGCGAGGTCTCCAGGATTCGGCGAGACGTTTCCGAGCGTTATCGTAGTGACACTGGTAGAGAGTTCGAGGTTTGTGGCCAACTTCAGGACGGCGACATCAAAATCCACCTTTGCGGGATTGTAGAAGGGGTTCATGAACACTTGGGACACGCTCACCACCTGCCCTCCGATGCCACGCACGCTGGTGCCGTTTAAACAGTCG
TRINITY_DN10618_c0_g1_i1	1	359	358	359	2.74	1	3	GACTGTTTAAACGGCCCATGGCCCTTGCCGATCATCGGCAACCTGCTCAATCTCGGCACACTCCCCCACCGCTCCGCCCGCGTCATCTCCGAAAAATACGGACCGATATGTTTCGCCCGTCTCGGCTTCGCGAAAGCCGTGATCATCTCCTCCGCCGCTTACGCGGAGGAGATCATCAAATCCAACGACCTCGTGTTCGCAAACCGCCCCTACTCCGAGATCACCGAGTACCTCACCTACGGCTACAAAGGGTTCGCCTTTGCCGAACATAGTCCGTACTGGCGTGGGGCCCGAAAGATGTGCGTCAATCTCCTCTTGACACCGACAAAGCTCGAATCTTTCCGTTTAAACAGTCGTG
TRINITY_DN10620_c0_g1_i1	0	305	305	305	22.08	1	26	ACGACTGTTTAAACGGCCTGCACGCAGTTCCGATACTTTCCGCCGCGCCACCTTCCAGCGCACCCCCAGACGACCGCCAAGTTCAAAACGGGGAAACTGAGGCAAAAACAGGGTCTTTTTACGTCAGTTCGATCTCAAGAAGTAGCTGTCCTACGAAAAAAAGGCTTGCAGATTATTGAAGGGGAGATCAGGAACTAGTGAAAGATGTATGTGGCGATTCTTGAAAATGACAAGCTGTCTGCGAAATCACTTGGTAAACATTGACCAAAAAATGATCAACTTCAGACACCGTTTAAACAGTCGTG
TRINITY_DN10623_c0_g1_i1	0	314	314	314	19.4	1	23	CGACTGTTTAAACGGCCAACTTGACACGGACATGAAAAATGTCTCCTCTAGAAACTCCAGTGTGTGGTGCCTAATCTATAACAGAATTGCCCTTGTGAAAAGAGCGCTTCAATTAGTATTTATCGCTTTTTCGCGACGCTCCCCGTGGCAAACCAAGACACCACAAACTGCCCTGTCGACAGAAGGGGCTTTAACTAGTTCCAAACAACATACTGCAGCCACCAAAAGAATTTTGTTCCGAAAAAAATGAAACAGCGGACGGACCCGAACCAGGAACCTTGCAGTTCCCAGCCCGTACCGTTTAAACAGTCGTG
TRINITY_DN10636_c0_g1_i1	0	299	299	711	6.1	1	8	ACGACTGTTTAAACGGCATGCTTCTGATCCTTCTGAACCAATGCCAAAGCCTCCCTCCACCAAAATTTCCAATTCCTAATCCTAACCCTAATTTACCATATACATTGCTATGGCTATGATGCTCTTCCTACTCTTCCTCTTCCTGTCGGTCTCGTCCTCCGCCTTACCCTCTCCATGGGGTGAGAGCACCTCCCTCTCCGTCGACCTCATGATCCAGCACTAGCTCCGCGGTACTATCATCGTCGGTCGAGAGAACTGGTCACGGACATTTCTGTTACTTCCTATCGGACGGTGGATAA
TRINITY_DN10636_c0_g1_i1	431	711	280	711	2.78	0	4	TTGATAGTACTCAGTCCTTCCTCCAGCCTAACCAGTACTGATCAAGAAGTTCATTGATTGAATATCCAACAATGCAAACATGACATATAAATTAACAACAACAATAGTAGTAGTAGACAATTATTATCAATATTGTTGACTTCCAATCATGAATTCTCTCTACCACTTAATTCTGCCACAACCAAAAATTGCAGCAATTTGGCATGTATAACCAAGGAGAATCAAGATCAGTTTAGCAAGGGATAATTAATGATCACTACCTCCCGTGTAAACAGTCGTG
TRINITY_DN10638_c0_g1_i1	0	325	325	325	2.7	1	5	GACTGTTTAAACGGCATGCAAAGGAGGGCTAGAAGAGAGGGGGCTGGAGGGAAAAGAGGTTTGACCAATTTCAAACAAGGGGGGACTCCTTTCCCTAGGCATTGACCTTGCATTGGGGGATGGGGAGTGAGAGGACTGCCTTGGCTGCTGTGCACAGTCCTTGGACTGCTGTGCACAGGGAGGAGAATAAGGGCCATTGGTTAATGGGGAGGATGGACTGGTTAGAGAGGGAATTGGGGGAAGTGGTGAACATGGAAGATGTGAGGGGGAGGAGGAGGAAGAGGGTAGTGGTGGTTGTTCGTCGGATACCGTTTAAACAGTCGTG
TRINITY_DN10640_c0_g1_i1	0	235	235	235	3.94	1	5	GACTGTTTAAACGGCGCAGCGAGCCCTTCGAGAAGCGCTTCGACGATTTTAAGATTAGAGTAAAATGCAGCAATGTGAAGAGCGGTTCTGCCTTCGTCATCCTGGACGTTGACGTCACAACCTGCAGCAATCAGCATCTTCACGATTTCAACGTCAATTTCATGCAACCCACTGCAAGCCAAATGCAACCACGTTTCCCCGCCCCCGTACCCCAGCTTCCGTTTAAACAGTCGTG
TRINITY_DN10641_c0_g1_i1	0	298	298	298	30.52	20	37	CACGACTGTTTAAACGGGGCGCGCTGCTGCAGCGTTGCCGTGGGGCTGCGAGCACGTGCCGCCCGTCGCGTATACCCAAGGCAAAAATAACGGATACTCTAGAAATCAAAGGCCATACCTGAACTTCACCCAAAGTCTACCTCACCTCTCCATGTGCACTCCACCTGGCGTCTACCTGCCATAGGCATGCTTCACGCTACAGTGTACCTTTCTTTGATGGGTTCCCCGTCTGAGAGTCTTCTTCTCCCCGAGTTATTTTTAAAGTGTCAACCCACTTGGGGCCGTTTAAACAGTCGTG
TRINITY_DN10659_c0_g1_i1	0	367	367	367	3.59	1	6	TTAGTTACGGGTCCATTATAGTAATAGCCTCATGGTGGAACCAACTATTCAACACATTTATGTCAGTAAAGGTTAGAAAACGCATCTTGTTCACGTTGAACCTCAACATAACACGATAACCGATCATTTTCGTGAACTTTCGGTTCAAAACATATGTGAAACGGTAAGTACGCGTCTATTCGGAAACTTTGATTCGTACCGATGGTGGCAACACCTCCACGCAGGGGCGGTGGGGGCAACAAATGACTATCGACAACAACGTTGTGTTGTGAGTGGTCGAGGCCGACAAGAATGAACCTGTTGGACTTTTGAAAGAACGTATCAAGCGTGAAGTGTGAAGTGTTGCGATGCCGTTTAAACAGTCGTG
TRINITY_DN10664_c0_g1_i1	0	295	295	295	12.56	2	17	CACGACTGTTTAAACGGGGACACACGACCGCTCTGTTCGAAACAGTTTGAAACGACATTTTGATGAAATCCCATCATCATATTCCTCACATTTGAAACAATTCGATCGATTTCCGAATTAAAAAAGTGTAATTTATTAGATTCAACACGATAAAGAGTCTAGACGCCTTTTATTAGGTACCGCGAGTCGTTCACTCGATGCGAACGAGTAGATCGAACTCTCCGATCTCGCTGCTGGCAGCCACGCCGCCGCCGCCAGGCAGGCACCCCTGCAGCGAGCCGTGTAAACAGTCGTG
TRINITY_DN10670_c0_g1_i1	0	255	255	255	3	2	4	CACGACTGTTTAAACGGGGCCCTGCTCCCTCTGGAGGTGCTGGGATAGCGTTCCATGTGGCATGAACTCGTAGACTAGAATCTGTTCGCCTTTCTCGATGCAGCAGCCTAGCAGGCGGACTAGATTAGGGTGGCTGAGAGACGAAATCATCTTCACTTCGTTCATGAGTTGACCGATGGTTTCGGGATCGGGGTGTTTGATCCTTTTGACGGCTACCAGATCGCCGTTCTCGAGTTTACCGTTTAAACAGTCGTG
TRINITY_DN10674_c0_g1_i1	0	308	308	308	8.4	7	10	GACTGTTTAAACGGCGCGGTGGCGTGGCCGAGGGTATGGCTAATCTCAGAGAGGGCACCCAGAGAATGGGCGGAATCTTTTCTTTCTTCGCCGCGCCCCGATAAAAACCGTGATGGACGGGCCCAGATTAACAAACTGACGACTGTAAGCTACGTCCTTAAAATTGCCTTTCTCGCAGGAGTTGGAGCTAAGGGCAGCCCAGGGGGCAGTGCGTGTTTTAACAAAAAAACACAAAAAGTTAAACAGCTTCCGTGTTGTCCGCAGTGGTGGACTCCAGCTCCAAGCTGGTGACCGTTTAAACAGTCGTG
TRINITY_DN10676_c1_g1_i1	2	219	217	219	7.53	6	10	GACTGTTTAAACGGGATGCCCAGCGTGGAGCCTGCGGTACGAGAGAGAGACAGAGATTGTGGAGCAGGAGGGGGAGAGGGCGGGGGGTGAGACTGAATAACGCTTTCTTGCTCACCGATGACTGTGATCATCCAGACCATGATGTATGAGTAGAAGGAGATCCACACCATGGAGATGACGAAGGTGAACGGGTACCACTGCCGTTTAAACAGTCGTG
TRINITY_DN1070_c0_g1_i1	1	306	305	306	4.96	1	8	CGACTGTTTAAACGGGATGGAGAGGACGATGGAGAGCGCGGCCATGGCAATGGGAGCTCTGCGTTGTGGCCAGCTCTGTAGAGCACCACAGGCTTTCAGTTTGGTTCAGAAATTTTCTCTCCTTTTTTAAAAATTTGTTTTTAAATTTTTAGGTGTTGAAACGGAATATTTCGCTGCGCGTCGTGCCCTCCTCAACTTTTCTTTCTTTCCTCTCTTAAAAGCCAAAAGCCAACTTCTCTCCCAGTGGCTGCGCGCGGCTTGCGCGGCTTGTCCACTCGGCTGAGTCGTGGCCGTTTAAACAGTCG
TRINITY_DN1070_c0_g2_i1	2	301	299	302	3.52	2	5	GACTGTTTAAACGGGATGGAGAGGACGATGGAGAGCGCGGCCATGGCAATGGGAGCTCTGCGTTGTGGCCAGCTCTGTAGAGCACCACAGGCTTTCAGTTTGGTTCAGAAATTTTCTCTCCTTAAAAATTTGTTTTTAAATTTTTAGGTGTTGAAACGGAATATTTCGCTGCGCGTCGTGCCCTCCTCAACTTTTCTTTCTTTCCTCTCTTAAAAGCCAAAAGCCAACTTCTCTCCCAGTGGCTGCGCGCGGCTTGCGCGGCTTGTCCACTCGGCTGAGTCGTGGCCGTTTAAACAGTC
TRINITY_DN10702_c0_g1_i1	0	325	325	325	4.21	1	6	CACGACTGTTTAAACGGATACAAGTAATCTTCATTTCCCCTTGAGAAGCTTCAAAGCCTAACCAGATATAACTTTGTAATCTGATTCTAGTCAGTTCACAGGTATCTCCCTACTAAGAGTAATCGTCAGATACGGAAACTCGAAAGAAAAATGAATGACACCCTACTGAGTGTCGTACATAACCGGTTAAATTCGAAGCACTTGGGATACGGTGACGATCTACTTGGCTTGATGATGGAATCGACTCACAAGCAAGAGGGCATTGGTTTGAACAATGATGAAATCATAGACGAGTGCAAGACCTTCTTCTTCGCCGTTTAAACAG
TRINITY_DN10706_c0_g1_i1	0	247	247	248	10.82	2	14	ACGACTGTTTAAACGGGGCGGCACACGTCGAAAAACGGTGCAGCCAGCCAACAGCAGCGGCACAGCAACACGATGACAACAAAGACCTATCTGCGCAGTGATCGCCGCACAGATAGAGCTCTGTTGCCGAGACACATCGAACAGCAACCCGATCGCGTACACCAGCAAAACACGTTGGCAAAACGGCGGCGCGCAGCGCGTAGGGCAGCGCGATCGAAGAGCAGCTCTCCAGCCGTTTAAACAGTCG
TRINITY_DN10718_c0_g1_i1	1	197	196	197	10.9	8	13	GACTGTTTAAACGGGGCAGCCGCGCAGCCGCGCCCTAGGCACACAAGTCGTCGTTTTGATTAGCGCTCAAAACAAACTTATAAATATTTCCCGATGAGCAGGCAGGCCGTCTCCTTATTCAGATTGGGGTTCGGGGGAGCAGGACTGGTCCAGCCGTTGCCGTCTCTCTCGCACCTGTGCCGTTTAAACAGTCGTG
TRINITY_DN1073_c0_g1_i1	1	444	443	444	3.41	1	4	GACTGTTTAAACGGGAGCTCGGGGTGGCGGGATTACACATGTCCTCTTCACAGAAACACATCTGGCCAGTGCCGCTACTTTCCATCATACACACGTGGTCCACCATGAAAAGATTCATTTGCAACTGTGATGTACAGGTCCTTCGCACCGTCTCGTCAGCTGTAGTAGGTTGGAAGTGTGTGTCGACGAGTATGGATGTGTATGTGTGTGTGTGAGTGTGGGGTGAGTGGTGGGTGTCGAAAACAAGAACAACAACAACAACAGTGAGAACACCACGGGTCCAAGACGGCATGGCGAGAGAGACAGACGGTGTCACGGTGCGTTAGAGTGAGCGAGTGCGGAACACATACACGCGGAGGCGTCCCGTCAGGAGAGAGAGGTCCCGCAGGAAGAGGAGGA…
TRINITY_DN10730_c0_g1_i1	0	373	373	373	7.43	4	10	CACGACTGTTTAAACGGGCAAAGGGCACCAACTACACACGGCATGTTTTTGTGGGTGTTTAGTTCGTGCTGTTTTTTACGGCTCTCTGCCACAAAGGGAAGTCTTTGTGGCCGCGGGGCCGTACTACGGGAGGCCAAGGCAGAACCACGGGTGCCACGGTACTCGCTTATGTTTACAAATTTGAAAAATAAAAATAAACGGGGCGAGAGGAGCAAGCGTCTAAACCTGGCGCTCTCTGACAACAAGCTAGAGGTGAGCTCGGAGAGACGAGCTCCTGGGCCAACGGCGACGAAAGCCATCTTCGGGCTCCGTTCGAGGCTGGGAGAAAGTGTTCGAAAATGGACCATTCCTCACAGCCGTTTAAACAGTCGTG
TRINITY_DN10740_c0_g1_i1	0	291	291	291	15.57	1	20	GACTGTTTAAACGGACACGTTGAGAAAGGATGATGAGTGACAGTGAGAAGAGCGGCGGTCTCTTTAAGGTGGAACGGTTTTCCTGTACAAATTCATTTCCAGTGAGCTGCGCGATGTTTCCGAAACCAACCCACTAGCATCATGACACAACAACAACCAACGGCATTCATTCCGTACGAGACTGGCCTCGTTCATATTTCCAGCCAAACATTTTCACGGTCCGCCATATCGCTCGGAGAATCTGCGCCGCGCCAGCCAGGCCACACAGAGCGGCTGCCGTTTAAACAGTCG
TRINITY_DN10749_c0_g1_i1	0	288	288	288	3.91	1	5	ACGACTGTTTAAACGGTACCAACTAACCTGGCCTTGGTAATATGCAATATCTTAGATTTAGGTAATGGCAGATTTGTACTCTCTTTATCTTCTCTGCCTTTGCAGAAGAGGACTAGAGTATATATGATATCTAGATACTCATACAATAATTTTTGTTCTATCATATTGTCAGATGCCTACCCAATTTATAATCATACGTACATCAAAGTTGTAAGGATCAGTTGAGCAGTATATGCCAATAATATCCATCTTATTCAGAAGTCAGAACTCTCCGTTTAAACAGTCGTG
TRINITY_DN10764_c0_g1_i1	0	263	263	263	5.51	3	6	CACGACTGTTTAAACGGGAAGAACCGCTTACCGCGCGGGGGGCTGCAGAAACTCGCTCAAGTCTACTAGGCACATTCTATAGGAGGATGCAGTTGAAAGTTTAGAACTTCAAATCAATTCTAAATTAGGTGTTGGCGATTCAGATTGTGTTCTAAATGATTCTGTGATGGTTTTTATGGGTATATAACTCATTGAAGTGGGATTCTGATTTGCAAATGTTAATGTAAAATAGGTATATGTTAGGGGCCGTTTAAACAGTCGTG
TRINITY_DN10766_c0_g1_i1	0	317	317	317	4.41	1	7	CGACTGTTTAAACGGCACCAGCATTTGCAGGGTCAAGAAGGCCTTCAGTTTCGTCGGTACACTCTCGTCACAGCCAGGCATCGTCGTCCGATGAATCCAGCAAAGGTCTCTGCCCATATCCTACATGCGGCAGGCATTTCAAGGACCTCAAAGCGCACATGCTCACTCACCAAAACGAGCGACCCGAAAAGTGCCCCATCCCGACCTGCGAATACCACACCAAAGGCTTCGCCCGCAAGTACGACAAGAACCGACACACCTTGACTCACTATAAGGGTACGATGATTTGCGGGTTCTGCCCCGTTTAAACAGTCGTG
TRINITY_DN10771_c0_g1_i1	2	312	310	312	6.02	4	8	GACTGTTTAAACGGCGTAGGCGTTACCTCGAGATACTTTTGAAGCGTCAGGCTAAGCAGTGCGACGTTGATTGGCTTGGAGATATAGTCGTTCATCCCTGCATTCAGGCACTTTTCGCGATCTCCCTGAATGGCAGAAGCAGTCATCGCTACCACGGGCAAAGAACGAATCGTCCGATTCGGCTGCCTTCTGATTAGCCCTGTGGCTTCGTATCCATCCTGTATGTTAGCACAAGTCATGAAATCGAAATGTTGTTACCATCAGAGGCATTTGACAGTCCATGAGTACAAGGTCCGTTTAAACAGTCGTG
TRINITY_DN10775_c0_g1_i1	0	564	564	564	3.86	2	5	GACTGTTTAAACGGCCCGAAATCACGCACGAAATCTTTCGAAATCAAACTGAAATCATACAAAATCTTCGAAATCATGCGAATCACGCAAAATCATGCAAAATCGCGTGAAATCGTGTAAAAATCACGTACAATCACGAAAATCAAGTCTCCATCACGCGCAATCATGCGCAATCATGCGAAATCACGTGCAATCACGATAGTGTGGACGAACATCTGACGTAGACAAAGTATCAGAACAGCCTTTGAATACAGGAAAGAGAACGCCTTATTGGTTGTAGTGCTTTATTCACACGGAAAGCAGACGAGATAGTCTATTGCCAGAATAACTCAAAATCGCCCGAAATCAATTAAATCAACCACGACATCACGTGCAATCACGCGAAATCACGCGCAAAAA…
TRINITY_DN10778_c0_g1_i1	2	303	301	303	10.69	6	13	GACTGTTTAAACGGCAGACCCGCCCGCCACAGGCTCAGCTAGGCAAAATACCGAGAAATTCAAACGCCAAAATAAAATAAGAAACAGAGAAGCCATTCGCTCGGAAGACATAGCGCAAACAAAAGGAGAACCCCGCCAAGTGTTCTCGCTTTATTGGTACGTGCACAGTAAGTATAGACGCGGAGCACGCCTAGGCCTAGAGCGGACACGCGAAGCGCCAAATCAGGAATAGGGGCCTAAATCACACAGCAGGTGACGAATTCCCTCCCCAATCTCAAGCGCCCCCGTTTAAACAGTCGTG
TRINITY_DN1078_c0_g1_i1	0	375	375	375	7.93	5	11	GACTGTTTAAACGGTGGCGAGGAGACGCGATGTTGGAATCGCTTGCTCTCGATACGGAATCTGCGTCTGCCAATAGTCCAGTCGTTGCCTTGGTTCTGCAAGCAGCTGCCCCTCTTTATTGTGGAGGAAAGTGATAGTGGATCCCCTGGATCACGCTGTGATGCACCCCGACAACAAAGGGCCATATCCGCGGTAATTGGCGCACAGATAGGTCTTTATTGCCGCTGGGTGCTCGTTGCGTACCGCTTCGGCCCGTCGTGACTGTAATGTGACGCGGGATTAAGGGATCACCGCCACTAATCGCGTATTAGCCGAAGATTACCGCGCTAGATTCAAGTGGCCATCTAATCTCCATTTGCCGTTTAAACAGTCGTG
TRINITY_DN10783_c0_g1_i1	0	371	371	371	12.16	2	16	ACGACTGTTTAAACGGAGGGGGCAGGGGGTTGCAATGTCCCTCTCCTCGAGTACTATCTAGTCCGCCTGAAAGGTTGGCTTAGAACGCAGCATTACCTCCTTGGAAGAATCCTGGATCCGCACCAGGGTGGAAGCACTTCACTCGACTTCACTGCAGTGAAGTATCACTGTATTAACCTCAATCGCCTTATCATTTCTCTACTCAATAACTTAATTTCGAGATGGGCTCCTAACGCGGTCAAGAAAAGTTAAGACATGCGTAAGATTTTCAAGCATTTTATTCCATTCTGGGGCTTTTTGTTCGATCAATTTCAGAATTTTTGGCACATATCTTGCAAGAATATGAGATATTTGCCGTTTAAACAGTCGTG
TRINITY_DN10788_c0_g1_i1	1	678	677	678	3.85	0	7	GACTGTTTAAACGGCGACGGAATGTGAAGAGTGAGGAAATTAATGGAGTAGGAATGAAGTAAAGTAAGAGGCGAAGGAATGAGCTATAAAGAAATGGAGAGATGTCACAATCAAGTGGGTCTAAGCTTAGAAGAGCTGTTCTCTCCTTTCATCTCTTCTCCTTTACTTCTTTCCAAGCACTATCATTATAGATTACAGCATGAGTATTTTTGGTGTCAGAGGGCAGTTGTTGCTTTATTAGGTGAATTCCATCTTAATCAGGATATTTAGTTTGAAGAACAAATTCACCTACATGACACTAATCTTATAAAACATAGAGCACTAACATATACCATCATCATCTTGTAATGATCACTGCTCGCTTGGAAGATCACTAATACCAATTGTTCTAAGGATTAT…
TRINITY_DN10798_c0_g1_i1	0	299	299	299	4.22	1	7	CACGACTGTTTAAACGGGTTCGTCGAGCAATACCGACGGAACCAATCTCCCGAGCTCGTAACGGCGTTCTGGCTCGTGCCGCAGTACGCGCTGCATGGGGCGGCAGAGGCGTTCACGTCGATCGGGTATCTCGAATTCTTCTACGACCAGTCGCCGGAGAGCATGCGGAGCACCGCGACAGCGATGTTCTGGCTGGTGATATCGATGGGGAGCTACTTGAGTACGCTGCTGGTCATGATCATTCATAAGTATAGCGCGGGGCCCGGGGGATCGAACTGGCTGCCGTTTAAACAGTCGTG
TRINITY_DN10799_c0_g1_i1	1	348	347	348	2.26	0	3	GACTGTTTAAACGGTGGCCGGTTGAAGAAGGAGAGGGAGGAAACGCAGAAAAGCGCAATGCGACTTTGCCGATTTACAATGATTGGATACATTTTTTTTATTGGTCGTTCATTTAATATTACATGTCAAAAACATAACCATTATTTTAAAAAGTTGAAATAAATGTACAGGATTTAATCAAATGCAGTAGACGACGCCGATTCCCACGATGAAATGTAAACCCCACACAAACCTCTCTAGAACCGAATTTGTCCCCTCAATTCAAACAAATTCGGATCTACAGGGTAGATGTAGAGCAAGAAAAGAACACAGCGGCGGCCTCCGCTCGGCCCGTTTAAACAGTCGTG
TRINITY_DN10812_c0_g1_i1	0	295	295	295	11.43	8	17	ACTGTTTAAACGGCGTGCGGTGGAACACTGGTGGAACGCTGGTGGAACACTGGTGGAACACTGGTGAAACACTGGTGAAACACTGGTGGAACGGTGCAGGAGAATGCTGCGGGGCTTCCGACCCAATGACGTTTTTCCAATGATATTCTCTTTAGATTCTTCAAGATTCTACAAGGATTTAATCATGGTTCTCCTAGGACCAAATATTCTTGATTTTCCTACGACGTCTTCATGATTCTTCTAAGAATTTCTAATGGAGAGCTTCTTCGTCACTCGGCCCGTTTAAACAGTCGTG
TRINITY_DN10814_c0_g1_i1	0	287	287	287	2.76	0	3	CGACTGTTTAAACGGGAGGGTGAGGCAGCGACTCGCCACACCCCGTCACGGTCACGGTCAAGGGAAGAGGCTGTCTAGGCAAGAGACCAACGCGCATATGGACCGAAAGGGTGAACATGAGGAGCGCCGCCACATCAGAACTGGAGTTGGCAGGTCAGTTGATCGAAAAACAGGTGCGGGATCAAACACGTTGTCACTTGTTGCCGCCCTTTCACGTTTATTCTATTTTTTTCGGAAAGCCCCGTGAGATATAGGCAACCCAACGGGAGTCCGTTTAAACAGTCGTG
TRINITY_DN10818_c0_g1_i1	1	201	200	201	8.51	1	11	CGACTGTTTAAACGGCGTGGTCACATCTTGCCCTAATAATCTTCTCCCAAATCAAATAGGATGCAAGAACATAACATGTGGATAAGCTCCATATCCACCCCCCAACCAAATCCTTTTTGCCCAAAAATGATATTAATTGATTTTAGCTAAATACATTGCAACCAAGAAATAAGATTCACTGATCCGTTTAAACAGTCGTG
TRINITY_DN10820_c0_g1_i1	0	239	239	240	4.57	1	6	GCAAGAAAAACTAAAAAATCACGAAAAGAAAGCAACGGAACAGACGCGAGACGGTTTCCCGCCTTCGTTTGAATTGATAATGTGCATTATGGGCATGGCCCAGATAAACGCTGGACTTTGACCCTCGCTGGCGGGGCCGCCGTGGGTACCGTGGGCACCGCTGGGGCAGGAGTCACTTATTCATGCGCATCAACACAGGTGGAGCGCAGAGCGGCGCTGGGCGGCCGTTTAAACAGTCG
TRINITY_DN10822_c0_g1_i1	2	341	339	341	8.73	1	12	GACTGTTTAAACGGGCGGGCCTTGCGCCACACTACCGCGTCCGCGCTCGCCAACAACAACAACATCAACAACACGCAAAGCGTACACGCTAAGAATTTATTCGAAAGTCTCCGTCGTATTTGCGACAGATTTGACGTCTTCGACGGAAAACTGCTGGAAGCCGTCGAAGCGTCGTCGAAGCCACGTCGATCTACGACGGTGGAAAAAATGTGTCGAAGTACGACGGCACTTCGACGGGTTTCCGTCGAACAGAATTCGACGGTGACTCGTTTTAACTAAATGGACCAAATTTTAGGTATTTGAACCCAATTTTGAACCACTTGCCGTTTAAACAGTCGT
TRINITY_DN10823_c0_g1_i1	1	302	301	302	4.68	3	5	GACTGTTTAAACGGATCCTCCTCGGAAACCGCTGTGGAAAATGGCAATGTGCTCGGCCTTTTGAAATGGTACTGAGCTTTCTCATGTATGGATAGGATGTATCTTTGCGCAGTGGGGATTGATCTCCTAATTTGTTGCATCTTTCCCCTTAATTTACTAATTTCATGCAGATGCTTCTAGAGTGAAGTTTGGAGTTGGATATCTGACTGACTGACTGACTGAGCTAGTGTTAGATTCTCATCCCTAAAGCTCGAGAATTTTTCTTGAAGCAGATTTTTTGTTCGCCGTTTAAACAGTCGTG
TRINITY_DN10831_c0_g1_i1	1	392	391	392	6.65	4	9	GACTGTTTAAACGGGCGGGAGGGAAACAAGTCGCACTCAAGTTCCAAAAATTTAACTTCAATCTAAAAACTCCAGGGCTAACGAAAGAAAAAAGCCACGAACAATTTAAGAAGGCACAGACAGAAAGATTTAAGCTCATTCCCACTTTTCCACTACGCCAAATTCAGCGAAATTCAGGATTTCATTTTGCCCTTAGGTCGATTCAGGCATTTTTTTTTAAGTTTCCTGAAAACACGTCCGCCATAAATCTCGCCGTCGTTTAACGTCCAGGCTCTCCCCAAGGCGCCCATTCGTAATATCGAGGAGAAAACTTTGAGATGTCGCGCTGAAACGTTCGAGCTGCACGCATGCACTCGCCAGTCGGGTCGCGTACGCCGTTTAAACAGTCGTG
TRINITY_DN10836_c0_g1_i1	2	218	216	218	3.6	2	5	GACTGTTTAAACGGCTCGCCTTATACGAGCTACCGCCCTGCCATGTCCTTGCAGCAATCATGGGCGAAAGAGGTTGGCTGGTACGGAACCAGAGTGCTTACAGCCTACAGAGGAGCTATGGCATGGACCATGTACATGTTTACAGCCAGGAGAAGGCCCGACACTTTGGTTTTAGTATTAATTGTGCGATCATGCGTGTGTCCCCGTTTAAACAGT
TRINITY_DN10845_c0_g1_i1	1	374	373	374	6.09	3	7	GACTGTTTAAACGGGATAGGGACAGAACAAGCAGGCGTGACTTTAACGGTCGTTCTTGTTAGGTCTGCGTTGTGGCTTTGTGCATGCATTTCATAGCTCAATTTACCTTTTGAACCGTATAGGTTTGCATTCCAACGTATATGTAAAGTCTGCATGAAGTAATTCAAGCATTTCCAGGACGATAACTGTCTATGTGAGAGCGCAGGTAAGTCAGCAACTAAGTCACATAACCTTTCCTTCTCGTGCACCACAACAAAACAATTTCTTGTCTTAATTTCCTTCTCTGTGTCAACAGCCTAAGCGTGTCTCTGTGCTGTTTCGAAACTACGTGCACTTCAAGTTGTCAGGGTGGGCCGCCGTTTAAACAGTCGTG
TRINITY_DN10857_c0_g1_i1	0	169	169	169	78.34	68	82	CACGACTGTTTAAACGGGAGCGTACGGTCACGGTCGCTCGCAGTAACATGTAGTGGTAACGCTCGTCGTGGTAGTCCTTCCATTTCTTCATAATTGCCCTAACCAAGGGAGGCGGGATGTCCTTTCCTTTCAGGTCGGCGGCGATTTCCCCGCCGTTTAAACAGTCGTG
TRINITY_DN10870_c0_g1_i1	0	220	220	220	4.44	3	6	TGTTTAAACGGTATGAACAGATTCGACTGGACAAAAATTTTGGTGGGGCTTAACGGTAGTCCAAAGGGCCAATTTGAAGCGCAATTTTTTTTTCGGACGGAATTGAAAATTGGGACTTTGTCAAACTGAAGATAAATGCGTTCCCTGCGCCGTCTCAAAATTCGAAGTCGAGATCTTGAACGGTGTGGACGGTACATCATAACCGATTTGAGTTTTCGGA
TRINITY_DN10871_c0_g1_i1	0	295	295	295	3.82	3	4	ACTGTTTAAACGGGTAGGCAACCCGCCGCACACGCCGCACTTTTTCTCGCTCTTGTCTCATATTTGTGGCTTAAAACCCCCCTTTCAGTTGGAATTTTTCAACGGGACTTTCTGGTCTGCTAGAGGAGGGTCCAACGATCGTATTCCAGTCGAGCAATTGTCGATATTGCACCTGACGCAAAATCTATAGGCCCTAAAAGTCCAAATTTCGGGAAATTTAACTAAGCAATGTTCAAAGCCGTTCACAGCCTAAACGGGGCACTTAAAATCTTGCCCGTCCGTTTAAACAGTCGTG
TRINITY_DN10872_c0_g1_i1	1	376	375	376	6.05	2	8	GACTGTTTAAACGGCAAAGAGGTGGGCCGCGTACGCAACGTTTATTAGCACGTTGATCTTGCGCAGGTGGCGAGCCATGCCCTGCATCGCCTCCTGTAAAGATTACGTAATTGGCGGGGATGTTTTCGCTGAGGTCGAATAATTTAATTTTAGCACTTTACGGAAGAAGTCAGCCCTTCATTTAGTGTAAAGCTTGATCATCTCTACAAACCTACACTACTCTCTGAGTCTGCATTGCATTTATGCTAAACGATAGCGAAACGCTTCACTCGGGTGACACTAGAAAACTTCTCCTGTCTGTCCTTGCTACTTATTCCTCTAAACGGTTGATCCAATCAAGCCCCTTACTCGTGTGATCCCGTTTAAACAGTCGTG
TRINITY_DN10885_c0_g1_i1	0	241	241	241	17.7	1	21	ACGACTGTTTAAACGGGCAACACGACCCACGCGGCAACGGCGCGGTGCAGTGGGCAACAACAACAAGTACCCCGCGGTGCTGCGGACTAACTACCAGCTCCAACCAACTACCAACACCAGCAAACAGGGAACAGGAGGGAGGGCGCAGACAGGAATACAACATGGTACAAGGCAAGGCAAGTGTGTGCTAAAGAGCGTGCACCTCACGCAGTGTCAAACTCCACTGCCGTTTAAACAGTCG
TRINITY_DN10886_c0_g1_i1	0	370	370	371	2.14	1	3	CACGACTGTTTAAACGGAAACCACAGACTCCCATGTCGAATCCCTTGTTTGATGATCTCTGCTCCAAACTCGAGCGGCTCCAAACCACAGACCCCTCCACGATAGCTCCACAGCAAGCGGAATGGAGTCGGAGTATTTACCTCAAAGCCATGAACCATAAAACCTACTCGACCGCCACCATGTCCCTGATTCTCAACAACCTATGGAAAACCCAAAACCCTTTCTCAATATCCCTCATTCCCCATCAGATCTTCAAAATATCATTTCAAGATATTAGGGACCTTAACCTGGTCCTGGACAATACCCCCTGGAAGATTAACCGCAAAACTCTCCTGCTGCTGGAGAGAATCGCGCCGTTTAAACAGTCGTG
TRINITY_DN10917_c0_g1_i1	478	543	65	543	1.98	1	2	GAGATGCAGTTGAGGCGTGGAAGAAAATTAAAGCTGAGCTTCCTTTGTCCGTTTAAACAGTCGTG
TRINITY_DN1092_c0_g1_i1	0	249	249	249	26.37	14	33	CACGACTGTTTAAACGGGAACACAACGGTGTAGCGTAACGCAGACAAAGGCCGCGGTGTTCAACATGCCCCGCTTTGCTGCGCTTTGCCCAGCAGCTTCCCCCGCCACGCAACAATGCACAGCCTTTCATTAATAATGTTGCTGCTGTGTATCGAGGGCGTTTCAAAAATCGTTTACGCTCCGCCGCCGCCTTCACTGAACGCCACCTTGCTCGCGTTCCGTTAGGGAGCGGCCGTTTAAACAGTCGTG
TRINITY_DN10930_c0_g1_i1	0	378	378	378	7.52	1	11	ACGACTGTTTAAACGGGATGACGGGGCGCTGTCATTCCGCAGGTGCTTTTCCGCGATCCTCTGTGCCTGCATGGCCGTATATCACCCGAACAAGTCGTGAAAAATGTGCTCTTTAAATTACTGTATGCTAATGTAGAAAAGGTGTGAGTGCCCGATACTTCGACTCATAGATGGAGCAAGGTAGAAACCGAGGCGCCAGGGGGGGAGGGGAAACAGGTCCAAGCATTCTTTTTTGGGGGCTTACGATGATGACATTGAAAAGATCAACCTGGCGGGTGTCGCGTTTTGGCGGGATATTGAATTAATCTAGCCAGCGAGTCTATCGTGGATGCTGGCCGCCGCAGCAGGCCGCAGGGGACGTGCCGTTTAAACAGTCGT
TRINITY_DN10931_c0_g1_i1	0	336	336	336	7.59	4	9	GACTGTTTAAACGGGAGAGGGAGAGAGAGTGTCACATCCAACTTCCCTGCGGCGGATAGTGACGCCTCGGTCATTACATGGCGACGCCAGCGCCATCTACGCGGTCGATTCCGAAAGCCCCTCCCGTCGGTCTGTCTCTCTCACACTTGCAGTCGGAAAGGGAGCCGACCGATCACATCTGGACTGTGATAAATACAGAGCCCACGGTTGATTTCCGACGCGCAGAACACAAAAGGGTTGGCCAGCATGATATCGTGGGTCGGCACCGCACATCTGGAATGCATTGATGATGTTCCAGCTTCCTAAGAGGCCGCCGCCGCCGTGTAAACAGTCGTG
TRINITY_DN10941_c0_g1_i1	1	302	301	302	4.45	2	6	CACGACTGTTTAAACGGGGGTGCAGAGCGGCAGTCGAGGCGCCTTGCGCTTGAGTTTGCCGTTTGCGCCGTCGAGGAATGACTTCCGAAAAGCGCTTGACCAGCACTCCAAGACACCGCACATTGAAGGGGTGGGCACTTCGGTCAAATAAAAGGGGTAAACAAAAAAGAAAATTCCTTGAATATTTCTTACTGGCGTAAAGTTAAAAGAGAGGGATCTGTTTAAATCTTTATTTAAACGTCAATTTTCTACTATTTCCGTTTGAGTAGCGGTCCTGAGTGCAGCCGTTTAAACAGTCGTG
TRINITY_DN10942_c0_g1_i1	0	391	391	391	2.26	0	3	ACGACTGTTTAAACGGACACGAGGCAGGCGGCCTCGGCGAGCACGCCGTTAGGTGCGCGAGCGGCATCTCACGCTGACGGGACTTGCAGAGCGGAGAAACGAACGGGCCGAGTAGCAGGTTGTCGAACACGACCTCAACGAGGCGAAATAGCAGCGAGCAGCCTTAAGCGCAACTGTAGTTGACGATTCGGAAGTTCCGAGTCCCCTGTCACGGCCAAGGTAGGCAACCCAATGTGCACCAAAGCATGTCGTTTAACTACCCACTAGGCGTCGAGTCCACAAAGCCTTCGGCAGGACCCCTCCACCTCCGTAACCCTCGTCACCCCCACACGCCTAACTTGGAACCGATAACTCGCGTTGGAATCGCCAAGGCCCCGTTTAAACAGTCGTG
TRINITY_DN10943_c0_g1_i1	2	356	354	356	5.72	3	10	GACTGTTTAAACGGGGATGGGAGGAATCGTGAGCGGTTGCATCGGCTTCGGTTGATTTTTCCAACGCGGAAGCGGCCCAGAGATCAATAATGTCCGAAGCAGCGGCCCGGCTTCCCTTATCGATTCCATGAGCTTCCCCTTCTCCGGAAGTGGCTTCTGCAGAGCAAGTTGTTCGATTCGGGCGTATTCTTGATCGTAACTTCGAACACCGCCAGCCATTTGGCACGAATCGGCTGTGTTAAAGTGGTAGAAGTCCGGAGACGTGGACTCGACCGGAGAACAACTCACGTAAGATTGACGGTTTCGCGTGTCGGAAAAGCTATCGGATTCGGTAATGCCGTTTAAACAGTCGTG
TRINITY_DN10946_c0_g1_i1	0	433	433	433	3.46	1	5	GGCGAATGTGTCGTTGTGATTGTTTTCAACAGTGCAGTAGCAAATCGAAAGATACGCTATCTGTAGAGGATGGGGAGGTAAGCTTACGACATTTTTAAGAATAGGCAATGTGCCTTGAGTCAGGGATTCATCTTGAGTAATAATTATTTCTAGGCTCATTTTGCTTGCGACCCAGACTCTTAGAGTGGTTGAGGGGAGAAAATAATGGGCATCACTGCTAAAAATGCTGCGTTGATTTCTGGGGACATGGAACTTTTCACGGAAAACAAATAATTAGTAAGTCCAACCCATTCGTTGGTTAGTTTTCACCCAAGAAAAGATATTTTTGTTCTAGTAACGAAAATATCGTTGGAAAAATGAAAATTTCGTCAGAGGAGCGGAAAGTTCCTTCCAGCAGTG…
TRINITY_DN10947_c0_g1_i1	0	287	287	287	10.34	8	14	CACGACTGTTTAAACGGGCGGCAACGCACAAAGCGTAGCGACAACTTAAAACTCCGCAGGCTCCATGCTGATCACGAGGAGTCTCTCCAAGTTTGTCCCTAAACAAGTTGTTTTTCTTCCAATTTGGACGGATTTTCTGTTTACCCTCCCAACTTGGCACGCTAATTGCAAGGAAAACGCCACAAAGCGCTTTGATTTACATAACAGTCCACGAAATCTTGGCCCGACCCGTCAACATCCAACACCAGCTGCCATAGATCCAGCGGGGATCCGTTTAAACAGTCGTG
TRINITY_DN10955_c0_g1_i1	0	501	501	502	2.28	1	4	GACTGTTTAAACGGCCAGCACCGTGAGTACAATCTGTAGGGTGAGGGCAAAGGAAGTATCCATAGGCCTATAGGGTAACACCCCGACTGTGCAGACCCTGCCAATAAACCAGACTATCTCCCATACAGTATCCGTTTCTCGCCCTTATCCACTCATAGTGCCAAACACTACAAGTGGTGACAGCGGTGGGAGTCCCTTTTTGGACGACAAGGTAGCGGGATCCAAATTTTTGTCCAGTGTGATGAAATTGAGAGAAGCCGTGTCCCGCTCTTCTAAACGCAAGCATTTCTTGCAATTGGCTGTGCAGGGCCGCGCAGGTCGTCGACTCAAGGCGTCTGCGTGTCCGATATCAACCCCGCGCTCATGGACAACCTCGAATTTATAAGGGGCCAAGCGTTC…
TRINITY_DN10966_c0_g1_i1	0	319	319	319	7.5	1	9	ACGACTGTTTAAACGGCACACTGGGGGGTACACTACGAGCACACTGTGGCGCACACTACGGGCAGCAGACTGCAGGTGCAGTGCTGGGCACACTGAGGGGCACACTTCGGACACACTGCGGGTTACACTACGGGCACACTGCAGGTACACTTCAGGGCACACTACTCGCACTCTGTGGGCACTATGCAGGGCAAACTGTGAGGCCGCCAACCCTGCTCATGAATGTCCAATGTCTCCCGCAAATCCCTCACTTATCTGCGCCACCACGTCTGGGGCCAGTGGACGCCCCGTCTCTCTCGCACCCGTTTAAACAGTCGTG
TRINITY_DN10968_c0_g1_i1	0	494	494	494	12.09	2	15	ACGACTGTTTAAACGGCCCCGATTGAGGGCGACGTTCTGTTGTTTCGTGCACACGCCATTCCGCTTCGTTTCTTTTGTTTCGTTTCGCTGTTTTCGTTTTTAATAAGTACCGACTCCTTGCCCGCGCCGTGGCCGCTGCAGTAAGCCACTGTTCATAAACCAGCAATTACTGCGCGGCAGGACTGTATTCAAGTGAAAACAAAATCGTGCTTCGTGATTGTTTTTTTCAGGCACTCCGACTTAGTCTTGTGGAATCATTTTCCTACAAAGTAAGGGGGAAAAGCACCTTTGTTGATTTTGCTTGATGTTTCGGAAACGCGAGTTGCGTTCACTGAACTAAGTCCTAGTGCCCAAGCTGTTAATCGCTTGAGCTTGAAATAGTCCAACGACGTGAGGAGT…
TRINITY_DN10979_c0_g1_i1	0	322	322	322	4.94	4	7	CACGACTGTTTAAACGGGGCGATTGTAACAGTAACTTTGCTGACCATCACGAACAAATTGACATCAAAACTGGTGGTGACACTACTCAGAATATCACGTACGTGTTCCCGCGAAATTGACGACCGTCACCGTCCTTTTACTAAAGCAGCGGATTTTTTTTGGTCAGCGTTTTTATAGGACCTGTGTGGAGTCTTGTGTGTGTGAGAGAGATAGAAGTGAGTGTGTGTCCTTGGCGTGCCGATCCAGGTGAGAGCGCAGAGAAGGCGAATTTTGTCAGGGAATGTGAGCAAAGCCCAAGAGCCTGGCCGTTTAAACAGTCGTG
TRINITY_DN10983_c0_g1_i1	1	314	313	314	11.13	8	14	GACTGTTTAAACGGGACAGGATTATCTGGGGAATCCGCGATAAAAAAGTCAAAGAGGTTCTGAGGTCGAGGCCGAAAGCCACTCGGAAAGAAACAATTGCCACCGTCAAAGCGGCAGAGCAGACAGCCAGAGAAAGAGGGGTAAAAGTCGACTCGATCCAAAGACCTCATGCTAGTCAACAAAGGCGGGGACATGACAATAGATTTCGGGGGCAGAAACCTCAGAATAACAACAGAAATAACCAAAGACAAAGTGCAAACAACAATCATAGGCAAAACGGTGGCAATAAACACGAGCCGTTTAAACAGTCGTG
TRINITY_DN10984_c0_g1_i1	2	387	385	388	5.52	4	8	GACTGTTTAAACGGTGCTATGGTCTCACGCCTTCAAATACTGATGGTATAAGGGTCAAAAATGTTCAAATTTTGGCGCTTGACGAACAGAAAAGTCTTATCTGTTTTTGTGACTACAAGACATAACCTGAATAAAAAATTTTTATCCTTTTTTTTACATGTTGGCATTTTACAACACCATTGTTTCTCACTTTTGTCAAGGACCTGATGTGAAACTCTCAACATGCACTAAAAGGGTTGGTTCGTCCCTTTCTGTCATGATCACTGAGACAAATGAGTCTGAGAAACAAAGTTGGCTGTTCGCAACATGTTCCCGACAGCGATACGACGGCAATCATGCACACCATGCACACGTACAGTGCAGCCGACCCGCCGTTTAAACAGTC
TRINITY_DN10993_c0_g1_i1	0	321	321	321	6.04	2	9	CGACTGTTTAAACGGCACGCCGCAGCTTAGCCTGACATCATCGCGCGGCAGTTTCGTGTTTGGAGTGCATTACGATCACGCGAGGGGACATGTTCCCGCACGGAAAAAAATGGACGAGATACTGTATTGCAATTGTCGGCTTAGCACCAATAGTATACGTGAACTCGTCTGTTTTCTCCGCGCAGTTGCTGCATTCTTAATTGCGCTGCCGCTGTGAGTCCGAGCACGTGACCTCGCGACTGGAGCCCCGCCTGGAGGGTATCTGGAGGGTACCTGGAGGGTAGGCAGCACCTTCGACACAGTCCCGTTTAAACAGTCGTG
TRINITY_DN11002_c0_g1_i1	2	425	423	425	7.35	4	9	GACTGTTTAAACGGCACAAAATCGCAACACGGACCAAAATCGCAAAAATCGTTGTACCAAAAATGTCCCATGGCAATTTGTGTGCACTATGATGCGTCTCATTTAGAAAGAACTTTTGGAAAAGATTCGCAAAATAAACAGGTAATGCAGCTCATATTATGTTTGCCCAAATGTCGTCTTGATTTACAAGGCAAACTCTCAGTAAGAAATCGAGGCTGACGGTTCGCGATGTTTCAGACAGTACTCACAATAATCATCCTGACTGTTGCCTGCGGTTTCCCGAGGTTCCATTGAGACAAAGCGCGCGACGCAACGGTGGGCAAAGCGGTGCCACCGCGTGGAACAGGCCGCTTCGAAACCAAAGGGGGCAGCAGGCGTGTTCCATTCCTTGCCGTCCAA…
TRINITY_DN11003_c0_g1_i1	0	476	476	476	2.84	1	5	ACGACTGTTTAAACGGGGAAGCCCAACACCTTTCAGCACGTACCAAATTTATTGGTGTCCCAAGCTGTTTGTGATCAATGTGCACACATAACCCAGAATGACTATTTTTGTACTGTATGTAAAACAAGGCAGCAAATTTTTCATGATCTAGCTGACAAGAACATCAATGTCATTAGTCAATTTATTGATTACCTGCAGTCGTTCGGTCCAAAGACTGAACTTCTCATCATAGCCCACAATGCCAAAAGTTTTGACGCTGTGTTTATTTTAAATCAGCTGATAGCACGCCGTCTCAAACCTGAATTAACACTGGCTGGGGCAAAAATCATCTGTATGAAAATTAAGACATGGACCTTCTTAGATAGCCTCATGTTCTTACCCATGCCGCTATCAGCTATG…
TRINITY_DN11030_c0_g1_i1	0	304	304	305	5.9	3	8	ACTGTTTAAACGGAGGAAGGGAAGAACGCATAGAGCATGGCAGCACCGATCCAATGAGGTCTACACCGCAAAAGTAGCACAAGACCACACTACTTGGTGGAATGTGTGACGGTGACGACATGACTGATGCTACAAAGGCACAGGTCAATATCCTACGACCCGCTTCGACCTCATTGAGTCGAAAAGTATTTTGACGAACTTACGTGTCTCTGCGCGGATGGAAGTCTCCCTTCTGCGAGGCACCATGCCCCTCTCCCATGATTGCATTCCGCCCGTTTGAATCGCGTGCGCCGTTTAAACAGTC
TRINITY_DN11031_c0_g1_i1	2	331	329	331	3.77	1	7	GACTGTTTAAACGGCGATGGGTATCGAGGCTCTCAAGTACATCAGCTATCCTGCTCAGGTAATTGCCAACAATAGCTAGCTACACAATTGTTGGGATGTGTGGACTTAGTCCCACATCAGAAACCAATAGTCTTGTGGAGATTCATATAGTTCAGGTGGTACCCACACACATTATCGAGGCCTTTTGGAGTGGGAAGGTGCGGTTTGCGTTCCACTTGGTCAAAAACAAAACTCCCTATCCATGGCCCAACGGTGACTAAAGGGAGCACAATATCGACAAGGGAAGCGTGGACTGAGCTAGGAAAGTGGACTCCGTTTAAACAGTCGTG
TRINITY_DN11033_c0_g1_i1	0	259	259	259	3.12	1	5	CGACTGTTTAAACGGCCAGCCACAAGTGCGGATTCGACTATCATCCCCGAAAAATGGCACGGCACCCGCTTTCTTAAATAGACGTTTCGAGAGGAACTAATCACTTTGAAATAGTCGTCATCCAGAGAGGAAGTCCAGGGTCCGAAACGAGGGACAGGGTGGCTTCCGCACCGCCGCGCCTGAATGCTTCCTCTTTACCCAACCAAGACGACTCAGTGGGCTAATGAGTGGTAATCACTCCCCCGTTTAAACAGTCGTG
TRINITY_DN11038_c0_g1_i1	1	312	311	312	5	3	7	GACTGTTTAAACGGCCGCGGGTCGATAGCGGACCATCTGTACGCAATCCAATCGTTCAAGCCTCTCCATTTGCTCGACCCAATAAGTCTCGATGTTTTTGTACCTATCCAAATTGGTGTTCTATCGCAGCATGCAGACTTACTGGGATCGAGGACTATATCTTAGGTCATAATCGCTTCTTGTACTGTTATGGTTTGGCTCCTGGCGTGGGTCCTTGGGAAGATATGTTGGAGTGCTGCCAACATGGCATTGTGTGCTTTGGTGTTGTACCCTTGGACACCGTGGTGCCAGGCTCCGTTTAAACAGTCGTG
TRINITY_DN11051_c0_g1_i1	0	273	273	273	5.9	3	8	GACTGTTTAAACGGGAGGGACGGGTCGTCGGTGGTGAGGACGGTGAGCCTGACCTGCTCGATCGGGGAGATCTCGTACTCGTCTTCTTCGGTCGGAGCGGCGGTCCTTCCGACCTCCATTGCGGCGTATTCTCCTATTGTCATTTGTTTGGATTGAATCAATGTGTGTTATAGCTCAATAGCTTGGTGAGGGTTTTATAGAGGAAGAGGTAGCACCAATGTCACATGTAATGTATGGAAAGCTACTTCCTACCCAACCGTTTAAACAGTCGTG
TRINITY_DN11057_c0_g1_i1	2	507	505	509	6.14	3	8	GACTGTTTAAACGGTAGCACAGGGTGCAGGATTTGAGTTGCCTCCAGATGGGAGTGACGCTGCAAGCATATTGCGGGAGCCCAGGGATTCCATCTCAGCAGGCCCTGTGGGTTTGAGACAGTCAATTAAATCCAGCGAATTTTTGTGTCCTTCAAGCATACGAATTTTTACCAATCATACATCTTAATCTAGCAAACGAGTCGGTAGTTTGAGAGAAACGCCTTTCATAGTTGCCCGTACTATTTTGTTTCGAGATTTTGAGACCGTGCTGTATTTGAAATTTCAGCTCCTGTAACAACCTCTTCGTTGTGACTGCGGAACCCAGGAGGATGACTCTCGGAATCATTTTGCAGAAACAGCCAAGTCCTGCTCGCTAGGCTGGCCTGTGTTGCTTCCCGC…
TRINITY_DN11059_c0_g1_i1	1	372	371	372	3.05	1	4	GACTGTTTAAACGGCCCGCCACCAGGTGGCGCTAGTATACTCCAAAAGAGCAATGTATGCGCCGAGAGCGGTCCATTTGCATATGAGGTGCTATTTCCGTCCCGTTAACGCGAGCTTTGACCAGCACTAAACTGGCAGCACGGCGCGAGGACCAAGCAAGACAAGCAGGCGTTGCAGCTTGCAGGTCCGACGGCCCGAGCACTAATTCTGGCCCAATAATTGTCTGTTTGTCTCTTAAGTGGGAATGGCGGAGTGAAATGTTCCGACCCAACAAACAATTTTTTCCCAATTGTTTTTTCCAGCCGCAAGCTAGCGAGGTGGAGCGGCTGCGAGTTCGTGGAAACTACGAACCCCCCGTTTAAACAGTCGTG
TRINITY_DN11066_c0_g1_i1	2	337	335	337	5.02	1	7	GACTGTTTAAACGGCCAAGTGCAGCGGGGGGCCGACAGTGGCTGCAACAATTTAGGAGTCCTACATGTAAACCCCTTCGGGAGGTAATAGAACTCTACAATAATCTACAGTTAATTTGACTGTAAGATGACTGGAATAAGAGTGCAGGTGTGACTGGAATTTGAGGCATTTGATTATCTGGTCGAAATTGTGAAAAAACACTGGATACACATCTGTGTTTTTTTGTTTTGTTTTGAGGTATTTTTTTTTGGGGGGGGCGACCCTTTTTGATCCGCGTAGCTTGTTCCATGCTGCAACGGTGCACCGTGCCGTACAGCTCCGTTTAAACAGTCGTG
TRINITY_DN11067_c1_g1_i1	0	214	214	214	12.4	10	15	CACGACTGTTTAAACGGGGGGTGCCCCGTCAATGCAATCATCTCGCGCCTGGTGGGTCCCAAGGTGCAGTCGCCCAAAACGACCAGATTTTTCCTTCAGTTTTTCCGCGTGTATTGGCCTTTCGCTGCTGGGGGCCGTCCCCGCGTCCACGGCGCTTTGGACGGCATCGCTCTCCCGCCCTCTGTGTGGTAGTGTGTGTGTGTGTGTGTGTGTG
TRINITY_DN11068_c0_g1_i1	0	266	266	266	11.1	1	14	CGACTGTTTAAACGGCAGCCCGCAGCAATGACTCACATTGAGCGATGGACGCAGACTGACTGACGCCGAGGAGGGCGGAAGGACGCCGCACGGGACCCACACGGAATAGAGGCACGGCCGCAGCCAACCACAAGCCTCGACTCTTCACCAGTAGGTACCCAGAGGAACGGCAGCCAATCGCAGGCCGCCTTGCGAAATGACCTCACAAGTCACGTGAGACCAGACGGCCAACCACGACCTCGTCCCTACCCGTTTAAACAGTCGTG
TRINITY_DN11071_c0_g1_i1	0	312	312	312	5.96	3	7	GACTGTTTAAACGGCAACAAGGGCATATCTCTATGGAAGTTCCTGCACAGATAAGCCTCTGTTGCCGAGGTACACGTCCTCTGTCGGGTGCTTCCTCACCTGCTCCGCGCCCACGCACCCCACGATGACCGTGCCGAAGTAGTCGCACAGCTCCTCCCGCTTGTAGCGCGACACCAGCGCCCCCCGCGGCAGCTTGGAGAACACCTTCTCGAAGAAGACGTCCAGGATGGTGTCCATGGCCATGGCGAGCGAGGTCTCCTCAGGTGGCCAGGATCAGGAGGGCAGCGATGAGGCCCCGTTTAAACAGTCGTG
TRINITY_DN11073_c0_g1_i1	2	298	296	298	3	2	4	GACTGTTTAAACGGCCCCGAGATATCACATTCACCATATTAATAACTAGTTCGGCTACAACAGAATACAACACCGAGCTAAACTGAGATTTCGTTTTGGTTTTCTTCTTTTTTGTTTGCGTCAGGGTCATTTTTGAGCCAGTGGGGATTGTACTTTAGTATATTCTACACAAAAATAACATCTGTTGCACAAGCGCACTTGCATAGAGTGCGAACCATGCACCTCAACACAACAGTCAAAATGATTGGCAATGGAAATAAGCGTAACTGGTTTGCGATACCGTTTAAACAGTCGTG
TRINITY_DN11080_c0_g1_i1	2	290	288	290	2.44	2	4	GACTGTTTAAACGGGTCGTCGCCGTGCTCCGCGCTCGCCGCGTTGACGGCTGCTGATTAGGGGTTCCCCTCTGATTCGGACTTGTCTTGCGCTGCCACGCTTGCCTCTGCCGATTCAGCAGCGGGGAAAAAGAAATAAAAAAGAAATAAAAAGGAACAAGGCGTACAGGAAAAACAAGGTGCATTGCCGCTGCACAAAGGTGCACGCGGCGCACGAGTCCCGCCAAAGGGCGTCGGCAGCTTTCGGCGCTCTCCACTCAGCCGCATGCGCGCCGTTTAAACAGTCGTG
TRINITY_DN11089_c0_g1_i1	0	242	242	242	11.92	1	14	ACGACTGTTTAAACGGGTCGCACTAGGCGGAACTGGTGCCGTGCTGCGCTGCAACCGAAATGACTCACTTATTTAATACCATCTCTCGTAGCTCATACCAACTATGGGGTCCGTTTCTCTCGATCAAAGTGCTCTCTTGGGACGGTAATTTTTTTTGGGGTATTTTTTTTCCTCAGCCGCAATTAACGATCCCCGCCGCGTGTGTGTGTAAAACGTGTTAGGTCGCCGTTTAAACAGTCGTG
TRINITY_DN1109_c0_g1_i1	0	201	201	201	4.36	1	5	ACGACTGTTTAAACGGGAAATATTCTTGTTGCAGGAGTTGCGCCGATTCTTTGCCGCCACGGAAACTCGGCGTGCCTTCGAGTACTCTTGTTGATGTGGCGAGGAGGGATTAGGATTACCACTGTGAAGATTCGCTTCCTGGAGAATAAAGTCCCTGTAACATTTGGAGCACAGGTCGTCCGTGGCCGTTTAAACAGTCGT
TRINITY_DN11093_c0_g1_i1	1	263	262	263	6.07	1	8	CGACTGTTTAAACGGCAGGCGCTCAAGGCCCGCACGTGTGTGTAAACAAAACCGACACCATGCCCACGCCTGACTTACCTCTAAATCGTGCTGCTTTCCCGACCCTTCTTCTGAGTTTGTGCTAATCCGCCATTAAAGATGGCCTTGGTCCGAGCCTTGGTCCCTCTTCTCGTTGCACCCAAGGTGTTGCGCCAAACACCACAGACAAGTTTCGAACCAATTCGATTTGTTTTGATTTGCAGTCACCGTTTAAACAGTCGTG
TRINITY_DN11094_c0_g1_i1	0	457	457	457	4.61	2	5	GACTGTTTAAACGGTGCAAATAAAGTTTTTAAATACCGCATTTTGGCAAAAAATCCTTTCCTCTCTCTTTTATGTTCTGGAATTTGATAAAGTGCCGTGGATTTATAATATCCCTAAATAAATAAGATATAGATGAAATATTAGGAGGCCTTGTAGAGAATTGGATCTAATTCATCTGTCATCTGGACTCCATGGTATCAGAAGGAATGGCGAGAATTCAGCGCATAACAGTTCCGCTCATTCTCTTCCTGTGCTTCCTATATTCTTCTTCTTCTTCGATTGCTTTCCAATCCGATGAGCTCATCCAAGAAGATGAGGATTTCGGCATCGTAGGTCGCCCTACCACGATTCGACGGAGATCCGATTCATCGTCTTCTTCGTCGGATTCGAATGCGATCC…
TRINITY_DN111_c0_g1_i1	0	240	240	240	28.27	17	34	CACGACTGTTTAAACGGGGGCATGCTGCCATAAGTCCCCCAGCCCCTCACCTACTGACTCCTCGTTGGGGTTTTTTTTTAGCATCAACATCCATGACAAGATCCATCCTGCAAATTACATTGTCGTATCAGCATCGCATACATACAGAAAAGCACAAGTAAGGGGGGATAAGTACTATACGAGAATTACTTACTTGGGTGTAAGATGTACAGCCACAATGGGGCCGTTTAAACAGTCGTG
TRINITY_DN111_c0_g2_i1	0	261	261	261	13.37	11	15	CACGACTGTTTAAACGGGGGCATGCTGCCATAAGTCCCCCAGCCCCTCACCTACTGACTCCTCGTTGGGGTTTTTTTTGTAGCATCAACATCCATGACAAGCTCCCTCCTGCCATCACAACATCCCTCCTGCAAATGACATTGTCGTATCAGCATCGCATACATACAGAAAAGCACAAGTAAGGGGGGATAAGTACTATACGAGAATTACTTACTTGGGTGTAAGATGTACAGCCACAATGGGGCCGTTTAAACAGTCGTG
TRINITY_DN11104_c0_g1_i1	2	261	259	261	2.18	1	5	GACTGTTTAAACGGGACCAATACCTACCCATGACCACATCACATGGGAAGGAGCAAGACAGATTAAAGAGCACCTTCCTCTGAAAATGGAGTTGAAATTTACAAATACGTGCTTTATAAGTCTTCCACTTTATGGACCACGTGGAGGAATATTGTGTTGGCTTCACTCAAGGTGTCAATGGACGGGTTTCAGACCGGCATGCTAATGATATCGGAATACCTAGAACATAGTTTTCAGATCCAGCCGCCGTTTAAACAGT
TRINITY_DN11110_c0_g1_i1	0	305	305	305	24.72	3	29	GACTGTTTAAACGGGGATGCTGGTAAATAGTTTCATGACCGATTTGGTGAAGTAGCTATTCATCTCATAAAAAGTTTGATCTTTGTTTGATTGCGACCAAAAGAAACTTAATATTTGCTGGCCCAGGATTACTATACTTCTTAAATAATGAAAGTGTGAGAAAATCAAGGTGAAAAGTTACGCATTTGTCATTACACTAAAGTAGTCGGGAATAACTTTTCAAAAGATTTATATTCAAAATATGACCCAGCTTGACCTTGTGAGAGACCCAAGCATGCGTTGAGTTTGGCCGTTTAAACAGTCGT
TRINITY_DN11119_c0_g1_i1	0	323	323	323	7.81	5	10	CACGACTGTTTAAACGGGGGGCATGATTATTTTTGTGCAAGGCGGTGCAAATATTTGACGACGCGGCGCGCGAGGCTCGGCGCGAGGCTAGGCGCAGACACGTGAGCGGTAGGTGCAAGAAGACGGCAGACAGACAGACAGACAGTGGGGCAGCCAGTGGAGCTAGTGATACTCAACTTCTGCAATTTTGGCAACAGCTGGCAGACTACCAATGTATTTACAGAGTTAAAATTTTCCAATTCTCTATGCAAAAATGTTTGCATTCTCTGACCTGATTTTTCGCCGACTTCCCCGACTTGTAACAAGCCGTTTAAACAGTCGTG
TRINITY_DN11120_c0_g1_i1	1	225	224	225	8.04	6	9	CACGACTGTTTAAACGGGCCAGAGGACCGTTGCTGGAGGCCAAAACTGTGGGCGTGGTCTGACCTCTGGAGTCGTTAAATAGTGCTGTATTCGAGTGTATGACCCCGTCAATGTATTCACCGCTGGATTGGTGCGGTCGAACGTTCGATTGAGCACTAATGGGCCACTCTGGAGGTGGAAACATGATCTGAGGTTTGGCCGCCGACACCGTTTAAACAGTCGTG
TRINITY_DN11132_c0_g1_i1	0	224	224	225	7.37	1	10	ACGACTGTTTAAACGGAGCAGTAAGCTCCCCGCCATTGTGCCGTGTATGAGAGTGCGCGCGTTGCCGCGTTGGTGCGGCGTAGGAAAAAATCGCTCTCTTTATGAAAAGTTTGTGTGCACTCCGAACACTGTGAGCTGCTTAATTGACTGTGGGCTGGAATACGCGGGGAAACGCGGCGAAACATTTCCCTTTCTCGAGAACCCTTTGGCCGTTTAAACAGTCG
TRINITY_DN11133_c0_g2_i1	0	389	389	389	38.24	26	50	CACGACTGTTTAAACGGGAGGTAGTGCTGTACCGTGTGCGGGTGATACACCATAATGTGATACCCAAACAGAGTAGCCAAGGCCTGCACTTCGGCGGGCGTGGCATGGCTGGACGCGCGGGACATAAAGGTAAAATATTTAGACCGAGAATAAATGCCGAGCTCTTGTTGGAGCACGGAACGGAAGCGGTGCCAATTGTTGGCAACGTGCTCAACAGCAAAACTACGCAGTGCAGGTGTGTACTGCGGGTCTGCATAGTCGAGCACAGCAACACTATGAAATAGACTATTGGCGTCGAGCGGAATTTCGAGCGTGACAATTGAGCCGTAATCGTAGTGCGGAGCTTCTGGCGGAGAAGCGATCAAAACGTGGCCGTTTAAACAGTCGTG
TRINITY_DN11147_c0_g1_i1	0	370	370	370	5.01	2	6	GACTGTTTAAACGGCGAGGTCGGGAAGGAGGGAGGAGGAACTCCAGTGGCTGAGGGGATGGTCTCGCCATGGGCAGCTTGGTTTGCCACGGAGAAGACATGGAAAAAAAAGATGAAGTTTTCCTTGTCTGTGTATTCTTGGAAAGAAGGAAGTAAAAGATGATGGTCCTGACAACGTGCGAAAGTGGGAAGAGGAAAAATAGGGAGTCTATACGTTGAGAGTCAGCGGTTTAGTTATATGGTGATTTAGTAAAAAAATGGTTTTCTTTCTAGTTAATGAAGGGTGGGGGTATTGGCTGATTGAAACAAAAAGTAAATTAGATTAATGGGTTTTGGCTCCAACGGACTCAGAATCCGTTTAAACAGTCGTG
TRINITY_DN1115_c0_g1_i1	1	365	364	366	4.12	1	6	CGACTGTTTAAACGGCGTAGAGGACTCTGACCTCGACGACCGTCAAGAACCCGCCGACCTTCAAGGTCTCGAGGATCTCGAAGACTTAAACGACCTTCAAAACTTTAAGGACCGTCCAAGACCCAAATGACCTCCAACATTTCGAGGACCTCCGAGACCTTCAGGACTCCGACGACCTCCAGGACCTCCAGGACCTCCAGGACCTAACCTAACCTCCACGCAAGCCCTCACGTCGGTGTAACTCACCTCTATACAGCGAGCTGGAGAAGCTGTTGACGGTGGTGGCGCTCTGGATGGAGTTGTGTCTGCGGCACTGCGCGCACCCCGTGGACGCGGTGGAGGCCCTGGGCCCGTTTAAACAGTC
TRINITY_DN1115_c0_g2_i1	2	373	371	374	3.1	1	5	GACTGTTTAAACGGCGTAGAGGACTCTGACCTCGACGACCGTCAAGAACCCGCCGACCTTCAAGGTCTCGAGGATCTCGAAGACTTAAACGACCTTCAAAACTTTAAGGACCGTCCAAGACCCAAATGACCTCCAACATTTCGAGGACCTCCGAGACCTTCAGGACTCCGACGACCTCCAGGACCTCCAGGACTTTGACAACCTAGAGGACCTCGAGAACCTCCACGCAAGCCCTCACGTCGGTGTAACTCACCTCTATACAGCGAGCTGGAGAAGCTGTTGACGGTGGTGGCGCTCTGGATGGAGTTGTGTCTGCGGCACTGCGCGCACCCCGTGGACGCGGTGGAGGCCCTGGGCCCGTTTAAACAGTC
TRINITY_DN11169_c0_g1_i1	0	396	396	397	6.74	1	8	ACGACTGTTTAAACGGCCAAGGGTATACACGCCTTTGAACACACACTCTTTCCCCTTTTGATCTGTGAAAACACAGAGACGGAAATCTGGAAGCGCAGCTTGCAACTTCCTTACTTCGTCAAGGCCACAGGGTAGAGCTGGGTCGATACCCGCCTTTTCACACAAGGCCTCTGCATCTCTGGTCTGAATTTGAGAGTTTTTTAGTTTGATGCGGAAAAGAACATCTTTGTTGTTTCCAGTCTTGGCTATGGCCACAGCGACGGCCCGTGTAAGGCACAAATTGTCGTGGGTGTTTGAGGGAGAGAAAGTATGCCTTTTATTCACTTCCCTCTCCAACCATTGGTCCATGGACTCGTTGGCAACCCTATGGACACGCCGCCCTCCGTTTAAACAGTC
TRINITY_DN11188_c0_g1_i1	299	424	125	424	1.76	0	2	CGTCGATCCCATCTCCTACTTCTTCCTCTGCTTCTTTTTCTTACAAATTGTGAAACCCTAATTCTCCATCGGCAACTCGCCTGAAAGATGATCGGCGAGAAAGGAAAATTACTGAGGAGGATGAG
TRINITY_DN11190_c1_g1_i1	4	225	221	226	3.51	1	5	CCCATCTTCGAGGTGGTTGTTGCCAAGCAAATGTTTCTTCCCGACTGCGAGGACTCCATACACCTCCACCTGAGGGAGGAGGGCCTCACCTTCCACATGTCAAAGGACAACCCGACCACCATAGCGAGCCACGTAGAGGAGTGTTTGGCCGACGCCTTTTCACAATTGGGAGGGAATATTCCCGAGGATTGGAACTCCCTATTCTGGATCACGCATCCGTT
TRINITY_DN11193_c0_g1_i1	0	300	300	300	20.97	14	28	CACGACTGTTTAAACGGGGCGAGATAGCGAGGAGCCCCTCAACCTGCAGACTGATTCCGCACATCGTTGGTCTCTCTCTCTCGCACCTGGGGCTGCCACGGTGTGGGGCCAAAGCCCGCCGCTCGGCTACCGCTGCGCTGATAAGGCTGAGCAGAGGCTCTTCCTCCAAGTTTTACACTTCACAAGAATGCCTGCGTGGCTGCTGCGGGGTCGCGCGAGGTCGGGCGGGATGGGATGCCATGAGTGCATGAGCGCCGCGGCTTATCACCGCACCACCACGCGGCCGTTTAAACAGTCGTG
TRINITY_DN11215_c0_g1_i1	260	404	144	404	1.99	1	2	TTACCACGAAAACCCAATTTAGCTTTAGGTGTGTTAATGGGCCTATTTGGGCTGGGTCTTTTTAAATTGTGCGATTATTTAGCTATTTTCTTCTATGTAACTATCTAACGCAAACATTGACTCAAATCCGTTTAAACAGTCGTG
TRINITY_DN11216_c0_g1_i1	1	245	244	246	4.49	1	5	CGACTGTTTAAACGGCTCGAACGATTGGTGAAGAAGAGGCTCGAAGATCGGAAAGTCGAGACGAAGCAGATCATGGTGGAGGAGATAAGGAAGGACGAGGAGATACGAAAGAATCTCGAAACCGAGGCCGACATTGCCGACGTGGACACGGACGATGAGCTGAACGAGGCGGAGGAGTACGAGGCGTGGAAGGCACGTGAGATTGCGAGGATCAAGAGGGACAGGGAGGACCGTTTAAACAGTC
TRINITY_DN11218_c0_g1_i1	0	366	366	366	2.9	1	3	ACGACTGTTTAAACGGCCCCTCGGGGAGGCGGACAAGCCGAAAAAGTGGCGGCGGAGGTCTTCCGCAGAGACATCATGCACTCCGTCCGCTCCGACCCACCGCAACTCGACCAACGGATCCCGTGGAGACAGACCTGTACCGCGCTCGGTCCGCGCCCGTCGAGTCTGTTTTGTTGCGAGGACGATACAAGTGGGTCAAGGATTATTTTATGTAGTACGCTAGTAGGTCAATGATAAGTCTGGGAAAATAAAATACAATTTTCTTTTGTATTGACCGTGTTTACAAACAAGCCCCTGAAAGAAGTTAAAATTGCTGCTCTTCTCGCTTCACAATTCGACTAACTACGTCCCCGTTTAAACAGTCGG
TRINITY_DN11224_c0_g1_i1	0	320	320	320	12.39	1	15	ACGACTGTTTAAACGGTGGCGCAAGCGTCGCGGTGTGACGACGGCGACGAGCGCCCAAAAACTTCTTTACCTGTCGTTGCCTCTGAAAACGGTCGGCGTGGTCGGTGAGGGTTTCCACGAGGAGACGCCGACGGGGAAAGGATAGCGTGGGTACGGACACGGCGCCTCGTAGAGACTGCAGCCGTGAGAAGGCGCTTAGATTAGCCACGCATCCAGCGGCATAATAAAATATGAGAACCTCGTGATAACACCTCGCAGCCTCCACAGTTTTTCTTAACCCTTTTCTCCCCTCGCTGCCGCAGGGCCGTTTAAACAGTCGT
TRINITY_DN1123_c0_g1_i1	0	265	265	265	14.96	11	17	GACTGTTTAAACGGCCGCGAGCAGGGCGGCAACTGCAACAGAGAGAAGGACAAAAACACATTATTTGTATTCTAGACTCTGACTTGGCTCAAGCACAAGAAAATAAAAAACAACAAAAACAACAACAAAACAAAACGATGGCATATTAGACTTAGGACGAATGGCTCTGTGTCAAGGGTACATAATTAATGCACTCATTTGCAGAACAACACTTTCTGGGCTGAATTATTAGCGAGGGGCCACCCACTCCGTTTAAACAGTCGTG
TRINITY_DN11237_c0_g1_i1	2	452	450	753	3.78	1	5	GACTGTTTAAACGGGAACCGAGTTTGCTCGCATGGAGATTTTGCTAGTCATGCATCATTTGGTCGTGAACTACGACTGGTTGGAGATGATACCGGATGAACCGATGACACGTGATCCCATGCCATATCCAGCAATGGGCCTTCCTATCAAACTTCGACCAAAGAAATTCTAGGTATGTACGCTTGATTATTTTGCGTATTCTGAAATTTTATGAGCAAAAAATGTTTATACTTCGTAGTGAATTGAATACAGGAGTCTGATTGGAAAAAATTTAGAAGAATACTGTAGCACGACAGAGGACTTGGCATGTGAAGAAGGAATGTAACGAGATTCTACTTATTATGCAAAATGATTGTAGCAAGATCCTAGATAGTCAAAATAAATGCAATACTCAATATT…
TRINITY_DN11248_c0_g1_i1	0	500	500	500	3.44	1	5	GACTGTTTAAACGGGACCGACAACTTCTGGACCGTCGAGGATTTCTGGACAATGCAGCCGATTAATGGGGGCTAATCGAGATAATCAATCAAGAATTAAACCCTAGCTAGCATCATGCATTATTATTATCTGCCAAATTTTTATTATGTAATAAATGGGAATGTGTAGCTTAATTGGTTTTGTGGCTCACACAACTTGGAACTAGTGTGCAACTATGGAGAGATCGATCCATCGATATGAATTATTATTGGTATTTTGGTAATTATTAACTTCTTTGAGTTGAGGGAGTCCATTTCTTATAGTACATTTTTTTTTTCCTGAAGTAGAGCTTAATTCGATTAACCTCACCAATTAATAAAACCCTAGCTAGCTAATTATAACTTCCTTGATTTGCTAAGG…
TRINITY_DN1127_c0_g1_i1	0	265	265	265	9.38	7	11	CACGACTGTTTTAAACGGGAGATAGAAACCAACTGACACAATAATTTTGAGACACACCAACGCGATTTTCATTTCTAGGCCCTACCATGTGACGTCACACTCCTCTTGCTAATCAGCGTGTGGGCTCTCTCCAGTAATGGAAGCACGCCGCGACCGCGAACATGAAAGCGTGCATCTGATGGACTTTCGCTCAGCAATCTGAACAACATTTCACGCACAACTATTCGATCTCGTGACTCACCTGTGCGCCGTTTAAACAGTCGTG
TRINITY_DN1127_c0_g2_i1	1	263	262	263	6.6	1	9	CGACTGTTTAAACGGGAGATGGAAACCAACTGACACAATAATTTTGAGACACACCAACGCGATTTTCATTTCTAGGCCCTACCATGTGACGTCACACTCCTCTTGCTAATCAGCGTGTGGGCTCTCTCCAGTAATGGAAGCACGCCGCGACCGCGAACATGAAAGCGTGCATCTGATGGACTTTCGCTCAGCAATCTGAACAACATTTCACGCACAACTATTCGATCTCGTGACTCACCTGTGCGCCGTTTAAACAGTCGTG
TRINITY_DN11271_c0_g1_i1	0	390	390	390	3.58	2	6	CACGACTGTTTAAACGGGCAGGAACCTACAAATTACAGATAATCAGAGAACATGATGTTCACTGGAAGGGAAAGGAAAAAGATAGCACTTTGAAAAAGAAACTATTGCACATAGCATTACTTGCATTCCATTCATAATCCCAGGACTAAGGCTCCCAAACTGGAGGTTAATTGGCTTGGATGAATCCCCTGAAAAAACACCATAGAAGAACAATGAGAACAGGATTGCATAGTAACTCCAATAAAAATCAAAGTCCATCACTACAACCAACCTTTCGGTGGTGTAGATGACACGGTGGAATCCAAAGAAACAGCAGAAGGCTGGGAAGAACTAGATGAAGGAGCCTTAGGAACTGCTCTCGAAGGCCTCTGAACCGTTTAAACAGTCGTG
TRINITY_DN11272_c0_g1_i1	3	324	321	324	22.8	2	26	CACGACTGTTTAAACGGCTCGCCGCTGGTCTTGTTGCGGAGGTTCATGTTCACTCACTTAACACTGTAGCACTGTGACACTGTAGCACTGTAGCACAAACACTTATCACTGATCACTGTATCCAAATTATTGAAGCGCAAGTGGGAGCCCCGCAGTTGGGCGCCAAATGTAAGGTTGCAGGTTTCGGCTCCACTGCTTCGCTTCAATGATAGGCGTGATTTGATGAATTGGGTTTATTCAGATATCCAAACAGGGCACTGGCACTAACATTCAGTTCACTTATAGTACACGCTTAACGCCGTGGTCCCGTTTAAACAGTCG
TRINITY_DN11274_c0_g1_i1	1	208	207	208	4.74	3	5	GACTGTTTAAACGGCCATCCGAGGCTACGAGTACCGCAGCTACATCATCTGCCCTTCGGAGCCCAACCAGGCCATCAAAGTCTCTGTGAGTGTCCTCCAACTACACGTCCTGGTCCGTGTGCGCGAGCTGGTTCTTACTCTCGTGTGTCTCTACAGAAAACGGACAAGCGCACGGTGTGGTTCGTGTACTCCGTTTAAACAGTCGTG
TRINITY_DN11275_c0_g1_i1	0	480	480	480	4.67	1	7	ACTGTATTGCAGTATTCTAGTAGTTCAAATTCGTATAACAGTGAACTTATGTGTCACGGCTGGAGTAGAAATGAACGAGGTGAGAGTTCTTTAATGAACAGAAGTAATTTTCCTACCTCTTCTTGATTTCTGTACACATGGTTAAGAAAGCTTGCTCTACGTTGATTGCATCCTTCGCACTAGTCTCAAGAAACGGGATGCCAAGCTCTTCTGCAAATGCCTGCAGTACATCATATATTCAGATGTAAGAGTGAGCACAAGATGAAGTTGTAATCTACTATTTGTAAACGCTGTTGATCTCCATGCCTCAGTCCAGGTATTCATACAACGCATCTCCATTCCCCAATCAAGGTATTCATATATTATATCTCCGTGCCCAAAAAAAGGTATTCATGGAAA…
TRINITY_DN11291_c0_g1_i1	0	338	338	338	3.88	3	6	CAGCCAGGACTAAGGAAAGGCTGTGAAGTTCAGAGACGTCAAATGTTAGTAGTGAGTATCATGTCCCGCCAATGGATTCCTCCTTTGCTGAACAATCCAATCGGTGGGGCCATACTTAAATGCGTAGTGGAAATATTGTCCAGAGTTTGGTCCGCCGACTTCTGGCCCGCTGTGGCGCGGCTGCTGGGCCTGGGAGGTCCTCCTCTTGGACGTCCTCGTGGAGGTCCCCTCGGATAGATAAGTTGGTGATTTTTTTTCTCCTCCCGTGATCCTTATCGTGCGGCGCAGCCATGCCGAGTGCTTTTCGTTTTTCGTGAGCGGCCGTTTAAACAGTCGTG
TRINITY_DN11297_c0_g1_i1	0	341	341	341	9.11	5	12	CACGACTGTTTAAACGGGTACCCCTGGGTGGGGAGCCGAGGAGCGCAGAAATGCCTGTTACTCGCTGTAAGCCCCCCGAGTGTGGTGTAACGCTAAAACGACGTATAAAAACGGAGGCCCGCCGAGTCCCGCGCCACTCTGTGCTGTGCGGTCAGTGCTACGGTGCTGCAGAATCTCGACATGCGTGTGCTCGTGGTAAGTCAGCACGCCGACGTCGCGGCCTCCTGTGGACTACTGTGGACTAACCCCTCCGCCCCAAAGTGCCCCAAAGTGTCGAAAAGTGAAATCAGTGCGACAGTGAAGTGTGCCCCAAGACTCGCTGAGCCGTTTAAACAGTCGTG
TRINITY_DN11306_c0_g1_i1	2	332	330	332	7.27	3	10	GACTGTTTAAACGGCACGATACCTCAGGAGCTTGGCAACTTAGCTTCTCTGAATATTCTCTTGGATCTCAGCAGTAATTTGCTCTCTGGGCGGATCCCTTCTAATTTGGCCAAGCTGACATTTCTCCAGAAGTTCAATGTTTCGCACAATGATCTGTCCGGTGAGATTCCTCGGGGGTTTTCTGGCATGTTCAGTCTAGACTCGGCCGACTTTTCTTACAACAACCTAACCGGGGCGATTCCGGTAGGTAATGTGTTCAAGAATGCCCCTCTAGATAACTTCATTGGGAACTTACGGCTCTGTGGTAACATTACCGTTTAAACAGTCGTG
TRINITY_DN11313_c0_g1_i1	1	281	280	281	3.33	1	5	GACTGTTTAAACGGGGCACGGGGGCCGTGGAGCCGCGGTGTCGGCGATTAACTAAGTTTTACAGCGGACCGACAGCACACTGCGAGCGCGTGTCCGCGAGCCCGCGTCATGATGAGTCCTCGAGGTCCACGAAGGCGCGCTATTCAAAAGGTTGCCGTCTTTATAGTTTTCTTGGCTGAATTTTCTGCAGTGGAGGCAGGGGACAAGGACCTCATCTTTCACGGCGTCGCGGCAAGTGAGGATCATATCCTGTCATGAAACGGCCGTTTAAACAGTCGTG
TRINITY_DN11317_c0_g1_i1	2	308	306	308	5.75	3	7	GACTGTTTAAACGGCTGGCAAGGGCCGAGGGCCTCGAGGCCAAGGCAATTGGTTGGCACTGGCCAGTGGCCGAAGCCGAAGCCGAACGAAATCGGCCCTGGGGCCCCGTTTCCATATCGCTAATAAGTAAGAAATTAAGTGACAGTTACACAAACAAGTCGAATCAGGCTGGTTCAAGCGAAGGACTCAAATCTTTTTTTACGTACCATAGTAAACACATTTGACTTAGGATCTACGTGTAACCCTTTTGCCTGTACCGTGTACTATGTGTTGCAAAAGAAGTGGCACTCCGTTTAAACAGTCGTG
TRINITY_DN11318_c0_g1_i1	2	339	337	339	3.89	1	7	GACTGTTTAAACGGGGTTCGCGTTCTCGAGCTCTTGCATCCATTTGTAAATCTGGAATCGCGGGAACGGAAATCAACTCCCACCGCGGCGAAAAGGCCGAAACTACGCGACATTCCGCGTTGCGTTCACCCAACGCCAACGGGGGAAGTACCTCCTCGATGTGGTAGTATCTGGTCCAGCCGAAGGGCTCATCTGTCCTGCTGCGTTGTTTCGGTTTCTGCTGCTCCACCAAACTGGGACAGTCGCAAGCAAGAAATAGAACAACCTTCAATATCAATGCGCGGTGGACAGTCGGACACTGTTACAGTACCTGTGCACGTCCGTTTAAACAGTCGTG
TRINITY_DN11328_c0_g1_i1	0	302	302	302	29.28	1	40	ACGACTGTTTAAACGGCGAGCACGGAGCGCCGCAAGCAGGGCCTGATCTAGGATTCGATCAGAAAGACACGTGCACTCCAAGGAGGAGGATGGAAAGGGGAGGCAAAGGAGACCAGCGCACCCCAAATCACATTTTCTGCTTACTTTGCGTTCATTCAAAGCGAGTTTTCCTCCCAACGCTAATTCGCGAGGATGCTCCGTCTTTCTATCTCCCCGTAGGAGAGTGGGAAAAAAAGCTCTTCCAGTCCAGCCCCGCGGCCAAGTCCCCCCCAGACACCCCACTTGGCCGTTTAAACAGTCGT
TRINITY_DN11332_c0_g1_i1	0	346	346	346	4.85	1	6	ACGACTGTTTAAACGGCGGGGAGTGGGGGGCAAAGTCGGTTGTTTGGCACCACATGACGACGCGCTGCCCTGACAAGTTAAGCCTCTTTCAGGGGGCACCCTCCCGTCGGGAAGTTGCAAAGCGACGGGCGGAGTGGCGACATAACGCAAGCAGTGGCGTCTCATCACACCTCCAAAAGAACAAAACTGAAAAAAAAGGCGTTGTAAGAGGGGGTTATGGGCCATGGATCGATCCCCAACGGAACGTCACTGCTATAAACCCCGACATCAGAGGGAGAAGGAGCAAAAGAGAGAACAAAAACATAAAAATGTCTTGGCGTCGCTAACTACCGTTTAAACAGTCGTG
TRINITY_DN11336_c0_g1_i1	1	268	267	268	6.54	1	9	CGACTGTTTAAACGGGCGGACTGCTGGCGAGACTCTCGGCCTTCTTCGGCCCTCTACTCGGGGGGCAGGGACGAAAGTGGCCGACGCTCTGTCTCGCGGGTGGCTGGGAATAAGCACAGTGTTCCTCAAGTCGATACGTCGGCTCTCTAAGGACAAGGGTGAAACCGTGGGTCGTGCTCACTGTGTTCAGATTGGCTTCTAAAAATTAATTCAAAATTACAATTAAAACTTGGATTTTGTTGATTTTTTTTGCCGTTTAAACAGTCG
TRINITY_DN11337_c0_g1_i1	0	391	391	393	3.84	1	7	GACTGTTTAAACGGCCGCAATTTATCGATGCGGAGGGCCCACCGTCAGGCATGGAGAAAACTCGTCGGATTTCCACTGAAAGTAGAAAGGCAGTTTTCTCTCGCTTTGGCTTTGGCTCGGCGCTGTCACGTGACCGCGGGGGGAGGCTGGCGGAGTGGGGGTTGGCAGGGATATGAATGGATGGCTTGTTGCTCCCCTCCAGCCTGCCAACTCTGCCACGGGGGAAAAAACGGGGTACTTTAGAGCTTCTCAATGCGTCTGCGAAAACTTCCTCCGACTCCCGCAGAGAAGCATCTGGGAAATTGTGCTGTCGACTTTAGACGGTTTGGCGGAACCGCGCGGCGCGTGCCCCGACGCACGTGGCACGTGCTAACGCCCCGTTTAAACAGTC
TRINITY_DN11340_c0_g1_i1	1	250	249	250	2.91	2	4	GACTGTTTAAACGGCTGGGCGCGGCGCACAGTGCGCCTTGGCGGCCAAAAGTCTGGCATGCTTTGTTTTCGAAAGTGCTTCAATCAAGCGAATGACCCCATCAATAGGCTGCTTGGTCTTGGAGCAATCCGTCGGTGGGGTCAAACACTCGATTTGAGCACCATTCAACGCCTCACGCTCTGGCGTCCTGCGTCGCGTCCTCGGTGGCCTGCCCTGCTTGGCGATTCGGACCCCGTTTAAACAGTCGTG
TRINITY_DN11345_c0_g1_i1	1	324	323	325	5.07	4	6	GACTGTTTAAACGGGGCATTGGAATTTTATAAATTTCACTCATTCTTATGAGAAGTCAGTGTATTTCATAATACGACATAATTCACTACAATTCTTGTAGTATGGTACAAAAATAAAAATTGCATTTAGAGTCAAAAATTTCAAAAATAAACTTGATCTCAACTAAGAAGTCAGCTTAGAAGCATGCTCGTTCTTATGACTTCGGCCAGCGATTGTTCTCCACTGCCGCCTGCGAATCTAAAATGCAAATCTGGGTTATCATGCAGGACTTCCCCGCTTCCTTCTCCCTGCTGTAGGACGTCGTGGTGGCCGTTTAAACAGTC
TRINITY_DN11350_c0_g1_i1	1	409	408	409	8.02	3	10	CGACTGTTTAAACGGCGATGGACCCGCGATGGATCCGAGAGAGCCCACGCCGACGACGACATTTACAAACTGGGCATAACCATCTGCCTGGCAGAGTCCATTCATTTGTTGCTTTGTTTTTATGCTAGACGCTGATTCGTTGTTGTGTATGTGTGTGTGTTTCAGGTGGGTGTTGGCGAGCGTGCGGTACATTTTCGGCTCCAACGGAACGGCGCATGAAACTTCCTTAAAGACCATTGGTGACTGCGAGGTAAATCTCCATAACGGCTCTCAGGCAATATTTCTTTGGGATACTCATGAATGGAGTTCCTGAAGGGCCTGCTTTCCCGAGCCATTCCCAAAACGTTTCGCTAGGTTGACGTCATGTTTCTTCAAGGTTTCTGCTGCGTACCCGTTTAA…
TRINITY_DN11356_c0_g1_i1	1	391	390	391	4.22	2	6	GACTGTTTAAACGGCGCGGGGATCCAGCGCACACCTCTTCTTCGCCTTCTCGGAAAAATAAAATGAGAAAAGAAGATCGGAACGCGGGTTCAATGATCCACCTTGACGCGCGTCGTGTGTGAATATCGCGGGCCGACGGATGCTACAATGCCGTGATGCTTGGCCTGTGCGATTAATCGATAGATGGTGATTAATCGACAATAAATTGACATGAATAGTCAACTAATCGCGACGCTTCGTCGATTGAATTACACGAATTTTTGAATACGTAGATTAATGTCGATTATTCGATAAATTATGGTGTTAAACCTATTCTTGCCGATTAATCGACTTTAATCGACTAATCCCTCAGGTCTAGCTAGAACGCGTCGAACCGTTTAAACAGTCGTG
TRINITY_DN11366_c0_g1_i1	0	259	259	260	12.03	1	18	ACGACTGTTTAAACGGAGCGGAAATCTGGCAACTATGAGATGCTAATGACATGGGAAACCGCGGTGTTTCGAGTCTGTTTTCGGTGTTTCGAGTCTGTTTTATTTCATTTTCGCACATTCTCCTGGTACGACTGGCTGCTAATCAACAATTATTGCTGAGGTATGTATGTGTAAACAATTTCCCTAAGTTTGCTGTGGTACTAGAGGAGTTTCCTCTTAGTTGTGGAACCAAACAGTCGACACGCCGTTTAAACAGTCG
TRINITY_DN1138_c0_g1_i1	0	226	226	227	9.02	6	10	CACGACTGTTTAAACGGTGTGCTACAACGTGTACGGGGAGTTCGAGGACAAGGAGCTCTACGTGAAGGCGTTTGGGGACGAGGAGAAGAGGGAGAGGTTCTTGCGGTGGAGGATTCAGTTCTTGGAGAAGGGGATCAGGCAGCAGCTCGACTTCACTCCCGGCGCTGTTTCCACTATGGTGCAGGTTAATGATCTCAAGAATTTGTTGGGTCCCGTTTAAACAGTC
TRINITY_DN1138_c0_g2_i1	326	385	59	386	0.98	0	1	TTTCCACTATGGTGCAGGTTAATGATCTCAAGAATTTGTTGGGTCCCGTTTAAACAGTC
TRINITY_DN11382_c0_g1_i1	2	496	494	496	2.93	1	4	GACTGTTTAAACGGAGGTAACCTTATCCTTAAAGTTCTTGATTTGGTGGGTCTTACCTGCTTAAGGTTTGAAGTTCGGTGGCTATTTCATCCAATTCGATCAGGTGGCTATAATTCGCAGCTAAAGATCATTCTTTTATCCTTTTATCGGATTTCTACGGGTGATAATTGAGCTTATTTCATAAATTATGGTACAATATGGGTATTCATCTAAATATCAAGTCTTGATAAAATCATGGATTTTTTTTAATCAGAAAATATCAACAGTGATCTAGTGCAAAATGTGCAATTTTTATCATGTCCTTTGTTTAATTTAGATTATTTACTGAAATATATATGCAGAACTAGACAAACTATTGGAGGATGCACCCATGCCATTCATAATGCAACACGCAATTAA…
TRINITY_DN11385_c0_g1_i1	1	218	217	219	3.97	3	5	GACTGTTTAAACGGGACCATGAATTTTTGTTTCTCTCTTCGATTGCTCTCTTGTTCTTTGAATTGAGTTTCCGTACGGATTATTATGAGCTGCTCAGCTTAGTGCTTATAAAAGGCAGACCGTCCATAATCTATGTTGATTGATTTGTTGACATTATTTGAGCTGACCCGTGTTAAGTTTTACCATAATCCACAAAACTCTCTCCGTTTAAACAGTC
TRINITY_DN11393_c0_g1_i1	0	439	439	439	8.47	4	11	CGACTGTTTAAACGGACACGTCGATGTAGATCCACGATGACAAGGGCATGATTGGCTCGGGTCCTTGGACCGACAATCCTGGTACGTTCCAACCCATGCTGATCTCGTTGACAAATAATATCACAGTAAATTTACGTCTTTAGCTTACACAATTAATTAATGACTATGCCCTCTGGAAATAATGATCTTGCTTCAGAGGCTGTGATTACATCCGACCAACAACATATTTCCTGCCAGTGCAATGAGAGCACTCATCGACTGTGCAAAGTCACAAAATGATTCGCTTCGCCAACGCCAAAGTGAAAACAGTCTTTGCGATAACTGAGAGGCCGAACTGGGTCATGCCGTTAAACGACAGAACCTCTACACCACGTGACTCCTGCTACTAATGCCATCAGC…
TRINITY_DN11395_c0_g1_i1	1	209	208	209	4.05	4	6	GACTGTTTAAACGGCAGAGAATGAAAACACCGCTTTCAAATTATTCTCACAAAACCCCATACTCTTACAATTCTGCCCTCATGGACCGCCCGAAATTACACGCTCTGCCACTGGGTCCCACAACTGTAGCCAATCGGGGTTCAGAGCCGTTGCACCCATTTGACCGCGGGGACTTAAACCGATGGGCAGTTCCGTTTAAACAGTCGTG
TRINITY_DN11397_c0_g1_i1	0	321	321	321	3.49	2	4	ACGGTCGCCGCCTGGAAAATGTCCGTCCCGCCTGGAAATAGTAAAAAGCACCTGGGAATCCCTGGAGCTTCTTTTGCCGTGAACTACGTGTGAAATGTTTAATACGAATCCGAACGTAAAATAGCTCAAATTCGTGTAACATTTTGTACAAATTTGCATTGAAAGCTTGCCTACTTTAAATCGTGTGAGACCTTGTACAAACCTTGTTGAAAAGCATTCAGTGTGCAGGGTGCAGGCCTGAATTTGGAGCGCACTTGCAATGTTCTCTGTAACTTTCAAAAAGGTCATTCAAAATTCTGAAGTGCCGTTTAAACAGTCGTG
TRINITY_DN11423_c0_g1_i1	2	318	316	318	3.67	2	5	GACTGTTTAAACGGCCAAATCGAACGACCATGTCGACACCAGGGCGATCTCGGAACAACTCCAACACAGCCGACCTCCGACCCCAATTACCACGTCTGCCACACCACCGTCGAGAGTCGACCATCACCTTGTCATCATCCAGAGTCAGTCTCGTCATCGTCGGTGAACCAGGCCCGAATTCGCCCGGACAACAATCTAGGCCATTAAAGAATGCGCACCAGCAAGAGGGACCGAGGACCGGAACAACGAGTTAGTTAGTCCACAAACTCGGTCGAATCCATAGACTGGCCGGAACAGCACCGTTTAAACAGTCGTG
TRINITY_DN11427_c0_g1_i1	0	226	226	226	5.78	2	7	ACGACTGTTTAAACGGCACGGCCGCACAGAGTCGCCGCGGAGGTACCGACGCGACTACGCTGCCCACAACGGCCAGCCAAATCACACTTTTATGCCATCATTTTGTGATTTACCGCCTTAAAGTTACGGTCCTTTACCTTATGTTAAAAGAAAACTAGTAAATAAAAAAACTAGCAGCAAAGTGACATAATAGGCAAAGGGGTACAACCCCGTTTAAACAGTCGTG
TRINITY_DN11428_c0_g1_i1	0	434	434	434	9.96	3	17	GACTGTTTAAACGGCGCGAGGCGGGGGCGGTGTGTATCGGGGCCCGAGCGGCGATGGAATAGTGGGCGGAGCGGAGGCTGAGGGAGACTCTATCACACACTAAATTATTACGTACACAATTTTTGTACGAAGTCTCAGACAATTTGGCGTATGCGATATTTTCGTACAAATTTGTACGAAATTTCGCATAAATTTGTGCGAAGTTTTAGTTATATTTTTCGCAAATCGTGAGAGGCTTCGTAAAAATTGTGCAAAAACACTTTAGTGCGTGCAGCAGGTCCAAGAACACCGAGTCAAGCAGGGAGCAGGGGTCCAGGGCCCCAGGACCAGCATTTTCAAAACCATGCCGTATGCGAGACTGCATACAAAGCACACCAGGTCTAAGAGCAGCTCCGAGAC…
TRINITY_DN1143_c0_g1_i1	0	342	342	342	11.99	1	16	CGACTGTTTAAACGGAGGCGCACAATTATTGCGTGCGTTGTCGGCATGAAAGCCAGGCAAAGGGCCTAACTTTGCACCTGTTGAGGTAGAAACCTGCATGCAAGTGGAACATTGACAAGGTATATACAAATCGATTTGTCCTAAGAGAAAGATCGAAACATGCCTGGAAATCCTATGAAATTACGATTCTCTTCTTACAAAGGGCGGATCGAAATCTGCACGGAAGTCAAACTGTTCAAAGCATTTTAGTTGCCATATCTCTCTATGTTCTGAAACAGTTCCGCTGCGAACGTGTTAATCAGACCGCTTGAGCCGTCTCGGACAGCCGTTTAAACAGTCGTG
TRINITY_DN11433_c0_g1_i1	0	194	194	194	30.77	3	34	ACGACTGTTTAAACGGAGGAGTACAACGGGTGTAATGTTGGGTGGGTCTCCTGCTAGAAGAGGGAGAAGTGCTGCTCTGCCTATTTTTAGACCCCATTCTCCTGAAATACCGTCACCCAAGCGAGGGAGGTTTGCTACAAGACCCTCAACCCCTGAGGTGTCGTCCCCTAGAAGGGGCCGTTTAAACAGTCGTG
TRINITY_DN11438_c0_g1_i1	0	325	325	325	8.34	1	11	ACGACTGTTTAAACGGCCAAGTCACGTTCACGTTACGTTCATACGCATGTGACACGATATATTCTAAAGAGCGTGACGCAAGTCACATTCTATGGATCGTGATGACACATTCGTTGATGATCAGTGAAATTTCTGTGGGCATCATATTCATTCTTCCATTGACTGCACACAGTACTGGAGTGCTTATCGCCCGACAACGTCAAGACCATGGCGGCCAACATCTCCAACGGCAAGCTGTGTAAAACCTGCAGCGAGCCCGCCAAGCACGTCTCCAGCTACCGTAAGTACACAGCGTACTCGCCACGCGCCCGTTTAAACAGTCGTG
TRINITY_DN11441_c0_g1_i1	2	52	50	439	2.82	2	3	GACTGTTTAAACGGGTAGATGGCCGCTAGCGTGTCCAGCAGGTCCTGGTC
TRINITY_DN11449_c0_g1_i1	0	429	429	429	8.4	5	11	CACGACTGTTTAAACGGGTGTAAAGGGGTGCGGCGGAGCGGGCGAGAAGTGAAGGGGATTATCTTCGCGTCTTTATCGAGAACCGCGAGAATCGGCTCTGCTTTCACGCCTCGCGCATTTCCATCCGCGTTCCACTTCGGCTCTAATGCCTGGTCACATCGGACATAGCAGCGTTAGCTTATATTTGTAGGGAATGCCGTGGCAGATACGCCGTTGTGTCCGATGGCATTCGAATTAGGGAGGAAAGTATGTTATTCGAGTGCGTCTCTGAACCTGTAACAGTGCTCTGTTACTGTAATGTCGCGACTGGCAGGCCTCCTCACGTGTCCAGGACTTTTCCCTCGCAAATCGGCTACTTGCAGCCTACGAGCCCAGTTACCCCCTCCCCTTCTTGGGCCC…
TRINITY_DN1145_c0_g1_i1	2	253	251	253	10.58	7	13	GACTGTTTAAACGGGGGAGGCGCGAGGGAAACCGTCCGAGACACGACATCACCAAGGCAATGAGCCCAACTTGTATTGAGGCCGTATTCCCACAAAAGGAGGGTCGGGCTGGCCGACAGGGCCGACAGGGCTGCCCAAACTTTTTCAATGGGAATTGGCGGCGGAAAGGAGGGAAAAAGGAGCATTCATGCGCTCTCGTCGCCGAGGAAAACTAATTAGGAATTCAAGCTAGGGCCGTTTAAACAGTCGTG
TRINITY_DN11453_c0_g1_i1	0	310	310	310	4.98	3	6	CACGACTGTTTAAACGGGGCTAGACGGACAGACCGAGCTGGCTGCAAGCGTGGCGCTGGCTTTCCAGACCGCGAATAAAGTGCGTCTGTGTCTGTGTGAGGGGAGATGGTTAAGGAGATGGGAAGCACGGTGAACAGGTGAAAAAGCACTTTTAGTTGAACGCGCGACACCTTGTGTGTGCTCCGCAGGTACCGCTGGTTCGACAAGGCGGACGTGGACCTCATCGAGGAGTACCTCACGACCCTGTTCCAGCTAGGGTACTACTGGGACGACGCCTTCATGCAGTGCGTCATCCGTTTAAACAGTCGTG
TRINITY_DN11458_c0_g1_i1	280	606	326	606	7.78	2	12	AAAATGGCTGCATGCGCAGCAGCACCAACTATGAGAAATCCCCCGATCCACATGTGATGTGTGAACAACGAAAGTTGTGTACCATAGTCAGTAGCTAGATATGGATAGGGTGGCATGGAATACATATGATGAGCTACAACAATGGTTGAAGAGCCTAACATAGCCAGATTAAGAGATAATTGAGCATGCCATGACGTTGTTAGGATTTCATAAAGGCCCTTATGACCCTGACCTGTAAATGGACCTTTATGGGCCTCTAAAATGTCTTTAAGGCCATGACCAATAGCCCAGTTGGTCCTATACATATGACCGTTTAAACAGTCGTG
TRINITY_DN11460_c0_g1_i1	1	371	370	371	4.17	0	6	GACTGTTTAAACGGGCCAAATCCTGAGAATGTTTCGCCCTACAAAATCGCTGAATATTGCTCGAATCGAGCGCTTTACACCACCGATGGATTGCTCTGCAAATGAGGAATCTTTTTTTGGCGGTCATGCCTAGAGTTTTGCGGCCGCCAACAACTGGTCTTCTCGCCCACTGTGCGGCGCCCCTGTTATGGTTCGGGAGCCATTAGCGGATAGCGGGCTGCTTCCGCGCACTCCTCGCACGGACGAGTGGGAGAGAGGCAGACGCAGCTACATCCCTACAAAGCTGCTCATCTGTATAGCAATGGCTCCACAGAAAGGTCTTTGTTGCCCGCTTCGTGTGGCACGGCATCACACCGTTTAAACAGTCGTG
TRINITY_DN11466_c0_g1_i1	0	227	227	227	2.84	1	4	GACTGTTTAAACGGTCGAACGTCGATTTAACATCGACCGACATTGATCGACTCGACGTCGAATTGATGTGAACATCGTTCCATGATTCTAACTGAGGCGCCGTAACGCTCTATTTGTTTTGCCTCGCCGCTGCTTCAGCACAGTGACGCGGCCAAAGTCAAGTACAAGACGCTGGTCCGCATGGAGCGGTACGGCAACTGCCCCGAGCTGCCGTTTAAACAGTCGTG
TRINITY_DN11471_c0_g1_i1	0	238	238	238	8.89	8	10	CACGACTGTTTAAACGGAGGCGGGACTTGGGCGAAAGCGCTTTCAGGTCCCACATTTAGTGAGAACGAGCCCACATTTCGTTTCAAAACAGATTCACAATGCAGTCAAAGCGACTGGACCCCGCCCGCTCCAAAACTTGGTTCGATCATTGAATCACGCTGCTTTCAATAAAATGACGAATGACAATGAATATGAATGAATAACGGCATTCCAGGGGCGGGCCGTTTAAACAGTCGTG
TRINITY_DN11476_c0_g1_i1	0	246	246	246	9	3	11	ACGACTGTTTAAACGGCCACTCGGGGCGGGGCAGGGATCGCCAGACATCCATTTCCACCGCGGGAGCGCAGCATCGACTCTGTCGGCCGTTCCTCTCCAGAAATTCTCACAATCTCAACATTCTCCCAAATCGCGGTTCGCGCACCGCCTGATGCCTGGCGTCCGTCTTGCAGGCCGAGGCCGTCGCCGTGACGGTGCGGAAATCAAGCCATTTGTATTCCGACGCTCCCCGTTTAAACAGTCGTG
TRINITY_DN11481_c0_g1_i1	0	426	426	427	4.04	1	6	GGGGTCCATGAGCTTGGTGAGCTCAGCCCTCCGGCGAGAGGGCGGCGCAAAATATGGAAGGAAACGCGATCAAACTCATTTTCCAGCATTTAGGTGTGGAAGTTGATATTAAAATGTGGATTTAGGAGATTTCATTTGGCCAGAGCAATGCCTTATTGTCCAGATCAAGAATGGGAAATTCCCATTTCGTCAGAACAATTTCTCATTCTCTAGGAGCAAAGCAAGGGTGAGAACTTCACCATGGTGAGATCCATTTCACCAAATGCAATATCTCATGACTCCAGAACAAGTAATGGTGAGACTCCACCATTTATAGGGAATCCACTATCACAGAGTAATTCATCACGGTTTAGAGCAAAGGGGGGAAAATGGCGGAGGGTGGCAGCGGCCTCTCAGAGG…
TRINITY_DN11484_c0_g1_i1	0	393	393	393	6.95	3	8	CACGACTGTTTAAACGGGCAGGCCAAGTTGCCGATTGGTGTTGCTGCTTTTAGGTTATTGTCCGAAATTACATCATGACGCATCTACGAAATTGCTAGTTTGTGTGTAATGTGTCTTCCATTTCTAGATAAAAGTTTATGGCTTGCACATCTTGAAACAAAAAATACGTGTCCAGATTATTGTGCACTTCGATGAATTTACCATTTTCGAGGTAATGAGACCAAAAATCCTCTGCTTCAAGGTAAGAGGCTCCTCTTTCTCCAACATCGACGCCCACATTTCCAGGGACTTGGTCAAGGCCATGATCCGATTTCTGTGGAGTTGTTTCTCTGGAAAATATGTTCAACTGAAACTCAACGAAGCCTAATTAGCGTCACCGTTTAAACAGTCGTG
TRINITY_DN11486_c0_g1_i1	0	375	375	375	6.34	3	9	GACTGTTTAAACGGTGGGAACTCACTGGGCACGGCTCGGATTAGTTTGTGCCGAGTCGGGCAAAGGTATAAACTAGAGTCCGCTGTCGGTGGAAGAGTGAGTTCGTGAGCAAACATGATCATGTGGTGGGTGGGGCTTCAGCGGGCACCAGCGGGCACCAGCGCCGATAGCCTTTCATTAGATTTCGATTCCTGCGGCGCCAGTTTTATTCCGTGTGATGTGTAGCTCCGTCCAGGCCACGCCTCTCGATGCAAAGCTGTTGGGATTCGGACTCGATCACAGGAAAGAGTATGCTGCACCAGGTTACCGCTGTCCTGCGATATCGAGCGCAGCGCCGCAAGGAAACGCATCGTCGAGCCCGTTTAAACAGTCGTG
TRINITY_DN11493_c0_g1_i1	0	328	328	328	28.94	6	34	TTTAAACGGCGGCGGAGGCAGCGGGGAGATTCAATCAATCTCTGCTCCGATCTGCGTGGCAAATGAATGAATCCTCTCGTACTTTATTTAGCTCTGTGGTTGGCGTCTGGATTTGCGGTGTTTGGTGCGGCCAAGCGGAGTAGCAGCTGGTTTAAAAGTTTACGCAAGGGCCGTACATGTTTACGCTAAAACCTAGCGACTATTATAATTTTTTTTTACATTTTTTTTGTAATGTTTGATTATTCTGTTCGTTAGGGGATCCATGAATGTTGAATTTTCGTCCTGTTTTCACTGAACGGGGTCCCGTGTCCCCGTTTAAACAGTCGTG
TRINITY_DN1150_c0_g2_i1	2	408	406	408	3.95	1	5	GACTGTTTAAACGGCGAGCGGCTCTAGCCTGTGTTCCTGGGCGCTCGACAAAACATGTGCAATCAGGACAAGCGGCGCGCCTCGCTCGGTCGGATCAAAACCTGGCCGACAATGCCTGCCGAAGACACGATCGGTGAAAGAAGAGCGGGGAAAGGTCACCTTTCCGCCCTACGTACTCTAACGGACGATGCCGCCTCTGTCTCTCTTGAGACGTCATAGCGCCCCAGACAAAACTAGGCAGCTCCTTTCCTGTGCCGTGACGCCTTGGCGCGCTGCTGTAATTTGCCACGAAAATGACGAGACCACGGCATCGCGTCCGATGCCTGCCGCCTGCCCTCGTGCCGTGCCTGATGAGAGATAGCTTTTCCCTCTCGTTACGGACGTGTGCCCCGTTTAAAC…
TRINITY_DN11505_c0_g1_i1	1	225	224	225	6.72	5	8	GACTGTTTAAACGGCTCCGACGGGCTGGATCTCCACCTCAGCCTCGCACCGGCCGGATCCTAATCGACTCCGTCGGACCGCAACTGCTCACTTGTTTCGATTTTCTAGGTAGATTTCATGAGCATCGATCGAGTTCCCTTGTAAATTTTCCATTTTTTTATTTTTAATTTCCATTTTTTGGAATTTGCAATCCTCAGATGCCTAGTACCGTTTAAACAGTCGTG
TRINITY_DN11506_c0_g1_i1	1	280	279	280	2.64	1	4	GACTGTTTAAACGGTAGAATTGAACAATCCCATTTTAATTTTGGAGGTAAAACAAAAATAAGACAATACATGGAGTCGGGAGTCGCTCATAAAATGAGTGTATTCAAAATTACAACTTTGTTCACAAAAATGGAAATTGAGGTTCCCAATTGGATTTTCAATTGCCACTTTCATGCTAACCAAACATTGTGAACTGAATCAATCCACTGATTTCCAATTCATGAAATTCCAAATCAAAGTAACCAAACAGGCTAGGCAGTGTCCGTTTAAACAGTCGTG
TRINITY_DN11509_c0_g1_i1	38	410	372	411	2.56	1	4	GGGTAGAGTCATAAGGGCGTATGGACTCACGTCGGTGGTTCGACGGTGTCCGAACCTACTGCGACATCGCTAGGTCGATCGCAGGGTCGTAGTCGGACTACTGCGAGGTGAGGGGAAGTCCAAAATCGGTGGTATAGGTTGTCGCCGTCAATCGAGAAGGGAGGACAATGTTGGTAGTGGATTTCGCTGGTGCTTGCGGAAGGTTGAAGGAGGAGTCTGGTGATTGAAGGCTGCGGTGACTGGTATTTGGTTGCACTCGTCCCAATCGACCATGAACGCAAGAGAGGAGCACGGATCCAGCGATTATCTCATCGGAGAGAGATCGATGAAGGTAATCCCTTGTCCTGGCTCTGAGAGGCCGTTTAAACAGTC
TRINITY_DN11513_c0_g1_i1	0	278	278	278	7.27	1	10	ACGACTGTTTAAACGGGGTGCCTGTGGGTGCTGGCCGCGCTACAAGCAGCGCCGCGCCTTATTTGAAATCCGATTCAATCGTCTATTTTCTCCTCCCCGCGTTACCACCAGCGTAATTGGAAAAGGATAGGTTGACGAGCGGTGCGGCGGCGCACGTGGCGTTGGATGACTTTTTGGTGTATGGCTATGACGACTTGCCAGTGCAATACCCATGCACCCGCCATACAAGGCGATCCCATCAGGGCAGTGGATCGTATTCTGCCGTTTAAACAGTCGTG
TRINITY_DN11527_c0_g1_i1	0	336	336	336	7.71	4	9	GACTGTTTAAACGGGATGGCCGCCTCGGCTGAGGGGTTGTATTTTTCCGATCCGTAATAAGTTGTTTGTGACTCACCATTCCTTGCAATAAACTGAATTACCACACTGCTGCTGTCCTTCCTTCCCTGGCTAGTCCTTCCTGCTTGGCCCCTCCTCGTTCCCAGGTCCTGTGTCGCCCGCTCCCTGTCCTGTCGTCCTTGGGTCGTCCTGTATCCTCGTCCTTCTCCTCTGCTCGGTGCTCACCATGCAAAGAAAAGGCAGTTGTTCCGAGATACCAGCCCCCTTCCCTCATGCCTGCGTAAGCAACGCGTTCGGCAACTCGGCCGTTTAAACAGT
TRINITY_DN11543_c0_g1_i1	0	251	251	251	5.06	3	8	CACGACTGTTTAAACGGCAGGCGGGGCCGACGGCGCAAGGCTCACACCCCGACAACGCTGCTGGTGCTCTGAATGTCCATCAGAGGGAGAGGCGCTGCGCATTGGCTGGAGGATGAAGTCGCCAATTTAAACAAAATGGTGCAGAAATACACGAGCAGCGACTTTGCCCAACCCCCTTGCCGTTTTGAAGACAAAGTCGTCCTGCTGAATGTTTAAAATGCGATCACGTTTTCCCTCTCCCGTTTAAACAG
TRINITY_DN11547_c0_g1_i1	0	405	405	405	11.44	1	19	ACGACTGTTTAAACGGGCACGGTGACTTCTTCAGGCATGTGGAACAGGTCCACCACCTGCAAAGCAAGACGGAAAGAGCAATCAAATTACTGTTAGACTCGAACAAGGACAATCCCATCACTACCCAGTAGGTTAGGCTGAAAGCTTGGGACTGATTTGGAGTAAGTATTGTTGGTATTTGGGCTTGGGCACATAAGACAGTAGAATCGGCAACTCCAAAGTTGGGCATGCTGAATCCTCACGATTTAAATGCGAACTGCCGATATCTCGAAACTGAAAAAAGAGGCGATTGACATAAACCACAATTTAATTCCGTTTACGGATATAAATCGACTCCCTGAACGCGGCCGAAACACGACCCATGTCCTGACCTGGCTCGCCACGGCAGCCGTTTAAACA…
TRINITY_DN11551_c0_g1_i1	0	263	263	263	8.55	2	9	CGACTGTTTAAACGGCCGCCACGCAGCAACACGCTGCGTTGGGGTGATTCGAAATGGATCAAAGTGGTTAGCTGATCGAGAGAGAGAAGGTCGTGCGACCAATCAATTTCGCCGTGGCAACAGACGTTTCCACCGTCACAAACGTTTGCTTCAGCCAACGCCAACTCATCAACTTTCTCAAAATCAACTACAGCAACTACCTTCATTACTGTCTAGGCAAAGAAGATCCTGTGTGCAGTCAATCCTCCGTTTAAACAGTCGTG
TRINITY_DN11562_c0_g1_i1	0	283	283	283	3.97	1	5	ACGACTGTTTAAACGGGGACAACGTCTTCTTCTTCCTCTCCGATATCGAATCGAGCTTAGGAGACCACTGCCGCTCCTTCGGCACCAACCGCGCATATTGCTCCTTCAGCTCCGGCGTCGTGCAAAGCGTCGACCCGCCATCGTCCCTATGATCATGAGGAGAATTCCTCGCATCCCCGGATACGACACCAACTATGAACTCGGGCGCGACTCGGATAATCGTCCTCCCGTCCCTCCCTTTCAGATACTCGAACGGTGACTTCCCGCCGTTTAAACAGTCGTA
TRINITY_DN1157_c0_g2_i1	0	340	340	340	18.77	12	24	GACTGTTTAAACGGCGCGGTGCAGACGCCGCAGGTCGGTACCCAGAGCCTCATGTTACGCGCGGACCAAGAGTGGGAGTTGTAATCTGTAGTCTGTAGGGCTGCGTGCTATAGCTATGCACGAGTTTGCACGTGATGTAATTTCTGCATAATTTTGTGCTGAATACAGCAAAATTTGTTCGTTATTCTGCACTTAATTGTATGCAAAAAACAGCATGTGCAAATTCCTGCATAAATTATGTACGAAAAAGTAGATAAGAATTTAGTGTTCGGTATCACACAGCCGCACTAATGTGTCCCTCGCCCGCCAGCTGCTGATGGTGTCCGTTTAAACAGTCGTG
TRINITY_DN1158_c0_g2_i1	2	305	303	305	10.81	8	14	GACTGTTTAAACGGCGGAGGCCCACGGAGGAGCGGCTGCTCTTCCCTCCAACCTTTTTATTTACTTTCTGTCTCGAAATGAGGTCTAATTCCTGTGCCCTTGAATTAAATGGTGTGGCTCGCGGTAAATGCGGCGCTGAGGACCCCCCCACGGCGGCTCAGTGAGAGCGTGCCGCTTTCAGCAGTGCGTCATCGACGCCATGGCAGGGCGAGGTCTTTGTTTAACCTCTTGGCAAAGTGCTCTCAACACCAGCAACAAGCAAAACAAATAACATAAACAGCGTGTCCCGTTTAAACAGTCGTG
TRINITY_DN11582_c0_g1_i1	0	334	334	334	4.16	2	6	GACTGTTTAAACGGACGGATGGTGCCCGATGGCTCCCGAATGGTTTTCGGACGGTCTGGGAACGGTTCCTGCACGAGTTCCATGGTTCTGCACTGCTAATCCAAGTTAGAAACTTTGTAAACACCGCAAATGGAGTGGAACTGCATAGTCGCCTCACATAAAAGCGTCCACGCTTGGAAGAGCGAAAAAAGACTATTTCTCACTTGCAACGAACATTGGCGAGAAATTGTCATTTTCTGAAGAGCTTATCCAACTTTTTGTCCGTTTGTTGCAGGAGCAAGCTGTTTGCTGGTGGAGCATTTGGTTTTCGCTGCCACCCGTTTAAACAGTCGTG
TRINITY_DN11583_c0_g1_i1	2	394	392	396	2.3	1	3	GACTGTTTAAACGGGAGGCGGGCCATCAACCTTGAACTGTGAGGTCAAGGCCTCGAGGCGGACGAAGCAGGGCCGCACTTGGTTGTCAGGACTGCACAGATTGTGCGGACTGCGAGGCATCTCTGGGGGCGTCGGGGAGACGTCGCCAAACCAGAGGCGGTACTCCTCGAAGTCCTCGATGTCCTCGATTTTGACGCACGCGACGATATCTGGGCCTGGGCGGGGACAGGCAAGAATAATAGGCGTTCACGAGGTGGTCCAAGGACTAGGGGCATAAAGCACAGAGTTCGTAGAAGAAGGTCACAAGCACAAACATTGCGAGCAGTCACCACCACATCTAAGTCCAGCACCACAGAGCGAGAAGGCGCGAAGTTGGGGCCGTTTAAACAGTC
TRINITY_DN11587_c0_g1_i1	0	400	400	400	5.66	2	8	CACGACTGTTTAAACGGAGCGCAGTCTCCGCACGACACGCGAAGGACCGAGGACTCGGCGTCACGCAAAGGGCGCGCCGCGTGGCACGCGTGGCCACGGCATGACGCCATTGACACTGCAAGACTGCCGCCTCCAGGGGGAAAACGGATACTGACATGTGTGACAAGTGGAATTATTGATTTTCTCTCATCTGATCGTGCAGGTCATGTCCTTTAAGAACGACGGCGTTGTTGTCGATTTTCTAAAAAGCAATGCACTTTGTAAACGCTCGCCTTCGATCCGACCTAGTCCGTCTACTCTACTACACTCGACTAGGCAAGCGTGTGCACCTATCCATCCGTCTATCATAAACGTCCGACGACCTCTAGATCTGCGACCTCTGGCCGTTTAAACAGTCGTG
TRINITY_DN11592_c0_g1_i1	0	282	282	282	15.06	2	18	ACGACTGTTTAAACGGCAACGAGGGCCCAACTGTGCAGCAGTTGCCACACACATTGGTCTTTGTTGCCAGTTGCCTCAGGGATCTAGCTCCGAGGGATGACTAAGAATAAGTAGTGGTTACTCAGGCGAGGCGAGTCATTTGTGATCGCTCGGAGATTCGCGAAGTTATCAGTCATTTTTCAATGTCGCTTTAATGATCCATGCAGCTGATGTGCCTTGTCAGCATTGAAAATTAAAGTCATCAATAGGGTACTTGCGTGAATCCTGGACCGTTTAAACAGT
TRINITY_DN11599_c0_g1_i1	0	213	213	213	21.97	3	27	ACGACTGTTTAAACGGGACCGACGAACCGTCGGGATCGGGTCGGCAGCGGGCGACAGCGGACGGCGGTGCTGTTTTCCGTGGGAAGGTTCAGAACGATGCACTTCCCGAACGCCCCCGCCATATCGGCGAGCTGCACTGGAGTGCAATAAGTTGATGGACGCGGCGCGGCGCGGTCTAGTCAGGCCTGACAGCCTGCCGTTTAAACAGTCGTG
TRINITY_DN116_c0_g3_i1	2	54	52	320	2.15	1	4	GACTGTTTAAACGGTCTACGACAGGCTCATCGTGCCCCTTGTCCGCAACTAC
TRINITY_DN11614_c0_g1_i1	1	229	228	229	6.76	3	8	GACTGTTTAAACGGCTTCGGCAGAGGAAGAAGAATAAAACAATGCTTGATGGCTCGACCTCTGATTGGAACCGAGGAATGAGGAGGCTCGACTTCTGGCAGTCGTCTCGCCGCTAGAAGATGGCAGTCTGCTGCGGTCGATCGCTCCGGCGTTCGAGGTTGGAGACAGGGAAGTCGAAGAAGCTGGGAAGAAGGAAAGATGGGGGTCTGTCCCGTTTAAACAGTCGTG
TRINITY_DN11617_c0_g1_i1	2	349	347	350	4.97	3	6	GACTGTTTAAACGGCATGGGGCCGCATCACCTACTTCTGAAGGTTAATGCTGTATTTATGTTGCCGTCAAATCTTTGTTTCTCAAAAGGTCTTGTCAATGGAACCATCTGCAGCATCAGGAAGATTGGTCTCCATGTCGTTGAAGTAAAAATCCTCAATGGTATTTCGAAGGACAAAACACTGCTTTTGCCGCGCGTCAGGCTGACGGATTGTGACGTTGCCCACCCTGACACGTTGGTACGTGTCCAGTTTCCTCTTTGCCCACCTTATGCGTACAGCATCCACAGGTCGCAAGGCAAGAACCCCGAAAGGGTAGAACTTATGCTTCGGACACCGTTTAAACAGTC
TRINITY_DN11618_c0_g1_i1	0	317	317	318	4.57	2	6	ACGACTGTTTAAACGGCCCGCACCCACCCTGCTCACGCGCGGTGCGAAGCACATCCTTGGTGACTCCAGCTCAACAAAGTCAACATGGTACACTCTGGCTGGAGTGAAGGACATGATGGCATGCCGCATGCTGAAGTCTGTCATTTAGTCCCCCATCCCTACCCTTGTATAAAGTACACTCCGCAGGAAAGTTCACGTATATGCACGCCTGTGCACTATCCTTGACTGTTACTGTTTGTAAAGTAAACCCTCTGGCAAGTGCGTCGTTCGTCTGCTGGAGTTGGAGCAGCGCATTGCTCCGCACCGTTTAAACAGTC
TRINITY_DN11631_c0_g1_i1	0	153	153	154	3.63	1	5	ACGACTGTTTAAACGGCAGCCTTACATCAAGGCTGACGCCTCGGGAACCGCGACGCCCTTAGCGGCGTTGGTCGAAAATCCACGTCATTTGACAGGGAAATGCACAAGACTTTACTCGATTCCTGGAAAACTGCCTCGACCGTTTAAACAGTC
TRINITY_DN11635_c0_g1_i1	0	255	255	255	12.21	1	15	ACGACTGTTTAAACGGGCGGGGTGGGGGAGGGGGAGGGGCAGACCGTTTGAAAGGGGTCCGTTTTAACATTTTAATGCGGACGGGGCTCGCTGATGGAGGTGCCCGTCGAGGGAATGAGTCGTGATGAGTGCCTGCGCACGCGGTCTTGGGCGGTGATCGGTCCTGCTGTTGTTGTTGTTGTCTTCTGGGCGATTAGGCCGATGTTGTTGTTGCTGGCATTGTGCGCTTCCTGGCTCACCGTTTAAACAGTCGTG
TRINITY_DN11641_c0_g1_i1	2	331	329	333	1.84	0	3	GACTGTTTAAACGGGTGACGGGTTCGGGTATCGACTAGGCGATTAACATGGAATTAAAGTGTCGTGAGAAGGGATAGTTATGCGCCGCCCTCTCGTAATTCGCCGTCTCGCTTTTATTGTAGACGCCGCCGTTTTTTGTCATATTGGCTCCTTGCGGCGGGACATTTGCATGCTCCGATGCGCGTGCTCCGCGTGCTTGTGCGGCGTGTGTGTGTTGACTTGAGATTCGTCCAGGAGCCTACGGTGGCGCTGCTGCGCTGCTGCGCTGCTCCACGCATCCCGACGGAGTTTACGCTACGGACTTCTCCGCTGCTGCCGTTTAAACAGTC
TRINITY_DN11643_c0_g1_i1	0	318	318	318	8.62	5	15	CACGACTGTTTAAACGGGCCACTACGCCATCCTCGTAACAGTACTGTTATTGTTTTGCAAGACGTTGACGGCGTCAGGGATGTAACTCTTCCAGAACCAATGCTGCTTCCACACCTTATCCATCTCCTCCAAAGGCACACCCTTCGTCTCCGGCAAGAAAAGGAAGACGAACGCCGTCATCATCAGCACAAACACCGCGAATATCAAGAAGATCCCAAACTTGGCGTGGCAGAGAACCATCAGAAACAATTGGGCGACTACGAAGGTCCAAAAGAGATTTACCGACACCACGATAGACTGTCCGTTTAAACAGTCGTG
TRINITY_DN11653_c0_g1_i1	0	557	557	557	3.68	1	5	ACGACTGTTTACACGGCGAAGCACCGCGTGGTGAAAAGAAAAGGCGCCGCAACCATTCTGGCCTTTCGGCCTTTTAAAGTGGCCAATGGTGGATTAGCGACGCGGACTCACAATCACGGAGTCACTTAGATTTCCTGGTTGCCTCACAGCACACCCGTATCACGTCGAATTCCAAGTTGTTGCGCCCTCGGGGAGTTTGCTGGGACAAAAATCATGAGATGAAAGGAACCCTCGTCCTTTGTCAATGGCTGTTATAAATGGTCTTCAGTGTAGTAACGATAGCTTTACGATAGTGAACTACCGTTCTGTCAGCAATTGGTTTCTGAAGCAAGGAGTGGTATTTTTTACGGCAGAAATCGACCGATTTTTCGGGTGGACTCGGCTGGGGACCAACGAAAC…
TRINITY_DN1166_c0_g1_i1	0	179	179	179	5.03	2	6	ACTGTTTAAACGGCCATCTCCCTCCACGTGCCCCAGTCGGGGCCCGCGTGCTGTTTTTCGATGAGGTAGATGGGTCCCATGCCGACCGAGAGCATGAGAATTAATGTGGATTGCGGTCGGGTAACGACGAGCCTCCACCGCTGCACGTTGTAGTATGCGGTCCCGTTTAAACAGTCGTG
TRINITY_DN11662_c0_g1_i1	2	296	294	296	8.69	6	11	GACTGTTTAAACGGCCGCGCGGACTTCGGGACGCAGTACTTGTTGATCGGCGTTCGCAAAGCGTGGCAGAACTCGGCCGACTTTTCGCGGCATGTGCGCTGATACTCACCAACAAGTGTCGGAAGGCGTCGAGGTGCGGACCGTTCAAAAATGATTTTTTAGTTCCTTGAATTGTTTAAGGAATAAATTCTTTTAAACGCATTGTAATTAGTAAAACGTTCTATAACTAGGAATGTTTTCTTAAAACTTTCAAGAAAAACAATTTATCTGGGTGACTCCGTTTAAACAGTCGTG
TRINITY_DN11665_c0_g1_i1	0	334	334	334	6.58	1	7	CGACTGTTTAAACGGACGAATTTAGCGAATCTATGCACCTTACTGTTCCTACACAATTCAGTGAATCTTGTCACGGTTCCCAAGAATCGATAATTTCATCGGAAGACATACAATTAAACGTCCCAGAAAAATTCACTGATGAAGGGTCTTAAGACATTGAGTTATTGGTCAAGGGTGGTTTCACTGAAAACGGGTCACAAGACATTGAATTAAAAGTCTCAGGTAGTTTTAGTGAAAATGGGTCACAAAACATGCACTTACAAACTACGGGAAGATTCAGTCCTCAATCAACACTATTCGTTAATGTTGAACCACTGCCGTTTAAACAGTCGTG
TRINITY_DN11665_c0_g2_i1	1	334	333	334	5.14	3	6	GACTGTTTAAACGGACGAATTTAGCGAATCTATGCACCTTACTGTTCCTAAACAATTCGGTGAATCTTGTCACGGTTCCCAAGAATCGATAATTTCATCGGAAGACATACAATTAAACGTCCCAGAAAAATTCACTGATGAAGGGTCTTAAGACATTGAGTTATTGGTCAAGGGTGGTTTCACTGAAAACGGGTCACAAGACATTGAATTAAAAGTCTCAGGTAGTTTTAGTGAAAATGGGTCACAAAACATGCACTTACAAACTACGGGAAGATTCAGTCCTCAATCAACACTATTCGTTAATGTTGAACCACTGCCGTTTAAACAGTCGTG
TRINITY_DN11666_c0_g1_i1	2	395	393	396	3.69	1	6	GACTGTTTAAACGGGTCGAACGCGGGGAGTACTTTGTTTGCGAGGAATCTCCAAACGCACGTCTGTCGGTTTAAAGAAAAAATGGCAGCACACATTGATTGCAATTTTAGTCAAAAGTGTATGTTGGGATGAGCAAAATCCGTTCCACCTGGCACCAATCATGAGTTTGCATTGCAGCGAACAAATCGGCTGATGTAGTCATTTTCAGCAAACACGAAGCCAGCACCTAGGTGTTCGCTAAAAGCACCAACCTCACCAGCCACATGGGTCATTCCACGCCAACTTGAACAGCCAGTAGACCCGACCCCTCCCGAATTCAACCAAATTTGGTGGAGGGCCACCAAATAGTGTCTAGTATGACCCCCTAGAATGGTTTTGGCCGTTTAAACAGTC
TRINITY_DN11669_c0_g1_i1	0	298	298	298	355.48	20	386	ACGACTGTTTAAACGGCCCATCAGGGTACGCCTCGCCAATTTTTGATCCATTTGGCTCGGATCAAGCTTATCTTAAAACTTAAAGATTTTTGCGTGCGGTGAACCTCTAACATGCCCCTCCTTAACAGTCGGAAGCGGAAACTGTTGTACTTTTCTTCCCCCGTGACATGTACTTTTCTTACCTCGTTTACTCAATTGAGTTTGAACTGTATAAATGTTACTCAAATGTCTTGAACGATACTGCAAATTAAAGTGGCCGTCCCAAGCTTCAAAACGGTACCCCGTTTAAACAGTCGTG
TRINITY_DN11674_c0_g1_i1	1	232	231	233	3.31	1	6	CGACTGTTTAAACGGGGCGGTGCCAGCGCTGCGTAGCGGGGGGTTGACACACAATCTCAAATTGCTCGAAAAATCCCGTAACCACGCGCCGCGCACCGCAGTGTGCCCCTCCGCAGCGGCGGGCGGAGAAGCAGCAAAATTGGAAACTGAGAAAAAGCGCGGGAAAAAGTGTGCGGAAGTATTAAATTCATCGAGGACGCTGGTTAATCAGAGCTGGCCGTTTAAACAGTC
TRINITY_DN11676_c0_g1_i1	2	357	355	431	4.72	1	6	GACTGTTTAAACGGTCGATCGGTGGTGGATCGGTCGATCCGCGTTACTACAACTCACTTTTGCTTAGTGAAGCTCTTCGAGGATAAAATAAGCATGCTGTGAATATTTATAAGCATATTGAGTTACCGTGTCAATTCATTATACTTTATTGATATGAGGTCAAAAGTTGTACCTGGCCTAAATATCGGTGTCACACCTACATCCCACTCTTGCCCCCTCTGTAGGAGACTGTCCGTTTCATCATGCAGCATTTCACTAGGATCCCTGTAGACGTGTGTGGAATCCAAAGATTTAGATGTTTTCTTTCAAGCGCGGTTCAAATTCATACAAAGAAAGAGATTGCCATGGATTTATA
TRINITY_DN11677_c0_g1_i1	0	559	559	561	2.64	0	3	GACTGTTTAAACGGCGGAGGCGAATTGAGAACGGTACACAATCCGATCGGATAATCAAACAACGGGACGACACGGTCCGGCGTTCCCCATCCATAATCCGCTTCGTAGAAGCCAACCCGTCTCAAATCCGTCAAGCACAACGACCCGTAGGCGATCGATTGCCGCGGGTTCTTCCCGTGTGGATCCCCTTTGAGCCACCTCGAGAAGCTAGAGGACAAATTCCCCTTCGCTTCTTTAATCAGCCTCACGATATCGAAAAGTGGCGCATTCGCGACGTGTCCACTAGCCGCCTCGATGATGACCTCGCAAATGCAATTTCCATAGTACCCTAGAGGGAGCTCGTCACGCAACTCGGGACGAATATTTGTCGGGAAGTCGAGAGATATGACGACGTCCGGT…
TRINITY_DN11683_c0_g1_i1	0	280	280	281	4.95	1	6	ACGACTGTTTAAACGGCAAGCGAGAATGCAATGGCATGTAACAATATGTGGACTTGCTCAACACAAGCATAATCAGATAGAGATGGACTCCTCCTCCTCACCCTGGCAGCTGACAACCGTCTGTCAAATCATCGCATCGCATGGCGCCTCTTCTCGAAAGCAAGACGATGGACTGGGGTCGCGCCTGGACAAGATTCGCTGGTCCAGGTGCGCCTTTGTGCGAGACAAATTTCACGGAAGCTCGTTCTAGCGAAGGAAGGCTGGACCCGTTTAAACAGTC
TRINITY_DN11688_c0_g1_i1	0	359	359	359	4.01	1	6	ACGACTGTTTAAACGGGCGGCGGAAGACGCTACACAGCACGCGGAGTATCGCCAGCCGCAGACAGGTGCCACTTCACGTTAACCAAGCACAGTGGGCGTTGGTGGCCAACACTCTGGGCATGTTTTGACCTTTGCAATCGTTAAATAGTACTCTAATCGAGCAGAGGACCCCATCAACCTACTCCTCGTTTATGGATCAATCCCTAAATGGGTCACACACGCTCAATTCTAGGTCTATTTAACGGCTATGGGGATCCAAAATATGCCCATAGTTTTGGCCGCCAACAATGCTCTTCCTCGCGGTCTTCTGTCCCACCGTGCAACGCCTCTCGCTGTAATAGGCCGTTTAAACAGTCGTG
TRINITY_DN11696_c0_g1_i1	1	370	369	370	2.59	0	4	GACTGTTTAAACGGGAGACTGCACCTCACACCTTGCACTCAGTACACCATCCTTACTGTGCCCTCAGTGAGCGCACTATCTTGATATCCGACTCAATGAGTACATGTCTTCAGAGTCGATTCAGGCATGCATATGTTATGAAGTAAAGTACAAGACAGTGTTCTCAGTCGGATTTTAAGATAGTGTACGGAGTATACTGAGTGTGGTGCTGGCGGGCAAATTCGGAACACCTGTCCAGAGTAGAACCGAGGGTATGACCATCTGGCCCCCTATATTGGATTGCTCTGCGAGCGAAGAATCCATATTAATAGGATTGGAGAACCCTTCAGACTACGGTGTTCTTAGCGTATAGCCGTTTAAACAGTCGTG
TRINITY_DN11697_c0_g1_i1	2	426	424	426	4.6	3	10	GACTGTTTAAACGGGGCGAAATAGGCGCCCCCGACAGCCATATCACGGCCCGCTGCTTCGCGACTCTATGCCCCGCCGCGGAAAATACCTCCTCGTTTTCGTCGCGTTATTTTTTTTGTCCTGCCCCTTTCTTCGCAGCCCTGTCATTCTATGACGTATTCCGACGACAAAGGCCTATCTGTACAGTCATCGCCGCACAGATAGGTCTTTGTCAGGAGGGGATGGGGACGCAGCGCCGTCACATTGCAAACGGCTAGACGCCTTTTCCCTATGAGGATGATCGACTGATGCGATGGTATCAGTCGCCCGCCAGCATCAACACACACACGCACAGCACGCACAGCACGCACAGATGAGAGATGAATGTGCGGCGTTCGCTCGGCATCTGTGCGAATGAAT…
TRINITY_DN11710_c0_g1_i1	2	364	362	366	3.99	1	6	GACTGTTTAAACGGGGTGGTCTTGCCAGCGAGCAGCGTGGCGCCGTGCACTCGCAGGCAATTACCCCAAACTTTGTAGTACATGGCAACATGGAAGAGGAGTCACTACTTATCGGATGACTAGGAATTTTTTCTGTGAGGCTCTTCCCATCGGAATGCACAGAGAAATTCTAGCCATTTTTTTAAAGAGACAATCTGTTTTGTCGTGCACGTGACACACCACAGCATTTTTCAGTCTTAACAAAGAAATCAATTCATGGAAAACCGATTTTTTTTCATCGAACAAGTTTCCGTGGCTAAGTCAGGCAGCAGTCCCCAAGTCGCAGGCATACTGTCAAGTGGTCGCGCGCCGTTTAAACAGTC
TRINITY_DN1172_c0_g2_i1	123	362	239	362	4.05	2	6	CGCGACCTCCCGGAACCGTTAAGCCTTCTCGGTTGTGTACCTTTACAGGGAGCGGACTTCCTCCACCCGATCCAAGATCGCAAAGGCGATGCGTATCCCTGGATAGTCAGCATGGCGAGGCGCTTCCGCGAGGCGGATGGAATACTCGTAAATAGCTTCGAGGCCATGGAGCCCGACACTGCAAGAATTCTGTCGGAAAAAGAGGACGTGCCCCCCGTTTACCCGTTTAAACAGTCGTG
TRINITY_DN11721_c0_g1_i1	1	314	313	314	10.35	4	14	GACTGTTTAAACGGAGGAGCAGCTCCGAGATTTGGGGGTCTTCATTTAGAATGCTGAAAGTTGTTACAAACTGACACTCGTGAATTTTTATCTCAAGCATGACTGCTGCGTTAGAAGCTAATATGCTACCTTTCGACCCGAGCTGTCCACTTACGCCAGCCTGCTTTCGGGTTGCCTTGACAAATCATTTGGACCCATCGCTCGCCAGACAAACGGACGAGATCCCAGCCATCGCATGGCATTGCATCCGAGATGACCGACCCAGTATGGGACTCGATCAATAAAGCCAGACCCTTAGCCGTTTAAACAGTCG
TRINITY_DN11726_c0_g1_i1	0	554	554	554	7.24	1	12	ACGACTGTTTAAACGGGACGCAGGTCACGGACTTGTAGAAGTGACAGGCCGTTGGCTTGAGTACGGACGAACGGCTTGATGGGGATGGTGCCGTGCGGAGCCCTGGCGTGCGCAGCCACGCTGACACCCTTGCGGGGCACGACGCTCTCCGTCTGGACGCCGTTGGCTGGTGTGACTGCTACAATGACGCCCATGACGTGCACGGTGTTGTGGCCTGTCAGGGTGCGCACGTTGTGGTCAAAGTTGTCCAACATAAATTGTAGAAACGCACCCTGCAGGATTTGTGGCTGCGAGGTGGTCACGACGGCAGCCTCGTAACGCACAACTTCCGCGTATGATGAACAGTGGCCGAGTGCGTGCAGCGTGTCGATCAGTGCACGAGACCCGTGGCGTCGGTGC…
TRINITY_DN11752_c0_g1_i1	20	318	298	318	4.22	1	5	ACAGTTTGTCACGTCTCGTGTCCGGAAGATTAGGAAACGTGAACAGATCATCACTTGTGTACTCGTGGATAGTGATCTACACTACAAAACTTGTATCCAAAAATCTCCATGTATGCGAGTTAAGAATCGATACCATGTAGAGAGGACTAGAAGTATAGGATTGATTAGAACGAGAGAATTACAAACTTATATATAGGAGCTAGTATTGTTCTTGACGAATGTGGGACTAAACTCCTATTCTCTCTAACTGTTGCATTCACAACGGCCAATTCCGATACCAACCGTTTAAACAGTCGTG
TRINITY_DN11753_c0_g1_i1	0	392	392	392	26.43	2	32	CGACTGTTTAAACGGCCAAGAAGAGGGGGCCGCATGCAGACTGTACTGCCAGAGGCAAAATCATCACTAGACATTCCATCACAAACTGAACACACATTCATCTTTCATTAAACGTCCTATCTACAAACTAGTTCATGTAAATGAGGCTAGAGTTTTCTAAACTATGAGCTATGAAATCCTTGCAAACGAGATAAAACTTCCACGAATCAGTAACAGTGACCAACAATATTGATCCTGCACTGAGATTTAGGGACAGTCCCCGCGCTGCACTGCGCAGGTGCTGCACTCCACGCGTGTCGGCACGCGGTCCGATGAAGGAGCCTCGAAATGATACCCCCATAAACTCCACGGCGCCCATGCCCTGGCCTGACGGCCCCGTTTAAACAGTCGTG
TRINITY_DN1176_c0_g2_i1	2	287	285	287	4.7	2	5	GACTGTTTAAACGGCGGGAACAAGGTTCGAGGAGGAGAAGGGCGAGATCTCGTCGGGAAAGTCGGATCCAGAGGAAGAAGAAGGAAGCTGGGGTATTCGTCGGAATAGCATCAGTGCAGAGTAGGCCATGGAATCCAGTGAGCTCATGTGGCGGCTAGATCTCGTGTCATGTGCTGGAAGAAGGAGGAGGAGATGGTTGGATCCGCAGAAAAAGAGGAACTCTGCCCCGCAGTTGCCGGAGGGAGCCACGATCACACGAGAGAGGGTTCTCCGTTTAAACAGTCG
TRINITY_DN11763_c0_g1_i1	0	268	268	268	14.57	3	18	CACGACTGTTTAAACGGGACGCACGGAGGTATAACACGTGTTAATGGCTGATTTCGGGTTGGGAATGTCAATTAATTGCATTGACGAGCTTTCACCCCTGCTCGTGTCTCATACTAAAAAGAGTATTAGTTTTCCCTTTTTGTGTGCTTCTGGCTTTTGCTTACACAAACAAAGATCCATCGAGTATCGTCGTTTCCTGGCAAACAAAGACCTATCTGTGGGGCAATGACTATGCAGATAGGTCTTTGCTGCCGTTTAAACAGTCGTG
TRINITY_DN11767_c0_g1_i1	0	318	318	318	9.66	7	11	CACGACTGTTTAAACGGGCGCAGCAGTTGCCTACACATTTTAACGTCTGTATTACACTACTCACTCTCAAAGGCTTGCAGAAAAAGGTCATGGTCGTTTTTGGCCGCATCAGACCGTTGGGATTTGGACGTTTCGCCTTCTTTATCACGCTTTTTAGGGGGCATCGTAGATTTGAAAGGTTGGACGGGTTTCTGTCCACACAACACCAACACACCCTCGGCTCGGCGCCCTCGGCCCGCGAACCTCCTAGGCTGCTCGCCGTTGGTCGAAGTTTAGTTTGATGCGCAGGGAAGCCACACTACCGTTTAAACAGTCGTG
TRINITY_DN11776_c0_g1_i1	1	316	315	316	16.87	1	21	CGACTGTTTAAACGGGGGCAGCGGCAGCCAGCCTCGCACGGTATGCTACAGCCTTCACGCAGCTGCACAAAGACCCAAGTAGCAACGTTGGGAATTGGGACCCGCAAAAAATGCAGGAGCAGGCGGATACGCAAAGGCCCGAAGGGCAGTCGTGGCAGCAGTCTAAAAACAAAACCAGTGTGACGACGAGACAGGACCAAATTTTGGAGCGAGGAAAATACCCAACGAAACTTACGGCACAGAGGCATAATACAATGCCGCTCTAAATAGTGCGACTCCAACAGGGAGTGCCCACCGTCCGTTTAAACAGTCGTG
TRINITY_DN11786_c0_g1_i1	1	307	306	307	7.24	3	9	GACTGTTTAAACGGCCGCACCGCAAGACAAAAGCGGGGCATAGTAGTTGTTGGCATCCGAAGGGCTTGGCTATGGAATGAAAAACTAATGACCCTCGTCGTGTGCTCGACGCTCCGCGGGCACTTCCTACATGTTCAGTGTCCGTCTGAGCGCCCCTGCTACGGGCTTACAGGTCGATTTTCATACAATTTCAATGAGCGACACCCGCTCAACACACACTGCAGTAAGATATCGGGCGTGGTGGCAGTGGTGCATCCCGCAGGACACGCTTCGACCCCCCCCCCCTCATCCGTTTAAACAGTCGTG
TRINITY_DN11793_c0_g1_i1	0	357	357	359	3.83	1	5	GACTGTTTAAACGGCGAGCAATATGAGTGGTTCTGCGAATAGGACGCAATATTCATTCCAACCTGGTCCGCGGCAGTACTAATGACCCATCATATCATCCGACGTCTATTTCCAGAACTGCGTGCTGTCGGTATATACACACTGTAGTGCTGCTGCTGAAGCTTTTGATTGGAAAGTCTTGTGGCAAGTAGTTCGGTGCCGTTTTAGAGTGGCGGTTGTGTGTGTGGCTGTGCGCGGCTGCTGTGCGCTCCCGCCGATAGGATATGCCGTTTAGACTTATTCACGCGGAGCAGCAGGGGGCTGAGTCGAGCACTTCTTGTCAACTTGCTTGAAAGTCCGCACCCCGTTTAAACAGTC
TRINITY_DN11797_c0_g1_i1	0	215	215	215	10.2	1	14	ACGACTGTTTAAACGGGGACACGGAGGAACTCTTCCAGGACTTTCCCGAGGTGCGGGGCTGCCCGCTGCCTCTTTGTGGTAGTGGAACTGTTCGGCCCTTCCGCAGATGCCCTCCGCCTTCGGGCAATGCCCTAAAACTGCTGATTAATTAGAACGATTTGATGCCTGTTTCAGGTTGGCTTTAAAGGCTATGGCCTGGCCGTTTAAACAGTCGT
TRINITY_DN11798_c0_g1_i1	0	338	338	338	4.1	2	5	ACTGTTTAAACGGGGAAGACGAAGCGGACTGCCTGCCCAGAGGACCGCGAGCCAGACATCTATGCCAGGTAATTACCCACGAATCTGTTAGTTTAATTTACGAAGATATTGTGGATTTTTCCCCCCGCATCAGAGCCTCTTGAACGAATGGCAACGAACTAACCCTGATATCGAGAGTCTTTTTAACTTGTTCATTTAAATAATTCTCGCCCTTTCAGTGAAGTAACTAAAGTTCGGGTGTGTGCGCCTCGGTCAGCTGTCTCATGTTATAGGCGTTTTTTCAGGTTTTGTGTGCCCCTCCTTGTGTGTATAGGTGTGCAGCCGTTTAAACAGTCGTG
TRINITY_DN11806_c0_g1_i1	2	415	413	415	3.1	1	6	AACGGCAACAAGGACCTATCTCTGCAGGCATTGCAGCTCGGATAGGCCTTTGTTGTCGGGACGAGGCGGCTGCAGGCCTCTTTGGCGGCGGCAGTCTCCCTCGCACTTTCACGGGGCGACCCCTGCCTTGCCCCTTGAGGGTGCGAGAGACTTCCTTCCGCCAGGGAATGCCCTGTTCGCGCGCTTCTCCTGGTCTCGTCCACGCGCCGTGTTTCGTTTTCTGATTTCTATTTTCGGAAAGAATGTTTGGATATTCGATGAATGTTGACTTGACACATCAGGCTCGGCTAGGAAAATATTGTACTCGCCTGTCTCGCGATGCGATGACACCTGTTTTCAGAAAGCAGAGTGTTGGACCGTCTCGCGCACACTATGGAAATCTTCCGCTGTTGTGGCGAC…
TRINITY_DN1182_c0_g1_i1	2	238	236	238	3.92	2	5	GACTGTTTAAACGGTATCCAAATCCAAATCCTATACCTAAATCTAACCCTATAAATACTCATATCCCCTTGTTAACCTATTGTACAATATCAATCCTTCCTCTCTCTCTACTATGTTTCTTTCCCAGCAAACACAGAAGGAAGCTACCTTCTTCCCCACGACCTTTTCCTCTACCCATCTCCCCAGTACCCTTGATCCAACCACCCTCGACTCATCTCCGTTTAAACAGAGTCGTG
TRINITY_DN1183_c0_g2_i1	1	547	546	558	2.69	0	5	CGACTGTTTAAACGGAAGTGGAGAGAGCGGCGAGGAGGGCGGAGGCTTCGGCGATGCGGAAGATCACGATGGGGAGGATCGATCTCGAGTGGGCCCACGTCGTCTCCGAGGGGTGGGCCAGCCCTCTCCGTGGTTTCATGAGAGAGGATGAATATCTCCAGTGCCTCCACTTCAACTACCTCAGGATCGCCGACGGATCGCTCGTCAACATGTCGGTGCCGATCGTCCTCGCCATCGGTGATGCCGACAAGGACGCCATTGCCAACTCCCCCGATGTCGCCCTTGCGGGGCCCGATGGGGATCTGGTCGCCATTCTCAGAAGGTAAAAGTCACGTCTTTTTCACAAACATCTATGCTGCATTACTTACTTCTAGTGTTACTTCTAGTGTTTCTTCTATA…
TRINITY_DN11831_c0_g1_i1	2	354	352	354	4.54	3	7	GACTGTTTAAACGGAGGCGAGTACACAAACGCCGCGCCGCGCCCTCAAAGACAAGCTGCACTTTTTATTTCACCGTGCCCTCCACTGCAAGATCGGAGAGCAGAAAACGCTGCTTTTGCTTCACGGTATAATTTTTTTGCGTTTTTGTTTTGTTTATGATTTTCGCCCGCGCATGGAGGGTTACCGCAATCCACTTGAACCCAAACAATTGGAAAAAATTCAATTCATGTTCCACTAGAAAATGAGGCCAAGCAGAGAGGTGCTGACCCGTCTTCGGTTGAATTTTTGCGCTGATAAAGATTCAGGCGAAGAGGCAGTGGCTACTGCGAACAGTGCCGTTTAAACAGTCGTG
TRINITY_DN11843_c0_g1_i1	0	261	261	261	25.77	12	30	CACGACTGTTTAAACGGGGGGGACCAGCAGCTCCACAAAGGGGGTGAGTCAGTAGCCGATGGCGGCCATCGAGCTCAATTTGAACCGCGACGAACACCACCGAGACCCTGGCGGAGCTCCGCTATCGCAAAAAAAATAAAAGAGGAGGGAAACAAGAAACGAGGAGAAGGTCGTATACGGTCGTATACAAGCCGCGAGGCGCACGTCATAAATACGTCAATAGCGGCGGCGCACGCGAACGTGGCCGTTTAAACAGTCGTG
TRINITY_DN11847_c0_g1_i1	1	310	309	310	3.94	3	4	GACTGTTTAAACGGTGGTGGTCAGCCTCCTGACCCGTGTGGAGGAGATCATACCCAAATGGAAGATTGTCCCCACCAAAGATGTCATCGACTCTGCATTCAAAGATCCAATCAAGCGTGAAGAGGTTAGTTTATAGAACTATTGGGACCTGCTTAACAAAAACTCAGCGCATTATGTTGATGTACCTTTTGTAAACATGCTGTGATGAGCGAATTCTGAAACTTTTGAGATAAGACAAATATTCCTTATTAGCACAGAGGGAACTCTTCTTTTGCCCATCAACATGCAATTTCCGTTTAAACAGTCGTG
TRINITY_DN11848_c0_g1_i1	0	254	254	254	2.99	1	4	ACGACTGTTTAAACGGCGCCATGGTGGGCATCAAGTCTTCCTCCCTGGAGAGGGGCACAGGTTCAAAATTCAAATCGCCACATGCTCGCTGCCACTGTTTCGTAGATTCACTCCTCGTGTCTTACGTCAGGGGAGGATTGTGCAGCTCGAAAAAATGGTTGCGGCTGCGGTCTCTGTCGCACAGCCGACTGACCAGCTGCTCCAGCTGCTTGTGCACGGACATCTGCAGGCGCTGTCCCGTTTAAACAGTCGTG
TRINITY_DN11852_c0_g1_i1	1	207	206	217	5.06	1	6	GACTGTTTAAACGGGAGGGAGAGAGAGAAGAGGATAAAGCCACGAAGGGGGACGCAGAGGAAGAGAGAGAGAGAGAGGGGAACGTGACGAATGGGCTGCAAAAGCGGGCCTGTAACAAGGACTACGCCGCTTCCGAAAACTTGGAGGTAATTGCGTACGGCGCGATCCATCATGCTGCCCCCCCTCGGTGTCTGCGGGGCCGTTTA
TRINITY_DN11853_c0_g1_i1	0	313	313	313	28.27	1	32	CGACTGTTTAAACGGCGGCTGGCCGTATTGACCAACGCAGCAGAACGCCGACGCAGACGCCGATGACCGCTAGCTGCCCTTGGCGCAACGTAACGGTTTTTGTGCGGGAAACTGGACTTTAGACACTCATTGCACACAAACAAACTGACCGAACGTGCTCAATGATTAACCATTAGTTTTGTCTTTCACAGGAGAAGAAAATGGCGACGCCAAATGTCCAAAATGTTGAAAATTTCGTCAAAAAACGACAAAAAAAACATGTCAACAACACGTCGTTCTAGGCCTCCATTTGCACTCCGTTTAAACAGTCGTG
TRINITY_DN11861_c0_g1_i1	1	242	241	242	4.5	1	5	CGACTGTTTAAACGGATGACGACTTCGAAGCCCAAGTCGAAGAAGGTATTGGAGCTCGAGCAGGCTAGGAAACAGCTGTCGGAGCAGCGGAAGGCGGAGATGGCCCGGTTGCGGCACGAGAGGGAGGAGATGGAGACAAGGCTCAGGACCCAGAAGAAACTGGAGGAAAGGAAGCAGCGGCTAGCGGCGAGGAAGTTGAAGCACCAAGCGTCACTCCGGAAGGCCCGTTTAAACAGTCGTG
TRINITY_DN11863_c0_g1_i1	0	300	300	300	4.59	2	8	CACGACTGTTTAAACGGCCCTGTGCCTCGAGCCCATACACTGAGCCAGGCCAACAGGACCTCCCAGTCCCAACAGGATGATCGCACACTCCATTCTTCCCGATATAGAACAGCCTCGCCGTGTCTGTACTCCCAGAAAGTTGTCCAAGATGGAAGGCAATGACTGCGACCTTCCTTTTGCTGTGCCAACGCACAACGTTTGGTTGTGACTTGTACTAGGATTCGAGCAGTAGTTGACAACTCTAGAGGCCGAAACATATCCAGAGTTTTAGCCGCGCTGACACCGTTTAAACAAGTCGTG
TRINITY_DN11867_c0_g1_i1	7	357	350	358	5.4	1	9	ACGGGGCCGTACCGCGGGGGGCCGCATCGCCACGCCGAACAGAATGGGCTTTGTGAAAACAAAAGTTGCTGAGGGGGAAACAATAACCGTCGCCATTTATTTTCAGCTCGTTTCCCCACCTCTTGTTCCTCGTGTTGCCCGAACCGTGCGCGCCAAAACCTTCGAGTTTTGTCCCCGCGTCCATTTTTCTCATGCGTGACTGTCCTGAGAGCGTTATGCGTGCGTGTATGAGAAACTAGATCCTACTAGCGGGTCACGTGGGCGTCGTAGAGTGCTTAGGGGTGTGTGTGTGTGTGTGCGGAAATGAAATTGTGTTTATCAAGTAAAGGGTTGTCGCCGTTTAAACAGTC
TRINITY_DN11873_c0_g1_i1	0	350	350	350	10.05	6	12	CACGACTGTTTAAACGGGTCGCAGCTCAGACTCGGGGGAAGACTGAGTGAAAGAAAGGGCCCAATCGTTGGTTCTCACCATGGAACTATATATACAAAAGCATTTATGATGTTCATGAACCGCTCAACACCCCGAAAATTTTCCTTCTTGACCCTCGCACTCTGCAAAGCGTCTGGTGAATGTGCTTTGAAAAAAATCTAGTACATTCAATAGTCGCTATGCAGTGTTCTAAGGACAAGAACGAAATTTTGTTTACTACGAACTTTGTGACTGAGCACAAGCACTCCTGCTTTTCTATGGTGCTACGAGATCGGAGTGAATTGCACGTTCCTGCCGTTTAAACAGTCGTG
TRINITY_DN11878_c0_g1_i1	1	437	436	437	3.84	1	5	CGACTGTTTAAACGGGCGGCCTGGAGACCTCAACGCAGGACGGGGGTAGGCAAAATCAGATTTTCGCCGTTTTAAGGGTGAAGGGGTGGGAAATTTGCATTTTTGAGATTTTTTCAGTGATTAAAACCTGGCATGCCGCGTCGAATGGTATGTCTACGGCTGAGATCGGAGCACGGGAAGTGGCCTAGAATTAGCATCAGCACCCACTCAGTCAGTCAGTCAGTCATCTTTCTTCTGAGGGGCTCTTTTTAACGATATCCTGTGCGAAGCCCAGATAGCTGCACCAGGTGCATCATGGTTTTAATCGTGGCCAAACGGGACGGGCCACAGTTGTCGATGCGTACAGCTACTTTTCCTGTTAATTTTTACAGTGTAACATCTCGGAAATGACGCACCAAG…
TRINITY_DN11883_c0_g1_i1	0	395	395	395	7.75	1	10	CGACTGTTTAAACGGCGGAAGCCGCAATTAGTGTTTGCGAAGCTCACTGCAATCGCATCGCGCGGATGAGGCTCGCGAGGGCGGGGCGGGGCGGGGAGCGGCGACACAACAGCCGCCGCTGACGAAAAGAAAAGATTCGACATCGGGACGCGACACCAAATTTGCATGGACTGGTTAAAACTAACGCGCAGTACTGCGCCTGGCAACCACGAATTATTTTTTCCAGGAGCTCTATGATGGCCATAAGTGTAACGTTTACACAGGCTCTCTAGTTTACGCCCCACGGCCGCAGCCTCGGTCACCCTTCCGAGACCCATTGTCGACAGAGTGACACGACGTTCACTGCCACCTGCAAGGGCCCATGGTGCCCAACAGTGCCCGTTTAAACAGTCGTG
TRINITY_DN11890_c0_g1_i1	0	270	270	270	5.77	1	7	GACTGTTTAAACGGTCAAGAAGCGTTGGGAAAAGATTTTTTCATCAAATCCAACAGTCGAGATCAAAACACTCTGCCCTATATTAGGGAGATGAATTTCGATCTCGACCGTCAGATTTTGAATCTGTCACCTGAGAAGAGAAGAGGAAAGTTTTGTACATTTTTGGCAGTGATTTCCGCTTTAGAATTAGCAAATTCGCTATACAAGAATTCCATGTCTAATTTATTTGTGTTGTGCAGCCAAGCTGACGAACTCCGTTTAAACAGTCGT
TRINITY_DN11895_c0_g1_i1	2	388	386	390	3.32	2	5	GACTGTTTAAACGGGGGGAGGCTCTTTGCGACCCAGGACGAGGAGGCCAAGGTGCAGGAGTAGCGTGTAAAAAGGTAAAAACTATTTTTTCGAAAAAAAATCCCCCCAAAAAGTTGGTTTTTGTATTTTTTATGCGCCTTGAGTACTTTAAAATAAACATTCAAGTCTCGTCTCATAATTGTGCTGCATTTGTTTTTGAAAAACTGTGATTCAAGTCAACTGAGACAAATGAGACACAAACATATTTTTACGCCAACCCTCGCCCACCCTGACTCTGCCCCACGATGGTCGAGAACAGCTCCAATACAGTTTCTGAAGGAAAATGCACAAAAATAATGGTTCAAACGGGCGGGGCCCTGGCCCGCAGCAGGGCCGTTTAAACAGTC
TRINITY_DN11897_c0_g1_i1	1	247	246	247	2.62	1	4	GACTGTTTAAACGGCACCGCGCACTCAGCAAAGGACAAAGCAGACGCCATAGGTACACACTTTGAACAAGTACATACACAAAACGAAAATATGGGCAACTCCGATGACACCACCCGCGTGCACGCTAGCCTTGCGACGTACCTGAAGGACACTAAAGACGAGCCAATAAAACCTACCACGCCACAGGAAATAAGACAGATAATAAAATCGCGTCACCCGAGGAAAGCCCCCGTTTAAACAGTCGTG
TRINITY_DN11901_c0_g1_i1	0	161	161	161	4.46	4	6	ACTGTTTAAACGGAGAAGAAGGAAACACACTGAGAAGAAGATATGCCGTGCCTTAATCTCTCCACCAACGTCAACCTCGACGGCGTCGACACCTCCGCCATCCTCTCCGAGGCCACCAAGTCCGTTGCCAAGATCATCGGCAAGCCGTTTAAACAGTCGTG
TRINITY_DN11903_c0_g1_i1	2	251	249	252	2.69	1	4	GACTGTTTAAACGGACCCACCCGAGGCAGCCACACTCGGCGCCCGATCTCATTCACTGTGAATCCGTTTGTTTTTATTATATTCGTCATGCGAAAGTTCGCTCGGAATCGGCCGTAAATTCAGTTTACGGCCCATCCGCGAATGCCGACACCTGGCCAACCTGGTTTGCAAGGGCTTCGGCCGCGGCCGCGCCAGGACACACCTGGACACACCTGGACACTCGGCGGTCACCCTGCCGTTTAAACAGTC
TRINITY_DN11904_c0_g1_i1	0	490	490	491	2.38	0	4	AGAGAGAGAGAGAGAGGTGGAGAATGGAGAGGCCATTGAGTTGGATCATCAACAATCCAACATGGTACGTTCTAACCAAACCCTGATTATGTTTTCTCCATTTTCCAATTATTTTAGGTTGTCTTTTTGCTCTGAAGGATACTCATGTATATTATTTAGAAACAGAAGATATGCTCATGCTGAGATTTGTTGGTTATATGAAATAATGAACTTCTTGCCATTATTGTGTGCAAAATAGTGTCTAGTATCAGTATTCTTCTAGTTTAATGATTCCTGAACAACCTTAATAGAATAATCTGTAAGAGGAGAAAATTCAAGGAAATAGTAAAGGAATACCAAATTGTATTGAAAGGGTAATACCAATTATTACCTGATATGCCGTTATAATATGATTCTGTA…
TRINITY_DN11907_c0_g1_i1	1	264	263	264	8.38	3	10	GACTGTTTAAACGGTGGACGACAAGGAAGCCCCCAGCGCGTCCGTCCACCACGGCCCTGATGAGACGGCCTGGGCCTATACGATAACAGCATCCTCAACGGCGGCCCCGATGGCGGCGCGTGAGTGAGGTTAGGTGTTCCAGCTCCAATTAAGAGAGCAAAAATATCACCCCTTCCTGCTCGCCTTCGCCTTTTTCCAGCGGCGGGTTTCGCGGGGGACCAGCCGAGCGGGCGCCGCGGCCTGTGCCCGTTTAAACAGTCGTG
TRINITY_DN11917_c0_g1_i1	0	222	222	222	4.84	1	5	ACGACTGTTTAAACGGAGTTCGATTATTATTATTCTTGACTGCACCGATGATGAAGACGGTGATTAATAATACTTTTAGTCTGTTTGTCTACAGAAAATTTGAAAATCATGCTAGCCGATTAAAAATCCTTTTCTATGCTTGATCGCTTGTATCGTTAATATTATATTTCTCAATCAGAGTTTGTCAATCTTTCTTCCTAAATCGACCGTTTAAACAGTCGT
TRINITY_DN11918_c0_g1_i1	2	341	339	341	6.5	2	8	GACTGTTTAAACGGGTGCCCAGGTGGATGACATAATTTTGGAGGATGAACTACTCCGGTATCATTACTTGCGGGACTGATGGCAAACGAGCACCTGAAAACATTGAAGTGCAGACTGGCGGTCAGAACCACCAACCCAGGCGATCAGACTGCCTAAAGAAAAGGAGTGCCAACGAAGTTCTGAATTTACTGGCAGTTGCATGCCTCCTAACGGTTAACAGCTGGACTGTTGGCGGTCTAACCATCGATAGCGGGGGAACGGTACATATTGCGGTACTTGCTGTCTCTGCACAATGGAAAAATGGCTCCTGCGGTATGTACCGCCGTTTAAACAGTCGTG
TRINITY_DN11928_c0_g1_i1	2	227	225	228	7.36	1	9	GACTGTTTAAACGGGATGGTGCGGAAGTGGTGCGGGAAGCGGTCGGTGATGGTGGAGGTCGTCGGCGACGGAGATCGGGTCGGCGACGGCAAATACGGCGTGGAAATCGGCCGTGGAGAGCGGAGAGGCGATGGAGATGGCGAAGAAGATGACGGAGGTTGTCGGGGTCGGCCTACGGAGCAACGCCGACGAGCACGGCCAAGGAGGTGGCCGTTTAAACAGTCG
TRINITY_DN11930_c0_g1_i1	0	216	216	216	10.5	7	13	CACGACTGTTTAAACGGTACCAACGTGAGAAATTCTTATGATTTGAGTTTGCGTCAGCAAATTGGAGCTAAATATGACATGTTCTCTGAGAATTTGAGGCCACCAATTTTGATTGTGACGGTGTCGCGCACAGCCCATAGCCCAGCCATTGGCTTCGCTGCCCCCTGCTTTCGCCCTCGCCGCGGCCCGCCCCTGCCCGCCGTTTAAACAGTCGTG
TRINITY_DN11935_c0_g1_i1	2	329	327	329	3.65	2	5	GACTGTTTAAACGGCGGGGGCACACACGCCTCGCTCCGCACGGCACTGCGCACCGTCGGACCGCCGCGACAAAGAATGAGTATTGAGCCGTCAGCAAAAGAACAGGCGATCACTACATGAACACAACGACGCTCGTACAGCCAAAAATCTTGTCATCCCAAAATGAGCCGACAGATTATTCGTTGGCTCTACTATTTCTTTCCTCGGCGAACGAGCGGACGGACGGACAGCACGCCAGGCGCCTCTCGCTGAGATACCGCGCAGGCCCGAACTCTGGACAGGACAAGAAACTATTAGGCGGCCGCTTGTACCGTTTAAACAGTCGTG
TRINITY_DN11937_c0_g1_i1	1	422	421	422	2.57	1	5	GACTGTTTAAACGGAGGGAGAACACGAGGAAAACATGGGGGGCGAAGCGTAGTGGCGTCTCACAACGAAGCTGAAAGCCAGTTCTGGCGCTGGACACCTAGCGTTCGTCCATAAATGGACGACTTGCGTGCTAAGACGATCAGGACGTGGAGGCGGCCTTTGACCGAGTACTGCATGAGGAACTGGGCACCAAGCTACAACAACAAAGCTTCAGCCCACCTCTAGTAAAGCTAATCACGAGCTTTCTAGAAGATCGCTGAATAAGAGTTTCCGTTAATGACAAGATTTCCACGCCCTACCCAATGAAGGCAGGAGTCCCTCAGGAGGCTATCCTCAGCCCATCACTGTACTCACTATATACAGCCGACTGTAACATCACCGAGGGGACTACTGTGCGCT…
TRINITY_DN11939_c0_g1_i1	2	267	265	268	3.83	1	4	GACTGTTTAAACGGAGGGGGGGGGGGGACCTTTCAGGACTTTCAGAATTACGACAGACGGCGCCATTCCGACAGAAACGACGATAATTTTGCGAATATCGATGGAAAAACAAAACTCGTGGAGAGGGAGACGTGGCAACGGTGGGCCGCAAACAACGGCAACAATGAGAGGAATGGGGCAATAAGGACACGCGGAGCGCGGAGCAGAGATAGATTGAATAAGAGGAGGAGAGGGAACCCAGAAGGAGCGGCCGTTTAAACAGTCG
TRINITY_DN11940_c0_g1_i1	2	305	303	305	3.28	1	4	GACTGTTTAAACGGGCCATTCCAGGGGGTGGGGTGGACGGCCCGTGACGAAAGAACGTTAAATGGATTAAGGATTAAAACGACGAGCAAAGCGTCGCTTAGAAACGCGTGCACATTGCGGAGGGAAGGACCTCAAGAAACGTTCGAATATTTCAGGGAGTGTCATGTAGTTGTGTCCAAAGCGAGCGGCGAAACAACCCAATTATTGTGACACCCCATAGGGAAGTGACAAGGTGTCACGTTCGCGTGAATCTGGTGCCACGATCGTGTGAGCGCGAGCCGACGAACCGTTTAAACAGTCGTG
TRINITY_DN11943_c0_g1_i1	1	314	313	314	3.41	1	5	AACGGCGGCGGCGGCGGCGGCGTATTAGGCATTAAGGCCCTTGTTATTTATTCATGGCTTTTTAAAAGCTTTTTCGCCCCGCGCGAGAAATAGTGTCCTCCTTTTGTTGTTGTCGTTGTTGTTATTGCCGTTAGTACTCTGGCGCGTGCTCGCTTTGTCCAGCAGGCGGGTGGGCCCCACGCCGCCGCGGCGGTGGTGGTGGTCCCGAGACAAAAGGGGCCTAGGCTGGCGGGTGCGAAAATGGCGCATGTTTGCGGGAGATTTATGGGAAAGGGATATTACGGGCGATAAGGTGGCCCGTTTAAACAGTCGT
TRINITY_DN11960_c0_g1_i1	2	248	246	249	4.85	2	7	GACTGTTTAAACGGTCGAAAGGGTATTGGTGACGGGTTTGAAAGCGAAAGGCATCCTAAACGTGGTTGGGGCCGACTACACACACACTCACACAAACACACTCACACACACATACGTGCGCACACACGGCTTGGCGCCCCGTTGAGCAATGAGGAAATGAGCGAAGACCGCAGCGACGGCGCCGCACCACCTGATCAGTTTCACACCGACAACTCCCAAAATACGCCGCACCCCGTTTAAACAGTC
TRINITY_DN11965_c0_g1_i1	0	331	331	331	5.96	1	7	ACGACTGTTTAAACGGCGCGAGGACGACGAAGAAGTGAAGCGCGTTGAAGAACGTCTATGAAACCGACATGTGCATTAGATTACTCCATTCTTAGAAACTACGTGTCGAATGTCTCTTTTTTCCATATTCTGCCTTACTTGAAAATAACTGTTAATGGGCAGTATTGGTTTCGACCTTTCCACTCGAAATAAAACAGTGCTGTGAAACTTGTTAGTTAAAAATGATGAGTTTGATTATTTGTGTCCAGAAAACCTCCAGACTGTCACACGAATCAGTAGGCGTTCCAGCTAGACTCAAGATACAATATACCGTACCGTTTAAACAGTCGTG
TRINITY_DN11967_c0_g1_i1	19	298	279	298	7.68	1	11	CACGACTGTTTAAACGGGACTACAGCTGACAGCTCGGCTCCGGCTTTGCGCAAAACTCAAAACAAACAGCCAGCCCGACGGCCCGATTGAAAGGAAAGGCTTTTGATCCAGCTGCAGGCGGGAGCTGAGCCGACCGCGCTGCAGGCCGCCGCCCCACGCCATCCCCCGAGCGATCGTCCCCCGACAAATTGACTCGTCTATTACCTGGCTTTCTGCCTCCCCTCCCCTAACCCCGCCGCTCCCCGCTCCCCGCTCCGCGCGCGGCCGTTTAAACAGTCG
TRINITY_DN11982_c0_g1_i1	2	353	351	354	9.85	1	14	GACTGTTTAAACGGGCGGTCGGCGATCCTTGACACTAGCTGCTGCCCTGTCGAGGTGGATGCTGATGCTCACATTAAGATTCATTAGGCGGCTCCCTCGTTAACATTCTAACACAATCAAGGGTTTGCATGCCCCGTGGCGATGCCCCGCCGTGCCCTGCAGAGCCCTGCGGACCTTTTCTCCTGGCGTCGTCATATTTCGGTAATGCGATCCGAACAATACAATGGGACAGCGCACCGTGACCCGTTGTCGTTGCGGTCCAGGTCGTCGCCATGGCAACGGTCCGAGCCAAGCCGAGTGGTGCCGAACGCCTTCGGGAGGCCGTTACTCCGTGGGCCGTTTAAACAGTCG
TRINITY_DN11984_c0_g1_i1	0	516	516	516	10.19	5	14	CACGACTGTTTAAACGGTGGACACACCAACGCACCGACCAAGTGCACGCGATGAGAAATTTCAAAGAACGAACACAGTAGAGGCTAGCGGGAAAAGGGGAGGGGACGCTAGGCAGAAGGTTTGCCTAACTGCTAGGCGGAAGAGCGTAGTTCGCGCGCGATGGCTGGGGCGATCGACCGTGATTGAAATGCCACAGTGCATTCCATCCACTTCTTGATAGTGATTTTACTCACCTGCGTATTTTAGATAAGCCTCTTGTCGACGCACTAAGCAATATCGAGCATTCAGTGTCCTGAGATCCTGCGTACGTCAGGGGATGCTGCTCCACTGCAGTACAGCGTAGCCGTCGCCGCCAAACAAAACCGAAGAGCTGATGGAAGCCCCGCAGCCCCGCTGTTC…
TRINITY_DN11986_c0_g1_i1	0	431	431	431	4.17	2	7	TGTTTAAACGGCGGGAAAGGAGAAATGGTGGTGTGCACACTCAAAATTTCGTAATACGAATTCAGTGCAACGGGACATTACTAAAGTATTTTTAGTATTACAAAACCATTTCTTTACAATACTAATTTTCTATTTTAGTAATACTGAACCTAAACCTAGCAATACTAAACACTTATACTTCAGTATCACGACAGCACTGAATTCCTGTTATGGTACTGAAACTGGCCCTCATACTAAAGTTTTCTTTAGTAAATTTCTTGTTACTGATTATTGAGTGCACTGCACAAAGCTAACCGATTTCTTCTTTCGTCTCTCTTTCAGGGGGACAGTGGAGGGCCACTGATCGTGGGCACGGGTGAGGACGGCAGGAATCAAGTTGTCGGTAAGTACCTAGTTCTC…
TRINITY_DN11991_c0_g1_i1	0	196	196	196	4.09	1	5	CGACTGTTTAAACGGCGTGGGCCTGACCACGAGTTGCCATAGCCATCTCGGTCGCTAGCAGCCGCGGACCTCGAGATCCTCCCCAGCGCTCGACTCCGAGCTCGTGCTCTCCGCCGTGACCTCGACCATGACAGCAACCTCCCTAGCCTGCCATGCCGCTCGAGCATCTTCCCCGATATCCGTTTAAACAGTCGTG
TRINITY_DN12000_c0_g1_i1	0	458	458	458	32.8	1	50	ACGACTGTTTAAACGGGGTGCACCGCGGAGGCGTGTGAGGTGAGGGAGGGACAGACAGGCGCTTCGAAGGGGCTGCTCGTCTGGAGCGTTGACTGTTGGGGTGCGTTCCCACCTAGCCTAGGTTTTGAGTGGAAGCTCCGCGCGAAGGGTGCGAAGTGTAGCGCGGCGCAGTGTGACGGCAACATAGTCCTAGGAACTTCCGCACAGATAGGTCTTTGTTGCCTGGACACGTCGGTGTGTTCTAGGGCCATCTGTTAGTCGTGAATCTGGTGCTCGCGTCCTGGGTACGCGTCGTGCGTTCGTGCTGGCGTGGTCGCGTTGAACTCGCGTGCTGGCGTTCGGCAGTGCCGTCTGCTAGCCCGATCTCGCCTCGTCGGGGAGCAGGACAACTCGTCCCGA…
TRINITY_DN12000_c1_g1_i1	0	483	483	483	2.43	1	4	ACTGTTTAAACGGCCATGCGGGCGCTGGGACGGCTGGGAAACGCCAACAAGTACCGCCATGTTTGGCCGCGTAGGTGGCGCCACTGCCGCGGGGAAGGAGCAAACGCCTCAAACTGCGCGGGCTTTTGTTTCACTGTAAAAAATTTACGGAGATTCCAGAGCTCACTGGGGAAGTGAATTCACCAGCCCCCCTGGGAAGGGCCCGTTCCTAGCCCAGTGGGCACCGAATGTCAACGTCAACTGCCCTCGCGTGTGAATTTCGGGGTCCAATGTACAAGGAATTTTCCTTGGCAGAACGCAAATTTCCCTCCCACCATCGATATTCGCCATTTGGGCATGTAGCGTACGCACGTCTTGCCCACAGCAGGAAATCTGCCCCTCCAATGGCCACGGAACGCA…
TRINITY_DN12002_c0_g1_i1	2	223	221	224	2.96	1	5	GACTGTTTAAACGGTCTCGAGGCAGGAGCGTCTCCGACGCTGCTCGAGAAGAGGGGAGGGACGGAGGCAGCTATGCCGCGAGTTCGATGGCCGATTGTTGGATCTGAGGGGATCGAGCTCGGTAGTTCATGGCTCACTGGCGAGGAAGAAGAGGCGTCGGGGAAGAGGGAGGTCGGAGATCTTGCTATGGTAGGACGAAGGTCTTGCCGTTTAAACAGTCG
TRINITY_DN12008_c0_g1_i1	2	242	240	242	5.99	5	7	GACTGTTTAAACGGCCCCACCGGCATCACCTACTTCTCCCTCCTCTCCAACCTCTGTTACCGTAGGAACCGTAAATCGAACCGTAAAATCGTATTTATTTGTTTTGAAAACTATAAACAGAACCGTAATTTTTAAAACCGAACCATAATTTTTAAAACTAAACCGAATAGCAAAATTCGGTTCGGTTCGGTTCAGTTTACGATTTCAAACTGCATTATACTCCCCGTTTAAACAGTCGTG
TRINITY_DN12016_c0_g1_i1	0	282	282	282	5.59	4	7	GACTGTTTAAACGGACACGGGAGAGGAGCGTGTTGCCTATGTGCTGGTTCGCAGGGGCCGTGGCTGTGCTCAGCAGCCAGAAACGAGAAGGAGAGGCAAAAGGAAAAGGACGGGTACAGTGAAAGAAAAAGGGAAATGGAGAAGGAGGACGAGAAATGCGGGGGCAGGAAACGGGAGAAAAGGGCCCCGCTCCAACGAGGCCCCCAGGTGTACCTCATCGTCGATTTCAGGTGGTCGGGAGGGGGGTCAGCAGCACTGCGCCGCTGCGCCGTTTAAACAGTC
TRINITY_DN1202_c0_g2_i1	0	256	256	458	73.67	52	83	CACGACTGTTTAAACGGAGGCTCTGCTCTATGAGTGGTCCTCTGTCAGAGACCAATGTGAAAAGGTCTGGACTTGTGATGTGAATCGCTCGTCCTTAGCGAAACGTGCTGGAACCGCCCGAAGAGGTGGTCTCTAGAACAGCTATCTGGTTGATTCTGCCAGTGACATATGCTTCTCTCAAAGATTAAGCCATGCATGTGTAAGTGCAAGCCAATATATAAAAGGTGAAACCGCGGAAGGCTCATTATATCAGTTA
TRINITY_DN12028_c0_g1_i1	0	217	217	217	3.38	2	5	CACGACTGTTTAAACGGAGTCTGACGATGTGGCGGATCTGGTTGCTCTTACCCATATTCCTTATTCTTCTTCTTTCTCCTTCTTGGTTGGATTTCAAGAAGATAGGAGGATGATGGGGAAGGGGGAGAGTAAGAGGTACTCATGAGGGAGTTATTTATAGATTTGGAGACGCACTGGTGGTGGTGGTTCTTGCTTTAGGACCGTTTAAACAGTCGTG
TRINITY_DN1204_c0_g1_i1	0	494	494	494	1.87	0	3	GACTGTTTAAACGGAGGGGAGGCGAGCAGGGCAGAGGAACATGGCCTCGAATACCTTACACTCCAAACTCGGCAAAACTCTCGAAACATTACTTCCAACAACGACAAAAAATTTGGGGACAAAATAAAAATCCGAAAGTTTGAGCTGAAACACGTGAAAAACGGAAATTCTTTTGGATAACATTGGTCGGAAAATAGCCGCGCCAAGCTGGGTGGACTGCATCCATCCATCCATCCATCCATCTCGAGGCGCGGCAGGGCGGGCAGCACAGGTCGTTTGTCGACCAGGAACACAAGGCGCCGTTCTCTGGCCCTGCTATGAATCCGTTTTCACAACTGCCACGAAAATGCAGACAACTCGCTGGTCTTCCTGTTCAATTCCAGGCATCGGCAGTGTTCC…
TRINITY_DN12043_c0_g1_i1	1	323	322	324	7.68	3	11	GACTGTTTAAACGGGGAAACTACGACTGGACCTGATAACCACTTGCACTAGGCTGTTCTATACTTGTAAATATTAGCGAAATAAAACAGACGCAAGCCAGGGCGCGTTTTCATAACATAACAAGCGTCCCTTCACCACGGACGTCAAGACATTTGAAGTCGAGGCTCGAAAATCATCTGGAAGATTTTTCTTACTATCGCTTTAAGGTATTATGTAGCAAACATGGATCAATTAGTGTTGATCCACCCTGGACCAGCATGTCACCCTCGACCAAACTGTGGAGCGGTCAGTGGGTCGAGGCAGAGGGGCCGTTTAAACAGTC
TRINITY_DN12046_c0_g1_i1	328	465	137	465	3.36	1	4	TCAAGGAGAAAAAAATTAGGAAATGAATTTGAGTTCTGGCTCTGCTCAATGCTCGAGTAACTCATATGGGCATTGGGTTAACAAGAAAACAATAAAAGAATACTGCCACACTCTCTTAGACCGTTTAAACAGTCGTG
TRINITY_DN12051_c0_g1_i1	145	405	260	407	2.23	1	4	GTATCGGTGCGCTCCTCACACCCTGTTAGGACAACACTCACAGAAAGACACCAACACCAGGAGACATGAATTGTTGCCTAGTGGTCTTCGATACGTGAAAACCAATAATAACGATACGAAAACAATTAATTCAATTTAATTTCTGCACGTGAGTCCACGCCGAGACACGGTTTTCCCCCCGCGTGTGGTTGAATAACCGACTGGGGTTGTGCGGTTTGTTCTCCTGTCTGTCTGTCTGTCCGTCGGCCGTTTAAACAGTC
TRINITY_DN12052_c0_g1_i1	2	326	324	326	4.6	1	6	GACTGTTTAAACGGGACCGCGATGGGGCCTCGATGGGACGTGCCGCTGGAAGTTGGCCGTGGCAGGTGTCTGCAGGAGTACCTCGTCAAAGGGGAACTCTGTCTCTGACGAGCAGAACAGGAAACCTGCAGTCGCGGCGGCTTTGTAGCCGCAGGGACTTTTATACGACCCGCACGGGTTGTTTCCCGCGCGCATTTTTACGACGAAGCGTCGTTTTTTATTCGCGTTTGAAAACCGAACCGCGAGAGCGGATCTTTACGCGCCATCTTAACGGAACCGATGTAAAACAGGGGCGGCCGTTTGATGGGCCGTTTAAACAGTCGT
TRINITY_DN12054_c0_g1_i1	0	296	296	296	15.24	3	18	ACGACTGTTTAAACGGCAGCCTGAAAACATGAACAATTTTTAAGCGGTTGGAGATTTTCAGACAATGTCTTCTAATAGGCAAAGGTAACAATCTTATGTCGGCGCACCTTAATGAGGAACGTGTTTTGAACGGATATGAACCCCAGGAGGCGCGTGATAACAGGTCGCTGCATGAGGTACATGGAGGTCACCATGAGCTCCTCCCTCTCGGCGGCCGAAATCCCCTCCACGTTGAGGGCGTCGTGCACCAGGTCGAACATGGCGTTACCCTGGACGGACCCGTTTAAACAGTCGTG
TRINITY_DN12056_c0_g1_i1	0	277	277	278	7.26	5	10	GACTGTTTAAACGGGGCGCTGTTGTTTCAGCAGCAACCCCGAGCAGAGTACAGACAAGGCAGTAATAAAGATATGACAAAACACTATTTACTGCTAATAATTATAATTTTCTTTTTAAAGAAGGAACTAAGACTGGGAGAACTCGAGAACATGAGTCTCGGTTTTTATTGTTTGTTTAACATACCGATATCGGTGTGACCATGAGAACATGAATGCAGCTTATCCTTAGAAACTTGATTCCTTTTCGTAGTGTCATAAGTGTGCCGTTTAAACAGTC
TRINITY_DN12059_c0_g1_i1	0	180	180	181	5.79	1	9	CGACTGTTTAAACGGGCCGCGCAGTCGGCACTGCAACAGAGAGCAGCAGTGAGAAACAACGAGGCGAACAAGTCAGACAACAGTGGGAGTAAAAAATGACCACGAAGAGGGAAGGGGTGCAACACGATACGGAGGACACAAGAAGGAAAAAGAAACTCCCCAAGATCCGTTTAAACAGTC
TRINITY_DN12063_c0_g1_i1	2	238	236	238	5.95	3	9	GACTGTTTAAACGGCGACATATCCGTTGACTTTGTCGGTTAAGGTTCGGTTGACTTCATCTCAGGCTTTTCCGAGGACATTGACCGATGGCATTGAGTCTACATGCTGTGAATTTGGTTCATTCCTATGGTCGACGAGAGTTCAGAGCGTTTCATTATGGTTTATCCCAATGGTCGACGACGCATGGCGAGCGCTGCCGATGGCAGTTAACTGGGTATTCCGTTTAAACAGTCGTG
TRINITY_DN12068_c0_g1_i1	0	229	229	229	3.78	2	6	ACTGTTTAAACGGGCGGCGCGGCGACAAAAAGTTAGTTTCACAAACAACCAACTACAAAAAAAGTGATACCTTAACAAACAAGATGTCTTAGTCAAACTAAATTAGCAAAAATTAAATTGTGTAAAAACACATCTCTAAGCCAACCGACGACCTGTTCCCATCTTTTCCTTCCAGGCACGGGCCCGCCCAGGACCACCACTGCAAGTTGACACCGTTTAAACAGTCGTG
TRINITY_DN12077_c0_g1_i1	0	228	228	228	8.47	6	10	GACTGTTTAAACGGCAGGCGCTGACGTGTGTAAACAAAACCAACACCATGCCCGCCTGCTTGTCACAAACACTGACCTCTACACCATGCTGCTTTCCCGACCTTTCCTCTGCGTGAATGCCAATCCGTCAGCAAAGATGGCCTTGGTCCATCTTCACGTCACACCAAACACAATCACCACAGACAGTTCGATTTGTTTTGATTCGAAGTCACCGTTTAAACAGTCGTG
TRINITY_DN12078_c0_g1_i1	0	206	206	206	4.59	2	5	GACTGTTTAAACGGCATCGCGAACTCCCTCCTTGACTGCCTCCGAGAGCGACATGAGGTGCATGTTGCAGGTGTTCCCCTCGTACCAGACCGAGGATATGCCCACTTGCGGCTTGGACATGTCAGCGTCAGAGAGTCCCACGCCGTAGAGGATGGCCTGGGCCCCGCCCTGGGACTTGGGCTCGGTGATCCGTTTAAACAGTCGTG
TRINITY_DN1209_c0_g1_i1	0	206	206	206	14.44	2	16	ACGACTGTTTAAACGGGGGGCGGGATTAGGACGAATCTGTAGAGATCCACCCCGCGCAGCACCTCGCCTGGCCGCACCGCGCTCGCGCGGATTTTTGTGTGTGTTAATGGATTTCGCTGGAAGAGACTCGCTCGTTCTCGCGATTGGCTAGCGCGCATTTTATATACTTGACATGCCAGCACCAGTGTGCCGTTTAAACAGTCGTG
TRINITY_DN12090_c0_g1_i1	1	198	197	199	4.56	3	6	GACTGTTTAAACGGAGGTGGAGATGAAGTCGAATCTCGGCTCAGTCGAGGAAGATGTCAGGATCGGATCCGGTCTAGATCTGTCAAGTGAGAAGAACTAGGTTGCCGATCAGATTGTGGCGGATCAATGGACTGGGCACTCGGATGCTTGAGCAGAGGAATTATAGGGAAGAGGCGAAACTCGCCGTTTAAACAGTC
TRINITY_DN12091_c0_g1_i1	0	414	414	414	6.42	1	9	ACGACTGTTTAAACGGCCAAGGCACCAAACGATAAAAGATAGCAACAGCATGCAGGTTTTCACAAAATGTAAAAAAGTAAGTTGGTTTTTGAAAGACATATGGATCACCCTTGCGTTTCATTCAGCGAACTGCTTTGCTAATTCTTATGTAGAGCAAGTACATAGAGTATGCAAAAGTGCCCTACTTTTCCAAGGGCTGGCACATGCCAGTGTGAACATGTCCAATTCTTGGATTTGAAGTGAATCTGCTCCTGCTCTGAAAATCTACTGGCACTTCTGGAGTGTGCTTGAAGGTAAGGTAAGCTCGACACTGGCTAAGCTGAGCCAGAGTGTTCTCCTCTATGACCGTTCTGGCCATAGAGAGTGCCACGTTGACTTGGGTTCAGGGAGCAGGCGCCC…
TRINITY_DN12102_c0_g1_i1	0	301	301	301	6.23	1	8	ACGACTGTTTAAACGGGGCGGCGGTTGTCCTGACCCGAGTTTTAGCAGTTCTTTCAAGCATGACATCCGAGGTCAACTCGCTCTTCCCCCGCAACAAAGGGAGTTCTGCCCGACGCCTGCCTGCTGGCTGCTGGCTGCCTGCTGGCTGACCGCGTCCCGCGCAGCAGAGCGACGTAAATATGGAGCATATTTTTTGCTATAACCGCGTGGGAGGAGCGGAGGTGGCGAACAGTCACTGGTTCAGAAGTAATCCCTATCGAGGGGAGATGCTGCTGTGGCCTCGGCCGTTTAAACAGTCGTG
TRINITY_DN12105_c0_g1_i1	2	403	401	403	4.94	2	9	GACTGTTTAAACGGGTACTCCGACGTTGGTGATGGGAAAAGGACGCCACGCCTCGCCGAAGACGCCCTGGTCCTGATGGTGCGGTCCTTGTATGGCAAGTGGAAGATGCCCCTCGCTTTCTGGTACACCCACAAGAAGATGACTGGACAAGAGTTTTCAGAAATCTTTCACAAAGCCATCGAGAACCTGCTCCAGCGGGGCTTGGAGGTGAGGGCCATAGTGACCGACGCCCTGCAGAAAAACTTGACGGCGGAGCAGGTGCTGGGGGCGACCTATCAACGGCCATGTTTCTTCGTCCTGGGCAAGAAGATCTACACCATCGCCGACCCCCCACACCTGCTGAAAGCCTTGAGGAACGCCCTGCTCAAGTATTTGATTCTGCGGCCGTTTAAACAGTCG…
TRINITY_DN12111_c0_g1_i1	0	222	222	224	3.91	2	5	GACTGTTTAAACGGAGGAGCTGGTCGATTGGTGAAGGGAGATCGAGAAATTTTTATTCGGAAATTTTGAGTCGAAAGAGGGAGAGGGAGAATATTTCAGTAAAAGAGGAAGAAGAACGCGTGGAACTGCGTCATTCAAGTACACGTGGCAATTCGGTATTGGAGGGATGAAGGAGGGCGATGTCTTATTGGTTCCGGCGACGTGTCTGCCGTTTAAACAGTC
TRINITY_DN12113_c0_g1_i1	1	402	401	402	4.31	2	6	GACTGTTTAAACGGACGAAGCGGCATTGTGCGGCGACAAAGACAAAGCAACAAAAAAGGAGCGCGGGGCAGTGTGTCCTCGGCCTGCGGACCAGCTGTAATTAAATTAGGCTGCGGTGTTTGAAAACAGCAATAGAGAGAGGGAAGGCACTCCTGGAGACGGATAGAGGCGTGGTGCGTGGTGGTGTGGGCAATGTCAAGTTTCTACTCAGAATTGATCAATATTCATAATACTAGGCTGCCCGATTTTTTGTGATACTCAACAGTTTCATCGTAATACTAAAATTCTGGATATAAATTACTGAAAACCCGTCTCAATAGGATACTAACTCTGGTCAGCAAAAATAATACTCAGCTATTTATTCGTGCAGGGGTGGATCTAGAGCCGTTTAAACAGTCG…
TRINITY_DN12117_c0_g1_i1	0	295	295	295	8.45	1	13	GACTGTTTAAACGGCAGAGCACTGGGATGGTGCGGGTGGAAATGAATGAATGAATGAATAAATGAGCCAATTCATGAATGATGCATGAATTGGAATGGAGGGAATGAATGGGTTGTCCATCCTGCGCCACCTCCGCGGGCCACGCCCTCCTCTGACAATAGCTTACTCTAGAGGAGGAAATGCACAAACCAGAATGGTAATAAAAAAAATGACGCAGAAAGTGAGAGGAGCTGAAAAGCAGTGGAAGGGGGTGGGGGGTGCGCAAGGTCACCTCCTGGTCCCGTTTAAACAGTCG
TRINITY_DN12126_c0_g1_i1	2	200	198	200	3.86	2	5	GACTGTTTAAACGGATCCTCCAGCCTGATAATAGTTATCATGAGAAGACGAATTTGAATTGTTTTGGTTGCAATGGATCAGAAATTGGTAAATGAAGTATGAATTTGGGTTGCAGGGATTATGAATTCCAGTTCCACTTGGAATCTCAAGTCCACCTGACATATTTCAATTCAACCAGACGCCGTTTAAACAGTCGTG
TRINITY_DN12152_c0_g1_i1	0	354	354	354	4.35	3	8	CACGACTGTTTAAACGGACACGGACACCCTCTGTTGCCAGGGGCGACCGCCTCTGTTAATCGTGCCCTCTCCTGCCTTCATAATTTCTGAAATTAGATCACGTATTCTCCGCCCAGCCCTATTGAGGCACATTGGCTCATTCTCGTGAGACACATCACCCAACACACAACACAAATGTAAAAAACGAGTCCCCTTCTCATGATATCTTATGTTTTGGTTTGGCTTCTTTTTTTTTTCTGAGAGAAATAATTCTCCAAACTAATTAATGCAAATCACACTCCTTCGAATGAGACATATGTCTTCGCCGTCATGCTGGGAGCCGCGTTGCACAGCCACGCCGTTTAAACAGTCGTG
TRINITY_DN12161_c0_g1_i1	1	540	539	540	6.31	2	9	GACTGTTTAAACGGTCGGTTTTGGGAATAGCAGCCCTTGCCCTGGGTGGGCCTGCACGTGCTAGGCCGCACCGACGCAATTGAAACTTGTCTAAATGTCTTGTGTTTATTTTTGCTAGATAATAAAACAGAAATGAATTGTTTGAAAAACTGGAAGGGGAAAGTGTTCGGAGTACGTATTCAGAGGTTGGCAACGTCGTGTGTTGGCAATATGTGTGCGTGCTGTATGTGACGTCATAAGTGAACTGCCAACTGTTTCCTTTGTTCTGCCCTTGTCCTTGACTGGGTATTCCCCCTGTGAATTAAGTGAAGTCTTGGCATAATCAAGCTTGTCCTGTACTTCTTATTATCCTAAACTGCACCACACCAGAACACCTCCGTGACCCTCCTGCTTGCACGC…
TRINITY_DN12166_c0_g3_i1	59	301	242	302	2.31	1	3	ATGCCGAAGGCCGAGAAGAAATCCTCAATGGGTAGCAGCAGCAGTCCATTCTCCGGAGCCCAGCTCAATAAAAAAAACCAAACAGGAAGTGGAGATAAGACTGGAAAGGTTGTGAGCTCCAGAGCCACAAAATCCTATAAATACCTTCTTGTGGTCCCTACATAACTTCCATTGGACCTTAGGAAAATCATTACCTCTTCAAATGCAAATGCATTTGGTCTTACGCCGTTTAAACAGTCGTG
TRINITY_DN12172_c0_g1_i1	0	254	254	254	12.84	2	14	TAAGGGGCTTCGCGATGTCTTCATTTCTCGTCCATGACCGTGCCCGTGTGGGATGATCCAAGGCGGCTTAGGGTTCTGGCGAGCGATGGTTAGCTTGCATTTTACGAGCAAAACTTAAGTTTACATTTTCAGCCTGATCCTCCGTCCCAATATTGCTCTCCTATACAGGTTGTCGTTTCCACGTCGTCTTCCCGTGGGTGCCCGATAGGGTAGTCCTCCGCAGCCGCATACCGAGCCCGCCGTTTAAACAGTCG
TRINITY_DN12181_c0_g1_i1	1	222	221	223	6.64	2	8	CGACTGTTTAAACGGGGTCACCTTAAGTTGCTCGTTGCGACCAAAATTCAGTCGCTTTCACCAAATTAACAAACTTGTAGGACATTAAATATCAGCGAGTTTTGATAAATTTCGATGAACAAGGACCTATGTGCGCGACAATCGCTGCCCAGATAGAGCTTTGTTGCCGAGGTGCAGCCGTTGACCGCAGATGAACTCGGGACTCGGCCGTTTAAACAGTC
TRINITY_DN12184_c0_g1_i1	0	232	232	232	6.43	4	7	TGTTTAAACGGCAAAGATCTCCCAGTCCTAAAGAGCGAGTGGCGTGCCGTCGTTCTCTGCGAGAGCTGCCTCTCCCTCGTCGACTCCGCGGACTTCTGCTCCTACTGCTTTAACCCGATCCTTCAAGAATCAGACGACGCCCCGATCCTCACTTGCCACGTCTGCTCCCGCCGCATCCACCGCGTCTGCCTTCGTACTAATCAACCTTTCTACGTTCCGTTTAAACAGTCGG
TRINITY_DN12187_c0_g1_i1	0	304	304	304	4.38	1	8	ACGACTGTTTAAACGGCCCTGGAGTCTGTAGTCATTATCCTAGCACGAGTCGTTTGTCGTCTGCATGTTATGGTTGCCCTACCGCGCTCCGCCACGCTGCCACCGTGTTCTTCTTCCTGATCTTTTTACCGCAAAAGTTGTCCATTCAAAGATAGCATTATCAGTCACAACGGTTTACCTTACAGTTGCATTTCAATCGTTTTCTCTAGTCGATTCCCATATGTGGGCAGCTCTCGTCGTCTTCTGGGCACTCCTGCTTGGAGGTGCTAAAGGTTCCATCCTGGACACCGTTTAAACAGTCGTG
TRINITY_DN12191_c0_g1_i1	2	337	335	339	3.98	3	5	GACTGTTTAAACGGAGACGCTGCTCTGGTTCGAGCCGCCCACCGTGGTCGGCTGGGACGAGGAGAAGGGCTTCTGGACCACGGAGGACTACCACGACATCAAGTTCAACGAGGAGAAGCAGGTTGGTGCGGTCTTTGCACCGCGAACTACTGTCGTCACGGCCATTTAAGCCCCGCGACCTACTGTACACTAATGTCGAGCGTTATCGTAATTCCGCCAAAGCATGGACAAAGTGCACCCGCCACCGACCACACACGTCACCGAAAACGTAAAACGTCACCCAATTGGTGTTTTCGATTTCCCGAGTGCTCTGGCCCCTGGCCGTTTAAACAGTC
TRINITY_DN12192_c0_g1_i1	0	352	352	352	2.75	2	5	CACGACTGTTTAAACGGCACAGGGTGCTCAACCTCGGAAGTCTAAAGGATGGTGATAGCACGGACACAGAAACCACATCCACACACATCATATCTTCCCCTTCCCAAGAACACGAAACACTCGCAAATATGTCATTTTGATAGACTGGTTGAAGGCAAAATTTGGAGCTTAAAAAAGCCTCATTTTGACATCATCAGACTGTGATTCGTGACTCTTCCGTGTTCTTTAGGCTGCTGGATAATATTACTTTACCTTTGTAACTACCTGTGCCCTCTGCACTGGAATGGAGCACCTCAAAGAAAACCTTCATGATGTGCTCAGCGGCGTCGTATGTCCTGTTTAAACAGTCGTG
TRINITY_DN12196_c0_g1_i1	2	212	210	212	5.54	4	7	GACTGTTTAAACGGGCCTGGTAGCCTTCCACGTGGAACGCGTTGAAGCGATATTCGACATTGTCGAGAGAGAAGCCCTCTGTGTGGAGCGGAGGTTGGAATGTTTCCATGGCTTGGAAGGGAAGAAGATGAGATTGAACAATGGAAGTTTGATGTCTCGGGCTGTTTTATAACGTGGCTAAGACATGCCTTTTCCGTTTAAACAGTCGTG
TRINITY_DN12202_c0_g1_i1	1	304	303	304	6.67	1	10	GACTGTTTAAACGGGGACGGGGGTGCTGGTGCCGTCAGCGTGCCGCTTTTATCTTTATCCCAGCAGCCCCTTTACTCGTGCCTGCTACAAGGTGCGCGTGTTTTTGCGCCCACCGCCTGTGCGTTTTGAGACGGACTGTCTCTCACCGCCAGGCCTGCTCCGCGTCCGCGGGCACATGCTGGAACAGGGAGCGTGGAGGGCGCCTGCAGCGCCTGGTTGCCAATTTGAGCCGCGCCGATGCCTCCATGGTCCATGGTGGGTGTGCGTCTAGACCTGACAGAGCCAGGGCCGTTTAAACAGTCG
TRINITY_DN12203_c0_g1_i1	0	470	470	470	289.39	218	323	CACGACTGTTTAAACGGGGTGCAGTGGAGTCCCGTGTACGGTCAAACGCGATATTCTGAGTGGCCGCTTCGCATTTTGGGGATTCAGAAAGAAAGCCAAATGTTGATTTGCTCTTCGAATATCAAGATTCGTTGATCTTTGAAAGGTTTGCGCACTGGGACGACAGAACACGTCAGGTAAAGGTAAGGTTAGGTTAGGCTGTCTTTGGTGACGATAGGTTGTCAGATTGGGGCCAGTTCGAATGTCAGCCTTCGTATCGCCTCTTCCCAAAACTGGAAGCCAGAGTTCCCTTACAGATAGACCGATAAACCTATTCGATTTCATGCCTGCTTGGGACTGCACGATCGCCATACCACTGTTCAGTAGAAACTATGCCTTTTAAGGTCCAAACTATGGAGA…
TRINITY_DN12205_c0_g2_i1	0	307	307	307	22.14	1	27	ACGACTGTTTAAACGGCCCACCGCGCGACATCGAGCGGTCGACAAGAAGTGCAAATTGGAAGGCGCGCTTCTTCCGCGAACTACTTCCTCCCAGCGGTAATGAGGAGACGACGAGGAACAAAGAGAGAGGAATAAAAAGTGCGGGAAAGCTGCGGAACAAACGGCGGGGATGAGGGCTCGCGGTAATCCAAGAAACGGTTGTCATGGCAACAGGTTACGCGGCCTCGGCTTTGCCTGCGAACGCTGGCCGACATGAGAGGTTGCTCACAGCCAACTTGTCTGAGAGGCACCCGTTTAAACAGTCGTG
TRINITY_DN12208_c0_g1_i1	2	436	434	437	2.37	1	5	GACTGTTTAAACGGCAGGCGCGAAACCTGATTACTAATTTCCCGCGTCATGAGACGTTTGCGCCCACTAGTCCATTGGTGAAGTATGATCCGATTCGTATGCCCTATCCACCCTGTCCTTTTGTCACAAACGAGAATAAACACCCTGTAGTTCGTAGCATCTTACGTCAAATTTGCCTTACGTTTTGGCTTGAACTGCTAAGTCAAACTGCAGACGGGGAACGGAAGGGGAAGCGGGCAGTAGTGGAGAGCGGTCGGCATGAGTGTTATCGCGCGCTTCAAGTGGACGCAGCCATCCGATCCTCACACGTTCAGTGCTGCGGTGCCGCGTGAGCGCGTGAGACAGCCTTGCTTATCATCATCCTCACACCCACAGCCACGGTACTTGAGTCTGCGGCTC…
TRINITY_DN1221_c0_g1_i1	0	356	356	356	4.18	2	6	CATGCGCAGTTTCTTCATCGACAAGCTTTGGCAGCCTATTATGGATGCCGTCTTCTACAGGGGACGGTTCTACGTGGTGGGCTGCCACGGGCACGTGCTGATATTGGACTCGAGACGGCGCCAACTGGACTATATAGCATTCGTACCGGTACCTCCGGTATCGGTATATCCTAGCGTGGGTCGTGCGTATCTCGTGGAATCGAGGGGGGATCTGCTCGTAGTAATGCGAGCGAAGAGGCTCGATTATTATTCTGTGACGGAAACCTTTTCGATCTACAAGTTGTTGAATGACTCGACGAGAAGATGGCCGCGGTGGGAGGCGGTGACGAGTTTGGGCGACCGTTTAAACAGTCGTG
TRINITY_DN12210_c0_g1_i1	0	349	349	349	3.58	1	5	ACGACTGTTTAAACGGTGGCACCGTGCTGGAGTCCTCCATCGAGGAGGTGTCCGTGTCGGCCGAGTCCGCCAAGCCCACGCAGGTACACACCGAGACACTAACACGCTGCCGCCACCGCCACGCTTCTGCCTAATCACCAGCACTCCGGGAACCCCCTAACTCCCTCGCAAAACCAGTACCAGTACCACTAATCACCCGCCAAAAGTATTCTAACCCGCTGCCGCTTCTGTTCGCACCCGCCACGCAATGCCACCCGCCACGCCCGTTCGCTCCGCATCGCCCCATGCTGTTCTTGTACCCGCCTCTAACGCCGCGTTCCTTGCAGGCCATCCCGTTTAAACAGTCGTG
TRINITY_DN12211_c0_g1_i1	1	254	253	254	5.81	5	7	GACTGTTTAAACGGTTCGAGTTCAAGGATTACGATGGAGTCTCGGTCTACTTGAGCAATGCGAGGGATCAGGTCATGTCTTGTGTGGATGCCGAACGTGTGGCTGTGGTCAAGGCTCTGCTGGAGGAAGAGAACGGCAGGGCAATGGTGCTTTGTTCTGCCGCAATTCATAGTGCCGCGACTTTGATCTGATTTGCATTATCCATTATTGGGTATGGACTCGGTTTATGTATGTGTCCGTTTAAACAGTCGTG
TRINITY_DN12218_c0_g1_i1	0	422	422	422	4.57	2	5	GACTGTTTAAACGGCAGGAAAGCTAGGTGGTGCTGATTCTCACGTGGCTGCTGTCCGCAGACTCAGACGAAAATGAGCCAAGGTCTACGATGAAAGGTAATTACATATTAGCGAGCGACTCATGTCGGCATAAAAGGGTTGTGTGTAAGTACGTAATGTTAACCACCAACGAGAGAAAAGACGAAGACAATGCGACCCAAATAATCCGCTAACATGCTTAAATAGCCTGAGATCGTGAACACATTTTGAAAAATAGGGAAGGAATGACATGTAAGAAGAATATATTATCCAAAGGGAGATCTAACCGTCTGACTACAGGATGGTTAAAAAATGAATCAGTTCTGCACCCAGGAAGTTAGTTACACAAGACAAGCAAGCTGGATGCACTGATCATTTTGG…
TRINITY_DN12222_c0_g1_i1	2	289	287	291	2.2	1	4	CTGTTTAAACGGGAAGAAGGGGGAGTAGGCGCTGCCATGGCTGATCATGGCGACCATGATCTCGTGGTGGAGCTGAAGGGCAGGGAAGTCGATGAAGAGGGGCGCTGCTGGCGAGAGCTTTGAGCTCGGTGGCTATCGTTGATGTTGATGCGGCATGACAAAGTCGCGACGACTCGGTGCAACGAGTGATAGCGGACGAGCTCGACGGATGCGTCAATAGCAGAGGCGGAGGCTGCTGCTCGACACAGGAGATCCCGGCTAGGCAGGGGGGCGCCGTTTAAACAGTC
TRINITY_DN12226_c0_g1_i1	1	353	352	353	2.25	1	3	CGACTGTTTAAACGGCCGAGACGGGGGCAACTCCAAGGTGTCCTTGCGAAGCTTCTTTGCAAATGCAGACTTGTGGAAGATGTTTGCATCGGCCCTCTTGCCACTTGCTCCAGCTTCAACTATTAAAACTTTATGTTTGGCATCAAATACAGCCATGATGGTCATGCAATGGAATTTTTTATAGCCGAACCAGCGGGTGCCACAGTGAGGGAATGCCTGCAACGTACATGACACAAAATTTAAAAAATACATGACTGAAAGATAATAAAAATAGGTCCGACCTTGAAGCAACTGCGCTGTGTACTCACCTTTATCTGGACCTGCTTTACATCAAATGCCCCGTTTAAACAGT
TRINITY_DN12234_c0_g1_i1	1	426	425	426	15.29	1	20	CGACTGTTTAAACGGACCACAGACTGTGCGAAGAGGCCACTGTGTTGTCTCTGTAGGAAGACTGAGTTTCATCTCGAAGGCCTGCCGCCGTTGAAATGAACTCCCAGCCAGTAGAGCAGCATGTAAATGAGCTTCAACTTGGTTTTTTCCCGCAATGGAGCATAGCTGAACGGCAGTTTACTGCACTTTAACTGCCCCTGAGCTGTCGTTCATTGCATTTCATCTGCTGCTCGCAACAATACACCAATGTCCACCTGAGTCCTACGTGCGCAACAATCAGATAGACCTCTGTGTGGAGAGCTACGACCCAAATTCCACTTGCTGGCCACAGCACCGCTCACCCTCACTTAGCGACGTGATTCACCCGTCAACGCGTGCGCTCCGCTCCGCAGCGCTGCT…
TRINITY_DN12241_c0_g1_i1	220	378	158	379	4.48	1	6	TCCGCATCGCCAAGACAGTGTTTTTTTTTGTTTTTTTTATAGCTGATCTTAACATAGCCTCTGGCTACACCTATGCCCCCCATCTCTTCCCATCTCTTTCCATCTCGGTTTCCCGACAAACAAATCTCGGTCCGCGCCCCTCCTCCGTTTAAACAGTC
TRINITY_DN12245_c0_g1_i1	1	303	302	303	2.99	1	3	TATCCCATTCTGTGGATACCGTTGGAAGTCTCTGCGGTTGGAAGGAGCGTAGAACCAATTTTTCCCAGTTTTGCTTGTAAACAGTGGCAACATGTGGATAGACAAAACACTTTTGTAATGAAATTAATCTTGGTCAACAATGAACAGAATTGCACTAAATGTCAAATCCTTTCCCTGATTTTACTAATTACGTTGACCTCTCTCGATGTATTCGGCTCGGCCCTGCGCAGCCCTGCGTGTCTTGGTGTCTCCCCCCTCCATCCCCCTCCAACGCGCTGTGACGCGCCGTTTAAACAGTCGTG
TRINITY_DN12247_c0_g1_i1	0	429	429	429	5.62	2	7	ACGGCAACAAGGACCTATCTGCGCGGGAAGGACTGCAAAGATAGGCTCTTGTTGCTCTGGGCTCCCACCTTGTCACACTGCATCCAGAAGACGAGGGCGTTGGGGTAGCGCAGCGCGCCGCCGTGCACCGACCCCGCCTCCTTCCTCTGTTCCTCCAGGATATCCGAATGCCTCCGACCCGTCTGCCCAAACACCTCAATCGACCTAGAACCGATTCAGAAAGCAAACATTTTTAATCATGGAATTGAGCCCACCAGAACCTACAGCTACCTTAGTAACTTCTATACGGTTTAGCAGGTACGGTACGAGACTTATCGTCAAATATTGACGGCAAAAGTTTCATTGCGTTGGTTTTGACGTGCCCGCATAGCAAAAGCAGGCAAGAGCGGGCTCACTTGA…
TRINITY_DN12248_c0_g2_i1	0	301	301	302	2.85	1	4	ACGACTGTTTAAACGGCAGCGCCAGGTCACTGCTTCCTCGGGAGAACGGCACTTCCTACGGGAGCTCTAGGTCAGCAGCGACAACCAACACCGACGATGACTGGGACGGGGTCCACATTGCTCGAGGTGGAGACGGGGCCAATAATAATGCCAAAAAGGCGGCAAATGTGAAGGTGAAGGGAGTGCTTATGCCGAAGAAGTTACTTAGCAAGTTTTGGTCGAGCAAAGCGCACCGAAATGAAAACAGCAGCTCTGACACGTCGGAGAGTCCAGGGGGTTCGACCGTACCGTTTAAACAGTC
TRINITY_DN12254_c0_g1_i1	2	269	267	270	5.02	2	7	GACTGTTTAAACGGCCAATTTGACTAAACTTTTACTGTTTATTAAAGCGGACAATAGCGCCGCCATTTTTTAAAACGGCCGTTTTTTTATTCTTCTCTTTCAAACTGTTGTTCCACCTCGGCCTTGGGTGGGGTGGCGTGGATGCGCACACTGACTTTACAAAAGGAAGCGGCCCGCCAATTCTCTAACCAAACGTGTGTGTCTCCGTGGCGCGCGCGTGTTGTGTCAATGCACCCACCGCCATGGACTGCTCCCGTTTAAACAGTC
TRINITY_DN12260_c0_g1_i1	0	421	421	421	6.71	3	10	GACTGTTTAAACGGGGAGAAGCCCATGCCTCGTCGGGGCTGCCCCTTCAGGTAGGGATTGCGGCGGCTTAATCCGCTCGGCTGGGGGAAAATAGCAAGGATGCCCCATGGCAATTTGCGTACATTATTTGAAGCATGTGTTCAATCGAATGTGTAGCTGACTAGAAAACAACCATACTCTTAAAAAGAAACACCTCAGAATTCCAATTCTGGGCCAAGATACGGCAGTTTCCGTTTGTTTACATCGCAATGTTAACTGCAGTAGAATGGCCTAAAATTTGCATTTTGAGGTGCTTTTTAAAATGACTATGGTTGCTTTTAAGTGAGCTACATTACATTTAACAGATTGCTAAAATATTGAACGCAAATAGCCACAAGTCGCCTGTGCAATTTCAACTCG…
TRINITY_DN12262_c0_g1_i1	2	302	300	302	6.94	2	9	GACTGTTTAAACGGTGCAGGCGTCCCTAACTGGGGGCATGTTTAGACCTCCAGAGTCCTTAAATAGTGCGCGAATCGAGCGTCCGACCCCACTAATCGATCGCTATTCGGAAAAGGCTTCACTGACGGGGTCACACGCGGCGGACTCGAGCATCATTTAACGATTTTCTAGTTCAAAACATGCCGCGCGTTTCGGCCACCAACAACACGGTCCTCTGGCCCACTGTGCGTGCGAGAGAGAGATTCGAAGAGAAAGAGAGGGAGAGGGGGGGAGACAACACGTGCCGTTTAAACAGTCGTG
TRINITY_DN12267_c0_g1_i1	2	275	273	275	11.43	7	13	GACTGTTTAAACGGTACAGTGACACACGTGTAGATTTTTTGTAGGTCAGTTCAATTCTAGTCTTCTGGTAGGAAATAAGACATTTCTTACCGTTTTCTTCGCACTTTTGGCGCTTGTATCGTTTGCGACCATAGCTGCGTTCGCCAAGATATGTAAGGGCTTACTTTTATGTCTGTATCTATTGAACAAAAATATTCCTTTATTTTCTTCTCCTCATTTCCCTTTTTGATTTGTGAGTGTCTGACCCTTCCCATCGCCGTTTAAACAGTCGTG
TRINITY_DN12286_c0_g1_i1	2	280	278	280	8.04	5	10	GACTGTTTAAACGGGGTGGCAGCAGATCTGCGCCGCGAAGCTGGTCAGGAACGTGGCCAGGCGCCGCAGTGCCTCCGCTGTTAGACCGTTATAACTCCGCATGACATACAAGAATTTTTTACAGAACATCAACCTCGATCAATTCAATGAGCGCTGCCAAATACTCGTCAGCCTCATCATGTTGCCTATCCATCAGGCGGATCGAAAGGTTCTTGCGGCGTTATATGTCAGCTGGCGTCAATGTCAGCGACAGTCGCTGGGCCGTTTAAACAGTCGTG
TRINITY_DN12287_c0_g1_i1	1	443	442	443	4.88	1	8	GACTGTTTAAACGGGGCGCTGGCAAGGCGATGACGCGGGCAGCGAGCAGCGAGCAGCACCACTTGTTGACGTTGTTGTCGTGTCCCTCTCGGCTCAGGCACCACCCCATCCCTTCCGCTAATGTGGCGTCGATACCACGCTGAGTTGTGCATCCTCCGCTTCGCGTTCTCGAGCCCCCTGCTGACATCAACTCGAAGAAGTCAGCAAACCAGGTGAGAGTCTTCTTCTCAGCCTGCTCAGGCAGCGGTCGTCGTCGTGCTGCTGGTGGTCGAGGTGGACGTGCTGCTAGAGGTTGTGGTCGATGTGCTGCTGGAGGTCGTGGGGGAGACGGTGCTATCAGTGGCCGTCGGTACCTGCGCGGGGGAGTTGACGGTGCCTGCCAGCAGGATGAGCTCGGCG…
TRINITY_DN12289_c0_g1_i1	62	446	384	447	3.03	0	4	GAGGGGGTTTCACTGGCAACGTTTAATGGAGCGGTCCAATATGTCACGTTCAAACGAACCTGATGTCATGTTCCTTTGAACACAGTTGATGTCATACTCAAGGGAACATGACGTCATGTTCCTGGAGTTCCAGTGTTGGTCCACATTATTAGGATCTGAGAAGGGGGCTCTGTCTTTCGCACCGCTGCATATCTCAGTCCAGAGACAAAACTGGCCAGTGCGGGACGAATGAATTGTGTGCCGACGGCGGCGTTTGGACGACGGAGAGACAGTGGGGCTGCAGTGAAACGCTGGCTGCGGTAAGCGACCTGCTGCAATTATTCGACTTTGTCCACCAGTTTTGGGGCAGCAGCCCCCTCCTCCTCCGCCCCCGTTTAAACAGTC
TRINITY_DN12291_c0_g1_i1	0	200	200	200	3.49	1	4	GACTGTTTAAACGGCCACGCCAGAGTGAGAGAGCAGAGTGGGGGTTCGATCCCGCGCCGCCGCAGAGCATCTTTGCAGTGGCGGGCGCTGCCAAGAGAGCCTGGTGTGCCAATATTCTGATGCGAGGCTGTAAGCGGTAATAGATGCATGGCCTTCCCACGCCCCATTGCGCCTGCATTGCCCCCGTTTAAACAGTCGTG
TRINITY_DN12297_c0_g1_i1	1	278	277	278	11.51	1	13	CGACTGTTTAAACGGCACCGCGCTCCCAAAGCCGCTGCCGCTGCGGGGACCCGTGACCAAAGACTCTCTCATACCCTCATTTCGAAATGTATTAATCTTTGCACAAATTTTTGTACTGAATAGCGTTTTTATCGTTCCCAGAAATGCGCAAAAAAAGTCTAGCAGCGCTGTTAATGTGTATTCTCGTTGTCACCTCTGAAATAACAGTGCTCCAGTGTCAAAACCCCCATCTGCAAACACAGCCCGCTCACCAGTGTCGTCCGTTTAAACAGTCGTG
TRINITY_DN12302_c0_g1_i1	1	402	401	402	3.49	1	5	CGACTGTTTAAACGGTCCACCGCGACCAACAATGCCAACAATGTCTCGATTGTTCCATCACAAAGCAGTTCGCGTCCTTTCCAAAAATCTGGCCAGGCCATTGTTCTCCCCCACCCCACAGGCAGGTTGGAGGGCCCTAGGCGGCGCCAGGCGCCACGCCAGTCCTCAACCTACTTTTGTCACCTGCTGGACCAAGGACGCCACCCCACCGCGGGCTGCTGAGAGACTCTCGACGCGCTATTGCGAGTCGGTAAACAGAGGTCGAATCATCGAACGCGCGGGAATGAATTGCTCCACGGGGATCAATATTGATGATCTGTAGGGATGCCGCGGGCACACACGCGTCCCGACACCGTTCTCGCGCCCACTGCGGACCACTTGGCGCCGTTTAAACAGTCG…
TRINITY_DN12305_c0_g1_i1	0	211	211	211	2.98	2	3	ACTGTTTAAACGGTGATCACCTTCAGCAACGCCGATCGACGACCCCTCGACTTCTCCTCATCGCCTTCTCCGCGGTGACAGCAGACCAATCCCCCTTTCCTCGTTGGCGAGCCGCAGGCACATCATCCTCTCCTCCTTTTTCCTCCGCCTGTACCACTCCAGCACCCCCTCTTCCGTCTTGTTCCCCGAGTACTCCGTTTAAACAGTCGTG
TRINITY_DN12313_c0_g1_i1	2	340	338	340	5.49	2	8	GACTGTTTAAACGGTCTGGTCAATGCCGTAGTCCTTCAAAACAGCGATCTTGGTAGCGGCTCCTTTGTCAATGTGTTTATTGATGAGCCCTTGGTTTCTTGTGAAGGCCAAGACGAGTCTCTTCATGTCCCCATTCAGAATTTTGTGCCAGAACTCGGTGCGAGGGACGACAGAAGCGAGCTGGAGCGCTTGAGGATTGTGAATGATCAGCTTTCGGAGATCCTCTTCGGCAAAGCCCATTTCGCGGAGGGATCGGAGATTGGGTTCCATGTTTCTGTCAACATCGCCACAGAGGATGGGGGGGTAGTTGGAGATCAGGGTCCGTTTAAACAGTCGTG
TRINITY_DN12318_c0_g1_i1	1	249	248	249	8.64	3	10	CGACTGTTTAAACGGGCACGTGGCACGTGGCGGTGTACTCCCCGATCATGAGATACTAGTCGCACCCGCCCTGCCCAACCAAGCCCCCTCCAATGCCGAGGTCCAGTGAGCCTTGACGGGGATGTGGGCACAAGAGCAGCAGAGGGTGGTTCAGGTGAAAAGGGTTCCCTCCGCCGTCCCCTCCGCCCTCCACCCCGAGAGCTCTCATAAAGCGCTGTCTGCATGCCCACACCGTTTAAACAGTCGTG
TRINITY_DN12319_c0_g1_i1	0	413	413	413	5.06	1	8	CACGACTGTTTAAACGGGTAGGGACTGTTCCTAGGTACGAAACGGCCGCATAACACCTATGTTCAAAATCGTATGTGCGCTTTGTGGAACCTAATCTGCGTGTCAATGTGCGTAAAGACAATTCAAGTCTGCAAACATTGCCCTCAAGGGTCCTTACTGCATTAATAAGACCTTGCAGCGGCAGCTGGTATCCAAACTCTTCAAATCCTGAAGCTATATTTAGAACGGTCATGTCAGTGCAGAGCTGAGGTTCCTTGGGCCGCAAGGATTTCGACCGAGCAGAGCAGGACGTTCAAAGGATCTCCCTGGGACTCCTTGTTGCGCACAGGGTGGTACTATAGCATGACCGCCGCCACCGCCTCGGCTCGCGTTTCCTCCAATCACCTGGCAGAGGTGCCG…
TRINITY_DN12328_c0_g1_i1	0	247	247	247	3.85	2	8	CACGACTGTTTAAACGGGGCGTAGTGGGGTTCGCTGGGACCCCCTTCGGGCCTTCCCGGTCTTCTTCTGCTGGTAGGGCTTCTTTCCTCCCCCTCTGACCTCGGCACGGGTGAGGGTGGAGGCGGTGCCCCTCCGTTTGTTCTGCTGGTCGGCGATTATGCCACGGTGGACGACGGCGCGGGCGGTCGAAGTTGGTGCGGATCTAAGGGAGAGGGTGGCCGAGTCGATTCTCTCGCCGTTTAAACAG
TRINITY_DN12333_c0_g1_i1	0	337	337	337	34.94	1	43	ACGACTGTTTAAACGGGGCGGGGCCTGGCGGGGCCTCACGCCTACAAACGAGCGAAAGGTCACGTCAGCGTCCAGCCTCACCTCTCGCAGCGCCGCAGCGCGGCAGCTTCGGCTGAATAAACAATACCAGAGAGCAGAGAGCATAACCCGTCGCTCGCTGTCTCCTGGCCTGGGACGCATGAACGCAGAGGACATCGTCATTGTCAACAGTCTAAACGAGAAAGACTCTGAGAAGGGCAAAACTGGGCCGCGCGGTTCGTTTGAACGTTTTATTTTTGCCTTTCAGAAAACTCCCAACTGCTATCAACATGTCTGTCTTGCCGTTTAAACAGTCGTG
TRINITY_DN12336_c0_g1_i1	0	420	420	422	7.75	1	12	ACGACTGTTTAAACGGGGCGTGTGCCAGCTGGTGGGGTCCCGTACGATGCTGGTAGGCGTATTTTTGCCTTACTTTTGGCGTACTTTGTACGCGATATTTACGTCAAAAGAACGCGACAAATACGCCAAAGAATAACGTGAAAATTACGCCAAAACTACGGCAAATGCGTGAGTCATAAATTTGGCGTTATTAAGGCGTATTTTTGCCTGTAAACTGTTCTATTTCGTGACTAAAATACGCCAAATTTACGCCAAACGGGACTGTGGAGGAAAACGCAAAAGTCAGACAGCGGCAGGTGTCGAACCTGACGTGTCTGTGTTCGTTGTCGTATGCTTTACCACTTGGCCAGAGTGATTCCGCAGCGGAGAGCCGAGCAACAGCAATCAGAACCTAGTGCA…
TRINITY_DN12337_c0_g1_i1	2	238	236	238	2.97	2	4	GACTGTTTAAACGGCAGCCAGCCAATGACACTGCCGATGGGCCTCAGACTCGTCACTCTTGGGTGCATTGCGCTGCTCGCCGCTCTGGACGCCGCGCGGACGCCCACCGCGTGGGATCACACTGTTTTTCTTCTTCTCCCCTCCCTCTTCTTCTCCCTCTCGCCTCCTTTGGCGTTTTGTTTTATCGCTTCCTTTCCCCTTTATATTTGTCACGTTAGCCCGTTTAAACAGTCGTG
TRINITY_DN12339_c0_g1_i1	0	312	312	312	16.37	1	21	ACGACTGTTTAAACGGGAACCGCTGCAGAAGGCTGCGAGGAGTGGAGAAGCAACACGAGGGGTGGGGAAAAAAGCAACACATAGAAAAACAGTGCTCAATTTTTCGTCTCTTGTTATCTTAACTCCCCAAACTAGGATATTATGCGCCAAATTCTATTGACCATGACATTGATGCGCCAGAAACGGCTGCAGAAAATACAGAAGGGTCAGTGTTCTCCAGTTAGCCGACCGTGCAAGCCTCTCTTCTTTTTCGAACATTTTTTTCCACGTGCACAATATGCAGAACGCCGCTGTGCCGTTTAAACAGTCGTG
TRINITY_DN12343_c0_g1_i1	0	282	282	282	5.59	2	8	GACTGTTTAAACGGCCACGAGGCAGCGCGAGGCGAGGCGAGGGGACGGAGGGAGTGGGGCAGGCCCCGTCCTCTCTGCGGCCTTCAGAGGGCACACACACACACTCACATTCATTCACGCACACGAACACAAACGCCCCTAACGCACACACACTGACACGGCCCGTTAGCAGTGACTAACAAATTACGAACTGCGCGGCGTACGCTCCCTCGACTGCTGCCATGCGGAACTCGCTCCGCGGATTGTCGTGCTGGAAGGAACGCCCCCGTTTAAACAGTCGTG
TRINITY_DN12348_c0_g1_i1	0	294	294	294	15.52	10	18	CACGACTGTTTAAACGGGCACTCTTCGGAGTGCTTGGCTCTCCTCTCGTTGGGCGAAAATAAGGAACCAGGAGAAGCCTAGCTGAGCTCGTATCACACCGTATGATGCCTTCTGGCTGAAGTTTGTGTGTGCGGGTGAGGTGTTAGAGGGGATGGTTGCGAACGCTGTGAAAGCGGAGGGTGCAGCACGGCTTCTAGGTCTAAGGCGAAGACATTTCGCCCTTGTGGGAACCTGGCGGCAGGTCAGATCAGACTGCCTGTCGGTGTCCTAGCCTGGGCCGTTTAAACAGTCGTG
TRINITY_DN12349_c0_g1_i1	0	272	272	272	8.48	6	10	CATGACTGTTTAAACGGGCTGAACCAGCCACGACGCGTCAATGTGCCGTAATATTAAATCCCGACGGGGCCACAAACGAGGCCAAAGAAAACAATTGGCTCAACTTGTCGCAAAAAAAAATATTATCATGACTTGCCACAAATAATATCATGAAGCTACAATCTTTTTATTAGGACGGATAGAACTATCGAAATTTCAAGGGAGTAAAGGAAAAGTTGGTAGGTCGAAACGTGTCCAGAGTTCTGGCCACCTACACCGTTTAAACAGTCGTG
TRINITY_DN12354_c0_g1_i1	0	219	219	220	4	1	5	ACGACTGTTTAAACGGAGGGCAGAGAGATGGAAGCACATGATAGAAGACGACATTGCACTTGTCGCCTCCTGGCGTAGCTGCGAAGTGTTTCAGACTAACTTAGACTAAGCAGTCTACTTTGGATTGAATTGACCTGCAGCCCAGCTGAAGCATCGATCAGGTCAGTATATAGCAGATGTATGAGCACTAGTCCGATGCCTTTGGCCGTTTAAACAGTC
TRINITY_DN12355_c0_g1_i1	10	249	239	249	2.08	1	4	TGCAGCCGTTTAAACGGACCCGCTGCGCATCAAGTACTTCAGCCTGTGCACCTGGACCGAGGTGCACGGCACCTGGCTGTACGGCTGCGGCAAGGCGGGTACGAGCGGGGGCGGTTATTGCGGGTGCAGGGTTCCAATACCAGCAAGGATAGTTTTTAAATATTTTTTGAAAATTCTTTGGTTTTGATAGGCTCCTCCTTGCTGGACGCGGAGTGGATGACCCCGTTTAAACAGTCGTG
TRINITY_DN12363_c0_g1_i1	1	290	289	291	4.79	1	6	CGACTGTTTAAACGGCCTGGGAACGACATACATCGATCGCTTCATTGCGATGGTGCCGAACGATAACATTGTCCCTCCACTGGTGCCCAACAATGGCCTGACAGCTTTGAACTCCATTTTCAACATCTTCTGGGTCGTCACCGATTACTACAACCAAGCCGCAAATGCGTTTTGGCCCACGCAAACACTCTGGAACCTCAGTCTCATTTTTGTTCAATCTTGGACCACCTATTTTCTTATGGTCATTCTTCCTTACACTCGCCCTGGCTGGCACACCGTTTAAACAGTC
TRINITY_DN12370_c0_g1_i1	0	439	439	440	3.83	0	7	TGTTTAAACGGAGAAGGAGCAGGGGTGCAGTCCGTCTTGAGCGGAGTTTTGGCTTGGGGATCCAAGCGGCCATGGCATATGTTCATGAGAAAAGAGAAGAAACCATGGAGGGAGGTGAAACGGCAGGGGATCCCAGAAGCGAAAAAGAAGGCGATAATAAGGGAAAATCTCCAGGACAAGAAGATGGAGATAAAGAGGAGGTCTTGACACAGGCAAAGGCAAAGGCAGGTATAGAGATCGGCGCAGTTCTCGCAGACTATGGTGTTTCCAGAGATGATGATGGATCTTCGTCACCGTGTTCCTATTGTCACAAAACCCCATGTATTCACAAACTAAAGAATGGAGGTAGTCAGGATGATGGCTGGAAGGAGGTTAGTAGTACCTGGAAAAAAAAAACAA…
TRINITY_DN12372_c0_g1_i1	0	146	146	146	2.85	2	4	CAGACTGTTTAAACGGCAGCCCAAATAGCAGAGCTCGAGCAGACCTCTTCATTCCCTCGCACTCCCCACACCGCCAGGAAAAGGCCTCCCCAACCCCACTGCACTCCTGATCAGACCAGCCGCCGAGTCCCGTGTAAACAGTCGTG
TRINITY_DN12373_c0_g1_i1	62	587	525	587	2.17	0	3	CTCTGGTGGTGGCGAAGCAGCAGGCGAAGCCCAAGGCGAAGGATCCGAACAAGAGGGCGATGAGCATGGAGGAGAAGGAGAAGCTGGGATCGGCCCTGGCCAACCTTCCCCAGGAAAAGGCGGCCCAGGTGCTGCAAATCGTACAGAAGAGGAACGTGCACACGGCGCAGGAAGGAGACGAGGTCGAGATCAACTTTGAGCTTATGGACAACGAGACCCTATGGGAGCTCGATCGGTTAGTCTGCAATTGGAAGAAGACGGTGAGCAAGACGAAGAGGCAGGAGGCATCAGCTACAACTTGCACCCATCATCCTTCTTCTGCCGATGCTATCCACAAGGTAACTGAATGGTCGAACTGCTGTGTTAGGAGTAGACTTTGGACTTGTATAGCCCCATATC…
TRINITY_DN12384_c0_g1_i1	1	353	352	353	2.92	2	4	GACTGTTTAAACGGCCCGCGCGGCAAGGCTGGTCTCACTCGATTAACATGTCAGAGTTGTTTCACTGCTGTCATAGGGGATGGAAATGAGAAAAATCGGACCAGAGCTTTCGCCACGTGCACCTTTTCGGGTTGCAATTCTTTCCCTTATTTTTTCTCCGTCAGTCTGACCGTCTGTCTATATGCCTGCCAGTGTGTCTGTCTTTTTTGTCAAGCCGTTTCACCTCAAATCAAAGTCCCCACTCCACTCGCTTCCTTTCCGCCACAACAAAACTGACAAAGTCGCTCTCCCCGCGCTGCGCACTGCAAAGCCGACCTAATGCAAGCAAATGTATCCCGTTTAAACAGTCGTG
TRINITY_DN12385_c0_g1_i1	0	386	386	386	22.05	16	29	CACGACTGTTTAAACGGACGGCAGATGAACTATCTCAAGTAATGACTTGGCAAGGAAAGTCGGGGAGGCGTGGTTGACACGCAGAGTGCTATCGGAACGGGGCAGCGCGGGTGGGAGGGAAGGACACCTGAAGAAGCTGCGCCATTTATAACGAGCTTACTGCAGGCATGAGTGTCATTATTCCCTGCAGGAGACAGCTCCATTATTAGTAACGTCTCCGTCCACCTCCAAGGGTGTCCAGCGCGCTCAACTCGGAGGGACTAGACCCCCTCTCCAATTTTGAACGTACGAAAGCAAAATAAAGAAGGAATAAAACCAAAACAGAGGACAAAAAAAAGCCGCCACAATGTTTTAAAACGCGTCCTCCTGCCGTTTAAACAGTCGTG
TRINITY_DN12392_c0_g1_i1	2	288	286	288	3.63	1	5	GACTGTTTAAACGGAGCAGCACTCTCATTCCGCTTGCCAAAAGAGGCACAGTTATCAGTCAGATACCTTTAACTTAAAAACACCTTTGGTTAAAGAAACTTTTAACAGACGAAGCGAGGCTTTTTCGCCAGCATTCGTCGCCCATGGTGCAAAAGATGGACTGAGACGCCCACATAATAAAACCCTCCAACGGTGCGGGTCCGTGTGCTTGGCTCCTGTTTCTAACTGCACTGGTGTGTCCCCAGCCAAGTTCATGCCGGACACCCCTCCGCCGTTTAAACAGTCG
TRINITY_DN12396_c0_g1_i1	1	262	261	264	7.08	5	10	AACGGTCGGTCTTGATCATTTTTTTAGAACAAATTGTGCATAACCCACTGATGTTTGTACGAAGAACACATAATCCCTAATGTTTTTTTTTATTCACTTTGCTTCCTGTGGTTAATTTTTTCTATCTGCTGCAAGTCAAAAAGGCTTAATTAATTTTTTTTTAAAAATCAAAGGTCTGAAATATTCTTACATTTTATTCTACCCCCAATCCTAACCCTAATACTTGTGGTCGTTGTCAGGAGGACAGCCGTTTAAACAGTC
TRINITY_DN12399_c0_g1_i1	0	203	203	203	2.69	1	3	CACGACTGTTTAAACGGGCGGTGGTGGGCTGGGAGTTCGGGGGGGATCTCGGCGGGAAGGAGAATAGGGTTAGGGTTTTCATGGGAATTAGGGTTAGGGTTCTCGGGGGAATTAGGGTTAGGGTTTTGGAGTAGGTGGAGGATGGCGGATTTCTGTGAGTCGGAGGCGGAGAGGATGAGGAATGATCCGTTTAAACAGTCGTG
TRINITY_DN12405_c0_g1_i1	0	297	297	297	8.85	1	11	ACGACTGTTTAAACGGGCAGAGAGACTCGAATCTCCGCATTGCTTTACGCTCCCTTGAGGAGCTCCTTGTGCAGCCCCTGTTCAATACCGTCTCCAAATAATTGCACTAGGACATTTTCGAGTCGAGTCGCTGCGTTTCTTAAAAATTTGTCAGTACGATTCGGACGATTCGTCAAATTCAAAATTTAGGCATCAATCTGACGGGAGGCCCCACAGTTGAGACTGCAGTGCCGCCTAATGAACTACTTGATCTACTTCCTGCGCCGCGTGCGCCGCGTGGCCGTTTAAACAGTCGTG
TRINITY_DN12415_c0_g1_i1	0	434	434	434	21.8	16	28	CACGACTGTTTAAACGGGGCAACGACATTGAGGTTATTTAACATTCACTGAGTTGTTAAACAGACACGTCACCCTGGTTGCATTTAGAGCATTCGTGACAAATATTTAATCAAAAGCTGGAAAATTTGCGCCAATATGAACCCTTAGGACTGCGAATCACAAATTTCTATGCAAACGTAACGCACACGAATGCATCAGCAATTCTTAGAGTACAGCAGAGATTCAATGAGGTGTTCACGATTAATGTTAATTGAGCTCATCGAAACGGACACATTTGTTCAATCAGAAAAACTCACCCCATCACTTTTCACAATAGAAAATCAAATAATTGCAGGCCAAAACACGCAGAACAGCGGTCGGCAGAGTTTACACAGACGCCATTTTGGTGGTCACATTCCG…
TRINITY_DN12416_c0_g1_i1	2	316	314	316	2.99	2	3	GACTGTTTAAACGGCGGGACTGCCTACCCTCGAAAGTGCCAGGCGTTTTCGGTGCGCTCGGTCCGTCCTCGTGGAATGAATTGACTGGCCGATACTTCGCTCACGCGGGACCTCCCATACCATACTGTGCACTCCTAGTATGGAACGAGTACACACTTGGATTAGCAGAGTAGGATCAGCGTGAAAAGTTTACCGTGGCGCTGAGCGTTCCTTTCGGGTCAATCCATTTTGGACTGATACCAACCGCATATAGCCATAGTCCATCAGAGCACGTAGTTTATTTCTAGGACGGCCATACCGTTTAAACAGTCGTG
TRINITY_DN12417_c0_g1_i1	0	256	256	256	3	3	4	ACTGTTTAAACGGCGCCGACGGCAGCGTCGTCGTGTACGACGTGTACCTGACGTCGTCCGCGATCGTCGACAAATCTGCAGGGGGCACCAGGGAGACACAAAGATAAAATGAGATAAGATATAGAAGGGACACGCTTCATGTCACGCGGAGTAAAGAGAGAGGTGACCCTTGTGGAGCCAGTGTCGGCAGGTCCATAAGAAGCGACGAGGCGCTGGAAATAAAAGGGGCGCAGTGAGTACCGTTTAAACAGTCGTG
TRINITY_DN12419_c0_g1_i1	0	327	327	328	3.04	2	4	ACTGTTTAAACGGTAGCACAAGTGTGCACTGATACTGAATACGAGCTCGAAGTGGTATGACCACTATCGGGATGGATTCCTTGTCGTCTAGCGGGAAACTGGACTCAGTCTAGGCTACAACATAAGGTATATATGACCATCTTTCACGGTTTCCCATTACCCTCATCGCTCTTCTATCAATCGTTTCAACAATAACTTCGATTGTTCAAAGGAAAAATGGTCTCTACACTCGCCACCCTTATACTCAGCTTCGGCCTGGCCTCTGCCTCTGCACTTCCTCCACAGCCAGGAAAGGCCGCGCCTCCGCCTCCGCCCGTTTAAACAGTC
TRINITY_DN1242_c0_g1_i1	0	264	264	264	15.53	11	17	GACTGTTTAAACGGGCCAGGGCTGTGGAGGACTACCCTATACTATAGTGAGATGGATGTTGGTGGTTGTGCCTAATCCCGCTGAGTTGCCACTTATGGAGATGTGTGCTACGCCTGGACATATGTTTGGCATGGCTAACGGGCTAATTAGGCGTGCTGCTGACAGCATTCCTGTCATGGAACAGACGGGCTTCCTGGCACCTAATATGATACGCACTTACGTGCATCGTGATGGCTCTGTGTGTATGCCGTTTAAACAGTCGTG
TRINITY_DN12420_c0_g1_i1	0	442	442	442	6.65	1	9	ACGACTGTTTAAACGGCAAGTTCGGGGAATAACGCAGCACACAGGCAATGTGCTGTACTGTGGCGTGACACATGGGGGAATATTGATTCATAGTTGGCACTGATGCACTCAAGTCACAAAAGTCTAAAAGTTTAAAATTCACGTAAAGGAGCAAGTGGGTACATTGACACTGTGTACAACACATACTAGAAAGTGAGTTCACAAAATCACGAAGGGGAGAGCAGAATGCACAAAGGTGGTTTCTGCAGGTGTCTCCTCAATGGCACGCCAGGAGAAAGACTGAAGGGTTGGAGCGACACCGAGTCCTTGGAGCGCGCGCGGATTTTTCGCACCTTTGCGCGAACGGAGGGGAAATTTTGTTTTGGTAAGCAGGGCAGATGATGCTGGAGGGAGGTGGTG…
TRINITY_DN12427_c0_g1_i1	2	258	256	259	10.66	3	16	GACTGTTTAAACGGTCGGCGGAACAGGAAGTGGAAGTGGAATGCTCGCTTGGGGGCGCCTGGGTTCTCTTTCGTTCGCCTTTTGAGGCCAGAAGCTGAGAATTTTTCTAGTTTAACTTCAAATTTTGAAAACTGTTGCTTTGAATTCTTGATTTTGTAAAAATTTTGCTTAGGGTGTTAGCCAGCGACTACTCACCCCAGACGTGCACGCTCCAGCCGCCGCCATGGTGCTGCTCGGCGTGGCCGTTTAAACAGTC
TRINITY_DN12433_c0_g1_i1	0	278	278	280	8.31	5	10	GACTGTTTAAACGGCGTGCCTGCGTCCTCCTTGACCAGCATGGAGAGTCCACGCACAATAATTAAAGTGGTCTAGATGGCCACTTCACTTGCGATGTATCTGTGGAGCCAGCGGCAAGCGCGCTGGCAGCAGACTCGCAGAGCAGACGAGGGCGGGTTCGAGTCCCATCGCGGTCCGATTTCTTGTTGGTGCGTCGCGGCGCGCCATCCCGCCTATACTTTGTGGTCACGACATCGTCTGAATGGCGACGCCGTTCCCCGCGTCCCGTTTAAACAGTC
TRINITY_DN12435_c0_g1_i1	2	347	345	348	3.12	0	5	GACTGTTTAAACGGTGGGCGAGGAAGGGCTGCTGGATTGGGGAGTTCGTTGCCGATGATCGAGCGGCGTCGGAGGGGTCGATCGGGACTGATGGCGACGAGGGGATCTCATGGTGGTTGTTTGCTATGGTCAGGAGGAGGTCTCTAGATGTAGGCTGGGGTGGAGCGACGGGCTCGAAGAAGACGACCTGCATAGCAGCGGTGGAGATTGGCTGGGGTCGAGATCAGCGGCCTACTGCAGATCTGAAAACAGGAAGATGGCAGAGAGATTTCTCTGCCGCCGGCTCGTCATGGGGATGCATCGGAGTTCGGCCTCAAAGGAGATGGGAGGGCCGTTTAAACAGTC
TRINITY_DN12440_c0_g1_i1	0	213	213	213	6.31	1	7	CGACTGTTTAAACGGCCACGAGAAAATCCCAGCAGCCCTGTGAGCCATCGACTATCTTCTACTCCATCATCATTCCTTGACACCGCAGATCACCTCGCCAACTCCGGCGAACTGGCCTCATCGAATCCGTCTAACCCCACTGCATATCTCCTCCTTCCTCGCTTTAGATTTACTCAGATCTATGAGAATCTGCTCTCCGTTTAAACAGTCGTG
TRINITY_DN12441_c0_g1_i1	1	427	426	428	2.82	1	5	GACTGTTTAAACGGGCCGTGGGGGCGGGAAAAAAAAGCGTATAAAGGGAAAGGAAAGGTCGACGGGAACGCGTTGAGGGGCCCGCAGATTGACGAGGTTACCGAATTTACGCGCCATGCGTTGCCGTAAGCGGCGAGAAACAAGCGTTACGCGCAGTTTGAAAATATAGTGAATGTAATTTTAAAATGGTGTGGTGCAGTTTTTAACTTTGTACCCATAATTTTAATTCTTACGTGCATGGAAATTGTGGCAAAGTGGCGTGCAATGAGTGTACCTAGTCGTTAATTGTGCGTTGCTCTGGCGTTAATTTCTGTTGGATGCAGACCCTAAACGCGCGTCTACCTAAAAGTTAGGTTATGGGTTCCATTCCTATGAACGGCGTGAGGTTCTACGCATCGA…
TRINITY_DN12442_c0_g1_i1	2	383	381	385	4.64	2	6	GACTGTTTAAACGGGGGGTCCAGGGGGAGGGGGAAGGGCCACGGGCTGGAATCTCTAGTGTTATTTGGATTGGATTGTCCTGAAGGACGGCGAATGGAGAGGGAAGTGTGCTCTCGAAGGGGCGATGGGAGCGGCAAAGGGTATCACTGTCGAGGTCTGATTAAACTTTATTATTCGAATGTGCGCCTGTCAGTTGCCCGTATTTCCCAATAATGACGGGGACTGGCGCGCACCTCAGAATCTTTCGGATTCATTCCCCTATTTGGAGCCGCGCCGCGTACCAAGCCAAGTGGTTGACCCCCGTGTCCTTTGGTGTCCCTCTCGTCTCGAGTGCCTTCCTCCCCTTCCGACGCGTTACATTCGGCGGCCGTTTAAACAGTC
TRINITY_DN12447_c0_g1_i1	1	459	458	459	30.06	7	54	GACTGTTTAAACGGCCAGTGACAGTTAAGTCCATACAGTTTTAGAGTTACCCCTGTCCCTCAAAGAAAATATATTAACTGCTGTTTCTGCTGGCGGTAGAATTTTCTCCGTATGCATATTTCTCTTCTCGTTTGCGGACTGATCATATGTCAGTGACAAGTGCACTCTCCCAGATCCCCTTCCCTGCGTCTTTATTTGTCGTTCAGCGTCACAGGCAAGGGGTGTCTTTATTTTATTTTCTCTCGGGAGAAATGTGGTTGCGGTGTGGAACAAGTCGAGCTGATGTATGCCGAAAGCAGTGTCGCGCCGTACTTCGCGGAGCATCCAGTCGAATCTGCCGCTCGCTTCTGGCTAGCTCTCCACCTGCGATGCTAATTTGATTCGGTCCCCGTCGCTCCC…
TRINITY_DN12450_c0_g1_i1	0	329	329	330	4.6	0	8	GACTGTTTAAACGGCCTCCAATCTCCCACATTTCGCATACATCGTGATCAGCGCATTTAACACCGACACGACAGAATCGAGCCCTCTCCTGAGAACGTAACCGTGCACTATCCTCCCTTGCCCCAGAGCGGACAGTCCGGCACAAGCCTGAATGACGCTGACCATAGTGACCGAATTCGGAACCGTGTCGGGATTGCTCACCATCATCTCCCGAAAGAGCTCCAGCGCGTCGATAGGACGCTCGTTCTTGGCGTAGCAAGCGATCATTGCGCTCCACGAGACCACGTTCCTCTCCGCCATCCCGTCGAACGCTCTCCGTTTAAACAGTC
TRINITY_DN12454_c0_g1_i1	2	367	365	367	15.03	9	17	GACTGTTTAAACGGGATGGGCACCAAGAACTAGTTGCTGTTTGACGTGGCCTTTCGCCTTTCATTGAAGGGCATTCTTGAACGCTGCAACTTGAGAGAGAAATTTTCCATAATGCATTATGCACAATCGCCCCAGTCGCTCATATTGCATATTTTCCATAAAACTCGTCAGTTATGCTCATTCAGACAACCTATCCTATGCCATTGTCAGCACATTTACGTTTTGTGATATGCCTGGAGCTGAAAGAGCCAAGACAACACTCAATGCTGGAGATCTTCATCTTCTAGAAGCAGTTCTTCGTCTGATTTTATGCTTGATTGTGAAGAGGTTGATGATATTGACATCCTGCCGTTTAAACAGTCGTG
TRINITY_DN12455_c0_g1_i1	1	129	128	131	5.69	2	8	GAGGAGGAGGAGGAGAAGGAGAAGTGTAAATAATTTAAGGAGACCTGTTTTGACTCTGGTTTCGAGCTCCTTGTACTGAAGGAGCTTTTTCAGGTAATCGGCCGTCGTGCTCCGCCGTTTAAACAGTC
TRINITY_DN12461_c0_g1_i1	2	330	328	330	3.84	1	6	GACTGTTTAAACGGCTGCCGATACAAGAGATACAAGGACTGCTCCATCATACGGATTGGGAGGAGAGATCGATGCAATGGTGCATCTGCGGCGAACCGCGCGACGTGATCCTCTCGGGCGGCGGCGGGTCCACATGGGAAACAACAACGGTTGTTTTCATTTCCAAATTTGTAAAAAAAGTCGAAAAAAGTGACTTCTTTCAAATTATCTTTTTCTGTGGCTGCGATGTTGTTGTTTTTTGTGTGTTTTTTCTGCTCGTCTTTTCAGGGTCGCGTCCGCTCCACCGATCCGCGCACGTCCCGATCCGCTCGCCCGTTTAAACAGTCGG
TRINITY_DN12469_c0_g1_i1	0	233	233	414	3.69	1	4	CGACTGTTTAAACGGTTCGCGGCGCTAGCAGGCGCAAGACAACCGCCCGAAGCATTACCTGCTGGGATGACGAGAGCTGATCAGCCCGCAAAAACACTCAAGAGAGACTGCGCACGCAAAGACAGCTACGTTGCTTTCGTTCTTCACAACGGAGAAATTACAACCGACACCACTCGGCTTCTGGCTTCTGCAATGCTTTGTCTTGTCACAGCCTTCAAACGGAGCGAAGGGCG
TRINITY_DN12470_c0_g1_i1	2	259	257	259	3.18	1	4	GACTGTTTAAACGGCGTGCCGTCGTTACCCCCTTCCTCCTCAGCTCTTCCAGGAGTTCCCACCTTTTCGTGTTGGCTCTCCGGATTTCCTTACTATTCATCGTCTAGGATTTCCAGCCGATCAAAAGAAACAAAGACAAAAGATGAGAGGACGATCCCCAATTTCCTTTCCTATTTATAGGGATAGGGATGGAGCACCAGTGCTAGGGTTTTTGCAGTGCTAGGGTTTTTGCTCATGGTTCCGTTTAAACAGTCGTG
TRINITY_DN12476_c0_g1_i1	0	271	271	271	4.07	1	6	ACGACTGTTTAAACGGCCTTGGGGGGAGTCGTTGCGGTGGAGCAGGGGCAGTACATTGGGGCCGTTTATAGCGACATAGTACATAAACCCCCTTTGGGGCGCCTGCGCGCTATACGGCTAGTGCGCCGTTGTGTATACCTCATTTGCGTCAGCGATTGCCTCCGAGTTTGTGGCCTTTTGATGTGAGCTCGTGTGCGAGTGAGAAGGAGTCTGTGGGAGGGGGGAGACAGGCTGATTGGTAATTCGCACTGCCTCCGTTTAAACAGTCATG
TRINITY_DN12477_c0_g1_i1	0	353	353	355	6.9	4	10	GACTGTTTAAACGGCGACGGAGATACCAGGACTCTCACAGAAACTTGCGAAGAATGAGTACGGCGCATTGCGCGCAGTTTAGTTGGTTGCTTTGCAAACAAGTGGGTAGGACTTGTGAATGGCTGGATCATCATTTTGTTCACAAAATGTTCATGCGTACGGGCTCTTAATATGAGCGAGTCGTTCGCAAAATAGGGAATTACACCTTCGCGAGTTGCGAACTTAGTGATTCGCAATGCGAAGGCGTTCCACGCATTTTGAACAAGTTCCATTCTTGGCAAGGTTCCGTGAGTGCAGGGTCGCGGGTACAAGACAGAGCTGTCCGTCGATTCCACTCACCCGTTTAAACAGTC
TRINITY_DN12480_c0_g1_i1	0	474	474	474	3.82	1	7	CACGACTGTTTAAACGGGCCGCGGGCAAATAGATGGAGCGTGATTCAAGACACTAGGCAACTCGTCTCGCCCTCTTTCAACTATTACAATCCTAGAATTAAAATTGAAATATTCCATTCCATTAACGATTCTTCTGAGAAACGCTAGTCCTATCAGACAGTTACGCGTTAGTAAGTTTCGTGCAGGATTGTTAGCATAAACGCATTAAAATAGCCTAGAGCAGGAGGTCCTTAAAGGCACTCTCTTATTTCAAATAGCAACAGCTAAGGGAAAATTTCGTAATATTATGAATGGGATAATCAAACTAACCCATCCTAAGGTAGGCACCGTAACAGCAGAAGATTTCTCAGCAAGTTACAATCTTTATCTTAGGGCGATTCGAACGGTTCTAAATAAAAT…
TRINITY_DN12481_c0_g1_i1	0	214	214	215	5.77	4	10	GACTGTTTAAACGGCCAACAAAGATCCATCTGTGCGGCAATCACTGTATAGATAGGTCTTTGTTGCCAGGAATCGTCGCATTGTCTTATCCATCGCGAGTGTGTCCTTCGACAAAAAGGTGCACTCACGTTGCCGTGGAATAATGTTTCTCAAGGGGTGGAGGGAGGAATACTTTTCATACTGGAACAGCGCGATGCGTCCCGTTTAAACAGTC
TRINITY_DN1250_c0_g1_i1	0	355	355	355	2.74	1	4	CACGACTGTTTAAACGGGAAGAATGTTACTCAATTCTGATAGGACTACTCTCCTCCACCAACAGAGAAAATTTTCTAACCTCCAGAGTGCTAAGGACGCCTCGAGTCCCTCATTGCTGCGTTACTTTAGATTAAAAATCTAACTACTATCGTGATGAGACGGAACAGTAAAAAAAGAGAAAAAGAGAGAAATCTGGTCAATGAATTTTTAACCCAAGGACAATCGCTGGCTTAACGTCCTCTGGTACAGTTTAGTAGCAGTAATAGGAGGATTGCATGGGAAAATGATCCTCTTTTATTACAGCGCACAAAAAGAGTTGACCTTCTGGGACCCACAGACCGTTTAAACAGTCGTG
TRINITY_DN12500_c0_g1_i1	1	291	290	291	9.39	1	11	CGACTGTTTAAACGGCAAGCCACTCCGCACAAGGAGGAACATTTCCAAAGGCCCTGCGCTTCGCCCGCACGAGGATTTACCCTGGAATTCATTTTACAACGCCTCACTGCCCTGTCCAACGCTGCACCACCACGCACGCACCTCTAATACGCTTCCAAAAGTCCGACACCTTAAAGATAAAACTTGAAAACCTTTTTCGTTCTTTTTTCAAATGCGGTCAGAAGGAGGAAAATGTCTGCACTCGGGAGCAGCCCTTACGCGCGCACCCTTTACCCGTTTAAACAGTCGTG
TRINITY_DN12506_c0_g1_i1	0	320	320	322	2.61	1	4	ACGACTGTTTAAACGGGAGATGGGCCTCTGCCCTCTATATAATGAATGAGTATGAATGAGTCCGTCTGTCTACCTGTCCGTCCGTCCACCCGCCGCGTGGAGTTGAGTGACGTGACGGAAACAACAACAAATCCCTGTTCTTCACTGACTGGCGCTGAGAGACTTTGAAGAAGCAGTCCCTGGGTCTATTCGTACAGCTTAGGATAAAATATGTCGATCTCTGTTGATCATATCAAAGATAAACTGAGCAAGGAACTCCAACCTGTTCACATAGTAAGTAGGCTAGGTTAGGAGCAAGTCTCGAGGCCGTTTAAACAGTC
TRINITY_DN12507_c0_g1_i1	0	230	230	230	60.7	12	70	ACGACTGTTTAAACGGCGGCGAATGACGTCGGTAAAGCCGCCTAGAAAGGGTTTTCGCGGCCCTTTTTCCGTTGTTGTGTCCTTGTCCCTGTCGGTTTTGTTGGTGAGAAGAAGGGCACTTTTGTTCCAGTGTGATAATACGTTGTCATCTCGTTGTCTGTTGCAGCCTTTTTCCATCCCAACCACAATGCTCGCTACGTGGTCGGGCCCATCCCGTTTAAACAGTCGTG
TRINITY_DN12508_c0_g1_i1	0	203	203	203	2.87	1	4	GACTGTTTAAACGGAGTGCAGAGGTGATATGGACGAAGAAGGAGAAGGCACTCGGTGGTGATCTCGGGATGGCCTCGCTGGTGGATTGGAGGCAGATGGGTTCGAGGCTACGGCAAGCCGACGAGGTGAAGTGGATGACTTTGGAGCACGAGGGTTAGGCCTGCGGTAGAAAGACAACAGGCGGAACCGTTTAAACAGTCGTG
TRINITY_DN12510_c0_g1_i1	2	405	403	405	36.72	0	76	GACTGTTTAAACGGTGGGGTGGCAACGACGCTTTGCATCGAAAAGCGGGAAGTAAAAGAGGGCGGGGAAATTGCGCTCCTTCCCCCCCAGAAATTGGCGGCCCTTCCTGGCCGCTCTGCGTAGGCGCCACGCGCAGGGCCGCCAACCCTTGACTCGAGCTTCGTTTCCCTTGTAATTACTGGAGGAAGAGCGGTCCACGCCGCCCAGGGTAAAAAAACCATGGACTATACCATGGAAAGATGATGACCATGGTCTGCCATGGTTAGACGCTTGAACCATGATGAAATCATGGTATTATGGTCATGGTAAATTTATGGACTATGGTAACTGCTCATGGTAATCGATTGGATCATGGGAGTGAGCATGGTAATGAAGTGGACCATGGCCCGTTTAAACAGT…
TRINITY_DN12513_c0_g1_i1	1	194	193	194	4.89	3	6	GACTGTTTAAACGGCGGCCTGCATGGGTCGCGGGTCAGTAGACTTGCAGATGAGCTGTTCCGCGCATCCGCCGAGGATATTCTATGCAATGGGGATATTTTTACTTTTGCCGTCGTCGGACTCGGGGGTAGATTGCTTCTCGGCACCGTTTCGGAACCTTTTTGTCACATTCGTTACCGTTTAAACAGTCGTG
TRINITY_DN12518_c0_g1_i1	261	470	209	483	1.28	0	2	TCCTTCGCACATTTTATCCCGTCGGGGTTGCCCCAATCTGCGCTCCTACATTTCATATCACATACTTTTTGTCAGTAAGGAAAACCCCTGTCGAGGCGAACAGGTACGCTATGTCCTTATGACAATACCCGTAGGTAATCCATTTTGTTATAGCTCAGCAAGCAGAGCAAAGAAATAACAGAAACATCCTTCAGATTATTTAGAGCCGT
TRINITY_DN12519_c0_g1_i1	2	348	346	350	3.84	2	4	GACTGTTTAAACGGGGATCGGGAGCCGATCACCACAGTAATGAGTCCAAAGATTCTCCACCCTACCTGCCTCGCACAACGCATTATGGAATTTGTTTGCCTGGGAAATGGAAAGCTGTACAAGCAGAAATTCCACTCTCTGTTTTAGGCGAACTGAAGACATGTGACGCCTCCTCTCGGCCCATAAAGCAACATATTCCCCAATCAAGTATTGCCACACCAATCCACCAAAAAGAAATCATCACCAGTCTAATTGGAGAGGACTTGTACTGCAACCAGTCTCGTCTCATCTCACAATCATCATCAAGCTCCTCTGCCGACGGGACGGGGTGCCCGTTTAAACAGTC
TRINITY_DN12530_c0_g1_i1	1	267	266	268	12.59	2	16	CGACTGTTTAAACGGGCATGCCGCGCGTCGCCCACCGCCCTCGCACGTTTGTTCAACCCCTCGTTCAGTCCCCGCAGCGCCCTGCCATTGTTCAGATTGTTCAGGCGAATGGGACACCTAGGGCCCCCAGGGGTAGTTAATTAATTACTAGTGTTGGAATCGAACGCAGAGTAAACCTCCGACTGTGTACACACACTCGATTCGAGCACCATTCTGGACGTCGCATTGAGTCCTTAGTTTGGATCGCTGACGCCGTTTAAACAGTC
TRINITY_DN12533_c0_g1_i1	0	285	285	285	5.31	1	7	ACGACTGTTTAAACGGATCAAGATATTAGCTAACCCTGAGTGCAAAACTGGTTCTTTGTAGGAATTAGACTCTAATTCCTCGATTCCTGGCCCTAATTCCTCCAACCAAAATTTTACCATGCAGTCAAACCAAAATTCTTTCGGTTTCCGCTCATTCTATCGAAATCCCATCGCACCCGCTAAAATCTTCTAGAATATAACAAATAAGAAAATACAATATAAATAAATAAAGAACCTATCTTTTTCAAGAACAAAGCGCGGAACCCTACCGTTTAAACAGTCGTG
TRINITY_DN12535_c0_g1_i1	0	271	271	271	11.88	2	15	ACGACTGTTTAAACGGCAGCAGCCTACGCCTCCAGAGTTTTTATTTTATTTTTTGTCTTTTTTCTTTAAATCGTGTCACAAGGACCCTGCTCGAGTAAGAGGCTCTACATAATTATTTTAATCATAGGTGGTATAAAAATGCATAAATTATGTTCAAGTTATTGTTTTCAGTTTTCACCCTCTTTAAAAAAAAAGGAAAATACATACTCTACATTTTCCTACTTTCATTTTATTCCTGCAATTTTTTCTCCTCTTCCCGTTTAAACAGTCG
TRINITY_DN12536_c0_g1_i1	0	259	259	259	13.83	2	16	ACGACTGTTTAAACGGGGCTGCCCGTAGCGTCGGGGGCTCTTTCGGACTGCTGGCGACCAGGTTTCGGAACAATTCGTTTTCAAGAGGGTTTTTGGTGTTACTCTATCACAAATGCGCTTGGGAGGCTATGGCCTATTATTGTTGACATTTCTTAACACAGGTCTAGGATGCAATACTTCTCGTCTTCAAGCCTCCTCTACAGACAATAATTATTTTTGGATAAGTTCCTCCCTTTAACATGCCGTTTAAACAGTCGTG
TRINITY_DN12540_c0_g1_i1	0	270	270	270	5.94	3	9	CACGACTGTTTAAACGGGTACAGTGGTAACACAATACTCGAATCGAAAGTACTGTATGACCCCTTGGACGGATTCCTCGTTCGCAGAGCAAATCCATTGGTGGGGTCATAACGTTTGTAACAACTCTGCAGGCAGGGCACCGACACCAACATGTTGAGGGAAACCTCTGAGCGCTTGCAGGCAAACCCGCCAGACTCACGAGAGTTGAGCTGCAGTGGCGCTTCATGTTCGGTGGGCGCCACCGCGACGCAGGCCGTTTAAACAGTCGTG
TRINITY_DN12541_c0_g1_i1	0	162	162	163	7.98	1	9	GGAACTTCCTGATGGGATGAAGACGGATGAAATAGACATGACTGAGAATTTCTCATCAACAGTATCCTTGAAGGAGGAGTTGCACTTAGTTGCAAAGAGTCATGTTCAATTGTCTATTGATTAATGGTTCCATCAGAGCCTGTGTCCGTTTAAACAGTCGTG
TRINITY_DN12543_c0_g1_i1	1	226	225	226	3.29	1	5	GACTGTTTAAACGGCGCCTCTGCACTGGAGGAAGCCGCCGCAGTCGCCGGAGTCGCAAGAGCCTCTTCCCTGGTCGTCGAATGTGCACCGCTGGCGGCCCCACATCCTACCGGACCACGCGGTCGGGACTTGGAAGAAGATCTCCTGTCCGATGCCGAGGAGGAAGCCGCCGTCTTTTAGGGAGGGTTGACCGGCCCCGCCTTGTATCCCGTTTAAACAGTCGTG
TRINITY_DN12546_c0_g1_i1	0	294	294	296	2.7	0	4	GACTGTTTAAACGGCAGTCGGAAGGGCTACAAGGTGAAATTGAACGACTCGGTCGTTAAACCGCACCTGGCCGAGCAGGAGATGCCCTTCGAACCGCGGCGCCCCGATTTGGTTTCCAACTCGTTTTCTTTTGTGTTTTTATTTTTTGTTGCTTTATTTTTACGAGTTGACCGACTGCACTGTCCCTCCGAGAGTGACGGTGGACATGCCAAACAAAAACAAAAAAAAAGGCGAGGAAGTGGCGAACTCCAGCACGCTCCAGCGGCCGAGTCATGTCCACCCGTTTAAACAGTC
TRINITY_DN12548_c0_g1_i1	174	472	298	472	5.62	1	7	AAAAAAAAACAAGTGAATTGGGTGACTGGACCGCACAGGTGGCTGCCACGTCACCATACTAACGGAATTGCTAACGGTGTTAGGGCGGATGAGTCATACATAAAAGAAAAACGTTGGGATGGGTCATCCATGAAATCTGCGAAAACTTGATGTATGATATGTGCAATTTACCCTATTGTCATATTACATGTACTTTTGAATTATTGATCACACATATTTTCCTCATTTTCTCCTATCTAAAATCGTGTTTGCCCTTGAAACCTTCGCGGGCTTTTCCCTGACCGTTTAAACAGTCATG
TRINITY_DN12549_c0_g1_i1	1	358	357	358	9.2	1	11	CGACTGTTTAAACGGAGCACTGTGCGATCTACGAGACGTGGTAGCGTATCATGACCTCCTTGACCATGCAGGATGCCTTGTTTCAGCGGACATTGTAGGAGCCTACGACAACGTTCGGCACGATTACCTGTTCGACGTCATGCAGCGCATGGGCTTCGGGGACGACTTCACCAGGACGATCAAGACGATCTACAGCGAGGGGCACACCAGAATCCAAATCAACGGATTCCTGTCCAGAGGATTCAAGGTCAAAAGGTCAGTCAGACAAGGCTGCCCTATCTCTAATTTAACTTTTGGCATTGTCATCAGCCCCCTCGTCGCCACCCTGCACACGCGGCTCACCGTTTAAACAGTCGT
TRINITY_DN12559_c0_g1_i1	0	300	300	462	7.1	2	9	CACGACTGTTTAAACGGAGCAGGTCATGTGAAGGTGAGGTTAAGTGAAGCGGAATTCGATTCATTGTCCGATTGGCGCCAGGTCGAATGTCAGCCACCGTATCGCCTCTTCCTCTTTCTGGAAGCCAGAGTTCTCTTACAGAGACCGATAAGACTATTCGATTCCATGCTCGCTTGGGCTTGCACGAACGCTATACCAGTGCTCACTTAAAACAATGCTTTTCCAAGTCCAAAGCATCGATATGCGGCAAATGATGTGAATCATCATGCTTCGTGTCATTTTTTTGACTGAAGGTGCCTT
TRINITY_DN1256_c0_g1_i1	0	137	137	137	9.88	3	13	AGAGAGAGAGAGAGAGAGAGAGAAATTGGATATGTATTGTGAGTTAATGCACAGCATATATATAGGAAGGATAAGATATGGAGAGGAAAAGGGAGGGGGGAATGTAGACAAAAGTTGTGCCCGTTTAAACAGTCGTG
TRINITY_DN12561_c0_g1_i1	0	356	356	356	2.99	2	3	CACGACTGTTTAAACGGGTGAGTATCACGGAGGTTTCCTCTCGCATGGCGAAGGAGAGGAGACCGAAGGACACGCACCCTAGACGCCCCTCGTTATTTTAATTTGCTCTTTGATAGGTGGTTCTTGCTGATATCCGCACTTGTATTATTTCGCAGCAAGGGCTTTGAGATTTTTAGTTTATTTTTCTTTGGTTTTGGCTTTGTTTTTGTCCCTGCCCCTCATGCTGAATGCCTCCTCGGGCCCATCGGACGCACGGACGAGCAGACGCCTTTATTGCTGAGCCTGGTTTCCCCTCCGCAGCGGTCTCGGCCGCGGCGTGCGCCCTGGAGCGCCTGCAGACCGTTTAAACAGTCGTG
TRINITY_DN12562_c0_g1_i1	0	256	256	256	8.01	6	9	CACGACTGTTTAAACGGGCGGCAACAGACTTCACTCTCACAAGCAGCACAGTCACGTCACATTTCTCGCGGCTGGCGAATCATCTCTGCAAAACCGTGGGGGCTTGACTGTTCTCGCTGATGCACTTTTGTAATCTCGCTTTCGGAGGCAATAATCCAATCTGCAGCACAGCGCGAAGCACGCAACGCGGAGTCAGTCAACTACGCGGGAGCAGGGAGACTGCAGGCGGTGGCATGGCACCGTTTAAACAGTCGTG
TRINITY_DN12564_c0_g1_i1	2	354	352	354	11.93	8	14	GACTGTTTAAACGGACACGTCGGCGTGTGAGACGATTTTCTCGGAAACATTCGGCGGGTTCCCGCAGGGCCCTGGCTTTGCAGCGCTTGGCAGCGTGTTTATGCTGAGTCCCTCCCTCATCGAAGACGCTCTCCATCTCGTCCTTTTGAATTGGTGGGCGCCACGCCGCCACGCCGCGCGCACTTATGGAAGTGACAACCCGATGTCGGCGGCGATAGTGACATCAGCAAGTCACTAATGCACGTCACACGTCGAATAGACGCCGAAGAAAGGTGGCTTTGTCGCAACAATCGACCCCCGTGCCTTTCCTGATAAAAATAGCAACAGCATCTCGACCGTTTAAACAGTCGTG
TRINITY_DN12567_c0_g1_i1	0	311	311	311	6.89	1	9	ACGACTGTTTAAACGGCCAAAAATAATTCCTCTTTTGCTGTCATTATCGGGGAAATCTTTTCTCTTCTTTTTTAATTTGATGGTGCAGCAGGCCACGGAGAACATGGAAACACGCCTCGTCGCTCGCTCGGCGTCCCCAAGTTCTCCGCATCAGATTATTTTAATTTGCTTGTGCTCGGCCGCAGCGTCCACCTCCCTCATGTGATGTGTCGACAGGTGTTAAGTACACGTGTCAGGTACTCGTGTTGGCGGAGCTGGCGGGGCGGCTGCCCGCTAAAGTGTCGCTCAGTGTCGCCCCGTTTAAACAGTCG
TRINITY_DN12573_c0_g1_i1	2	485	483	485	2.49	0	4	GACTGTTTAAACGGGCCGACGACAACATCGTCGCTGAAAGAGTAGAATTGCTGCGGCTGGACCGAACCATGAACTTCCTCAAACATGTTGCTGCCCGTTCCAATCGCTTGCCCATAGACATCGTTCTTGTTCAGATTCGCATTCGAATTCATACTGTTATCGTATAAGCTCATGAGCTCATCTATGGACTTCTGGTCATCAGCACCGATCGCAAGATTCGAGACATTGATAGCATTACCGATGGAGCCGAGAGTATTTTGTGAGTTGACAGGTGGCACTACTGCGGGCTTGTTCTCGCTTATCTGAAAACCTGCGCCCATAGAAAAAGTGGGGGAAGGACTGTTCGAATACTTGCATAGGAACTGATGATTGTTCCTCGCGCCCCTGTCAACAAACCCG…
TRINITY_DN12574_c0_g1_i1	2	242	240	242	7.92	6	9	GACTGTTTAAACGGGGTGGGACACCATGTGGTGGCCGCTTCCCATTTGGTGGTGCTGAGAGTACTGCGAGTTGCCCCCGAAGTAGTCCATGTTGCTGTAATACGGGCTGTAGTTCTGGTGGCCCGCGTACCCGCCCGAGCCCGACGACCCCCAGCAGAAGGCGTTGTAGCTAAAGTCCTGCTGCTGCTGCTGCTGTTGGTGCTGCTGCTGCTGCTGGTAGGCGCCGTTTAAACAGTCGTG
TRINITY_DN12576_c0_g1_i1	0	335	335	335	31.73	1	37	ACGACTGTTTAAACGGAGGAGCGGCGCGGAGTCTGTACTACGACCGCGAAATTTGAAACTTGCCAGTTTTATTATCCTCTCGCAAGACGTTACCCTTTGAAAAGCCATCCGAAAATCATCACACATGTTACTTTGCTGCCGTTTCGGCAGGGGAAATTTCTTGTCAGTTATTGATCAGAATTGAATTTGAGAGCGTCCTGAGCCAGAATGAAGTTTTGGAACGATATCGATTCAAAATGGATCGTCGGTATCGATATTAAACTGTCCTCACTGTCGACAACTTTCGAAAGTCTCACTCTGGCTGGGTCCCCTCTCGGGCCGTTTAAACAGTCGTG
TRINITY_DN12578_c0_g1_i1	2	295	293	296	6.06	4	9	GACTGTTTAAACGGGGTGGCAGGCTCAGGGAGTGGTTGGTCCAAGCGGCGTAGGTGAGGGCTGATATAGTAAGGCTCGCGCATTTGTCGTGCGTCCTGCGTCGTGTGTCTTGCGTCGTGTGTCTTGCGCTTGCGTCGTGTGTCTTGCGTCGTGAGTCTTGTGTCGTGCAGTGTCTTGCGTCGGGTAATGCGCGGTGTCCCGCGTCGAGCGCCGCGTGTCTCGTGCGTTGTGTGTCGCATCACGCTCGCACGCTCGGAGGAGGAAATTTTGGGGGAGGTGCCGTTTAAACAGTC
TRINITY_DN12581_c0_g1_i1	2	352	350	352	2.47	1	4	GACTGTTTAAACGGTTGCAACTTTAGGTTAATACTTTATGACAGCAAAACGTTCACACCAACCATGAAGAACCCTCAAGTGGTATGCATTATTTATGGGAGGATTTTTTGTTTTCATTTTTATTTGATTAACTTAATGCCCTTTTGGTTGAATGAAAGCTTTGAGCTTTTTTCTCATCTGTCACGCAAGTAATTCTTTCAATCAAGGTAAAAAACTTTGATTATTATTTTTTGGTTGAAGGGGGAGGGATTTAAACTTTGATTATTATTTTTTAATTCCAACACGATTCCCAAGGTAGGTACAAAAAATTCTTCCAAAATTCCCGTTTTACTCCCGTTTAAACAGTCGTG
TRINITY_DN12585_c0_g1_i1	1	277	276	277	2.53	1	3	GACTGTTTAAACGGTCGGAAGACATGAGCCTGTCGCCGCGGACGACGAGAGCGTTCGGAGCTGGAACTTCATTTGTCTCCTTGTCCGATTCAGACTCCAGATCAGAATTGGGGGCTTGGGGAGGCTCTCCGTTCCTTTTCCGGCGGGGTCTGATTGGGCCGACATGGATGGAATCATCTTCCCTGAAATTGAGCTTTGACAGGAGGATGCTGTGCTGCTGAGCTGTGAGGATCGCTTCTTCAATCTGTTCCTTGAGGCTCCGTTTAAACAGTCGTG
TRINITY_DN12586_c0_g1_i1	0	255	255	255	19.6	13	24	CACGACTGTTTAAACGGAGGCAACAGCGAGGCGATTGGATGAGCGAGGGGGCGAGCAGACGACAGGGAAGTGTTTTCGAACGAGTGAGTTACATCTAGGGTTATGTTTGTGCAGGAGAAGGGGAATGGAAGAGCTAGGGGACAGCGTGGAGTTCATTGATGGAGACAATGTGGCCACATGCGAGCGTCCAGTGGACGGGGCAGATGGGGCATTCGAGGCGGTGGCCCTCTGCATCAGGCCGTTTAAACAGTCGTG
TRINITY_DN12587_c0_g1_i1	1	293	292	294	2.97	2	4	GACTGTTTAAACGGGGACAATTTTCCTGCTATATGTAATTGTAATATATAAAAAAGTAGGTCCATTTTTTGAAATAAATCTCTATTTACTCACTCGATTAATTCAAGCTAATTTCCACGCGTAGGGTTAATTTGTGGAAATAAATTACTGGTCAATTCCTACTCTTTCCATTTATCATTTACTCACTCAATTTATTCAAGCGATCTTAATCTAGTTTCCATGAATAAAAGAACCGAATAGGAAAATGTATAGTGGAATATTTGCTTACCTGGCGGTGACCGTTTAAACAGTC
TRINITY_DN12591_c0_g1_i1	0	364	364	364	4.54	2	6	GACTGTTTAAACGGCCCGCTGAGGGCTGGGCGAGGCTCGGCCACAAAAGGAGACAAGAGGACGCCACAACAGCATTCTTATCAGCGCCACCATACATTTTCATAAACCCATGGAACGCGCCATGAAAACGTCATAGTCCCGCGACAACTATTTTTATTGAGATTTACGCGGCAGAGCAGAAGAAACAAAAATATGTGGCAACTGCGCGCGCATGACGACTTGCACTTGCAGAGCAGAGCCGACGCCTTTGCAGCAAGGGCTGACTTCCTGACTTGCCACGTGGCAAGCGGTTGCTCGACTCGGCCGCCAGAGTGCGCTGCAGTGGGCGGTGGGCGTGGAGACATGCACCGTTTAAACAGTCGTG
TRINITY_DN12594_c0_g1_i1	1	208	207	208	14.29	1	18	CGACTGTTTAAACGGTGGCTGGACCTCTGGATCCAAAGAGTACAGTTGAGTTTCGATTGAGCCAGGCGTCTCCACCAGTGGAATCCCCCGTAATAAGAGCAATCCCCTGATGGGGTCATGTGCAAACAGGACTAGACGAACCCAGTCTTTGGCAGCTGACGCCAGTCTTCTGGCCCACCGTATGCGGGGCCGTTTAAACAGTCGTGA
TRINITY_DN12600_c0_g1_i1	0	196	196	431	3.64	2	4	GACTGTTTAAACGGATCCATTTCGACTATCGTACTGTTGTCATTCGGATTCTTGCACTTGAATTTCTTCAAGTTGGCCGCGTACAACTTGTCGAGTGCCGGATCTTCGTCCCCTTCTCCGGTAAAATTGTACAGGCGGTTACTGAACGACGAGCAGTGAGAGACGCCGATGGTGTGAGCTCCTGATTAATTGTCGC
TRINITY_DN12601_c0_g1_i1	2	289	287	289	7.79	2	12	GACTGTTTAAACGGCCCACGCGGAAGCCCACACCGTCTCTCTCAGCCCCGCGCACATAAACGCGTCTAAAGATTGCTCGTTACACGGATAAAGTATAATGCGGCTCGTGCATAACAATCCTTGGCGCGCTTTACGGCTGCAACAATGGACAACAACTCTGCGGTCGTCGGACACAGCCGCGTATCTACTACGGGTTTCCCATGTGACTTACGTGGTTGTGTGCAATGACTACAGAACTATGTTATGAAGAGATTACCGCCGCGATACGCCCCGTTTAAACAGTCGTG
TRINITY_DN12609_c0_g1_i1	0	350	350	351	3.75	2	6	TGTTTAAACGGGCAGCGTGCGTGCGCCGAGCAACCAGTTTTCCCCACCCGCGTATCTATGCAGATCATTTCGGACAGATTGCGGGCGGAAGAAATGCACACCGCCGCGCCACTGGGTCCCTCGTTGGAGGTCGAAACATTGCGCAGAGTTTTGACCGCCCGCACGGGTCTCGTGTCCCTCCGCGCGCCGCTCTCCTCGCACGGTCCTTTCACTCACAGCAGCCTGGCCCACCTCAACATGATTGGTCTCCGAAGATAGCGGTGGCGGACCATCGCCTGCCACGGCCTGCACTAGGATGGGATCGTGTTCGCGCCAACAGGACTCCGCCATTTGGCTCCGTTTAAACAGTC
TRINITY_DN12613_c0_g1_i1	0	255	255	255	5.99	4	7	CACGACTGTTTAAACGGAGATTGGTGTACGTTAAGCTGTAACATATTGGTCGTGTCGGATGTAAGTGAATCGACATCGATCAATGACAACTCAAATTGGATAAGTTAGCATTATGGAGGAAGTTTTATCTATAAGATAAATGTTAACTGGAATTTTATTAAGGAAAAAAGAAGGAAAAAATGAGTGTCGACACTTGTCAAACAGTCCGATCGGGACCTTAATTAGCCGTCATTGTCGACCGTTTAAACAGTCGTG
TRINITY_DN12614_c0_g1_i1	2	381	379	381	3.25	0	6	GACTGTTTAAACGGGTGGAGCTGCAGTTCGTTGAACTTATCAACTGTGTGCACCTTTCATCGTGATTTACTGCTGGGGGACATAGAACCCCTTCCAGGACCTCAGCCTAAACAAATATGTTGTGATCCTTTTGAGAATCACTATGATAAGATTTCATCTACTTTGAGAAATACTACTGAATTCCACTGATATTGCTTTCGACATGTCTTCAGATCACAACGCTCAATCTTCTGGAAATGTACCTCCAAGCCCTAAGTCTCTGAAATTAGATGCAGCTCAGAACCTTCTAAAGTTCCATGTTCCATGCTTTGCGTTGCAGGTTTGACTTGGACGGGACATCGGAGGGCCTCAACTCAGACGTGTCCGTTTAAACAGTCGT
TRINITY_DN12618_c0_g1_i1	0	338	338	338	6.81	5	8	CACGACTGTTTAAACGGGCGTCCCCACCACTGCTCGCTTCCCCCACCTCCGCTCCAGCCTCCGCTCCAGCCCGCGCAGGGTGGAGGAGCAGCCAGAGAAGCCAAATGGATAATTTTGTCCGTCAGACGGTATAGCGGCAAGAAGTCAGAGACGACTTCGAACAAACGGAGAAACAAATTCAATTTCGTTGAACTTTACTTTGAACAGGTTTTAGAAGGTCGTTGACAGTTCATACTAACAGTATTCTAACGAACGTGCCACAATTTACGCTCAAACTATCGAGACGTCACACTTCTGTTAAACAACATAGCTGGATAGCCTCCGTTTAAACAGTCGTG
TRINITY_DN1262_c0_g1_i1	0	252	252	252	3.05	2	4	CACGACTGTTTAAACGGTGACATTTCACGGAATCCCGACAGACACGAGATTGACCCGGCATTGACAAAGGCGGCTGCCAAATTCTCCGCCTCCTGTTGAGCATTATTGTTGGCCACGGCAACATCGTCGGATCTAAATGAACCTGTACCTAAATGGGAGAGGTGTGGGGCCCGCACCATCAGGCGGTGGAGCTGTCCGACCGAGACGTTCGGGTTCACCCTCAGCTGGCGAAGGGCCGTTTAAACAGTCGTG
TRINITY_DN12628_c0_g1_i1	0	427	427	427	12.47	2	17	ACGACTGTTTAAACGGCGACCGAAACTCTGAACGGTGCACGTCCATTGCTTTCAGCTGAGCCTCGAGCCAAAGACTTGATTAATTTGTCCTAATACGCTCTTGAAAAAGTCTTGTCCATAAGTGACTAAAATTTGGTCGATTTTCTTGGTGTAGTTGAAGTGCCTAAATAAGCACCAGGGAAGCTTTTTGTCGGTTCGACTAAAAATTAAAGTCTTTGGTCGCTTTGACTAAACTATTTTTTGACAGCAGTGTACGTAGAGCAAAACTGATGTAATGTAAGGTTACAATTTCATCCAGGAGTGGTGCAACTTTTATTATTCGATCAGTGTTTTTCTATTCTCTATCGTGGTCCGAAATTTGCTGTGTCTCCCTGCGTGTATTTGTACATAATGGAGGAC…
TRINITY_DN12629_c0_g1_i1	1	312	311	313	3.42	1	5	GACTGTTTAAACGGGGGCTCCAGCGCAAGTGCCACTCAAATTGTTTTCTTATTACTTTTCTCGTCCCGCGAAAGTTTCAAGTAGAAGGGAATCACAACATTCTTTTTTATGTCAATAGTAGCCAGGAAGCCTGCTGGGCACTGACAAGAGAATGCAGAACAAGGACCCGAAAAGACCTGTTTCTTTGTTAGAGCAGGATGGGTCGTCCCGCAAGAGAATGCGCCTAAACTGACCGATGTGTTTAGCTGCGATTTTCTTTTATTTATTTTTCAAAACTTTGTGGCAACACTGGCGAGGCCGTTTAAACAGTC
TRINITY_DN12630_c0_g1_i1	0	203	203	203	5.66	1	7	CGACTGTTTAAACGGGGTGGTGAAGGACTGGCTGCTGATCGGGTTTTCGTGGTCGGTGATTCGGGATACGGTTACGGGCGTGAACCTTATCGGGTACGGGGTGGCGTTTCTGGGCGTCGTGTACTACAACCATGTGAAGCTGCAGGGGATCAAGGCCAGGGAGAAGCCGGCGGAGGCTGACGTGGAGGCCGTTTAAACAGTCG
TRINITY_DN12631_c0_g1_i1	1	279	278	279	16.34	0	36	CACGACTGTTTAAACGGCGCCAAGATGCGGTTCAAGTTTACAAAATCATCGTCGGAACAGCGTCCTGCGCTTAGCTCAGTGCGATAAATGCCTGACAGGGTGTCTAGACTCCGTTGTACTATGTAGAGGCCCCCTGGTAAGGGGTCAGGGTTCTAAACACGGCTACAGGGAAACGTTGCAATCTGGCCCAACAGGCAGGACTCTCATTGTTAACTGACGGCTTGAATCTGTTTGATCGCTGGAGGCGGACGATGGGAACTTCCGTTTAAACAGTCGTG
TRINITY_DN12634_c0_g1_i1	2	348	346	348	4.41	1	5	GACTGTTTAAACGGGAGCGTGTACTCAGATGACAGGATCCTAGGCGTGCTCTCTCGAGCACCCGCCCAGGAGCGTGTACTGAGTCAACAGTTAAGTTTACAGATGAACTAAAAATGAGAAATAAAAAAGTAGCATGCTGCTAAGGTCTAAAATGCAAACAAACCATTTCTTCGGATTAACAACGCAAAGTCATCGAAATCCAACAACAAAAACAAACAACAATACCGATTCCCGTCACGTGCCCTGCCTTCGCCCCTGACCCTCGGCGGCCGAACGCCAGCTGCCTGGACTCCCCGCTTCGGTTCCAATAAACTCCCTCACCGAGTGGGCCGTTTAAACAGTCGTG
TRINITY_DN12641_c0_g1_i1	0	312	312	312	10.74	1	13	ACGACTGTTTAAACGGTCCATCTAGCTTCAGCCAAAATCGGAAGCGAAACGTGAAACAATAATGCCAACCTGTACCGAAGTTAGAAATTTGAGACAGCGCAAGAACGAGACCAAAATAGAAAATGCACCAAAACTTATCATGAGCTTTGGGCTCAACAAGATTCTGTGACATTGTCCTTTTCTGAGAAAATGCCACGTTCCTATAATCAACATGTGGTTATGTTAGAGGCCGTAACGTCACGGCAATCCCTCGGCGTCACGGCAAGACGACACGATATATATGAGACCTTCACGCCCGTTTAAACAGTCGTG
TRINITY_DN12644_c0_g1_i1	2	313	311	315	8.82	6	11	GACTGTTTAAACGGGGCTGGAACAGCTGATGCCCTCGCGCTGTCACGCAGCGAGTCCCATTCGCTGGGGTGCGCGTGTGTAAAACTCAGCGAGAAAAAAAAACAAAGACTGCGTTAGAATCCACGACGCAAAAATACAATCTCAAAGTGCGGGGCTGCTGTGAGTGATGACCTTTGGGTCGTCAAAGACAAACGCTTCCTTCGCGTTTCAAAACTCTTGACGCTGCGCGCTACAATCGCGGACACAGGGCGTGAGGCAAGTGTGTGCACAAAACCCCTCTTGTTGTGCTGTTGACTGCCGTTTAAACAGTC
TRINITY_DN12645_c0_g1_i1	0	344	344	344	3.23	1	7	GACTGTTTAAACGGCCACTGCCGAGCCTGGTCAAGCAACTTCTCCTCGTGGTTCCATCCAGGTAACCTGGAAGTGACGTCATCACAGGATATGACAGTCAAGCACCGCGACGGCAAACGCTTCTTCGACCTGAAGGACGTTCATGTCGACTTCAAGATGGGGGGGCTGAAAATGCGGATGAACAACCTGTTCGACGGTATTCGGGCTCTTGGTCAGTATCCCCGAGCGCGTTATCTTATTGCCATGTCGGGTCAGCATTTTCTTAAACGACCTTTGGCTCTTGTTTCAGAGGAGTCAACAAACACGTACATTAACGCCAACTGGCGCCCGTTTAAACAGTCGTG
TRINITY_DN12648_c0_g1_i1	1	532	531	532	1.82	0	3	CGACTGTTTAAACGGAATCATCGGCGGCGGCGCGCGGAGCTCCCGATCTTATCTCCTTCCCTATCTCTCCCTCCGTCGGCTTAGTCGCCGAGGTCGTCAAACTAAGGTGAAGAAAGTTTTCCTATTCAGTTGCATAATCGAGATGATGGGAGTCAATTCTGATATCATAAATCCAATCCCTGATATATGATTAAAATTTGAAACTCGTATCTATTGATTTTGACAAAAACAAAATTAGATTAAAACCCCCAAAAGAACCTATTCAACTGCAAAACCTGATAAATTGGTGTCTGATCCGATATCAAAAACCCTCCCTTCCTCCATTCTGATCAAATCTTCAAGGCAACCAAATCAAAATTGAAAAGTACAGCAAGAATCGTCGAATCACTAGCAGAGGAA…
TRINITY_DN12650_c0_g1_i1	0	341	341	341	17.82	11	21	CACGACTGTTTAAACGGGCCATTGGCCACACCGAGTGCCCGATGGTTTCGGCCCGTTCACCTTGCGTTATTTATCATTCCGATTATTTTGACACAGAATTACAAGTTTGAGCCAGTCGGCGGCGGCTCCCGAGGATAGATAAGAGGTACAAATACAGCAGCTCGCAGAAAACAATAAAGCGTTTCTCGCGATTGCCTTATTTGAAAGGCAATTTGACCACAATTATCGGCCACACACCGACATTTTCACGGCGAGTGTTTCTCACCTCCAGGAAGACCCTCATGGTCTGGAACGCGACGTAGTAGCGCGCCATGAGCCGCCCTGCCGTTTAAACAGTCGTG
TRINITY_DN12653_c0_g1_i1	0	288	288	288	3.31	1	4	CACGACTGTTTAAACGGTCAGATGTGCGTTAAATAGGTTATTGGTTTGTTACTTTTCGCCTGCGTCGGCCTGTCAAAATCTGAAAACTGTCGAGTCTCACATTTGTTCGGTTTCCACCGCTTTGACGTGTGTTTACATGGGTTAGCCTCTCTTGTTATGGTGGACCGATGGACACGTCAGTAGTCGATGATGCAATATGTCGTTAGATCAGAAGGCTATTCGAATAGTCCCGAGTTTTCTCTACAAACTCTGAAGGGTTTCGTGTGAGTCGCCGTTTAAACAGTCGTG
TRINITY_DN12662_c0_g1_i1	0	252	252	252	5.44	1	7	ACGACTGTTTAAACGGCCAGGCGCCGCGCGGCTTGGCGGAGTTCCATTATGAGATCACGACATTACATCAGCGATGCGTCGCCTCCCGTCCCATCCCGTCCCGCTAACGCCGCATGGGGGCTCGGCTCGTCCGAGAAACAATGCTGGCTGCGTGAGTGTGCATTTGGGTGTAGCTCTAAACCTCTTATGTGGGCACTGGTGGAGCGCTGGAAGTGTTGGAAGTCTGGGGCAAGTCCCGTTTAAACAGTCGTG
TRINITY_DN12666_c0_g1_i1	2	415	413	415	4.52	2	6	GACTGTTTAAACGGAACTGATTTGAGCATGAAAGCTTTCTTACAGATTCACAGTTTTCACTTTCAAGTCTTTGTGTATTGCTGACAACAAATCATGTGCTAGAGCATATTATTTTTCATTGTCATGGTAAAAGTAATTTCTACCATTTTTCAACAGGCATAGTCCCTCTCTGCCTCCTGATGCGAAGGTAAATCCTGGCAACTTTTCTGTTGTGAAAAGTCTAATGATATGGATGTCTTAGCAAAAGAGGTCCTTATGACAAATACATTCATGAAGCATTTTGTTGTGTAAAGTTTCCCTTTTTTAAGCGAACACTGTATCGGAGATAAAAATGAATGCAGTTGTGTGGTTCATCACCACCAGATGACCTTACATATGAAAATGATCTCCAGTTAGCCG…
TRINITY_DN12668_c0_g1_i1	2	359	357	360	3.84	2	5	GACTGTTTAAACGGCACCCCACCACGCTGGCCAACCCCTAAGCGACCCATTGCGGAATCGCGCGGGTGTAGTGGCTGCAGTGGGCCAGGCTCCGTAACGCTGCGAGCGACGCAGTGCACTAAAAAATAAAGATATCAAGTACTTTTGCTTGAAACGGTAAGACGAACGAACAAAACAATAATCTTCATCAATTCAAATAACACAAAAAACTTAACGAGAAAATAACTGGCATTTGCGCCTGTTCTTTAACAATGAACCGATGAACTTTCTTTTCCGCACTGGTCGCTCCTTACTACGGGGTTCGTTTTCAACTTGAGTTTCGCAATCATTACGTAATCGCCCTCCGTTTAAACAGTC
TRINITY_DN12669_c0_g1_i1	0	250	250	250	14.21	3	23	ACGACTGTTTAAACGGCAGCCTATTTCAACTTCCTCACCATCGGCAAGTGCACGGGGTGAATCACCAAGTATTCCATATATCCTTCTCGTTATGTGCTGGGGGGCCGCCCTTTCAATGATGTAGTCAGAGTGATCCAAATCCAAAATGAGTGACAATTTTGGCATCAGCACCCTTGAAAACATTGGAAGAGATGTGAAAGTCGGTTTTCAAATTTTAGTCGTAATCCAATCCACCGTTTAAACAGTCGTG
TRINITY_DN12671_c0_g1_i1	0	285	285	285	4.55	3	6	ACTGTTTAAACGGTGGTGACGTCACAGCACGTGTCGCAAACGACACTCGTTATAATTTTGAACTTGGACTGTGACAGAGACGTCAAACTGACGACGCGGTTTTCCAGACAACTGCCGAAGAGTCGCGACGCCGCGGCCCGATCCAATCAGCTAATTCCCTTTCGCCAAAGGTCAATAATTGCCATTTCCGCTCCGACTCCAGTCAGCGCCACTATTACCGCCTCGCGATAATTATTTTTTTCCCTCCGCTTGGCGCGCGCCACCGCGGCCGTTTAAACAGTCGTG
TRINITY_DN12673_c0_g1_i1	0	311	311	311	3.14	2	4	CACGACTGTTTAAACGGGGGTCCTCCGTTGATCACGCCGATGTTTTCGGATACCTCTTTCTCCTCCACTCTTCTGCTCCTTGTCTTGTTAACCCAACCACACTGTACAGTAAGATTTAGTCTCCTCTCAAAAATGTCTCAGCACGTCTCAGCATTATCATAGAAAAAAATTGAAACTGAATTTACAGCAGAATTTTCTTTAAAATTACTGGTGGTTTATGGGCGACCCCTCAACGACTCGCAACGGGACACACCTGATCGAGCCTCGAACCCGCGGGCGAACACGGCCCTGCTGCCGTTTAAACAGTCGTG
TRINITY_DN12675_c0_g1_i1	1	338	337	338	48.78	40	58	CACGACTGTTTAAACGGCAGACGGCATAGTATAGCCAACCTAAAATGCAGCCCGACCTAGTACATTACGACAGAACAACCTTTGCTCTAGTTCCAGTCAGGTTCAAGCATATTTTAGAGACGAAAATCAACGCTAGTGAAAAAATTACAGGTTTAGAGTCGAGTTCGGTGAGAAAAAAAATCCATTTTCTCGTTTCTGAGGTTGGCTACTTTGCGTTGGTCCAAAATGGCGGACCCGAGACCACGTGACTGTAGGAGCCAATCACAGCGAGACCCCTCGGTTGCCAGTCTCTGCGAAGCGATAAAGGACTCTACGAGCCCCCGTTTAAACAGTCGTG
TRINITY_DN12677_c0_g1_i1	0	352	352	352	15.12	1	20	ACGACTGTTTAAACGGCCGACGAAGGTGGTGGGGGATGGGAGGTGGGGGAGCGGCTGCGGTGCGGCGGCGGCCTCCAGCCTACTGCGCAGCAGCGTTGGTCGAGCGACACACTCTGCCCTCAGCCCGCCTCACCTTTTCAGACCGCCCCGCCTCTTCGGAACGCCTTTGCCTTTTCGGAACGCCCCGCCTTTAGGGAAAACCCGCCTTTTCGAGCCGCCCCGTCTTTTAAGAACGCCCCACCTCTTTGGAACGCCCTGCCTTTTCGAAACGGCCCACCTCCTCGGAACGCTCCGCTTCTTTGAAAAACCCCGCCTCTTCGGGTCGCCCCGCCTCCCCGTTTAAACAGTCGTG
TRINITY_DN12679_c0_g1_i1	0	236	236	236	10.59	8	15	GACTGTTTAAACGGGTCCCACGAGCCATGAACGAAAAACTTTAATAATGAAGATGCATACGTATCATTAAATTTCACCCTTTTCTCGAGTATATCCATCTGTTAATTAATTCCCAAATGCTTTCCCCGCGTTCATGAAAACAATTACAACTTCCCCCCAAAATTTGAGACTTTGGAAACCAAGGCATTAGGTAGCCAGCAAAGGGTCCAGCGGAGGCTGCCGTTTAAACAGTCGTG
TRINITY_DN12683_c0_g1_i1	1	211	210	211	2.45	1	5	GACTGTTTAAACGGTGAAGTGGGGGAACTCTGAGAAAGCATGTACGACTTGGACTTTTGTTGTACTTTCCTTGATTGTTTGAAACTTTGGATGATGGAAAATGTGATGTGGAAAAATGGAATCTTAAAAATACAACATAAAGAATTTTGTTGGCATTTTACTTTTTTTTAATATATAATTTTTTTCCCCTAGGCCGTTTAAACAGTCGTG
TRINITY_DN12684_c0_g1_i1	1	306	305	306	9.41	6	11	GACTGTTTAAACGGTCCAAATTCTTGGTTGACAATTCCATGTTACTACTTCGCCTACTCATAAAACTTTGCATAAGAGCCAATCTCTACCGACTTACTTTATTTTCTGTAAAAAAATGAACGAGTACTTGTGAGTTCCTTCCTACCATCTTGTGTAATATTCTATATTATAATTTTGGTCCAGTTTGGCCGATGTGAATTTTATTCCATGTGTAGCTTGCAGCAAATTAGAAGGAGAAACATTCAATTCTTTATGGCTAAAAGATATGCATATTTGCCTCATCTTACCTTTAACCCCAACTCTTG
TRINITY_DN12689_c0_g1_i1	0	228	228	233	6.07	1	8	GACTGTTTAAACGGCACACACAAAGGCCAGCGACAGGATGAGCTTTACGACGATCATCATGACGAACTTGTAGGCGGCGACCACACACTCGCACGAGAGCCAAGACGCGCGGCGGACACGAGCACACTCAGTAGGTCCTTGTCAAGTCCGAGACACGCGCCATCACGGGTTACTTCCACACACCACGAACACTCGCAGGTTCAAACTTGCACCCAGCACCGTTTAAAC
TRINITY_DN12691_c0_g1_i1	0	199	199	199	7.22	1	9	ACGACTGTTTAAACGGCACGGACGGAATGCCACCTGCGCCGACACCATGGCATGGTCCGAGTGAAACACCGCGTCCCTTTCGGACCGCACGCGACGAATGTCACTCCGATGGCGGTTCATCACCAAGATGTGATCTATTTGCTTCCGAGTGACGTGGTCGTTAGAGTACCAGGTGATCTTCTCGACCCGTTTAAACAGT
TRINITY_DN12697_c0_g1_i1	2	198	196	198	3.88	1	4	GACTGTTTAAACGGAGGGGGCCGCACACTGAAAAAAAATCTCGGTGAGGATGAATGAAGCCAATTGCAAACGCAGCCGCAAACGAAGAGTCAAACTAGCTGTGTTCCACGAAACTGTTTCGGGTTTGGACATGACGCCGCTAAATGTTTAAGGTAGTTGGGCCCTCCTCGTAACACTGGGCCGTTTAAACAGTCGT
TRINITY_DN12704_c0_g1_i1	2	536	534	536	3.74	1	7	GACTGTTTAAACGGGCCGACCGTGGATTGGCGAGGACGGAGGACGGGCAGAGCAGAGGGAGGTTGTTTCGCCCCGTGGTTAATCCCGAGCCGAACGCCGAGCAGCGTTCGCAAAAAAAAAAAAACAAGAAAAAACAAGAAAAAAAAGACGTGCATGCAGGGGGATTGCCTTTTTGCAGCGGGCTTCACCTTTTGGAAAAATATTGAAGGCAAGCGGATTAAGTTGTTTCGATGGCGGCGGTCGTTTGGTCCCAACCGCGAGGGAGGGGCTGGAAGACTGCGAGTGCTGAGGCTGGCCTTTCTTGGCGGCTTCGCACACCCCAAGCACTGGAAAATTGTCGTTTTGACTTCTTTTTTTTTCCCCACCGCGTTGCGTACAAACGAACCGCGGAGGCCTCGA…
TRINITY_DN12706_c0_g1_i1	0	362	362	362	5.78	3	9	CACGACTGTTTAAACGGGCGAATGCCCAGCAAGGTGACCCAGGTTTGGGTGCCTGTCTGGCCGTCTGCCTGTCGGTCTGGGTGACCGCAGTTTGATTCGCTTATTGAATCGGGCTGCTGCCTGTAAGTGCTCTTTTCGTTTGCATAAGCGGCTCCTCCTTGTCACCATGTGACGAAAATTGCGCCTCTGAGCCCTCGTTTCGGTCGATGAACTGTTTGAGAATGCAGCTCGGGTCGGAACGGGTTTTGGTCCCGTGAGAAGGCGGTAACCGCGCCCCTCGAGGTGGGAGTTAGGCCCCTCTGCGCCGCCAAAGAGCGGGGGACTTAGCGGGCGTCACGTCAGCAGCCGTTTAAACAGTCGTG
TRINITY_DN12713_c0_g1_i1	2	391	389	391	3.01	3	4	GACTGTTTAAACGGCATCGACCAAGGAGAGGAGCAGGACGTCCCCGAGGCTCCCATGGTCGTATTCGTTAACTCCCGAAGCGGCGGAAGGCAAGGGGAGGTGCTCAAGCAGAGGCTCCAGGAGCTCATGGGTCCCCAACAGGTCTTTTTTTTCTTATTCCCTTTTTACCTCCCAACATTATTAAGACAAAACTAGCATACTGTTGGAAATTGAGGTTGATTAGTTTGTGGGAAGAAGAAGGCATGAAGACAAGCATAGGAGAAGTGGAAATCATGAACAAAGGTGGTCCATCCATGGACCGACAACTGGACCGACATTGGATGTTTTCATCCATGAAGTGGGTGATCCAGGGGTCGGTCCTTGGACACTAGACCGTTTAAACAGTCGTG
TRINITY_DN12716_c0_g1_i1	0	189	189	189	9.24	1	12	CGACTGTTTAAACGGCCGAGGAGGCAAAGCACCAGGCCAGGCAAACAAGTGGCGAGGAGGAAGGCGGAGAGGGAGAGGAAAGCGGGGCAAGAAAACCAACAACGGGGAGTAAAAAGAGAAGGCGGAGTGTTTCGTGCGGCCGTTGGCGCGGCCGTTGGCGCCCTAACCCGCCCCGTTTAAACAGTCGTG
TRINITY_DN12718_c0_g1_i1	1	394	393	394	9.14	5	12	GACTGTTTAAACGGGTCGAGGAGGGGAAATGCCTGCCCGTGCTGACTGTGGCCGTTGTGCGCATGCTAATGGGATGAATGATAGAACAGTGTACAAGTGCATCTGGTGGTCAGAAGGCAGAAGCATTGACGGAGAAAAGGAGTCAATAAAAGCAGTATGTTTCAAGCAGTCGGCAGAGTCAAGGGTCAGCAATCGTCAATGTTTCAGAGCTTGCCAGTGGCATATTTCTTGTAACCTCTGTAATTACTGAGCTGTATCGAGCCTACTTGACAATATTCAGCCGCGGTACTTCTCCCATCATCTCCTTTTGCGTCTTTGGCGTGATGCCCTGGAGATGTTCTTGGCGCATCATCTCACCTTTGATTTGCTGTGTCCGCCGTTTAAACAGTCGTG
TRINITY_DN12721_c0_g1_i1	0	186	186	186	3.67	1	5	CGACTGTTTAAACGGCGGACTCGACTACAGCACGGTGAGTGCGTGGGAGGTTTAGAATGAAAGGCGTCACCGTTCATTCAAATGTATGCTACGGCCGCTTCGTTTAATCCAACTGAGTTAACTTTTTTTTTCGTGCTTTCCATCCTAGGAACTCGGCGTGTGCGACTACCCGTTTAAACAGTCGTG
TRINITY_DN12722_c0_g1_i1	0	291	291	291	21.87	16	26	CACGACTGTTTAAACGGGGCCCTTTAGGAGCCAGTCCGACCCTGGCGTCAAGCACTAAGAACGCCCGTGTGGGTGGGACGGTCGCGACTCGACATGCAGGCACCTCCTTGTGGTGAGTCCTGGGTTGGCAAAGTATAGTAGAAACACTTGCTGAGCTAAGACCTGCACGCACTTTCGAACCTTTCATGACGCACGGTGACTGCACTCGAATTTGGTCGTTTTCGGGGAATCACCGCACCCCTCCTCCCCCCTCCCAGCGCGCCACAGCCCCTGGCCGTTTAAACAGTCGTG
TRINITY_DN12729_c0_g1_i1	0	372	372	372	1.96	1	4	CACGACTGTTTAAACGGGCGCGGCACAGTCCAACTTCCACCACCTGGCCAAGGCTCACGATGGAAGTCCCCCTCCTCCACATTCAGATCCTTTTCTTCTTGCTACCACAACCTCTTGGAATGTGCAGTGCATGTCCTCGTGAGTAGTGTAAACGCAATGGCGCAACATGGACCAGGAGTCTTGAACTGACACTGCGTTCTGTCTTGAGGTCTAGTTTACGAACACTGGGTCTGCAGTCTGCACGGAATACTGAGATAAAAAGAACCCTCAACGGGCACTTGTTCTTGATGAGACCCTCAGCAGCACGCCGTCGTCAGACCGCAGGATGACCTGACCCTTGACTGTCGGCTTGTATCCGTTTAAACAGTCGTG
TRINITY_DN1273_c0_g2_i1	289	584	295	584	4	2	6	GGAATGAGAGGGTAAACCACTGGTGATCGGCAATCTACTTTTTGTTTAGTCTATTTTTGGCAGTTGTGATGGTTAATGAACTTTTGGTGCTTGTAGGACTATGCTTGGGTGAAGCAGGGGAGGATATTTCCTTTTGTGGATTATGTGGACAGGTCTATAGGATTGGAATTTGGAGCTTTGGTTTCTGTGTTAATGTTATGTTAAGAGAGGATTTTATACTTTTGTGGTTACAGGTTTCAGGGGCAGACTCAGCTGTACAAGAGTAACCCAATCGATCTCCGTTTAAACAGTCGTG
TRINITY_DN12736_c0_g1_i1	1	190	189	190	7.17	1	9	CGACTGTTTAAACGGCACGCGGCACGCGGAAGGCACTAAGGGGTGTGGCCAGGGTCGGATCCAGAGTCCTGAGCCAGGGGCGCACTGTCTCTGTCGCACCAGGAGCATACCGTCCCTGCGAAACACGAACCCGCCAAAAAGGTCTCTTCACACGGTGCGCCTTGATACCCACCCGTTTAAACAGTCGTG
TRINITY_DN12737_c0_g1_i1	0	416	416	416	8.24	1	11	ACGACTGTTTAAACGGCACGAGTGAGTACGAGGGTTGGCCACATACCAGGGTTTTAGTGACGTCGGACCCTGACGTAAGATGTGAACGGCCCCATTTGCACGTCTCCCTGCATAAAATTGCTTTGATTCCTAGAAACGCAGAAATGTGCAGTACAAAATCATACGTGGAGAAATCGTACGCAATTTTGTAAAGGTACAGAAACGTTCATGAAGGTACTAAGTAAATTGTTCATGAGGTTACTGTGGAGTAAAATCATGTAGAGGCGTTCTCCTCGGGTATCAATACAAGCAAATTCCTGATATTCACACGAATGACTTACACTTGAGCGTTCCCCCATCCCCTCTGCCAGTCGGAGCGAGGTTATTTACCTGCAACAGACACACGGGAAGGATTAGGCA…
TRINITY_DN12739_c0_g1_i1	2	249	247	249	4.93	4	6	GACTGTTTAAACGGCCCGCCTGGATTACAGTGTGCTGCAGAGTGCGGTGAGCCGTGGTGACTGTGACTGCGTGGGGTGACTCCACCCCGCCGTGGTGATGTGGGGGTGGAGCAACCTGGTGTCATATCGAGTGGCTCATGGCGCTTCACCAGCGGATGCGGTGTGTGTGGTGATCTCATCTGTGTGGTGGCGCGGTGGACGTGGTGTAGTGATTCAGAACGCTGTCCCCCCCGTTTAAACAGTCGTG
TRINITY_DN12741_c0_g1_i1	0	229	229	229	2.96	2	4	CACGACTGTTTAAACGGATGGCTAGTGATTGATAATAGGAGAAAGCTTTTGCTGATCAGCGATGATAATTAATTTACACTACCACAATGTGACAGTTCGTTCATAGGGATGTACTAATCGCATGTTTAATCAAAGTGTAATCCGTCATCACCTGATACCATCAAGTGAAAATAAGCTTCCACATTGACAATTGCAGACTTCTTCAGCTCTTGCCGTTTAAACAGTCGTG
TRINITY_DN12768_c0_g1_i1	2	261	259	261	5.92	3	7	GACTGTTTAAACGGCGCAGGGCACTAGAACAGCCGCGCTGAGTTTATCGCGGTTTGTCGCGGCAAGTTTTACTTGTTCAGCCGACGGAACACTCAAACAAAGAATAGTCGTCTGGCTCTTGTGGAACACATTGAACAAAAATCACATTCTGCAGAGGCAAATTTATTGCTCTTAGGGACCAAAATGCTAAGCCGAAAACCTAGCGGCTGTCCAGAGTTCAAATTTGCAGTTGACCCCGTCACCCGTTTAAACAGTCGTG
TRINITY_DN12770_c0_g1_i1	1	308	307	309	2.6	1	3	GACTGTTTAAACGGGGTGCGTCGTCCTAGGCTCTATGGGGTTCGCGACGCACTCGAAGGGGTGGAGGAAAACTCCACGATAAGGCGCAGGGTAGTTTTGCCAGGGTTGGTATTGGTTTATCATAGCGACACCCCGCCATGGCAGGGTGGCTGTCTCCACAATAGCCGCACCACGAGCCCAGATTGGGCGTCCCCTTAAACGCGGGGTAATCCGCTGTCTCTCTCGGTTGATTGCTTTCCTTCTTCCCCTGCCGAGGCGCGCTGGCCTCTACAAGTCGCAATATCAAGGCCTGGCCGTTTAAACAGTC
TRINITY_DN12772_c0_g1_i1	2	432	430	432	4.14	2	5	GACTGTTTAAACGGTCGCAAGGGCATGTGCAAGGTAGGCCACGCTTGACACAGAAATCCATTCTCGAGCGTGTTGAGCGCCTGTTATTAGGATAAGCTTGCGTTTCGCCTCCTTCTTGCTCTTCTTCTTCGTAGCCTTCTGCACAGGTTTAGCAATCTTGACGCCAAGTATGTCGCGACCTTCAAAAGATTTGCCCAGATTGACAAGAGACGTGTGATGGGGCTGCATGGCTACGAGCAAGGTCATGAAGGCGTTGACTGCTTCGATTGTTTGGAAATCGCTAAAGAAGGCATCGTGAATGTCTCTTGTCGTTGCCAGGGTACTCAGAAAGTCATTGCGAGTATCTGGCATGCTTCGCCTGACTGCTTGACCCACATTCCGCAATAAAGGTCGTGCATT…
TRINITY_DN12774_c0_g1_i1	0	461	461	461	2.41	0	5	CACGACTGTTTAAACGGAAGACGAATTCGAGATAAATGAGATTATTTTCCATCAGAAGAGTGGAGAAACTTACTTGACGAGGAGAAATTCTTGGTTCTTGATAGAGAAATGAACAGGAAAGAAACGGAGGAGTTCGGGACGCCACGGAGAGGAGAGTAGTGTGAATTTGGTTGGTGGAGAGAGAATGGGAATGAGAAGAGAAGGTAGAAAAGGAGAATGGAGGGAGCGAAAAGGAATCTCTCAGGGGGATAAATAAGTCCACCGATCTAACGGACCAGCGCGGCTGTACTATCTTTTTGAATCCCTAAAAAACACCCCCCTTTTTCTTCCATCGCCCAAACAAAATCTGATGGGAATGTGAATGGCCGATGATCCCCTCAAAACTCTTACCAATTTCTT…
TRINITY_DN12781_c0_g1_i1	0	284	284	284	10.7	5	14	CACGACTGTTTAAACGGGGAGCCGAGTGACGTGCCAGCGCTACTACTTGATTTGAGTGCCAGCGCTACGATGTGCTTTCAGCAAGAATTTCATCCCGTACCGTTTTGTCTTTTTTGCATCAAAACCAGCCGGTCGGAAATCATTAGGCGCTGAAAGCAAGCGGTGCATTTGATCCGATCATTTAAAAAAAAACACAGGGGAGAAGAGAAGGACCCCAGATCAGTCTAATGGGACCTAGAAGAGATAGAATCCGTAGTTAGTGAGTTGCCGTTTAAACAGTCGTG
TRINITY_DN12782_c0_g1_i1	0	235	235	235	3.48	2	4	CACGACTGTTTAAACGGGTCGCATGACCGCCACACCGCATCCTTGGCGCCCCACATGCATGTGCACGACGGCCTTCCCCCCTACGCCAACCGAGCGCCGCGCGCGCGGGGTCCGTCCCTATTTTACGTGGCCTATTTTAGGACACTTTACGAGGCAACGCATTTAGCCTCGCACCCCGACTCGTAACCGCGATCACAACTCACAACTCTCCACCCCCGCCGTTTAAACAGTCGTG
TRINITY_DN12786_c0_g1_i1	2	363	361	363	5.14	4	6	GACTGTTTAAACGGCAGGGTGATTTCGCTAATGAGGGGTAACCACAGGACGAGCGTCGCCCACGACTCGTGGCCGTACAGTCGCGCGAGACGCGCGAGCGAAGACTGCCAGTCGCTCCCCAGCCCCCAGCCTGCCGACGGAACGAAACGGAGTGTCAGAAAGGAGCGCTTAGCGCAAACGGGGAGAGGCTCAACGAACCGTCAAAACGATTAAAATGGAACCCGTTGCACTGCGAAATAGTAGTTCGTCCTATTTGAATCAGATCAATTTTTTGAGTGACCGCATGGTAGCAAGATGATTGCTTCACTATGTCCCTCCTATCCGTAAGAAGCGAGCGGTGCATCCCGTTTAAACAATCGTG
TRINITY_DN12787_c0_g1_i1	0	201	201	201	4.94	1	7	ACGACTGTTTAAACGGGGGGTTGGTTATTAGCACAGTATACGGTATAGTGACATTTAGAGATAGAGATGAGAGACAAATCGACTTATTGAGGCGTAGTAAATCCATCTTCAAGGCCTTGTGGACACTCGCTAACAATCACAAATGGAAAGGACGTTTATTGCAGGATGATATTGATAACACTGGTAGGCCGTTTAAACAGT
TRINITY_DN12789_c0_g1_i1	2	301	299	301	2.91	1	5	GACTGTTTAAACGGCCACGCCACACCACGCCCGCGGATCCGTCGATACACACACACACACACGCCTCTTAAACGTTTCATCATCACACGTCTTTTTGTAATGGTCCGTTTGAGAAAAAATTGACGTGGTACGTTCAAACGCTCGGACTCACACACACACAGAGGTCGGCGTCTAAGTGTTAGTTCGTGGTGAGAAAAACAAGGCTGGAGGCCCCCTCACCTCACATGCTTAGCGCAACAAGACACATACCCTGCCATGTAGTACTACTACTGTAATTACCCCCCGTTTAAACAGTCGTG
TRINITY_DN12797_c0_g1_i1	2	282	280	282	7.53	4	9	GACTGTTTAAACGGCCAAAACGGGGTCGAGGAGGGGTACCATGACAACCATCTCTCCTTTTACGATTAATTTGAAGCCAAAGACCGTACACATGCGACATCAACCATGCCGATAGACCATTTCGCTGGATCCACTTCGATCCCTCGAAAAATAAAATGCACGGGAAGTCGTGTCGCAATCGCCAATCAGAAGCCTCGTTTCAACACGAGTAGGCGCCACCACGTATGAAAGAAGGCATGTGATTGGCCACTGCGTCTCGTCTTCCGTTTAAACAGTCGTG
TRINITY_DN12798_c0_g1_i1	0	348	348	348	48.93	3	56	CGACTGTTTAAACGGACACGTCGACACAGAGAGCGAGGAAATGTTTGGCATCGCACGCCAAGGACATAAAAGTGTCAGCGGCTCGCTGAGAGGAACGGCAGTGCATATAAAGGCATGTGCCGCATGGACGGCGCACCGCAGTCACCATTCCAAACTAACACACACACTCACATGCACACGCCGAGCCTCGGCCCTGCAATAACGTAAACGGCACATACTTTTACGATACTAGACAATTGTGGACACGGGGGAGGGACTCACTTCCGTACACGTCGCCATAAAAAGAAATCATTTTTGCGGCACCAGACGCTGCGCTGCCGCGTCTCGCCCGCCGTTTAAACAGTCGTG
TRINITY_DN12799_c0_g1_i1	0	550	550	550	5.48	2	7	CACGACTGTTTAAACGGGCGCTAACCACATGACATGTGGCAATAGAAGAGGGACCACGTGTCATAATCCGAGTCTACTAGTGTATGGGATGAGTTGGTAGGCTAAGAGTACTAACAGTGAGAAAATGCTAGGATTACACAGTTAACTCTTACATTAATTCTTACATTTTAGGATTAGGGATGGGTTAGCTTTAGGTTAGCTTTAGGAATTAGGATTAGGATTAGAAGTTAACAAAGAGATTAATTTAGGATGTAGTAGTTAACCTAGGGTTAATTTTTTTAGTATTGGGTTAGCTACGGATTAGCTTTGGAGATTAGGTTTAGAATTAGAATTAAGAGTTAATCAAAAAAATAATCTTAAAATTTAGTGGTTAACCGAGAGTTCACTTATTTTGGTGTA…
TRINITY_DN12802_c0_g1_i1	0	277	277	277	21.84	18	25	CACGACTGTTTAAACGGCTATACGACTATACGAAGAGGTCTCACTACACCAGAAAGGTAATTTTACAAGGAATGTTAAATAACAAAGAGGATCCTCAATTAACAAAAATAAAAGGTATCAATAGTCTTGTTTTCATACGAAGATGATTTTTATTTGTAAAATTATTATGTGCTCTGTGTTTTTACAATTGTTTTTCGTAAATTTACAAAGGTATTCGTCACGATTAATGTTGTAATTTTAAAACATCCCTGAACAGTGCGGCCGACCGTTTAAACAG
TRINITY_DN12811_c0_g1_i1	0	534	534	536	2.67	0	4	ACGACTGTTTAAACGGGACGAGCATCGTACAGCATAGATTAATGATGTGAAAACTGTGCAAACATTCTAAATGCTAATAGATTAACAAAAATTGGATTTATGTCTAAACGTGTATTTTATTGCCAACATAAAATATGAGTTTTTAATCGAAGAGACACAGTTGGCAATTGTGCAAATGTTGTTTTTGTCAACAATGAAAAACAAAAGAAAAGTTGTGGCAACATTTGATGGATCATTTGACTTGCATCTCTGAATAAGAAGCAAATTTATGATGAATATCGCTCAAGGAAATTTTAATCAGAGTGATGAATATATATTTCCGAAGTATTATGGGAGACAATGTAGTGGTAATGCAGTTGCCGCTGCATGTAGATCAATTATTGTTGTTCCTGAGTTATG…
TRINITY_DN12817_c0_g1_i1	2	548	546	548	3.4	2	7	GACTGTTTAAACGGGGGGTTTGAAGCACGCGTAGTCGATGAGGTATATCGGCCGAGGCCGAGACACGATGTAGATCATCGATAGCATGAGGATCGGGAAGGCGTAGAGGAGGATTTGGATTGTGTCGAGTTCTTCGATGGAATTCTTGAGGGCCATGAACTCTTTAGGAGCTTTTTGGAGCAACTCCATAGCAATCCCAAGCATGGCTGGCTCTACAAGGAGGAAGGAGAATGTGTTTCTGAGTACTTCAGCTTCACTGGCATAGGTCTCTTTATTGTCTTGTTCTGTTGGTCGTGTATGTTACATTACATCCTCATCTCCTTCTCACCTACCCAGGAGTTTGCTGTTCTTCCGCATCATATCATTTTCATGAAATATGGTTTAATTTGTACTAACAGA…
TRINITY_DN12823_c0_g1_i1	1	541	540	542	2.74	0	6	CGACTGTTTAAACGGTTCAATCACAAGCACATGTAACTGTTGCTATCTTACAATGGATGGCTCTGCTGAGTGTAAAGTCAACTGATGCATCAAATTAAAGAAGATGGTACTTCAATCTGTATCTATCAAATGTGACATTATATGCAAACTTGAACTGTCATAAAGAAAAAGAAGCTTGTTGCATTCTGCTTCCATGAGATCATCATATCTTCCAACTTATTCTTGTTAGTCTTTCAGCTTATTGCTGTTTGTATTGCAGATTTGCAGGTGCTGCAATTTTGAGAGTTGGCTGTTTTGTAAATAATTTTCCAGTTTGCTGCAATGCTGACCATATAATATTGACCACATGTGGTATTGTAGATTGTCCTTTCAATCCTATTGTATGACAATTCTTAATAA…
TRINITY_DN12825_c0_g1_i1	2	450	448	451	3.04	0	5	GACTGTTTAAACGGCCAGCGGGAGGGTTGTGCGGGTCTGCCTACCCTCGGCTTCCCTCTTGCGCGCGCGGAAGCCAGCCCCCGGCGCACGAGCACTGTCCTCCCTGCGAGATCATCGAGTGGACCGCAACTTGAGGCGCAGGATGAAGTAGGTGAGGGACCGCAGGACGATGAAGAAGGTGAAAAGCGCCGCGGCGTCGACCCAGAAGTTGGCGTCGGCCATGTCCATGTCCATGAGGAACTTCTTGGGGCTCTTGTAGTGGCAGTACGGCTCGGAGCAGTGCAGCTTCTGGCGGCCCAGGCCGTACACGGACACCATGGCGCCCTCGAAGCCGTAGCGCACGTAGCTCAGGTACGACAGCCACTGCAGGTACGGCGGGATGGTGTTGAAGTTGACGAA…
TRINITY_DN12833_c0_g1_i1	2	345	343	345	3.57	2	5	GACTGTTTAAACGGACACGCACTTGACTGCTTAGTGCGCGCGGACTTCGAAAGTTGGTTATCTCGCATCTGAAGATCTGAAGGGTAATACTCTGCCCTACAAGCCTCGTCAACATGGGGGCCCTTTGCTGTTTTGGCAAAGTTTGTTGTTAACGGCTGCTTAAAGACATTACCGCATTTTTAGGAAAATGAACGTGCATACGTTTCAAATTAAAAGAAACACTTTTCTCTTCACAAAATATTTTGACCGACACCGATTTGGGGCACTTAATGCTCCAAAAGTTCGAGGTAGACAAATCTTTTTGTATCGGGTTTTTGGACATGATACCGTTTAAACAGTCGTG
TRINITY_DN12837_c0_g1_i1	1	286	285	286	2.46	1	3	GACTGTTTAAACGGGTGCAGCGGGGAGCCAGACTCCAGCCATGGTCTGCTCTCTGCAGACCCGTCGAATGCTGTTCGAATCAAACGTGCTCGGCCCTTTCCCCATGGATTGCCGCACGAAGGAGGAGTCCGCTCCATTCAACCACAATCAAACGACTCAGGTGGCAAAAACCTGGGCTGCCAACCCCGTCTCCTGACCCACTGTGCGATCCGCCCCTGCCAGGGGCCCCTCCAACACAATGCCCCTCCCGTAATGGACCGAGTCCGAGCCGTTTAAACAGTCGTG
TRINITY_DN12838_c0_g1_i1	0	383	383	383	15.89	9	19	CACGACTGTTTAAACGGATAGGGCATCTTGATACGAAGTCTGGTTTTCTCGTAATACCCCGAAAAGTGCCATTTTTGCGTGTTAGACCCAACTTCGAAGCCTCCAAGGTGGCAGAAAGGGTTGACCCCCGACCAAAATATTTCGGAACTGGTCTTCTCATATCCTCAAGTATGCATTTTCGTGAAAACATCACCATGTTGTGTTCCGACGCTCCACCCTAGTGCATACCCTGGCCGATACGAGGTGTCTTGTATGATTACGAATCTGAATAAAGTTAGACTGATTTACACCATCACCTTGGCTACTCCTTCCGACTCTTTACTCCATGACCACCATCCACCCCATAATACGACATCGACCGCTCGGCCGTTTAAACAGTCGTG
TRINITY_DN1284_c0_g1_i1	1	486	485	1002	1.8	0	3	CGACTGTTTAAACGGCAAAGAAGATCAACCATGCATCCGTAGTGCTCGGCTTTCGGCTTTATGCCGTACTTCTTGCCCATGAGGTTAAAGCACATTGTCCCTTCCTCGACCAATCCCGAGTGGCGGCAGGCACTAAGAACGCTTAAGAAGGTAATGCTATCCGGAGCAACATCGGTTCGTAATAGTTGGTAGAAGAATTCCAAAGCTTCTTCGCCGTAGCCGTGGAGCCCGAGATTCGAAATAACGGCATTCCAGACGCTGATTTCCTTTACTTTCACACAAGCAAACACATCCAGAGCCCTCTCCATTTTGCCACACTTTGCATACATATCTATCAGTGCCGTCCCGAGCACCGCGTCCAATCTTATCCCAACCCTATCGACATACGAATGAACCCAC…
TRINITY_DN1284_c0_g1_i1	921	1002	81	1002	4.78	2	6	GAAATCAAGGAGTTCTGGATGTACAAATCGGCTCCGAGGCCGAACTTGAAGACCAGCGCGTGGACCTGCCGTTTAAACAGT
TRINITY_DN12848_c0_g1_i1	2	348	346	348	10.41	2	13	GACTGTTTAAACGGTCATGACGCCCTGCTATTCGCAGTGTAGTTTGAATATTTACCATTTTCGCGCGCTAATCGCTGTCCTGCTCATAACACTAGAAAAGTGTATCTTGGTCGCCCTGCTGTTACACATGCGCGCATGCCCCCACTCTCTCCTTGCTAAAGAGCAAGTTGCTTTGGTCGTATAGCCCGACGCCCACACCTTACGCCTAATTTACGACACAAAATAAATGCAGAAAAAAATGGGGACAAAAAAAGGAGGTTTTGTTTTACGCCCTGTGGCGCGTCTTGGCCCCGCGTCTTCTCTGCCCCACTTCTCGTCTCCCCTCCCCTCGCCGTTTAAACAGTCG
TRINITY_DN12854_c0_g1_i1	2	380	378	381	4.28	2	6	GACTGTTTAAACGGCACGACGCAGCCGATCGTGGAGGTCACCCAGGAAAGGGCAGCTTCAGCTCTCCACACACTGGACTCGGAGCATGGGCGTGTCGGAATCCACGGGTTGGAAGTAGTACAAATCTATTGAACCGAACTTGGATCTAGAATACGAGGTGAGTGGTTTTATTTTTCAAAACTTTGATGGAAGGGACATAGATGCCACGAGAGAGTTTCCTCCCCTCCCCAAGCGACCAGAGCCTCGCGCGGAAGCAGCCCTACCCGTGTGCTATTCGCGTCTCGCTGCCGCCACATCATATAATGAGCGCCATGTAGCGATGGAGTACGTCCGTTGGAGTGGCTTGAAAAATTGATCTCGGATCCCGTTTAAACAGTC
TRINITY_DN12857_c0_g1_i1	0	214	214	214	2.57	1	3	CACGACTGTTTAAACGGGGATGAATTTGATGAGCGTGTCCCTGCTGCGACTGCGGCACAGCAACCCAGCAAATAACCTGGTTCAAGAGCAGCAGTTTCCCCCGTTTTTTTTTCTCGGCCTTCGCGAAAAGGGATTAAAACGGCAGCCCGTTGTGGGAGTAATCCTTCCTGGCCTGGCCCTGATCCTGCTCTCGCTGGCCGTTTAAACAGTCGTG
TRINITY_DN12866_c0_g1_i1	2	518	516	518	3.27	1	5	GACTGTTTAAACGGAGGAAGGTAACATCACTACGGATTCCTTCACCTTCATTTTTTGATTGATCACTATACTCTTTAGCTCTCGATCACTCTGTGCTCTTGTGATACAAATGTAAGAGTTCTACCTGCTATCGAATATATAGAATATGTGTGGATGCTATCACTTCAGAATTTCAGATGGGTGACGAAAGCACTGACGGCAGAGCTGGATGACACTATTGTTGGCAAAGTGGAATAAAAATGTAGCATTGGGCGGTGGTTGGTGCCAGCTAAGCAAGATTTATGACCTTAGCAGACACATAATAAGAATTTGGCTTCTGGAAGATTTTGGATTATTCGCTATCTTCTCGACGTTATGAGACAGTTTTACTGCTTGCATGTTGACTAGGGTGGATATGAC…
TRINITY_DN12871_c0_g1_i1	0	232	232	232	14.84	1	18	ACGACTGTTTAAACGGCAGGGCCGTTGCCCACTTAAATTCTCTGCCGTTGGCTGCCGACAGTTTTTCTTCCCATAGTACTCTCGTCACCTCATTAGACGGAAACCTGAAACACAGTTTCCATATAACCTGACGCCCTGCATGATGCTAATAAATAAATAACTGGTAAAGCAGCGATTGACAAGAACGCTAAGTGGCATAACGCCAGTTCTGGGCTCCGTTTAAACAGTCGTG
TRINITY_DN12873_c0_g1_i1	0	463	463	464	1.22	1	3	GTTTAAACGGTCCACCGATGCCTGCACGATTTGTCAAAGACGTATACTCGTGGAATTATGAAGATAATAGATCACCATAAAACATGTGACCACCTTTCCCTTGGAAAACCATGCATGCAAAATTATAATCTAGAAATCACTAAAGATCCAGTAAATATATGATTATACTAATGAACTATTTATACGTGGAATTCAACTCAGTGGTTGAGCATTTCAACTCCAAAATGGAACGGCGAGAGTTCGCACCCGCACCCCGCGTATAAATGGCCTATCAAAAAATAAAATAAAAAAAGGGCTTACTTGGCAGATATCGCAACGAGGCAGCGTGTCGGAGTCGAGGCAGTTGAGCTGAAGCCTCTGGTGCTTGCTGGCAAGCTTGTTGGCTGCATGGATCTCTAT…
TRINITY_DN1288_c0_g1_i1	363	506	143	581	3.49	2	4	CATAATGTTTTTCTTTGTATTCACTTTTGATCCATAATAATAGTTATTTATTTGGGAAATGCTAAATCCATGGCACGATATTAACTTCCGCGTCATAGCCTGCAGGAAATGACGTAAAAGCCCTCTGGGTTAAGTAGGACGAG
TRINITY_DN12880_c0_g1_i1	0	136	136	136	2.81	1	3	AACGTGAGGGAAAGGTGAAAAGAACCCCCATCGGGGAGTGAAATAGAACATGAAACCGTGAGCTCCCAAGCAGTGGGAGGAGAATGTGATCTCTGACCGCGTGCCTGTTGAAGAATGAGCCGTTTAAACAGTCGTG
TRINITY_DN12883_c0_g1_i1	0	254	254	254	2.97	2	3	CACGACTGTTTAAACGGTGGCAGACGACGCCGAGCGCGCACCGCTGTGCTTCGTCCCCAACAAGGTGAAGCAGGGCGTGTGTGTGCACAACACCACACGCGGGTCTTTTCTCTCTCTATCTCTCTTCCTCTCCCGCGTGTTTTTGTTTGAAGTGCCAGGCAATCTCGTTGCTCATATAATTCTTCCTCCTTTCAAGTTGGCCGTTTATATACACAGCAGTAGCAGCATGTGACCATGCCGTTTAAACAGTCGTG
TRINITY_DN12885_c0_g1_i1	0	264	264	264	10.34	1	13	ACGACTGTTTAAACGGGCACCACACTGGAACAGCGCCGCGCACGAGCCAACGCGTCAATCGGAAACAAAGTAACCACACAAAGAAAAATAATGAAAAAACTAAGAAAATCCTCGATTTTTGTCGGAGTCGTTGGTTGAGGTTATTTTCTTACCTCCTCTTTTTCCTTTTTTTTCGGGTGGGCGAACAAAAATTGTAACGTAATACGGATCGCGGCCCAGCGTGGCCCACAACTATGAAGGCCGCCCACCGTTTAAACAGTCGTG
TRINITY_DN12886_c0_g1_i1	1	304	303	304	7.37	1	10	CGACTGTTTAAACGGCGCAGGCCACAAAACCTCAGTATGTGTTTTGACCTCCAGAATCGTTTACTGCCCGATTCAGGTGGATCGCAAGAGCAAACTGTTGAAAGGGGTCATACTTTTACGGGCACTTGTTCAACAGACAACTCGACACTGATAATGAAAGAGTCATCACTCTGACCAGATTTTGGGCAATTTCACTTTTATGGTGCCCCATCACCCATAGCCATTGCTTCATGATCATGACTCTTTCATTAACATCGGAAAGACCGACTTGGGCCTCGAATTTTGTCCGTTTAAACAGTCGTG
TRINITY_DN12904_c0_g1_i1	2	385	383	387	2.95	2	4	GACTGTTTAAACGGGACACTCTTAAGTCGGTGGTTTCGGCGCAGCGAAGTATGGATGGGGACGTAACGATCTTGACGGGGCAATTTCGAAATTTTACGGCGCACGTACAGGACACCGTCGCGGCCATGGGGGGTTCACTACAGTACATGCAGGATCGCACGGAGAGGAAAATGGACGAGATGAGGCAAGAACGGGACGTTTTAATTAAGATCATTCAGTTATCGACCACATTGGCACATATAGTTTCCGAAGAGCTAACGTTGCATTCACTGGTGGGGGCGTGTGCCCGTAAGCACCTCTGTGCAAAGACGGTGCCGCAGGACCAGTTGCAGGACGATATCGCAAAGACGCTGGGCAAACCACGGTATGCCGTTTAAACAGTC
TRINITY_DN12909_c0_g1_i1	1	245	244	245	5.34	4	6	GACTGTTTAAACGGGCGGTCAGCCGCTTCCTGCGAACCAGACCAAGGTTATTAACGTTAATACAAAATAAGGCTACTTCGTGCCTAATATGAACGCGATAACGTGAACGGTAATTCAAAGGCGGTTAACGTCAATGCATTAACGTTAGTTGATTTTAGAAAATGTAACGCAATAGCGTTAACGTTCAAATGGCGAACTCGGGGCAGCAGCTAGAACGAGAACGCGAGCCGTTTAAACAGTCGTG
TRINITY_DN12916_c0_g1_i1	2	359	357	361	3.26	1	5	GACTGTTTAAACGGGGCGTCTGCCATGCACTGGAAGCGGCAAGGATGGCTTGCTTCCCTGAAATTCTCTTTGACTTTGCGATGCATCCCACGACAGAAAAGTCCTTTGTGTATACTACACAGTGACCACCGATGGATTTCTTTGAGGAAAGACCTGCCTTTGCTTCCAGCTGTGAAAAATTTGCAAAAAAGCTTGTAATAATCTCGTGTCCTCCTCTGTTCTCAGGCCGCGCGCGGGGACAGCTGCAAAGAAGGGAGTGGCACCCCGAAGACATCAAGAGCACCGAGGTCCCCGTCGGCGAGATCCCCGAGAGAGAAGGTAAGGGGTTCTTGCGTCGCTGCACACCGTTTAAACAGT
TRINITY_DN12918_c0_g1_i1	2	348	346	348	4.77	1	7	GACTGTTTAAACGGGCCAGCTGGCTGGCTCGGCTGCGCTCGGCTCTCGGCTCTGCTCCGAGCGAAAAGTGCGAAAAGAGTTCTTACAGGAGGGGTAAAAGACTGATCGAGTGAAAATAACGTTCGGTACCACTTTCTTGAAGGTTGGTCGTCCTTGGAAGGTAGACAATGGCATCCTCGACTGAAATGTTGCTGTCGTTAGGAGCCTCACGACGCGCGCACTGTAAAGTCGGGTATTACATCAACCCCTGATGTACAGAACAGGAAGTACGATGTGCGTCCTTCTGAGTTGCTCGTGCCATACAAGTGCCCCTGTAGTACCACCTTCGTTCCCGTTTAAACAGTCG
TRINITY_DN1293_c0_g1_i1	0	315	315	316	31.46	2	41	ACGACTGTTTAAACGGGAGCGGCGCGACGCGGATCGAAGCTGATTGAGGACGCAGGGACAGGGGATTGCAACCCCTACCCAAGCCCCTCGCCCTCTCCTTCTTCCCCGAGCCGATGTTGATGTTTCTCTCGCCTATCTTTACCTCAATGGACGAAGAAAGTTGCGTCACCCTCTTGAAAACGCACTACTGTCTCTGCCCCACCGCGGCTATTTCTAGTGCAGATAAGCTGCAGTTTGAAGTGTCCTTTGCTGCCATGCACTGAAACAAAAGTTCAGTCTGCAGTCATGGCAAAGTCCTGGCCGTTTAAACAGTCG
TRINITY_DN12932_c0_g1_i1	2	242	240	242	2.81	2	4	GACTGTTTAAACGGGCGGTCGGATCTACAAAGCGGAGGGCGGGAAGGCCGCTCGAACTCGCTTTCATTCATTTTTAGCCAGAGCGGTGTTCTGTAAATTTGCTCGGGAAATCAGCGGCCAGTGGGGCCAAGAATTTTTCTTTTCCTCATCTCGAACGCTAAACCCGTTTCAAAAATTAACAACTCTACCGAGCTGAAAGAGTTTGCCCCACTCGGTGGCATGTGCCGTTTAAACAGTCGG
TRINITY_DN12936_c0_g1_i1	0	418	418	418	19.23	2	25	CGACTGTTTAAACGGGGCAGCGCGCAAAGTTGCAGGAGAGAGAGGCCGCGGGTTGGGCAGATAACCCAGCTAGGGCCTCACGCGCCAAGGGCAAGACGAATCATTGCGCTCAGGAAAATATGAATATACGCCCGTCAATACGGAGAGGTCGCTCCGAGGAGGCCAGAGACTCACTGAACTTTCCCGACCAGGGCCGTTGCGACTCTCACTAAAGCCCCTCCTCCATCACTGTCTGTCTGTGTGTCGCTGCGTCCCTCGTTGGCGCCATGAGCTTAATTCTTCACGGCGACTGCACTCGTAGGCGGGGGATTTCACTCCGTAATTTGACGAAAGAGCGCGCCACAGTCGCGCCAACAAAGGCGTATTTGTATGGCCACGGCTACACTGATACGCCCGTGT…
TRINITY_DN12943_c0_g1_i1	0	294	294	294	3.42	2	5	CATGACTGTTTAAACGGAGGCGCACATAATGAAGGGAGATCTCGGATGAGGCTCTAGGGCGGACTAAGGAGTGGTGAATGCGGCTCGGCCGTGGGTTGCAGGGGGCGGCCGATGCCGCAGGTCTTGTAAGCAAGGGATGAAGATGATGGAGGAAACCTGAGGAAGGGGATGATTGCGGGTCCGACAGAGCGACTGATGAGGGTTGACGACTGCCGAACGCCCCGAAGGTCGAGCGTAGGAACTCGGCTACAGTTGGAGGTGGATAAGGTTTTAGCGGCCGTTTAAACAGTCGTG
TRINITY_DN12946_c0_g1_i1	2	402	400	402	2.2	1	3	GACTGTTTAAACGGGCCCGACATGCATGAGCGCTATGGCTCACGGTAGGTCTTTCGGGTCACGATGTGCCTGGCACTCGTCGCATCCACTGTCGCACTACAGCTGGAGTGCCTGATTGGATGATAGAGAACGGCCTTTGCGTCAACGTTCCTCACTGCTGCGAGGAAGGTCACTCTGCGCCTTCTGGTCGTGTGTAGCTTGTCCAGCTACTGCTCCTCTTCTACGTCACGCGAACACTGTCAAAGTCAGCGCAACCTTCACGCAAGCACAAAACCGCTAGCTACTCTGCAGTCAGGCAGGTCAAGACGCGTGCGAGAGCCAATAGACAGGCAGTGAGGAAGGGCCGTCAGTGTCAGCATGTCAGGGACGCTGCAAATCTTCCGCCGTTTAAGCAGTCGTG
TRINITY_DN12947_c0_g1_i1	0	192	192	192	17.76	2	22	ACGACTGTTTAAACGGCCATGACGTGAATCTGTTGTCTATATATGTATTTATACATACGTTTTCGAGAATTCGTAGGTAATTATGAGTGACTCTACAGACGTATCTGCATACAGTATTGTATATAGAGTTCATCTTGAATGGGGCACATCTTCGGCTGGTGTTTCTCGCGGGCTCCCGTTTAAACAGTCGTG
TRINITY_DN12952_c0_g1_i1	0	221	221	221	169.1	141	240	CACGACTGTTTAAACGGTCGACCCAGCGCGGGGAAAAAAGTTAGTTGGGCAGGCGAATTCGTAAGTCGCGGAACATTTTCGCGGGAGTTTTCCAACAAAAAAACACTGTTTAAATGGACAAAGTTAATCTACATTTGACGTTTGTCAAACCTTGGATGAAATTTTTTCTTTTCCTTTTCGTAAAAGGCTGGTCTTCTGATCCACAGTCCGACGGGCAGCAG
TRINITY_DN12953_c0_g1_i1	0	517	517	517	6.15	1	9	ACGACTGTTTAAACGGTGGCAACAAAGGCATAGATGACACCCGCGATGGCAATCAAGGGGACGATGGAGAGAGTGACGAGGCTGATCTGCCACTCGCTGGCAAACCCGCTTGCAAAGCCAGCGACGAATCGGGAAATATAGTGCTGGAAATTGCCAACCTATGAAATTGTTTGTCATTGAATAGTTAGCAACAGTAGAAATTTCAGCTGGTGAATGGGTTTGTGGAAAGAACATGTTAAGGTAAAAATTCACATTTGGGTGTTATTCTTTGATTTGAATAATACTCCATGGGACCACGATTAAAGAAAATGGAACCGAAAATTACTAGAGCAAAATTATAAAGCGATCACCTGCAATTGGAATCTGGTTCCTCATTCTTGCAAACCCTAACCCTAGTCT…
TRINITY_DN12954_c0_g1_i1	230	441	211	442	1.28	0	3	GCCGGGAGCCTGAGCTTCCCGCATCGCCTGGATCAAACCTCCTATGCACTCGATCTCCGCTCACCGGCCTCTCCTTTGATCTGCGTCGTCATGGCTTGACCACCGGAACCCATCATCTCGGACCAAGGACACCATGACCGCCGACAAACCAGAGCCCTATGTCTCCATCTCCCAGTTCTCAACAATCCAATCGCTTCCCGTTTAAACAGTC
TRINITY_DN12956_c0_g1_i1	0	288	288	288	8.26	6	11	CACGACTGTTTAAACGGTGGTCCATTCGAGTAGATGGAATAATAGTCCACATGTCACATGGAGATATGGCTTCATTACCTAATCACTTTTACACCTCTTCTGGGAGGGGGGGGGCGAAGGGCTCAAAGAGTCTGTAACTGCTCTATCACAACTAGAGTTCAGGATACCACTTTGATTTTCTACTGACTATAATAGATTACTATAAGATAAGTCTCTTACACGTCTGTTCAATAACAAAATGTGCTCCACACGCACCTCCCCTCTGGATGTGCCGTTTAAACAGTCGTG
TRINITY_DN12958_c0_g1_i1	2	171	169	464	11.82	9	14	GACTGTTTAAACGGGGCCTCAAGCCGAAACACGGCAAAAGGGGCAGGGATGCGATCCTTAATGAGAGGGCGGTGGCGCATTAAAAAAACGGCAAAGGCGGTGCACAAAGCAAAACACGCGTTTTGGCGTCCGTTCACCAAATAATTTTCTTTTAATCCATAAAATAAAA
TRINITY_DN12963_c0_g1_i1	2	279	277	398	2.41	1	4	GACTGTTTAAACGGCCACGTGCTAACCACCTCGTGGCGGCAGGAGGGGTGCCACCCCACTGCAAAAAAAAAATCCCTAGTTTAGTACGGAAAAGGTACGGAAAATGGAGAACGGAAAACGTACGGAACCTCCGTAGTGTCCTTGAGGATCTCATGGAAACAGGTACGGAAAACATGTACAGAACCTCCGTAGTAAAAATTATTGACCAGACCTGTTCCGTACTTTTTCTGTACTTTTTTCTACCAGTGCAGGTGAAAACCGACACTACTATATTGTC
TRINITY_DN1297_c0_g1_i1	0	218	218	218	5	4	6	CACGACTGTTTAAACGGGCCTCCATGATGTGGGCCCGCCGCCTTTCCTGACGAAGACGTTCGGGATGGTGGAGGACTCCGAAACGGATCCAGTCGTCTCGTGGAGCCGATATCAGAATAGTTTCATCGTTTGGGATTCACACGAGTTTGCTTCGACTTTGCTGCCGAGATACTTCAAGCATAACAACTTCTCCAGTTTTATCCGTTTAAACAGTCGTG
TRINITY_DN12970_c0_g1_i1	0	249	249	249	2.96	1	4	ACGACTGTTTAAACGGGGCCACGCTGTACGAGTGCGAGAGAGACAGACAATTTCATTCGAACTTCCTGATGGCAGCGCCCTCAAGGAAGTGGTCCCAAAACACGTCAAAACGCGGCGGACAAATCGTTTTTTCGATGAGTCATTATTAGCGCCATTGATCTGAAGGTTCAACGATAGCTCTATTTTTCCCACCGATTCCGAAGTACGAGCCGATGACTGTAATATGGTAATGCCGTTTAAACAGTCGTG
TRINITY_DN12975_c0_g1_i1	2	380	378	381	2.27	1	3	GACTGTTTAAACGGGCACCGCTAATGCGCGGAAGATTGCGTCGACGGAGACCTCAGCACATGACAATGAAACACTTTAATGACTGTGATCAACACGCACAATTTTTCACAGAAGTTTGTAGGAAACTGTTTTTAGCGAACTGTTCCTCAAACGTTGGTCTTTTTACTCCCAAAGAAAAGAGCCTGTTTGAGTTTTGAACATTTTGCCACCCTCATTCCCGAGGATGTAAATTTGTTGAGAAAAGTGAGACGGAAAAGAAAATACGTACTCTGAACATCTGAGATTTCAAACATTATTTTGGTTTTGACACCGCAAGCCTAGAAGATCCTAACCTAACACACCACGTCATAAATGACTTTGTGTTCCGTTTAAACAGTC
TRINITY_DN12979_c0_g1_i1	1	288	287	288	14.97	5	20	GACTGTTTAAACGGAGTGGAGGGAGGACACAGTGCACGTCAACCGCCACGAGTGTTTTGCACCTGGTCATAGTGGAGGAGGCGGGGCGCGCGAGGGGAGCAGATTAGACAGAGATACCGAGGAATCAATACACGGGAAGAGACAGAGACAATGTGTTGTATCACATGCTGCCTCTTTTTGTACAGTGCACGACATTTAAAAATTTATTATTTTTTTGCTAAATCCTGGAAATGATGTGGCATTTTGCACCCCTGCTTTGCAGCTGGTGAGCCGTTTAAACAGTCGTG
TRINITY_DN12984_c0_g1_i1	286	443	157	444	1.54	0	3	GAATAGTTAACAGAGAGTTTCAACAATATTCTAGTATTGCTGTCGACCTAAAGTAAGCTATCAGAAAATTGACCAACTATTAGCAACAAGGGATTGACCAACTATTACCAACAGGGGCTTGCCATAAAATATGAAAGGTTCGACCGTTTAAACAGTC
TRINITY_DN12986_c0_g1_i1	0	325	325	325	29.69	15	35	CACGACTGTTTAAACGGGGGGAGCACTCGAACGCTCCGCTGGGGGTAGAGGGTGGACCGTTTGAGGGGGCAGCACTCGAAAAACAAACTCGGCAGCGTAATCATGGTGAACTGCGGCGTTGGAAAGGCAGCGGAAATATTCAAACCCCGCGCGCTCACGCTACGCGCGTTCATTATAAAACTTTTTCACTGCTCGACGCGGCGGCGCGGTGAAGTAGTGTGACCGTACAACAACAACAACTACATCGCGAAGCTGGACCCTTTGCGCCCTTCGCCATTCACCGCGAAACAAGTGCCGTGCCAAAGCTGCCGTTTAAACAGTCGTG
TRINITY_DN12987_c0_g1_i1	1	265	264	265	13.4	2	18	CGACTGTTTAAACGGGGAACACGGCACCATCGCCTCGGAGGTGGAGACTGCTGCGCAAAAAGCGAATCAAATGCCACTCTACTGCTGGAAATTGCAACCCCATATTCATGACGATTCACATTGGGTAGCAGATCTGCATTGTTGTTGACACTTTGAGTGCGATGGGTTCACAACGCGTGAACCCACCGAGTTGCGTTGTGGCGATGGGTTGTGAACCCACTCATATGGAAATGCCGCAATGCGCAGGCCGTTTAAACAGTCGTG
TRINITY_DN12988_c0_g1_i1	0	283	283	284	3.08	1	5	ACGACTGTTTAAACGGGATCGAGCTGTGTGAGGACCCCGAGAAGATAGACATCGTCATCGCTTCGTATGACCGCACCTTCGACTACCGCAAGCTTCAGATCGCCTTCGACGCCATCTGGTTCCATAAGCGGGCATTCCTCATCCAGACCAACCCAGATCGGTTCTGCCCCTTCCCTGGCGGCCGTGGCGAGCCCGACTGCGCTGCCGTAACCGCAGCTATCGAGGCATGCACGGGACAGCAGTGCAAGGTCAGCTTGGGCAAGCCGTCGCCGTTTAAACAGTC
TRINITY_DN12989_c0_g1_i1	2	175	173	175	5.53	2	6	GACTGTTTAAACGGTCGGTGGCAAGGTTCCATCCACCACATGCAGTTCGTCTTGATTGTTTTTCCTCTTGTGTCGTTTGGTTGTGGAGTGTAGAGTGTGTCTGCTCCTTACCCCTCAGTCCGCTGTGAGCGGTTTCCTCGGCACGTTCACTCTTGTCCGTTTAAACAGTCGTG
TRINITY_DN12993_c0_g1_i1	1	273	272	273	5.09	3	7	GACTGTTTAAACGGGGGGAGAGAGAAAGAGAGATTGAAACCGCCGCCATCAGAAAATAAATCAGTAGTGAAGGAATTCCCCCAATCCATTCTATCGGAGAAGAATTTCGAAATCAAGGCACGAGTTTCCTCTTCACGATCACCGAATTCTCGATTTCTCTCCGCGTCAAACCCTAACTTTTCGAATTCTCCGCAGATCCCCTCCGAACCGCAACCATGATGTCGAGATCGTACACGAACCTTCTGGATCTGGCCTCCGTTTAAACAGTCGTG
TRINITY_DN12994_c0_g1_i1	0	217	217	218	6.91	2	8	ACGACTGTTTAAACGGCGCAAGCACCACGACAACGACATTAAGCACCGAGGCTTAATAAAGATAGCGACGATGTTAAGCACCCCAGCTCAACTGGGATCCGAAGAGGGTCGTTAAGCACACGTTTATAGCGACAGTCTCAGCAGCCGCGAGAACGACGCGAGGCGAGCATAATTGAAAAACGCGAATCCTAAATCGCCTCCCTCCGTTTAAACAGTC
TRINITY_DN12999_c0_g1_i1	11	66	55	325	1.33	1	4	AACGGTGCGGCAGGGGTGGCCTGGGTAGGGGATGTGACATGTGGTCCCTGCAGGT
TRINITY_DN13006_c0_g1_i1	0	195	195	195	4.7	2	5	GTTTAAACGGGGCGGGGCGGTGGGCAGCGGCACGTCACGCACGCCATCAGGTGCTCCGCACTGGCAGCGTAAAGAGAGGCATATCGTCAAGATTATCAAAATAATCGCGTCGAGTTATCGCTCAGGCGACCTAGGTCAAGCCACCGTCCGTCGTCCCCTGTCGAGAGCTCATACGAGGCCGTTTAAACAGTCGTG
TRINITY_DN13013_c0_g1_i1	2	261	259	261	3.08	1	4	GACTGTTTAAACGGGGTTTCAGTTGCATAAAGGCAAGAAAGAACAAGTAGTATCCTGTTTATCTCCCTCCTACAGTTTTCTTTATCCCTTCGTTCTCTCTCTTCCTCCTCCTGACTAGGAACTGCTAACGTCTCTCTCTCTCCTCTCTCTATTTCTTTCTCCATTGCCATCTCTCTCTCTCTCTTTCTTGGAAATGAGTCATCTACCGCCAAACCTAATGGCGAATCTCCAGAACGTCCTAACCGTTTAAACAGTCGTG
TRINITY_DN13027_c0_g1_i1	1	384	383	384	3.34	2	5	GACTGTTTAAACGGCAGTGAGTGCAGTGCGCGCATACCGTAAGCCTAAGCATTCGGAACGCGGACCGCAAGATCACAGCTTTCGAAACGGTCTTCCCTCGCCTTTTCTCCTCTTGTGCATCCATGTGCTCATGTTCGCGCGTAGGATAACACTCTGGGGGTAAATTTCTATGTAATGTGTGCTGAGGTTGCCTCTGTTAAGAGTCGTAGGAATAAGAGATTTTTGTGAGATGCCATCATTTTCATTTTCCGTTTGAGGGAGTCCTCTCTTCTCTCTCTCTCCACCCCCTTCACTGGGCCCTGCAGGCTGCCTCTGCGGGTCTGCGGCGTTGACCCACCGCACCCCTTTCTTCATAATCTTTCCTGTCCCGTTTAAACAGTCGG
TRINITY_DN13033_c0_g1_i1	2	335	333	337	4.52	3	5	GACTGTTTAAACGGAGAACCCTTCTTCCTCCATCGGATTTTCCGCCATGGCCAAGTCTGGTGTTCTCCCTTGCCTCGATCGACCTCCTGAGCCCTAGTCGACGGCAGCGCCACATTCCTTCCTCCCTCCTCGTCTTGGTCCAGCGAGCCACCATCCGCTCATCTACCGGCCAATGGACCTTTCATCTTCCCCGACTCAGGCGAGATGCCATCCTCCTCGATCACCAGCTTCTTCCTCGTCACCTTCCCGATCCGCCATGAACCGAGCTCGCCCTCCCCTGTTTTCCCCTTCCGTCCATCGATCTCCACCCAACCGCTCGCCGTTTAAACAGTC
TRINITY_DN13034_c0_g1_i1	0	291	291	291	13.74	2	19	GACTGTTTAAACGGGACTGCCAACTTTGACAACGTCGAACCCGCACGCACGTTGTACCGCATGCAGGGGGTTGGTCACGTCCTCACAGTCGGCATCGGCAAGTGCTCGAACTGAACGTATGACCGCACCAATACCTGGCTATCCGAAACAGAAGTCCATTGAGGAGGTATTACGCGTGATTCAAGCACTATTTAACGACCCACGTGGCCGAAAAGATCCCAGAGTGTGGGCCGCCTACAACGGTCTCCCAGCCTGCAGTGCGACCCCAGCCTCCGCCGTTTAAACAGTCGT
TRINITY_DN13035_c0_g1_i1	1	423	422	423	2.54	0	5	GACTGTTTAAACGGTGGATGATAGCAATGTGAGAATCTCTTCCGCTCGATTGCAGCCGATCCCTTCTCTCCCAACAGCTCCCTAACATACATATTTTTATTTTATAATTAAAAATCAAAATACTGAAATAATACGACAAAACAGACGCGTAGAGTTGCAGTATTTTCCAATTACCCCTCTCGTTCAGAGTATTTACGGTTTTGTTTTGCTATTTTGGGGGAATCACTATACGATAAGCCTGACCGTTTCGATCTTATGCAGCGGCGGCCAATGGAAAGTAGACACGTTTGCAGTTACGAGAGGGGGTGACGTCGGCATAGGGGTAACTTTTGCAGCTTTTTGTTGGCCGTTAATTAATCGGAGAGTATCAATTATTTTGGAGGGGTTTGTTAACGTCTG…
TRINITY_DN13036_c0_g1_i1	0	177	177	178	4.04	4	6	GACTGTTTAAACGGAGGAAGAAGGGAAGGGGCGGAGAACGGAGAGAGCTGGAAGATCATGGGAGTTAGGCGGTGAGTTCGAGGCAGAGGTAAAGGCAGTGTCTTGATGGCCTCGTGGTCGAACAATCTCGGGATGTTGGAAGAGGCGATTGACGCGGGGTTCGCCGTTTAAACAGTC
TRINITY_DN13038_c0_g1_i1	0	616	616	616	4.74	1	9	GACTGTTTAAACGGGTCTGGTTCCGTCCCTGGTTAACAGGAACTAGCACCTAGAAATGTACATTTAACGGTAAAAGATGAATGTGTTCTTTCCTAATTGTTATGTCCCTCAATTAGGAAAGCATTACTGTGTATATGAAGATGGATGAGTTCTCGCCTAAATTAACACAATGAAAACAATCCTTGCCACGCGGCATAATGGGAAGATATAATAACTTCCAATAGCGGAACCTCGAAAGGTTACTACCTAAATTTTCTGAAAATGACTTTAATCATCTGCTTCCCTTATTTCAAAAACACCGTGATCATGCTGGTAATAACCAAAGATGACCAAATCAAGTAATTTCACTGGTCAGTGGCAAAGTAACAGTGATGCAACATAAATGGAGCAGAGAATTCG…
TRINITY_DN1304_c0_g2_i1	0	454	454	456	5.37	1	6	ACGACTGTTTAAACGGGGGACCCATCGTTACACTCATTGCCAGCCATTGCACGCACGACACATTTGCCAGCCTAAAATGATTTCCGCGGCGATACTTTCGGGGTGCATCTCTTGGGCGGTATTAGAGAGTCGTTTAGGTTGGGGTGCGCACGTGGTGGCAGTGCGGGAAGGCGCGGGACCAGCGTGCGGGAGGCTGGGCGATAACTGCTTGCAGATAGACGTCGCAGTTTAGCGTCATGTTCCGTCTTAACTGCCTGTGTGAACTCAAGGGAAAATGAGGATGTGTTCTTCTGTGCAATGAGAGACATTTAGTACTTCCTCATGCCGTTTTACACATTATTATGATATCACATTGTTGTAGCAGCCTTGCCTCACGTACCAGCCGCAGTGCGGACGGTG…
TRINITY_DN13044_c0_g1_i1	0	234	234	236	4.98	1	8	AACGGCAACAAAGACCTATCTGCGGACCGACTGCCGCGTGGAAGGGCCTTTGTTGCTGGCAGCCGTCGTCCCTGTTAAAGTACAGCTCTGGGCTGGACTCGCGCGTAGCGTAGGGTTACCCTTTCATTTTACCAGCTCGGGGGCGTGCGACAAGGCGGGTCCTTGCGTCTCTCTCTCCCCTCTGGGGTTCCATTGATCCATCTCTCTCTCTCCTGCGTGCCCGTTTAAACAGTC
TRINITY_DN13045_c0_g1_i1	2	293	291	293	11.6	7	15	GACTGTTTAAACGGCCACAGGGACGTGCGGTTACGCCGCTCGTAAGCAGAGACGTTTGGGCGTTTTGCCCCGCGTGTATTTCACAGCGCCAGGCTCGAGGCGTTTTCAGGCCGCTCGGCGTGCAAACCCCTGCCAGATTTGTATCGCCCGCCAATATCGCAGCCCAAGCTGGAGGGCGGTGCATTCGGGGCTATGACGTCATGGACGGATGCATCGTGCAGCGGGGTAATAATTCCATTCATTTCGACTACTTCCTGTCCACGTGCGTGACACCCCGTTTAAACAGTCGTG
TRINITY_DN13047_c0_g1_i1	2	340	338	341	3.8	1	7	GACTGTTTAAACGGGCCACAGATCGGGGTCTTGTATTAAGCCCAGGGCCACGTTTTCGAGCCGTTTACGCGCCATCTACAAGACCCGACTAACCCCACCGCCTCCCCACCACCTCTACAAGACCAGGGCCAAGTCTCGCGTGTGAACATAGTACAAGAATCATATGACGCTCGTCAGCAGGCTGAGATTCCGAACAGCGCCAGTCAACGACGTCGCTGCCGACCAATCAGCGATAATTACAAAATTGGTGCAACAGCTGCTTTTTAACAACGGTTAGCGGCACGGACTTCGCTGCTGCTGCGCCGTTGCTGCGCCGTGCTCTGCCGTTTAAACAGTCG
TRINITY_DN13051_c0_g1_i1	1	335	334	335	4.97	4	6	GACTGTTTAAACGGGGAGGAGACGGGAGAGAATGCACATTTTAAAAAAATTACAGAAATACTCTCAAGTTGAGGTCAGGTAGAGCATAGGTAGGGCTAGGTTAAACCGTAGGACGTGACCATGAGGATGTAATCTAGGTTAGAGGATTTAAGTGAATTGATAATTAAAGATTAGAATATAAATGGGAACGGTAGATTGTTGTCATTGACCCCGAATGCAGACTATTCAGCAGAACGGTGGAGAGAAGGAGAAGCTGGAGATCCCATTAAAAGAAGAAGAATAATAGTTCCTAACAGTACATAGAGGTGCCAGCGTGTCCGTTTAAACAGTCGTG
TRINITY_DN1306_c0_g3_i1	0	300	300	300	5.68	3	9	CACGACTGTTTAAACGGGCGGAATACTCACGTAGTACAAGCATTGCCTCGTATTAGGGAGCAGTCGAGAGCAGTTAACCTTAGTATTAACCTCGGGTTCACTGAATGAGGGTTCTTAGACGTCTTCACGATTCAAACACAAATATGTGCTGCTCATTTTGAGACGTCGTTGCTCCAGGTTGACCTCAGACCTTGAGAAGGATGAGCTGCTGGTGGCCTCCGTGTCGCGCTGCTCGGACCTGCGCCGCCTCTCCATAAAGCTGCTCCTAGTGCAGCAGGTGCTGCCGTTTAAACAGTCGTG
TRINITY_DN13063_c0_g1_i1	0	351	351	353	5.05	3	6	GACTGTTTAAACGGCCGCAGCCACGGTTTCGCGGCGAATTGACGATCTAGGAGAGTACCTGTTTGACAAGAGCTCTTGCAAAGCCTTTTCAGCAATGCCTGCTGTACATTACGGGCTTCGGCGTCTTTCTTGACAGCTGCGATTGATTTAGCAGCTGATGTCATCATTGCAACGCATGCACAAGGAATGATGGCAACGGATGGCTCAAGTTGAAGAACAGCCTTTTTCGTACCACGGACGGGCTTCTAATCCAAGTCTTGCGTGCGCCACAATCAAATCAAGCTCAATCAGCGTATCAGCATCAGGCGGGAGATGCTTGAATGGCGCATTGACATGCCCGTTTAAACAGTC
TRINITY_DN13064_c0_g2_i1	1	355	354	355	3.83	2	5	GACTGTTTAAACGGCCTCGCACCTCCGCTTCAACCGCTCCACTCCGTATTTGTGCGACAGCGCCACAAGGTGCAACCCGAATCTCTCGAATGCGTCGTCATTGCGCTCTTTCGCTGAGGACGATGTTCTGTACCCCAACATTGCAATTTCAGTAAGACTTAGAATTCAAAAAAGGATTAAATGTCGTTAACCTCCTGTCTTTTATTTGAAGGGACGGACCTGGAGGAGTAGATGAGTTGGAGAAAGGCGATAACCGCGTCGCAAGGAACACCGAGAATCTGAATGACTCTCTCCGACTCCCGATACTTTCTCGGCCGATACACCGCGTTTTCTAACACCGTTTAAACAGTCGTG
TRINITY_DN13065_c0_g1_i1	1	378	377	378	9.36	1	15	CGACTGTTTAAACGGACGTTCTTTGTGAACGTCCCCTTACATTGGGTAAGGCGGCTATGTGGTAAGAGAATGAAATGTATCTCGATTTTTGCAATATAAAACTAGCCACATTTTGATCGCGTGTTATCTTTCTCGTGCCACGTTGTTGCTTATTTTTAACGTTTTTTTGTTACATGTGAGTTCCTTTGTATTTTCAAATGAAAAGGCACAGACATAGGGTATTTCACAGGTCGTGTATTTCAGCATCGACACTCAGCAGCAGGAACACTGGGGAGCGGAGCACACGTTGCATGCGGGCTTGGGAGCGATGGGCACGAAGGTCCTGGTGTTGGTCACCTCGACGATCTGTCCGCAGCTGGCGCCGTTTAAACAGTCGT
TRINITY_DN13069_c0_g1_i1	0	428	428	428	4.77	2	6	CACGACTGTTTAAACGGGTTCAGGAGTTGCAAGCTATTAGATAACATATTGCGAACTGGTTCGATTCCTGGTAGTCACCAAGCCAGTTTTTAGAACTGCTGATGTAAAACCCCTCTACGTGATGTTTAATGTTAGCAGAAAAACAGCACTAATGATTGAAGTTAAAGCGAACATTGTATGTGATGGGCTCAACGACGCGTGTTGTAGCTTTGGGCAAACACGAGTTCGCATTACAGCAAACAAAAGGGCTGATGTCCACTTCAGCAAGTTTACTTGCTCACCCAGCGAACACGTGGCCAGCAAACACGTGTTTGCTGGATAACCGAAACTACCCTTTTCCGCGGACAATGATGTAGCGGGCTGTGTCATTCGGGACGTGCTCCACCCACCTCGTGGCGC…
TRINITY_DN13074_c0_g1_i1	2	271	269	271	6.72	5	9	GACTGTTTAAACGGCAGCATAGGTGCGCCCTATAAACTTTTTGAGGGTCCTATGTATCGGCGACTCGCACATAACCGCGAAGTCAGAGACGGTTGTTTCGACGGACACGGTGAACAAGTGAAGGCCCTGAAGCAACGCGGCGGGTGTTCCCTCCAAGGCTCTTTCGACGATAAACGCCGCTGTATCGCGCCTGTCAGCGACGTACCTGAGGACGTCCGTCAGGTCCATGCCGTCGAACTCGGCATACCGCACCCGTTTAAACAGTCGTG
TRINITY_DN13077_c0_g1_i1	0	277	277	277	12.47	4	15	GACTGTTTAAACGGCGACAGCAGAAGGGACAAGGGCGGCAAAGGCGGCAAGGGCCAGAACGGCGGCAAGCAGCGCCGCGAAACGCGGTCGTGTTTCTTCTGCAAAAAGGTCGGTCACCTTATCCGATTCTGCGAGCTGAGGAAGCGCCATGAGGCGGAGGAGAAGGAGAAGGGCAAGAAGGAGCAGGACTCTGCTAAGGCCAAGCCTAAGGCCGAGCCTACGGCCGAAAAAAACTAGAGGTGGCCACGGGTCAGGCCTCCTCCGTTTAAACAGTCGT
TRINITY_DN13079_c0_g1_i1	1	405	404	405	4.08	3	7	GACTGTTTAAACGGTGGCAGCAGTGCTGGCCCGAAGATTGAAGAGGTCGACTAAATTCTTAGTTATTGGCTGTCTTCACTTAGATTTGCTACATTAGTACTGCTGCAAGTATATGCAGCCATGTTGGTGTTTTGGGTTTTGAACAATTTGGCCTTGGGATGATGCTATGGAGGCCTTGTGGGGTTTGTGGTGGATTCTCTTATTAATGTACTTCCTATTTCTGCGTATTTCCTTGCAATTTGGATGTTTGATTTTACATATTGCTCTTGGCACTTGCTGTATAATTGTGCTTCTGATTCTAATTGAAGTAGGGGGTCGTATAGAGCTGATGCTAGGCTAGTTTATAGCAAAGCTCAACTGTAGAACATCCATTGGGAATCATTGATTCCGTTTAAACAG…
TRINITY_DN13082_c0_g1_i1	0	387	387	387	4.53	2	6	TACGACTGTTTAAACGGGGGCATGCCCTACGGAGAGCTAAAGGTACGCCAAGTGGAAGTACCCCTCCCTTGCTTTGCATCGTCCGACGGTCACCCCTCCCCTGCGAGGTTAACAAGGGCGGAACATTATCTGGATGAGGACGAAGGGCACAGTGAGCGGCCCTCTCGCCTGCTCGCACGGGAAACCAGCCACAGTAAACTTCTTTTCACCGAAAAGAAAAACGAAGAGAAATGTTACAGCAACACACAATTCCACTTTCAGACTTTCAGACCGCGATGCCGCGCCACTGTGCCGTAAAAGCGATTTGGGAAGGTCGCGCGAATAGAGTTACGTCACGGTTACGGAATGAATTTAGGCTGAGCTGAGCGGGCCGTTTAAACAGTCGTG
TRINITY_DN13083_c0_g1_i1	1	310	309	405	3.47	1	4	CGACTGTTTAAACGGACGCATCACACTGGGTGCTCTTCCGCCCCTCCCCCAGACCTCCAACTAACGCACTATCTATAATTCGGCTAATATAAATCACGCACTAACGCCCCGCGGATATTGCCGAGCATCCATCACCGAGCGTACACAGCGCGCCTAATCGCCGCGTGCTAGCGGAGGGTGAGAACGTACTCTGTTTAGTGCGTTTAGTATCGTGGAGCCAGACTTGTTACTCGATTGTGAAACCCAAACGGAGGACTCCAGGGAGGACCTGTCAAAGGCATATCTGTGCAGTTATTGCAGTATTGATAC
TRINITY_DN13085_c0_g1_i1	0	189	189	189	18.36	13	24	CACGACTGTTTAAACGGGGTGCGCCCCGCGCTCCGCGTGATGGGTTACTTTTGGTTTTTCTGTGACATCGTCATTAAAAGTTATCTTCATTAACACGCAATTAGCTACGTTAGCGAAAGGAGGGAGAGACAGAGTGGGGGATCGCGGCTTGGCTCCTGTCCTTGGCTGTCTGCCGTTTAAACAGTCGTG
TRINITY_DN13100_c0_g1_i1	0	286	286	286	17.92	11	22	CACGACTGTTTAAACGGGCCGCGCTACGAGGCCATGTTCATGTTCACCCCTTTTTATTTCCGCCTTTCGTGTTGTTTCTTGCTGCCTGGATGCCCTCGCCGAGATGGTCTGCCCCGAGGCCCGCCCCCCTTTGTCGCGACCGTTGTAACGAGAAAGGCCACTCTTTTGAAGACGCGGCGCGGAACCTTCAAAGCCGCCTCGACATGAAGCGTATTGTCCCAGGTCTGAGTAGCCCTCCCCACTTTCTGCTCTCTCCAAGGTGCACCTGTCCGTTTAAACAGTCGTG
TRINITY_DN13108_c0_g1_i1	9	417	408	417	3.02	1	5	TAAACGGGGCGCCTCGGGCGGTGGTGGTCATTTTCCCCTACTTTCCCCGTAAGTGGCTCTCGAACAGGTAGGCACGCAGGCCAGATGGCAGGCACAGGGGTGGACCTGCTGATAGCGCCTAATTATCGCGTTGTGGAGTGCGATACCCCGCGCGGTGCCCTCGCTGGCCTAACGATCCCCGACTCGCAAACGAGGCGTTTAGGGCTGTTTGATCCGTCGGCACGATAGTGCTGCGCGCGCCGCCGCCGTGCGCGCTGCTTTCGTTGGAAATTTTTTACCTTTTCCAGTCGGTGTGCGTCGTGGCAACAACCGTACCACAGAAAGTGGCCAGGGAAATATAACATGGCCCTCTGTAGCCACAAAGACAGCTTACTGGGGCATTGACAAGGGGCCGGTTAA…
TRINITY_DN13109_c0_g1_i1	2	281	279	281	6.18	5	8	GACTGTTTAAACGGGACTCGGGCTTGATGGTGGACGACGTGGAGGTGTCGGTGGAGGGGGGAGTCGGCAGCGAGTCGTCCGTGTCCGAGGACTGCGTGGAGGCGTGCAGGCTCATACTCCTGGCGGACCAAGCGAGAACACAAAATACGGTTCCACTCCACAACGTCCTGCTCCAACGACAACGTGGGTACCTTCCACGCGTTACCTTAGCGCCTGTCAAGCGGAGGGTAGGCAGTCCCGCCGAGCGCGCGCGTGTGACGGGCCGTTTAAACAGTCGTG
TRINITY_DN13111_c0_g1_i1	2	227	225	227	4.99	4	6	GACTGTTTAAACGGCGGAGATCCGTCGAGCGACCAAGCCAGACCCATACCAAAACTGCCATGGACGTCGGCTCCACCTTCCTCGTAGCGAGATTCATCGAGTCGATCTCCTCCCCTTCTCCAGGCCAAGTCCACCGTATCCCTCGGTCGAGCTCGACCAGCCCCCTTGCCTCGAACCGAACTCACCAAGCCGAGCCCGTGCTTGAGTTCCGTTTAAACAGTCGTG
TRINITY_DN13116_c0_g1_i1	2	305	303	307	3.52	1	5	GACTGTTTAAACGGACGGGTGTGCGCTCGTGTGGCCTACCCTGCACTGTGCGGGTCTCCACAGACCTCTATGCGAGATACAAACTTAAAAACGAAAGACTGTTTGCGTCATGATGATCCTTGGAAGATGCCGATTCCAACGATGTATAGGTTGCCCTACCTAAGCCTTTTTTTCTGCAATTTAGGAGCGCGCTAGGGCGCGTCCACACTGCTGGCAAGGGTTTGCTCGGTAGTTGCACCTGCTCGGTAGTTGCTCGGTGGTTGCTCGGTAGTTGCTCGGTAGTTGCCCGTTTAAACAGTCGTG
TRINITY_DN13121_c0_g1_i1	0	412	412	412	18.7	1	23	ACGACTGTTTAAACGGCCAGACGGTAGATGTTAAACAATATGTGCAGGGTTGTCAAATTTGTCAGAAATTTAAAGGCAAAAATAGGCCCCACGGAGTTTTGACCCCGATTAAGCCCGAGTATGTCAACCAAATTGTGACGGCGGATTTAAAGCACATGCCACCGTCTAAGTCCCACCCATACAAATACATCGCGGTTTTAGTGGAAAATTTTACGCACTACACCGTCTGTTTTCCCATGAAATCGGCCACGGCCCTCGAGGCAGTTCAGGTATTGCGCGATTATGTTCTGCAATTTGGCGTCCCCCGCATTTTTCTCGTCGATTATGGCAGCTGTTTCGTGGCCTCCCTTTTCCGAGCAGTCCTGAAATCGTTAGGCAGCAAGTGCTCCTACGCCCCGT…
TRINITY_DN13128_c0_g1_i1	0	413	413	413	3.51	1	6	CACGACTGTTTAAACGGGAGCCCCGCAGCGCGTGGTGAAGCAAGAGGGCCCTCCTGTTGTGGGTTTGAAATGTTAAAGGTTAGTCATCGCATCGTTTTGAATGCTCGCAACATTAAACAAGGAGGGTGTACGCCAGACCACGTCGTGTACCAGGCTTCGGGATGCTGCGCCAGTTCCGCCAATCCGCGCCTTGGCGTTTACACCTACCTTGGGCTGCGAAAAATATCCTCACATGCCACACCATGACTTTCCGTGTCAAAGTTGACACGTATCCGTAACGATAGGTCCTATAAAAAAAGTCCTAAAGGAAGCATGTCATACTCTTATGTGTAACTCAGTTCTTCTATTGAACGGCACCATACAGTCCCATCCAAATCGCCCTAAGAGTTCAACGTGCCG…
TRINITY_DN13145_c0_g1_i1	0	278	278	323	15.15	1	18	CGACTGTTTAAACGGCAGGAAATGGGGATCGGCACAGGACGGCTCCTGGAGTAGGACAGCGTCGTCTGCAATTAAGTGTCGGTAGCGTTATCCGCAGGCTGGCTGGGGTCTGTTCGCAGGACGGGCCCAAGTCTGCGGTCGGGCAGGGTGCGGTGGAGTAGGCTCTGGGGCAGTCCTTTCAATGACTGCCACAGTCCAGATCGAGCAGAGTCCAAACCAAACCACGGCAGCCAACATTGGTCTTCTGGCCCACCGTACGGTGCCGAGTGGCCCACTCA
TRINITY_DN13154_c0_g1_i1	2	338	336	338	3.58	0	5	GACTGTTTAAACGGTCGACGCGATGCATGCGATGCAGTGAGGTTGGAAGTTCATTCCGAAGCCACACTACGCCTACGCGCCGCTTCGTCCATCGGTCACGCACGAACAGCATCTTTGCCATTGCCACCAAAGTCACCACGTCGCAGATTGTCCATGCAACCCATGACACGCTTACTGGAAGAGTCTGGCCCCCCTTCACCAGTACTGCCTGCATCACCTGGTTCGCTATGCGATTCAGAATGGTCAGTAGCAGAGTCTGGTGCAACCACCCCTCGGTCATTTGAAGAGACAGGCAGCTTTGATATCATGAAGCGACATGCCGTTTAAACAGTCGTG
TRINITY_DN13166_c0_g1_i1	1	561	560	561	4.93	1	7	CGACTGTTTAAACGGCTGTGATCCTCCTGTTTTGGGGTCGCTAGGCGCCATCCCGCCTTGTTCGACTGGATTCCCACCACCTGGAAGATGCGCAACACTACCCTAAATTTATTGGAACCTTGGAAATATTAAGCACTTGAGCGAACACTCTCTGACATTAATAATTGTTAACGCCCAATCCTGATTAGGCCTCCCCCTCCCTTCTTGGATTGTAATCAGAACAGAAATTTCAGGGCAAGGCCTGGTCGATATCGCCCTCCTTCCAGTTAAACAGCTACTATTGGAGACCAACTTTGGTCGCATTTGTCACGACACTTTACGTTCTTAGTCCATCATATGTGGGGGACACCTTTTGAATTTACAAGTCAAGAAAGTGAGGAGTTTTTCGCAGTTAATCCT…
TRINITY_DN13167_c0_g1_i1	1	435	434	436	4.68	2	5	CGACTGTTTAAACGGATTCACTAGTAATCAGGTTTCCCATTAGGATTAGAATTCCTGCCAACTAGATAACAACAGCACACCATCGGACAGAGCAAGCTTGGAGGTCGGCAAGAGTTCGGATAGAAGAAGGATTCCAAGTCGGTCTACCTTCAGGATTGGACTCTATTTAAGAGACCCAATATCAAGGCAAATCATCATCGAACCAAGGTCGGCAGGAGTTGAGGGAGCTTGCAACTCGGGCTCCGACCATGGCCGCCTCGGTTGTGGTTGTTGCCGTGCCGCATCGACGATCGAGATTGGAGACGAACTCGATGGAGGCCTGGACAGAGGAGGCGTGGCCAAGGTCGAGACGAAGCTGTCGCTGATGTGCGACCGAGCTGGAGATCCGTGGTCGAGGAC…
TRINITY_DN13173_c0_g1_i1	0	274	274	274	3.17	2	4	CACGACTGTTTAAACGGGATATGACGCTAGCGCCCGTAGGACTCTCATCGAAGCCAACAGCACGAGGGTCGGGACGGGGCGGGGGGAGCAGATAGAGACAATGCCAGCTGTTGGGAACACAGCCCAGGTCTGTCGATGAAAAGATACAGTGCAGACTACTGCTGCTAGCGCCGCTAGCGCCATCTGTGAGGTGTCCCACTTTGGAATCGCTCCGCTGCGACGATACTCTGCCCTGCGCTGGCTCGCGCGACACGCGGCCGTTTAAACAGTCGTG
TRINITY_DN13175_c0_g1_i1	0	356	356	356	17.73	1	25	ACGACTGTTTAAACGGCCGAGCGATTCTCTTAAATTCTCTATTACCCAGTGAGAGCAGATAAACAAACTGCTTGAGTCAAAACAGATCTGCTGTACAAGTGTTGTTTCGTTCGACCCCTGGAAGGCATTCGATACTTTGTGGCACTGATGGTCTATGCCTGTACAGTCTGGGGTCCTAGCTGCAACAAAGCTAACTGGGACATGTCACAGTCGTCCTCCCTTCGCCTTGGTCTCCCTCGAGCCTGTGAAAAAGATTTTTGCCCTGTAGCGGTCATCCCTTCCGAGCTCGCTGCTTGACGAGGGATGACAGGTGGAGTCACAAAGCACGAGCGAGCCACCCCGTTTAAACAGTCGTG
TRINITY_DN13177_c0_g1_i1	0	202	202	202	3.89	1	4	GACTGTTTAAACGGCGGCTGCAAGTCACTTCTATTCAGAAGTCCCCCAGCGTATACGAAAGGCGAAATGATTGCTTTCGGTTACTCAAGTTTTCTGCCTGCGATTGGCCATTTGACCGCCATTTCGGCGCAAAGCAAGTCGAAGATAAGTGCATTATTTCGATGCTGGCGTCCTCTGCGGTCCATCCCGTTTAAACAGTCGT
TRINITY_DN13178_c0_g1_i1	2	387	385	387	2.99	1	5	GACTGTTTAAACGGGGCGGGTAGGCAAAACCGCCTTACAACGCATCATGAGACCTACAATTAGGCAACTCCGACTGGCACCGTTTGAGGTGATGCAGTTGATTGTGGAAAGAAGGCGACAATCCTTGTGAAGACAAGAGATGGTCGAAAACTGCCCTTTCATAAGCCATCCATCTGATGTAGATAATATTGCTATTGATCTTGATTCAGAACCACCTCAAGTGGAACTTTTTGGCTTTGAAGAATGTGGAATTTTTATCAAAATCAGGAAGTCGGACAATAAGTGTCTCCTATTGTACCATCCCTTGAAAAATTAGGGAATCGACAGGAGGTACAGCCCTGCACATCCTTCATACATCACACTAGAAGCCGTTTAAACAGTCGTG
TRINITY_DN13179_c0_g1_i1	2	270	268	270	3.66	1	4	GACTGTTTAAACGGCCGAAACTCTGCAAACGTTTTGATCCCTGAGTCATACTCGAATCGAGCGTATCAATTCCTCGTTCGCTGAGGTGTCCATTGGTGAGCTTTGTTCAAGCACCGCAGGGTCCCAACCGAGTCCAAGTGACAGGTCTCGTCTCTCGCTTCGCGTCGCTCCATATCACTTGGTCTGGCGGCCCGCAAGGCTTTGACCCCCGCTCCACTGATTTTCCCATCCCGCCGTGCAGGGGCATCACACCGTTTAAACAGTCGTG
TRINITY_DN13180_c0_g1_i1	2	385	383	387	3.09	1	5	GACTGTTTAAACGGGGATTCGGGCAGCGTTCATTTCGGTACGACTGTCGTGCCGCATTGGGCGCAAACAGACGAAGGGAAGGACGGATGTGGGATTAAGGGCGGATGACGGACGCGAGGACACGTTAGCACGCCAGCAGATAAGGGAGTCCATCGGCGGAATGAGCACACATCAACTTAAGCCAAAGCTACGCCATCCTCTTTTATGCTACAGTTGCAAAGCCAAAGCGAACAATATTTCAAGAACACTGGGCCCACGAGGAAACGTTGCCAACTTTAACAAAACTCGAGCGCGTGCTGAGCGTGCTGTGCGAGCCCCAGTGTGTACAGTGTACACCAAACTTGAAAACATCTTTCGCCAGGCAGGGCGCCGTTTAAACAGTC
TRINITY_DN13181_c0_g1_i1	1	342	341	344	3.23	1	5	CGACTGTTTAAACGGGGGCAAGGTAATGATGATTGAAAGCCTGGCACTGTTGGATTGGCACCGCCTCACAGTGCGCCAGACGACTGGTGAGCTAAGTAGCCAAGAAACTCTCGACACGTTCTGATCGAGAGAGTCCTGCTTAAATAGTCAGTGCGCGAATCGAGCGTTAGACCAAGTCCTGTTTGGAAAACGAAGTAAGATGTTCGTTTCATTTAATGACTTGGTAGGTTGAAACGAGGCCTCTTGGTACGCCCGTCCTCTGACCCACTGTGCGCCAGTTCGATCCGCTCCGCCAGCCGCTGGACTTCCCCGCCTGCGCCATCAGCGCCGTTTAAACAGTC
TRINITY_DN13183_c0_g1_i1	0	338	338	338	12.41	7	16	CACGACTGTTTAAACGGGTGGCATTGGCCTATCCGCGACATTCGATTTGTTTTTTCTGGCAACCCTTGTGCCCTGGGCAAGGAGTATATGGCCATCTCCAAAGACCAGGCCCTGACTTGCTGGCTCAAGTTAGTCTCTTAAATAGCTCGCCACACGCGCCTCGACAGCCACCTTGCTCACGAGGATCATTCCACACGACCAGGATGTCAATTTAAAAAGCTGTTCGATTCAGCTTAAATTTGAATCCCAAATCTTGCTTGTTAAAAGCTTTCTAAATATTGCTTGCTAACACCCTAACTTATTATGTTTACCCTAAACAGGCCGTTTAAACAGTCGTG
TRINITY_DN13184_c0_g1_i1	2	358	356	358	11.06	5	15	GACTGTTTAAACGGCCTGAGAGATCCTTTTCAGCGTCTCTGCGGCTTCTTCTCCGACTGAGACTGGAAACCGTCTACTGTGGGGTATGTCAGAATGGGGTCAAAAAATGATGTATATATAATTGTGTCGCGAGTAGCGAGTGATCAAAGGGGTTGTCGATTAGGTGAGGTTATGGTGGGGTGTTTTTCAGGGAATTTCAAGCATTTCAAAATGAAAGGATCATGGCGAGGGAAATATGACGAAAGTCGTCCCACTTGAAATTGCTGCCCCGAAATCACTGTTCGATATTGGAAACACTCTTAAAGTATCACCAACACATCGTGCTCTGAGTAGTTTTCACCGTTTAAACAGTCGTG
TRINITY_DN13186_c0_g1_i1	0	268	268	268	2.67	2	4	ACTGTTTAAACGGCGGCGGCGGACGCAACTATGGAATGCACACGTTTTCAGTTGCAGAGTTTTCGAATAATCCTCTATTCGAACCAGTGAACCCACCTGTGGCTTACTGAGGGAACGCTGAGTCCCTTGGTGCGGTCATATACTCTTTATGTGAGTGATATTTAACGCAAAGCGCGGCCGTAGTTTTGGACGCCCGCGCCAGTCTGGTGGCCCACTGTGCGGCCTCGCCTTATTCTGCCCGTATAAAGGACCCGTTTAAACAGTCGTG
TRINITY_DN13198_c0_g1_i1	0	305	305	305	20.39	15	23	CACGACTGTTTAAACGGTCGGAGGCAGGGAACAGTGACAAGCATTTTACATAATTAGTTAGAGAACCAACTTGTGTGAAAATGGTAAATTGAGTTGATGCATTTCAAACACTAGTCAGCCTCACTGGATTTTTTTCTGATTAATACTGGAACTATTTTTTTGTATATTGCCTACTGTGTATAGAAATTCTTAGGAAATGGATCTCTTACGTTTCAGCCTCTTGAATTTCCTCCGCTGAAGAATGATCTCCTGCTCCGTGCGGCCCGTGGTGAGCCCGTGGATAGGGTGCCGTTTAAACAGTCGTG
TRINITY_DN13199_c0_g1_i1	0	285	285	285	36.87	1	40	TCACGACTGTTTAAACGGGCAAGGGTGGATGAACACTAAAGGAATTTACTGGAGGAGTAGCGAATTACCTCGACCACTTAGGCCCGTCCCATACAGCTACAATTGAAACACTGGTAAAACTAAAGCGTACATGGTCAGCATGCACAGATTGGCGTTTACATGATAGCACCTATGTCATCATGTACACGGGACGGTAAACTTGGAGTGGAGAATGGTCGTTCTCTGCTAGACCGAAACAGACGGCGGGTCACTTACCTCCTTTCTACCGCCGTTTAAACAGTCGTG
TRINITY_DN1320_c0_g1_i1	2	223	221	223	8.57	2	11	GACTGTTTAAACGGTGGGGGCGCCGCCGACCGTCATGTCGAAGAAGACCTTAGGGTTTCCGGCCATTATTATTATATCGGGGTGGGTGTTTTTTTTTCCCTCTTCTCTTGTCTTCTCTCCTCCGATTCTCTTCCGATTTTGGTTGTTGGTGTGGGGATTTGGGAGGATGGGTGAGGATTTTGAGGAGGCGGGTGGGATTGTGGGGCCCGTTTAAACAGTCG
TRINITY_DN13201_c0_g1_i1	2	292	290	294	3	2	3	GACTGTTTAAACGGTACCGACAAGGGAACCAATGATTGATTTGACGATGTCCTCCTGATCATTGCGCTTGCCGAGCGAGCCAATCGTGAATGCTGAATTCCCGTCGTTGTCATTGCCAATTCCGTTGCCGATGGCAGAAGCGCCCTAGATGTAAGCACAGGGTCGAGAAGGACAAGGCAGCTTACATTAAGAAAGTTGGACGCATCTGCTGACGCACCAGTATTGCCATTGCCATTGCCGATAGCAGAGTTGCCTTCGCCAGCCGAATTGCCTGAGCCGTTTAAACAGTC
TRINITY_DN13203_c0_g1_i1	0	227	227	228	3.06	0	6	ACGACTGTTTAAACGGCCACCTTTTCATACCCGTGTAACATAGGGCGGTTTGATTCGTCCGAAGTGGTGGCAGGGGGATGCTTTCAGCGGCCGCTCCAGGGGGAGGGGGCTGTGCGACGACTCCAAGTGATGACAGGATGGGTGCGCACGGCTGCACCAGGACCGCGTCTCGGATTTACAGGGCTCTTTTTCCAGTTCACACTTTACTCCGCCCCGTTTAAACAGTC
TRINITY_DN13207_c0_g1_i1	2	458	456	458	4.61	2	6	GACTGTTTAAACGGCGCAGAGAGGGTGCAACAGAGTTGTTGCCCACTTGGGCAAGTTGTTTCCTACATTAGCATTCTTTATTGCATTAAATTCAGTTAATGCACTAAAATGTGTGAAATTGGTACTCCAAGAGCGCTAAATTTGACATTTTAATCCATTTCAATGCAATGATCATGGCACTTACAGCGCAATAATTGAATATCGCTGCCACAGGTGTGAGAATTTGGAAGAAGCGCGTATGAGCTTTTATCGCACCCAAACGTGCGAATTTTAGTACTTTTGAGATGAGAGTGATTTTCTCGCTGTGTGTGGCCCTGCCCGCCCCGCGCCCCCGAATTCTGTCCATGGCGAGCGAATTCCCCCACGGTGTTCCATGGTTATGACACCTATGACCCACAT…
TRINITY_DN13210_c0_g1_i1	0	276	276	276	5.5	2	7	CACGACTGTTTAAACGGTCGGCACCAAGCATTTTAAGGGTGTGTGTCACACGTTATCAAGTAGTTGTGCAAAAATGACATTCTTATTACCATGCGAAGAACAGTAACGATGAAACCATGCATTGTGAAGCTATTGTACTCCGTACGCGCTCTGCCCAAGAAAGTAGTAGAAAATGGAAATAAATAGACTCGGATTTCGCTTCTTTCGCTGTGGCTCGGGTTTTCTCAGCGAACACACACACGCGCGCGCCTGCACGTCGCCGTTTAAACAGTCGTG
TRINITY_DN13211_c0_g1_i1	0	210	210	211	3.03	3	5	GACTGTTTAAACGGGGGCTGCTGACGGCGCGATATGACGTTGATGCATGCTGCAAAATTACGATGGAACATTTGGATGCAAACGACGGCTTGCACTTCATTTCGACCTCGCACTCGTTTGGCGCGTTCCGCTAGCGCAGCTCTCTCATTTGATACGACGTTATTATGATGGTTGTAGGAAAGTAAAGTGTTATGTGCCGTTTAAACAGTC
TRINITY_DN13214_c0_g1_i1	284	451	167	451	6.92	4	9	CAGGAGACGAAAAACAATAGAGTTCAATTCATCCTTCTTTTGTAAAATTTTCCTGTCCGCAAAACATTTAAAGTTGCGGTTTTACGATACACAGGGAATGCCCATCATCCCGTAGGCTCTGCCCCCTCCAGCGTTACCTAGTCCACGTGCCCGTTTAAACAGTCGTG
TRINITY_DN1322_c0_g2_i1	2	250	248	260	4.52	1	5	TTCGTATCGTACGGATCGTCGTCGTCTGCATGGCAGTTCGATGCATGGCTCGTCGGCAGCACGGTCAATGACTCGATCATCTTCTCGAGCAACCCGCGGCACGACAATGGCCGTCACAGCTGCTCGGGTCGATTCCGTCGTCTTCTATCCATGCGTTGAAGAAGCAGTTAAGGTGAGTTCGTCGCGAGCTCATTCGATGTGGCAGCGACGTCGTCGTCTTCGATGAGTCGGCTCGTCGAGCTCCTCCG
TRINITY_DN13222_c0_g1_i1	0	199	199	199	24.09	1	27	ACGACTGTTTAAACGGGAGACGGATGTGTGATGTGTCCTCCATTGTGTACCCCAATATGTCTCCCACATGTTTAAAAGGCTTTAACTAGTCTAGGGTTTGGGGTTAGGTTAGCAGTTAGAATGTACTGAGGGTACATACAAAGGAATATAGAAGAGTACAGACCAGCAGAGCTCTCGTGGGTCCGTTTAAACAGTCGTG
TRINITY_DN13223_c0_g1_i1	1	301	300	301	4.65	1	6	CGACTGTTTAAACGGACGGGGGAGCCAAGGAAGCTTTCTGTAGTCGAGAGGTCTGGCTTCATCATGAAGCTCCATCCAAGAATATAGTGAGAAGGATAAAGTGAACTGCCTGTTGCTGAAGAGAATCCTACATACATCTGATCCAATAAATAGAACTCTAGAAAGATTTGACAGTAGAAGACGAGAGGATCACTGGGCTTAGGCATTCGTAAAGGAGACATGGTAACATTTAGTTGCATACCTTTGTCGTCAAAATCTACCCAGACTTGCATCGGTAGGTAGACCGTTTAAACAGTCGTG
TRINITY_DN13227_c0_g1_i1	0	291	291	291	11.32	9	12	CACGACTGTTTAAACGGTCTTGAGAGTGGATTCTACCTCAGCAGGTCTGCATGTTCCTTATCAATGAATGGATAATTCATTTTCATGGTTAATTGACTAGGCAATGAAAACCTGTAATCAATGGAAACTGACCAGGGAGTCAAATTTGAAGCAACTACAACGTTCGAAGTCACCGACGCTTCAAACGAGTTTAAATAATGTTCTTAAAATAACGAGCGTACCCCAGAACAAACTCGGCTGCGAAAACAAAAACCAAGGCGCAGTTTCACTTCCGCCGTTTAAACAGTCGTG
TRINITY_DN1323_c0_g1_i1	0	496	496	620	4.34	1	5	CACGACTGTTTAAACGGCCGCGTTTGTCATGGCGTCGGGCGCGTCAACTGCGCAGTTATTTCCTTATTACGGTCAAGGCTGCGGATGGCTGCAGCCACAATTACACGAAAATGAATCGTGAATGTTCAAGCTTCAATTTGGTACCTGGTAGAAGACACGAATCGACACGAATCGTTTTGTATCTCAACGGAAAGCCAAGCCTTCTGCTGACTTTCCGCTATTTGCATGCTTCCAGAAAATGATAAAATGCAATATTTCCTTTCGAGACTTAGGCATGTTAGTGCGGTGGATTTGAAAGACAAGGATTCGAGCTAAAATTAAGCCACGTCGAAAATCGCCTAGGGCGACCCTGGTGTCTTGTATCCCGTTCACAAAAGTGTGTTAGGTTATGATGGCATT…
TRINITY_DN13230_c0_g1_i1	2	146	144	146	3.49	1	6	GACTGTTTAAACGGCGAACTGCTCGTCAGTCGCTGATCCATCTTCTCGTGCTCGAGCACCGCACCACCTTCTGTTCATCTTCCCCGATGACCTCCTTCCACAGCTGTCCCCCCTGTGCCGCCTCCATGACCGTTTAAACAGTCG
TRINITY_DN13236_c0_g1_i1	0	275	275	276	5.53	2	8	GACTGTTTAAACGGGGCTGGATGTCTCAGTCAATCGAAAAGATACCATGCACACACTTTTTGTGCGCACCTGGCAGGTACGCAGCAAATATTGGGTAGCGGCGTGTACACTGAAAATAATGCTGGTGTACCTTTTCAGATATTCGCAGAAAATAGTGAATACATGGACAAATGTATCCATTTCGATTTACTGAGCTCGGACACCATCCTGATCCCCCTGGGCCACTTGCGCGTAGCGGGATGGCGGTCAGGTTACAAGTGGCCGTTTAAACAGTC
TRINITY_DN13237_c0_g1_i1	1	236	235	237	3.57	1	5	CGACTGTTTAAACGGGACGCGCTGCAGACTATATCCGAGATTCGTTCTTGCTCTCTCGCTCCTGTGCGGGACCGTGGCATGAGTGCGAGAGGGACAGAGCGACGAAAGCGACTCTCAGTCTGCTGCACAGGCACAGGCAGGCACTCTGCGTGACGTTTCAAAGAAGCCGCTTCCCATGAGTCAACATCACGTGGTCCCCATGAGTCCCCCACCCCCCATGCCGTTTAAACAGTCG
TRINITY_DN13248_c0_g1_i1	0	353	353	353	3.54	1	5	ACTGTTTAAACGGCACGTGCACGTGGCGGGTCACAGCCTGCTGCCATTTCGACTCGAGTATCGACGTGCGGTCGTCCCTACAGGCAAAGTGTTGGTTCAGCTCCACTGGTTCCGAGAGTGTTGTCCCCGTCTTTCTCGCGCTCCTGCCGTGGGCCCCGCGAATGCGAGAGAGACAGAGCGAGCGGGCATAGGATCCAGGCGGCTGGGGAATGGGATGACTTGTGACGGCCAGCCCGCGCGGCCCCCGCGGCTCCCGCTCCGACTGGCTTGACCCAGCATGACTCGGGGGGATAGATTATTAATTCGTTCCCGAGTTGTAAAGCATGGAGGTCTCGCCCGTTTAAACAGTCGTG
TRINITY_DN13252_c0_g1_i1	0	377	377	377	4.18	3	5	GACTGTTTAAACGGCGCCAGCACCAGCTGCCTCAGTCGGTTCGGCGGCTTCCCGATCTGCCTCAGCCATCTTGTCTTTGACCAAATTAGCTGGAAAGAAATAACAAAGTGTTGAAATGTAAAGAGCAATGGTGAGGCACAGCTGGAAGGCGTGACAGTGACATTGCAGGCAGGAAAATACTCACCTACAAAGGTGACCGCCCTCGCCACCCTAACAGGAGTCCTCATGTCTTGGCTGAATCCGAACTTCTTGAATCTTGGATCAAGCAGTGTGGCTGCAGCAAACATGGGTGCCTCCTCTACATTTCCAAAGTACTCTTTGACAAGGTTCAGCAGGTCTTGCTTCATGTTGAAGCCAAGTCCGTTTAAACAGTCGTG
TRINITY_DN13254_c0_g1_i1	1	245	244	246	2.76	1	4	GACTGTTTAAACGGGACAGCCTGGGAGGACAGCAAAAAGTCCGCCAAGGACAGCTGGAATCTGCGAGCGGCCGCTCCAGTAACTTCACCCGCACCGCTCCCACGTGTGCCTCTGTTTGGTGCGCAGGCGTCGGCACAGGTTCACATGCCATACCGAACCTCCCTCGATTTTTTTCGCCCGTATGCACGCCGTGTAGTACCTGCCCGCGGCGGACGGCTCACTCACTCCCGCCGTTTAAACAGTC
TRINITY_DN13256_c0_g1_i1	0	222	222	222	8.14	1	10	CGACTGTTTAAACGGTGATGGTGGAGGCGACCCGCATGAGGAAAAAAATGGCTTGGATCAGTGGGGAAGAAGACAAGGGCAGAGCTGGAAGTCGGAGGCTCGGCAGGTGGTTTGAGGACAACAGAGGGTGGCGAGAAGCACAGGGAAAGTCTCGAGGGCGGATCTGCTCAGGTGGTTGGCGAAGTGCATTGGTGAAGGGGTTGATCCGTTTAAACAGTCGTG
TRINITY_DN13257_c0_g1_i1	0	223	223	224	3.98	3	5	ACTGTTTAAACGGGCAGCGGCGGATCCAACAGCTCGGGCGCGGACGTACCAGGGTGAGTACTCACAGTGATTGTTTTTATAGTTTTTGTTGGTTTTCGCGCTACTGTGTTGTTGTTGTTTTTGTCCGATGCGTGGATAGTGACTCACCGTGTTCTTTTGTTCTTTTCCGTTGTGAACTACTGTTGTTGTAAATATCTGCGAGCAGGACGCCGTTTAAACAGTC
TRINITY_DN13260_c0_g1_i1	1	452	451	454	1.8	1	3	AGCAGGAGCATGGACGACGAGGAGCCCGCGCAAAACCACGCAACTCGTGCGCTCGGGAACGAAGGTTTCACTTAGGGAGGCAACGGCCATCAAGGCGTATCTCCTCCGAACAGGGGGTCCTACCGCAAGAGTTTTATACCAAAATGATCCTTGACGAAAAGGAGACACAATTGGTATAAGTCTGAACGTGTCCGCAAAAAAGTCAGTTACATGTACGTCCTTCCTTACTACCGTCACTCTCTTTTCTGTTGGTCACAGAATATGATCGTCTTTTGTTGATGGTTGCGTTACACATACCCCTTCCCTGTCCCTGACGGAACTTGGATCAGCTCCCCGCACCACGGGCGCGTGCTGTATGTAAGTACCTGCGCGGTGCGAAGCGGTAGCAGCACAACACCA…
TRINITY_DN13264_c0_g1_i1	2	190	188	190	5.43	4	6	GACTGTTTAAACGGTGGAGCGGCCACGAGATCTCGCCGACATCTTCCAGGGTTACGGCGTCCGATACATAACCGTGGCTAGAATCGCGGAGCTAGGGTTCACCTCGTCAACACTCGCGGGAATGAGGGAGGAGGAGCTGGAGGACATGATGGCGACCATGTCGCACGTGTTCCGTTTAAACAGTCGTG
TRINITY_DN13270_c0_g1_i1	1	258	257	259	2.83	2	4	GACTGTTTAAACGGAGACGCTGCACAAGTGGCAGCAACGGTTGAGCTGCTCAAGTTCTTGTACTCCTTGACAGTCTTCGCGTCAGTTATCGTCAAGGACATGCCAGCGCTTACGCGAGTAGTTCTTGCATTGCTTAATCAAGCCAGTCATGAAGGTCAAATGGATGTTACGCAACACGCAATTAGTCTCTTGACTAATTTGGAGATAGCGCCTGAAGACCTCGGATCGTGCTTTCCAATGTTGCCGTTTAAACAGTC
TRINITY_DN13278_c0_g1_i1	0	219	219	221	5.22	1	6	ACGACTGTTTAAACGGGCGGAATAAAAAGCGACGATAGCCGAACGCGCGGGCGAAGCCTTTCCACCCGACTGTCGCGTCCCCGCCTCATCAAACGAGCTTTCACAAATAAATATCGAAGTCCCACAAAGAAAAAGAAGAACCCTGAGGGGAAATAAGTTGACGGCAGTGATGCGGGGAGTTTGACGTGCCGTTGACACCGCCCTGCCGTTTAAACAGTC
TRINITY_DN13281_c0_g1_i1	0	385	385	385	2.88	1	4	ACGACTGTTTAAACGGCCAAAGTACTTTCATGGTGGAGCTGTCCGAGACCAAGAAGATCTTATCGGAGGCTACGCCGCGATCGCTTGTCATTCTTGACGAGCTGGGACGTGGAACAAGCAGCTGCGATGGTGTTGCTGTCGCGCAAGCGGTGCTGCATCATGTTGCCACGCACATCGGCGCGCTTGGCTACTTTGCCACCCATTACCACTCGCTCGCCACAGAGTTCATGCATCACCCCGAGATCGCCGCCAAGCGAATGGCAGTTCGCGTCGAGCATGATGTTCGAGAAGTCACATTCTTGTACAGGCTCGAACCTGGTGTCGCCGAAGGCAGCTACGGCATGCATTGTGCAGCCATGTGCGGCATCCCGTTTAAACAGTCGTG
TRINITY_DN13286_c0_g1_i1	2	262	260	263	2.49	1	4	GACTGTTTAAACGGGACCGTCCACAGCCACCAGGTTCCATCGCCCCTGACGCTGTGAGCGGTTCCGCACGCAGCGATATCAAACGTATCGTGTGCTACCCTGGAAAGCGTTCATGCTGTGGCACGGCGACTCGGGAGCTTGCTCGGGAGTGCTCGTGGACCTGTTGTGCGACAGTGTACCGTTTCGCAAGACGAGAGACAGAGAAAGAGAGAAAGCCTGGAATTGCAAAACCCCAAACTACCATTGCCGTTTAAACAGTC
TRINITY_DN13287_c0_g1_i1	0	248	248	248	2.94	1	5	ACGACTGTTTAAACGGCGGAAAATGATGCGAAGGGCCCCCCTTCTCCCATCTTTTACATACGCGGATTTTTTCAAATGAGTTAAATTTAAGGGAGGATTAAAAATGGTGTATTGTCAAACTGAAACCGTTTTGAGTACAAAAACATTCGGTTTCTTTTCTAGAAGAAGGCTGCTCATTTCTATGGAACTACTTGCAAAATTTATTGCAACGTCCGCTGGACGCTCAGAGGTGACCGTTTAAACAGTCG
TRINITY_DN1329_c0_g1_i1	4	205	201	484	4.27	1	6	TACCTAATGCGAGCGCAGCGGGCGCGAAGCACATGCATGATGGTGCATCGAATGTGACTTTTGGAGGCCTCAGCTACAGGTCCACTGCTACTTGCTTGGGATCTATAGTGAACACGTGTTGCCATTAATGAACGCCCGCACGAAAAGGAATCCCTACACCCTACCCCGCAATTCAAAACCACTCATTTCCAACCCAATTGATGGAGCCTTTCCCGATATCGTAGCGCCTCCAGCGAAGTGGCATTCGATTCAGCGTACCCGTTTAAACAGTCGTG
TRINITY_DN1329_c0_g1_i1	209	484	275	484	3.05	0	5	AACGGCAAAACCCAAGATTCATTGGAATACCCTATTAGGCCATGAGAGAAAGGCGCCCTCCTCTCATGATCAGACCGAAGCAGGCGAGCGAAGCGAGCTAGGAGCCAGCGCCCTGTCGTCCTGTCGTGCCTCGAGTGTGATTCAAAGGCTTGAGCGATATGACATAGTTTTGACGTAAAGGGCGAACATTCTGAGCTGACG
TRINITY_DN1329_c0_g2_i1	0	325	325	326	5.53	1	9	CACGACTGTTTAAACGGTGTAGTGCGATAACTCGGAAACCTTGGTGGACAAAAATCGGTTTTCACTTGAAACGAGTAGTCTGGCACCCCCTCTGACGAAAATAAGCGAGAACCGATTTATGTCCACCTGGTAACTTCTCAAAAATCCTGGGCGAAGATCCGAGATCGCTGGCGCTCGTTGGCGCACTAAAAACCATACTCCGCAGTTCCATACTCACTGACTGACTCACTCATTCATTTCTTATGCTAAAGATGAGGCACTTCCCGACATCGTAGCGCCTCTAGCGAAGTGGCATTCGATTCAGCGTACCCGTTTAAACAGTCGT
TRINITY_DN13293_c0_g1_i1	1	273	272	273	5.84	3	7	GACTGTTTAAACGGGTACGTGCGAAACGGCGATAAGAGGATTGCGTTGACGCATGGAGTGCCGCAGTGCGGTCCGTTGGGCATGTGTCGTGTCAGGCAACCCATCATACACTGTAGTGCGTTGAAGCGAGCCACCCGTCAAGTGCATCGAAACGATGTGTCCCGAGTGTCTGTGCATCTGTGGTTCTCAACACGTGGAGACAATTTTCAACTAATTGTGTCCTGAGAAGTTTGAACAAATGGAGCACCATTGAGTCCGTTTAAACAGTCGTG
TRINITY_DN13299_c0_g1_i1	2	335	333	335	4.23	1	6	GACTGTTTAAACGGCCTGGGAGGAAAGAATGTCGTCATGAGGCGACGGACACAAAAAGAAACGCTCGGGTGGAGAGGCGAGCGAAAGGTACACGCAGGACTCTCTGGGAAATGAAAATGAACCTCTTATGAGCATCAGCGAGAAGGTTCGCGACATCCACGTCTTCGTCGTGCGCGTCGCTGGCCGAGGACGCCGTCGTGGAGGCTGACGAGTCCAGGATGTCCAGCTCGCACGACGAGGAGGAGCCCTGGATGCCCGAGTCCATGGACAGGTCCCTATCTCTGGAGTCCCTGGAGCCCCTGGATCCCGCTGGGTCCCGTTTAAACAGTCGTG
TRINITY_DN13303_c0_g1_i1	0	264	264	264	21.55	10	25	CACGACTGTTTAAACGGGGTACGTGGGCCACCCTGTATGTGCACAGCAAAATGCAGAGAGCATAAGGCACAGTGTTAGATGCCCTATCCTAAGTTCCCGACAGTGCATACGAAGCATGCTGTAATATTCGAGTGTACTATGTACACTCTTGAGTTTGTAGAGTACCTTTCCAACTCGCTCCCTTTCCCCCATACATTTGCCCTGCGGCCATACGTTCGATGCATTTGACACGTTTTGGCCGCCTGGGCCGTTTAAACAGTCGTG
TRINITY_DN13304_c0_g1_i1	2	305	303	305	5.16	3	7	GACTGTTTAAACGGGATACAACGGGGAGACACGGATACATGATGAGGTTTACGAAAGGAAACATAGTACGATACTCAATAGGGTACCCGAGAGGTAACACATGAGGGTATACAAGAGGATACATGGAGGGGAATAGGCAATCCAAGGTACATAGAGGGGTATAGGCTCTGGAAAATGATAATGGGCTCTGGAAAATGATAATGATATGTGGATCTTGGGAAGCCATGGATCCAGAGCAATTTCTCACTGACCAGGACGAAGGAGGGGATCGAGGCTCGTGTGGTGGCGGTGGCCGTTTAAACA
TRINITY_DN13307_c0_g1_i1	1	275	274	275	5.32	3	7	GACTGTTTAAACGGGACCACGAACAGGTTCGTTAAGTCATCAAATATATTAGTTGCGAGGACTAATGCGGGCATCACATCTTGAGCAAAATCTCGAAATTCAAAATGTTGTAGCAATCCTGGGTACGGCGAACGGCGACCACCTTGCTTGCTAGTCCGCGGGCGCCGTGCTTGAACACGGTAATAAGTTTAAAGAGGGCGGGGAACGCTGAAAGCCGCAGGGGCGCCACCACCGCGCAAAGGGCTGAGCGCACGCCGCCGTTTAAACAGTCGTG
TRINITY_DN13310_c0_g1_i1	0	273	273	273	2.8	2	3	GACTGTTTAAACGGTGCGGTGTCAGCGGTCAAAACTGAGAACCAGACGTGATTCGCCGTCTAGTGTGTGTAGTAAATACTGTAGTAAATACCAGTATCTATGGGTACCAACTTCGGGTTCCTGTGTGTGCGATGAGGTGGACACTGAGGGGATGCATAATATTGCAACCTGTAGTATTTAGGGCAGCAAGGCGTAAAGCCCTAATAGGTATTCTCTAGAAGACTAGCGTCTACGGCCAACCGTTCTACCAAAGACGCCGTTTAAACAGTCGTG
TRINITY_DN13316_c0_g1_i1	1	183	182	183	11.58	1	14	CGACTGTTTAAACGGGAGTGGGGCCACTGGAGTGAAGTCCAGGCGACCAATCTGGTTTAACCTAACCTGCGGTCTTCCTGACGAGACTGGGTTAAGGGCTCAGAGTGACACCAGAGTGACCCGTCACTAGTTACATTCCACCAAGAGTGCCAATTACCGCCGACCGCCGTTTAAACAGTCGT
TRINITY_DN13318_c0_g1_i1	2	400	398	401	4.3	2	7	GACTGTTTAAACGGTCGCAGCAAATCATACCCGTTCCCTTATTCAGTTCCGTCCTCCAGACACGACGAGCCTCAACCTGCTGAATGAATCATGGCGCAAAATACACACATCCTGTGTGTTTGATTGTGTGTGTGTTTTGTTTTTTCTCGCCGCTAACGCTCCATTTTTTGGCTGTTGCTTTTTCTTTTTTTATTTTTGGCGCGTGCCCATGGATGCTCTTGGAACGATTGCATCTACTTGCCGCGCGAGAATGACACTCCCCGATAGTAACGCTGCTGCCTCTCTGTTCCAGGTTCCAGGACGCTCCAGGACGCTCGACCAGCGACACCTCCTCCGATTCTTTATGTGGACACGGTGAGTGGTACCGCCGTGGGGCCTCCAGTGCCGTTTAAACAGTC
TRINITY_DN13320_c0_g1_i1	0	399	399	399	2.33	1	3	ACGACTGTTTAAACGGCATCAGGACCGGAATCTGTATCGCCGGTAATAGACCCATATATTAACATTTTCAATTTCCAATAATAAAGCAGTTGAATTATGTAATTACTGATTAAGACATTCGTCCGATTCGATAACCGTCTCAGATCTGCAGCTGGTCCGGTGCCCCGTGTGCAACCTTGACACGTGTGAAGGTTAATTTCGTCACTGCTAAATTAAGGCTTAGTAAAATGAACGTCGTCTTACTATAATTTTGATGCAGGCACAATGCAACTCCTTGATGCTAGGCACGTGGAGCTGTTCCTGGAGGAAGGGTACCTAAACGGTATATGGAACTATGTCGATCTTGGGACCCACTGTGCCGAGAAGCCGTCAGTTGCGGCCACCGTTTAAACAGTCGTG
TRINITY_DN13327_c0_g1_i1	0	372	372	372	16.76	10	21	CACGACTGTTTAAACGGGGCCGTTGGAGGCCATGGAGTTGGAGGAGGCCGTGTTGACGCCGTGGAGTCAAAGATGCCTTGTGGAAATGCACAATGTCGTAGTCTTAGTCGGAGGAGGCCATTGTGGAATCCGTGGAGTTGGAGATGGCCGTGGAGTGAGGCCGTGCGGACTTGCAGGAGACAGGAGATGGCCGCTGCGGGGGCCGTACGGCCGAGCCCGTTTTGGGAGCGAACAGCCGTGAGCGTTTGGCCAGTTAGTGATTAATGAGTGACCATTGTGCTACACGCCGTCCGTCCGTTCACAATGACTTCTTAATGAGCTCCATTGACACGGCTCTGCTGCCCGCCCCTGTCTGCCGTTTAAACAGTCGTG
TRINITY_DN13335_c0_g1_i1	2	461	459	461	5.71	3	9	GACTGTTTAAACGGCTCCACCTTCATCACTCCCAACCAGGCCCACCGCCTTCCAGATCCGAGGCGGGTCCCTTCGTCACGATGCTGGCCACGGCGAGTCCTCCACCACCTGCGAACGCAGGAGGTCCAGACCTCCATCGGACTGCGAAACTCGTCGCCGCCTCTCCTGCCGTGATGCCGCTGGCGAGTTCGCCATCTCCATCGATGACGAGCGCCGAACATCTTCCCGAGCCTACGACGCCACCATCGATCCATCGCCTCGACCTCTTCGGTTACCCATGACTCCGTCGACGCCAGCAAAACGAGATCTCTGGCCGCCGTCCACATCCATCTCTATGGCACATCAACTGCCATTGTTTACACCTTTGCTTGTGATCACATATCTTGTGTGCTCTATTTA…
TRINITY_DN13336_c0_g1_i1	0	334	334	334	8.51	1	11	ACGACTGTTTAAACGGCACGGGCACAGTGCTACTCTTCGAGCTGAAGTCCCCTAATTCGCATCGTTCCGCCGTGGCTCCTTTAATTGCAGCCGCGAGACCCTAATGACAGCCGCGGTCCGCCAGCTCGGGCGGGGCGGCCAGAGGCGGCCAGGCCTACTTCTGTTGGTATTTCATTTTTACGAAATAAGACGATTCGCTAACAATGAAGGCACCAGCGGCACGGCGCCTCCGTTGCTGGGGAAGTTGAGTTGAAATTACCTGGGAACTACTTAGAGGCTGATTGTGCGCGAGCTCTGCTATGCTACCTAGCGGTTGCCCGTTTAAACAGTCGTG
TRINITY_DN13338_c0_g1_i1	0	307	307	307	5.68	3	7	CAGACTGTTTAAACGGGCCAGGCCTTATCGGCAGTCGCTCAGCCTCGCGCCATTATTTCGAACGGACTCATCATCAAGGGGGGTCGAAAAGGAGAAAAAGATTCCTAGATGCTTTGCTACCAACTCTGAGGTTGATGATCGTGAACACGTTCTCCGTACGCTCGTCCCTGGCGCGCCGAGCTGGCAACACTGCTGCCCGCTGTAATTATTTGTACGAGGCCCTTTAGCCTCCCCGACACGTGTGGAAGCGTTGCGTAACTGCGATTACTCCTCCAGCGGGCTTGTTCCAGCCGTTTAAACAGTCGTG
TRINITY_DN13344_c0_g1_i1	0	395	395	395	5.47	4	6	CACGACTGTTTAAACGGGGATGAGAAGGATGTCGTAGTTGGACTTGTTGATGTGGGATAACGTCGATGCCGTCCATTCGGTCTGACCAAGATCCCCTGCAACATCACAAATTTTAGGAGCCCTGCAGAAGTGCTTTCTGGAAAAACCAAAAAACTTTTTAGGACCGTAAAAACATAAGGTTTTCCAAAGTCCAGCTATCCGGAAGCACTCTTGCCAAACAGACACATTTTGACTCGAAACATTTTTTGCCTATTAGAAATGCCTTTTGGATACATTATAGATTCACCATACAGAGCTTGTGTTCTCTAATACCATGTTAGGTAACTACTAGTCTTGTTATGAATTAGTTTCAGCTGATCATCAGCCCCTTCTAATTTGCCGTTTAAACAGTCGTG
TRINITY_DN13350_c0_g1_i1	0	346	346	346	6.29	2	8	GACTGTTTAAACGGCCGCCCTCCAGCACGCAGGACAGGCTCAGGCCGCAGTCGAACTGCTCAGAGTTGTGCCAGCACGTCTGCGGGATCACTGCAAGCACGACAAGGGTGGCCATGTACATGTGCATGTAGCGGCAGCGCGCCAGCGCGCCAGCGCTCCGACGGGTAGGGGTCTTCCAGGTACCACGTCATTAAGGTGGAAGTATTAACGCCGTGCAAGGCTGGTCAAAAATGGCGCGAAAGAGGGGTCACGTGGTTCCGTGGGAGGGAGCGGCGTTCGCGCGTCACGATGTACATGCACCTGCAGGCCCTGCAGGCCCTTTGTTTGCCCCGTTTAAACAGTCGTG
TRINITY_DN13351_c0_g1_i1	0	357	357	357	5.19	3	7	CACGACTGTTTAAACGGACCCCAGCACTGGTAAAGCCAAGGCTGATGGTACGCTCTTTTACCGATCGTCACGTCTGAGGATGGCTAGGAACGTCCTAACGCAACGCAGGGGGCCGTCGTAGAACCTCCTATCGAGATGGGAGTTGCCTGCGTGGAAGCGTGCCCAACCCAACCCAGGCCCATCGCGTTCCCCTGCGCCTGAAAGCCTTCAGTTACAGATACCCGACGTCGAGCTGGGGCGCCTCGAGGCGAGAGTCTGACTGCTCTTTGACGGCGTGCTGACGGCAAACTGCGAGCAGTGTATACTAGTCGCACCATTCAAGGAAGAGCAGCGGCAGTTGCCGTTTAAACAGTCGTG
TRINITY_DN13352_c0_g1_i1	0	223	223	223	4.28	1	5	ACGACTGTTTAAACGGCCTAAACTGGAGACACCAATCGATTGCTCTTCAATTGAGGAATCCATTGATCAAACCGAGGATCAAACGCTCTCTTTTTGAACCGTTTGAACACTATTTTGCGACTCTGGAGATCAAAACGTGCCCTGAGTTTTTTCCGCCAATAGTGGCTGCTTTGACGCTGCCCTCCTCGGGTGCATTTCCCTGCTCCCCGTTTAAACAGTCGTG
TRINITY_DN13354_c0_g1_i1	0	302	302	302	2.45	1	4	ACGACTGTTTAAACGGCACGCGGCTCGGACCAGAGCCTGCAAGAAAATGGGTTAACCCCATTTGAGCGGGAGTTGGGAGGGAAGGCCACCTCTGAAGTGTCACACTAACAAGTCAGAGGCCTCGGAGGGAAGGACCCAAAGGGAAGGAAGTGGAAAGCAATTCATATAGAACGAATATACAGTAAATAAACAAGCCATCACCACCCCAATATGCCTGCAATGCCAACTGCAGACATATTGAAATAGAGCAACTCCGATCTCGCCGCAGCGCACGTCCGTAACTTCCCGTTTAAACAGTCGTG
TRINITY_DN13365_c0_g1_i1	0	206	206	206	7.99	2	11	ACGACTGTTTAAACGGGCGAGGGTTCTCAGATCATACGAGTAGTTGCTTCACTCCCTGTTCTGGAGTGGTCCCTCGCCCAACAACTCGCTGTAGTCATTTGCAACAACAACGTAGGTCGCATGCAAAGCCCACAGTAGATGCGCGGTTTCTTCCGATGACAACAGTGTTGAGGGCCGAGGCAGGTGTGTGCCGTTTAAACAGTCGT
TRINITY_DN13371_c0_g1_i1	0	285	285	286	3.81	2	5	GACTGTTTAAACGGGGAAGGAGGATTTCTTCGTGAGGATGTCCAAGAGTCTAGAAGCTTCCAATTGCGTCCTGTCGAGGTCCACGTGGGGGGAAGAGATATTAAGCCCTCGCGGGGATCTTCGCCTGTCGTTGTTGTCGGGAGAGTTGCTGTTGAAGTACATGGAGTAGAGGTCGTTCTTGACGGCTTCGTCGATGAGGCCGTGGGAGTATTGGGGGTATTTTGCGAGGACGTACTGTTCTACGTACTGCATCTCGTTCGGGGTGATGGGGCCGTTTAAACAGTC
TRINITY_DN13372_c0_g1_i1	2	313	311	313	2.47	1	3	GACTGTTTAAACGGGCGGGGGACTGAGGGGCCAGAAGACCTGGGCTGGTCCCAACTCTGAAAGCCTTGAATCGGACTCAAATCAAAGACTTGGTTGGTACCAGTATGTGTCGCCCTGTGAACGGAGAATCTATTGGGTACTATCACCTCTTTCATTTGAATCCATTTTAAACTGTCTTAGAGCTCGGACTTCTAGCTAGAGCCCAGCAGGCCTTTTGGCCCACTGCGCCACCACGAGGTTAGTACCCCCCCCGCTACATCTGTCGCACCGAAATCAGGGTGGCCAAATTGATTGCCGTTTAAACAGTCGTG
TRINITY_DN13377_c0_g1_i1	0	254	254	254	4.31	3	5	GACTGTTTAAACGGCGAGGCCGCACCAGATCCCCGTCCTCATCTCCTCCTCCGGTGACCCCTGATTTCCCTTCCCTTCATGCCATGGCCGATTGAATCCAGATCCTCCTTTCCTCTTCCTTCGTTTCGCCTGAGACGAGCCTCCCACGACCACCGACCAACCCATCTTCCAGGTCTACACGGACCTGATCTGTGTCGTGGCTTCCCTCTCCGTCCATCTCCTGCCGCTCTTTCATACCCGTTTAAACAGTCGTG
TRINITY_DN13389_c0_g1_i1	0	230	230	230	4.27	1	7	ACTGTTTAAACGGCGAGAGGGGGACAGAGAGAGAGAGAGGGAGCGAGCGAGGGGCAGAGGAAAGAGAGAGGGAAAAGAGAGCAGGCACACGGCCCAAAGTTTGTGCGTCGTTTTCAATCAGGTCGCAAAGGCCCATCTGCATGCTTTACGCGCCTCGTCTTTGTAAACTTTATTCTAAAATTGCATTCAATTTCGCGGCGCGGAGGCGCCCCACCCCGTTTAAACAGTCG
TRINITY_DN1339_c0_g1_i1	2	417	415	417	3.06	1	5	GACTGTTTAAACGGCAGCGAGGACGAAGAGCCATGGGGGCGTGTGGATGCATGCACCGACGACTCCTGCGCCGCCGATTGCTTGTACCGCCGTGATTAGCGAGGAGAAATAAATAATTGGGGTGTTGGCACTTACCTTTGTTGTTGTTGTTACCTCCCTGTTCCTGTCTGCTGTGCCTGTCCTGGCGGGGCTCGCACTGTCTCCAGTCCCCGTCACTGTCCTGCACCTGTGCTCCTAGAGTCGTCCTCCTTCCCCGTTACGCCTCAGTCATTTGTCCTTACTGTAACACTGCTAGAAGCATTCCACAAGCCAGCACGCCCTTCACCTAATTGCAAGCTAACTAGGCCCGTTCTAGGGGCAGGAGGCGCTAGCCCCAGGGGGAACGTGTGCCTTTCGGCC…
TRINITY_DN13395_c0_g1_i1	0	315	315	315	15.37	11	17	CACGACTGTTTAAACGGGGCTGGGCCTCGGGCAGGGCTCAGCAGCTCACGGCTCACGGCCCGTGCTCCATAAATTGGAGGCGCGTCAGCACCGAGCCATACACATATCATTCAAAGCGAGGGACGTATGTGGTGTGACTGTAGGGTAGGCAAAGCAAGGGAGCAGGGGGCGTATGTCGTGTGACTGTAGGCAAACACCGATATGCAGGCAGGGCAGCGAGACACTCGGGCAGCCAAACCAGGCCCGCGTTTCGTCCTTGATCCTGGGACATTCCTCTGCTGCAGTGCGTCGCGGCGGACCGTTTAAACAGTCGTG
TRINITY_DN13401_c0_g1_i1	0	193	193	193	4.49	1	5	ACGACTGTTTAAACGGACAACAAGACCCTCCATCGGACTGCCCATCACCGAGCCCACCGCCATGATAGCACAAAAAATTGTTTTCAAACTATTTTTTAGATTTTTTTAAATGAGTAAATTCACAGAGCAAACTGACGGTGGCGTCGCGGGGCGTGCTGAGGAACGACGTCCTCCCCCTCCCCCCGTTTAAACA
TRINITY_DN13404_c0_g1_i1	1	247	246	247	4.98	2	6	GACTGTTTAAACGGCGGCAAACGGAGGCCGGAATGGCATCGTGAACCCCTTCTCCCTTCAGTACTCACCCATCATTAGAGAAAACCCCAAATCAGGGGAAATGGAACTCGAAATAGGATTGGGAATGAAACCCCAACCCTAATTTGAGAAGAAAGCTCAGAATCGAGGATGATGAATAAATCGAGGCGAAAACCAGAAATCGAGGCCAGAACTGGAACCAGGGGTGACACCGTTTAAACAGTCGTG
TRINITY_DN1341_c0_g2_i1	0	406	406	407	1.77	1	3	GACTGTTTAAACGGTCGCTCCGAGATAACAAGCTTCTCGAAAGAGAGGCCGTGGCTATTGTTCTACGACGTCGATGCCAACAAGTCTTCCAGCGTTGCCGCGGAGAACACTTTTTGCTATTTGTACAATCGCCCTCATCCGAATTGTTTGCACCGTCCGTTTGCCCCATCTCCGCAGCGCAAGGATCATGCATTCCAAGGCCGGATGGCTAGTCGTTTGCAGTCGCGACGGGCATTTTTTCCTCTACAACCCGTTGGCCCTTGCGAAGATGGATCTCCCGAAGCACGATGTCGCCAAAGAACAAGTCTGCACGATGACAGCTCCTGCGGATTGCACCGTCTTCATCTTAAGCCGTGTCGCCGACTCGGCCTTGAAGATAAGCTCGTGCCGTGCCGTTTA…
TRINITY_DN13410_c0_g1_i1	0	241	241	242	3.98	1	4	CGACTGTTTAAACGGTGACATTGAGTGAGAGAAGAAAGAGCAGTAACGAGGGAGGCGAGAGACGAAGGCGTTGTAGCCATAAACTTTGATTGCTTTCTCGTCCATAAGGCGGCGATAGGCCCACCCCACGCACGAAATGTTCTGCGTAGTCCAATCGGCACCATCTCGTGTCATGTTGACTTGCGGGCTCCGCAGGTTCTGAGAATGTGCCGCCTCGCGCCTCGCGGCCGTTTAAACAGTC
TRINITY_DN13412_c0_g1_i1	1	366	365	367	2.29	1	4	CTGTTTAAACGGCACAGGGATTGCACAAATGAACAGATTCCTTGCCGGAATGGTGATATGGGGTCCGCTTTCGGGTTGAAGAAGGAGACGGTCAGGAAGTGTGTTTCTCCGGATTTGTTACGTACTCCTCTTCATCAGGGGACTTTGCGAGGCAAGTAGGCTGGATGATGCTTGTGATCTATTCAAACATCAGCCTGATGAGTTAACCCATACCATCCTCATCGATGGTCATTGCAAACAAGGGATGTGAAGAAGGCTCTATCCCTTCACGATGAGATGGTAAAGGAAGGCATATATACTTCCAGACGTTGTTACATATAGCGTTATCATTAATGGCCTTAGTAAAGTAGCCCGTTTAAACAGTC
TRINITY_DN13416_c0_g1_i1	1	232	231	232	9.93	6	12	GACTGTTTAAACGGCACGGCGCGTGGCGGCGCGTGGCGGCACAGGGGGCGGAATCTGTCGAGGCAAACGGAATTTCATTCCGTTTTACCAGATGCGCGTCTGGCGCCTCTTCGTAGCGGTGGAGAGTGCACGACGAACCAGCCCGTGTGCGAACCTTTTTTCATATTTTATTAGTTTGGTCTGTCATCTCGAAAGTTTCGTGTTGACTGCGTTACCGTTTAAACAGTCGTG
TRINITY_DN13421_c0_g1_i1	0	292	292	292	2.66	1	4	CACGACTGTTTAAACGGGTGGAGATGCAGCGTGATAACCCGACAGAAACACGCGGCCTTCACTATTAAATCACGTTTCCGCCAACTGTGCGCCGTTCAATTATCGCATTTCTTTGTTCTGGACACATCTTTTTTTTATACAGGGGCTGGCACTGATGTGGACAGTTTTTTTAAAGGCTTCTTTTTTTTGTCTTGTTTTGGGCGCTCGTTTCAGCTTTGCGTTGCAACATGGGGGTACTGTTGTGCTGGCGAGATATGATACCTCAGATATGCGGGCCGTTTAAACAGTCGTG
TRINITY_DN13424_c0_g1_i1	0	256	256	256	14.77	11	17	CACGACTGTTTAAACGGGGATGGCAGCGGCGGAGACGACCGCGGACGCGAAACGCCTGTGACAACAAGAACAACAAAACAAATTAGGTTAGACGACATTAATGCCAACACAAAGCATCGTCGAGCGCAGCCAAAGGCCAACGCCCCCGTCGATGTAGGTCGGCAACGCATCGATGTGGTCAACTAGAGGGTCCTCCGTGAGGGTAGGCAACCAGGGTAGGCAACCAGTGGCCCTCTGTGCCGTTTAAACAGTCGTG
TRINITY_DN13425_c0_g1_i1	0	236	236	236	9.5	1	13	CGACTGTTTAAACGGCGGAGGCACCAGCCGATGACGCCATCCGCACTATTGAACCACTCTGGAGGTCGACACGCGTCCAGAGTTCCGCCCGTGCACGCGGCGGGCGGCGGGACTCCTGCCCCACTGTGCACCCCGAACGGCCGAAATCAATCACTTGCTTCGCGCGGGACAAGGCTTTCCATTCTCGGAACACGCGTGGGCGTAGAATGATGCACCTGCCCGTTTAAACAGTCGTG
TRINITY_DN13426_c0_g1_i1	2	240	238	240	6.58	1	8	GACTGTTTAAACGGGGCACGCGGAAGGCGAAAACGGAAACGGAACATCGGGGAGGAGGCCTTGGTTGTCCACCACGCTGCACGCGAGCCTGGGTCCCTGCGAGGAAAATAATCGCGCCTTAAAGGCAGATAGACCTGCAGGAGTTTGCGCGAGTTGCTGCTCGTCCAAGTAGCAAGCACAGTGGTGTTCCACTAGGTTAACCCAGCATTCAGGCCACACTGGCCGTTTAAACAGTCGT
TRINITY_DN13429_c0_g1_i1	0	250	250	250	10.24	4	12	ACGACTGTTTAAACGGCGAGGGCTTGGACAACTGCAGCGGTGACTCGACTCAGGTTGAGGGTAAGAGATGATCGACTTCAATGGAGGTAGGAAGGAGCAGGAGATGAGGGTTCGGGGTGTTGTTCCAACTCGTGGCTGATCAAGCCATTAATGGAGGGAGAAAGAAGGTGACCGCAATGGAGGCTCTCGGAGGGATATGTGGACTAGTGGTCTCAAGTGGAGGAGGTTGGAGTCCGTTTAAACAGTCGTG
TRINITY_DN1343_c0_g1_i1	184	404	220	404	11.52	0	18	TGAAAGCCAACGCGAGCACGGGGCGAGACACAAAGGGCAACAAGGTGCGGACCAAAACTCTGGGCATGTGAGGTTCATTCGGTACACAATTGCAAATGAAATCTCAAGCAATTTTATGATGCCGCAGGAAGCGTGCATTAGCAACGAACCAAATTGTACACAAGGATTTATTTACTCCCACCCCCGACGGTCAGAGCCCGCCGCCGTTTAAACAGTCGTG
TRINITY_DN13439_c0_g1_i1	0	319	319	319	11.59	5	15	CACGACTGTTTAAACGGGTGGCCTCTGAGCTGGACCACGTCTGTCCATCTCGCTCTCCTAGGGTGGCCGCCCGTCGCAGGTGAGACAGTCCAGTTCAAAGACGTCGTTCCTGGAGCAGACCATTCCTGTTGATCCCCCAGCTCGACTTGTCCCAAGAGAAAGGTCCTAACTTGCTGAGAAATCCTGCGGAGTTGCGATCCTTTTCTTGAGGAAGCGTCCAGCTGGCACCGTGATCTTAAAGTCATAAAAATGTCACTGTTTAAATCTATTTTAGCAAACGAATTGGCGGCGTGTGAGCGGGGCCGTTTAAACAGTCGTG
TRINITY_DN13443_c0_g1_i1	0	408	408	408	9.02	4	13	CACGACTGTTTAAACGGGTCGAAGTTCTGCCAAATCTCGTAGTACATGTCGTAGTCGTCGTCCGTCAGACCTTCCTGCACATCTTCCGTCGCCTGCGAGGGAAACGGGAAGTGAGCATCGTGGGTTCAAAATGTCCACAGTACTTTCATTTTTTTTCCCCTTCTTCAACCGAACGCTAAACACCACCGCGACTCGCGACCGTACCTGAGAATAGTTTTCGAGGATGACGGCGATGTACATGTTGATGACGATGAGGAAGGAGATGACGAGGTAGGACAGCAAGAACGTGATGCCGATGGTGGAGGAGCCGCAGTTCCCCGCTATGCCCATCTCGTTGTTTGGCTTGTCGCACTCCTCCTCGTTGATGATCCCGTCCAGGACGCCGTCCCAGCCGTTTAA…
TRINITY_DN13445_c0_g1_i1	4	299	295	299	4.75	1	6	CAACATGAGCTTTATTTTAACGATTCTCTTCACAGGGCGAAAGGTTCGCGCGGTTGGAAAGAAACGAAGGGGAAGGGAACAGGCAGGGGTGACAGACAATGCCTTCCGCAGGGAGAACATATCATTGATTACTGCACACATCATGGAACTGAGCCTCAACGCTATCGTCACCAGTCGAAACTTTGCGAACTTGAAAGTAATCTCGGAGGGGTGTTATCACTTGCCTTGATTTGCGTCGGGTTCACTTTGAGCGACCGTGCGCGGTTGAAGCCGCCGTGGCCCCGTTTAAACAGTC
TRINITY_DN13446_c0_g1_i1	0	398	398	398	15.2	9	21	CACGACTGTTTAAACGGGCAGGGGCCTCACTAGCACCAGCCAGCCTGCCACGCGCCGCCAAGCCTCAACGAGCTAACTACTACTGTAATAGGGCTGAATCACGGCTCGGCCAGTCGAGCGCTTTATCTTGAGTGCACAATCTAGTAGTAGTAGCCGTATTCGGTGTTAAGCCTACTTTTACGTTTTTTGCGCCCTGCCCTGCGATGACAGCACCTACCTTGAACGCCTCGAAGCACTGCTTGTCCTGCGGGGCGGCGCTCGCCACCATGTCTTCGCCACGGGTCAGACCTGAGCAGGAAATTCAGTGCACGGGGTCACGAACCTCCTCTCTGACCCCTCTCGCCGAACGCAACGATGCCACGCCCTGAACGTCTAAAGTCGCCGTTTAAACAGTCGTG
TRINITY_DN13450_c0_g1_i1	1	91	90	456	5.77	5	6	GACTGTTTAAACGGCCCTGCCTGCAGTGAGTGGCCCTTCTCTGCTCCGCGAATGAATTAATTGCCTGGTCCCCTCCAAATACGGGACGAC
TRINITY_DN1346_c0_g1_i1	0	326	326	326	27.8	2	39	ACGACTGTTTAAACGGCCGAAAGGTGCGAGTCCCTTTCGAGCCTCTGTGGGGTAGGCAGTACTTTTCGATGATTTTTTTTAGGGGGGGGGTCGGGGGATCATTCCCTCGCGAGCAGGGAACGTGGGCAATGACTTTGATTCGCATTTCTGTAGTGTAAGGCAGTTTTTCTGTATCTATACCTCGTAGCACATAAGCTGGACTTGTGGCTGGACGTTTGTGGCCACAAAGTTGTGGCCACAAACAGGGACGTACGGCAGCCTTAGGCACCTGCAGCCTGCAGGGTAGGCAGTCCCGCGGCGCAAAGCTGCCCGTTTAAACAGTCGTG
TRINITY_DN13463_c0_g1_i1	2	274	272	274	3.42	2	5	GACTGTTTAAACGGGGAACCGTCTGCCGCGGAGGGTTACAATCAGAAATCGGCATGGGGCTGAATAATCATAGGCTGTCGCGGCGAGGAGCACTGGAGGTCTGACTTACGGGGCGCACCGCGCCGCACCGCACCGCACCAAAGAGGAGGCCATTATGTTTTATTGAGCAGATCGTTTATTGCTGAAGTTCTAACTCACGCTTCCTGGGTGCGCGGGCATTCCCGCGGTCCGTCGTGATGGAAACGCAAACACTGGCCGTTTAAACAGTCGTG
TRINITY_DN13464_c0_g1_i1	0	201	201	201	9.01	2	12	AAGGTGTCAGCAGCTTGTACTCTCCTCATGTTGAGAAACCGAGAAACCCAGCGTAGATATATAGTGTTGGGCCTCGAGGGACCTGAGGCTGAGGCCCAAAGGCCTGCGGTATGAGGCAACGGTAGCGGGAACAAAGACACCTTGCAACCCAACCCCCTCCTCTCTCGCGCGCGAAACAATGACACCTGCAGGCCCCGTTTA
TRINITY_DN13467_c0_g1_i1	0	244	244	244	11.59	4	15	CACGACTGTTTAAACGGAGAGATGGGAGTTCGCCAACGACTTCTTCCGTAAAGGCGAGAAGCATCTTCTATGCGAGATCCACCGCAGGAAAACCTGCCTGCCGACTCCCCTCTACGACCAAATCCAGATCCCGCCCTCCCCGCCGTTGCTCCTCGCCACGTCGGCAATGGTGCCGAGGAACGCGTCGATGCTGTTGGAGGAGAACGAGAGGCTGAGGAGAAGCAACGCCGTTTAAACAGTCGTG
TRINITY_DN13468_c0_g1_i1	0	104	104	291	5.71	4	7	CACGACTGTTTAAACGGGATCCAATCCCAACTCATTTCCTTCAGAATCATTGGAGGGATCATCGTCAATGGAGGAACCGGCATGATCAATACCACTCAAAGGAA
TRINITY_DN13470_c0_g1_i1	0	370	370	372	5.08	3	6	GACTGTTTAAACGGAGATCCAGCCACGAGCCAGTTGTGCTCGACCACCACTAGATCTCAACTCTTCTTCTTCCAGCGCCCCTGCCTTGAGCCGAGGTCTCGAGCACTATGCCACAGGCCTCCTCCTCCATTGCTGCGGCCGTCGACGTCGACCCAGCAGTCCTCAACAACTGCTCATCACCTGCATCTTCCCTGCATGACCTCGCTGCCATGGTCGCGAGCTTCATCGCCATCGACCGACCATCTCCCTGGGATTCACAAACCTCGCCGATCCCCTAACCTCCATGGCAGACTCTCCTCCACGAGCACGAACCAGCTCCGTCTTGGGCCATCTCCGACTCACTCCTCTTCCCGTAGCCGTTTAAACAGTC
TRINITY_DN13477_c0_g1_i1	0	316	316	316	3.91	1	6	GACTGTTTAAACGGCCAATACTGGTCACCGATCGACCACCCCCACCCCGCCCTACCACCCGTGTTTACATAACCGTCGGAAAATAGCGGTTTCCAAACTCACCATGGGCGGCGTGTAGAGGTGGCTGTCCGAGTCTTCGCTCACGGTGTAGTCGCTCTCGTAGTGGAATTCTTCCCGTGCATGTATTACGTGCGACGTCACGGCCGACCGAATCACAGCGGTTCCCATGTGACAGTTTTTTGGACTTACAAAACCCGTCGGTGACACCGCCTTACTCAAAAAAGCGCGCTGCTCGAGATCCCGTTTAAACAGTCGT
TRINITY_DN13483_c0_g1_i1	0	281	281	281	3.96	3	6	CACGACTGTTTAAACGGATAACCGACAATATCAATTAGTGGCTCACTTCCTTTGTTTCTCCAACCTTCCTCTTATTGGTTTCTTTCCATCTATATCTTTCCATTTTTCTTTTTTTATTTCCCCGTAATATTGTTGTTTTTGTTCCCGTGACCGTTGCCCGAGTCTGTGGCTATGCCGTTTGAAGCGAGCACTGGGAGATACTCCAGCGGGGACCGAAATACTAATGGGATTGTTTCATTCTACCTTTGACACGGCCGCTGCCGCCGCTGCCGTTTAAACAG
TRINITY_DN13485_c0_g1_i1	2	263	261	263	5.89	3	8	GACTGTTTAAACGGCACACGTATTCTGGGTGTGCAACTACTGAAAAAGAAAAATAACACGTCGAGATTTCACCACGCGCGGTGAAATCGGGCCCGACTGGGGGCACGGTCACGCCAGTGCGTTGCGATATATGTATGGTGATCTGTAATAGCTTCAAACTTCGGGGTGGAAAAAGAAACAACCTATCCTATTCATTCAAGGAAATATTTGTCTCGTTTCTGCTGAACTGACTTTGTTGGGCGCCCCGTTTAAACAGTCGTG
TRINITY_DN13487_c0_g1_i1	2	309	307	310	3.98	2	5	GACTGTTTAAACGGTCTACTGGAAGTGTGGTTGCGGTCATGGTAATGACTGGCCGAAGTCGGAAAAAGGCAGGGATTACATGGGGTCGTGGGAGGAGTGCAGGGTCGCCCGATCTGGCGTTTGGAGAGGTATCATGACCGCTCAAAGGTGGCTTCAACAACGAAATCAGTGGAGGGCTGCTCTGCACGGATCTGGAATGGTGGCGAGAGTTCGACAACCACTGCTGCGGAGTCGAAGAGCACAACCACTGCTGCGGAGTCGGAGAGCTCGGAATGGGGGAAGAAGATTCGGATCCGTTTAAACAGTC
TRINITY_DN13488_c0_g1_i1	2	228	226	228	3.92	1	4	GACTGTTTAAACGGGTTGGTGGCGTTGGACGGTGAAGATTAGGAGAGAGGAGGAGTTAGTGAGAGTTGACGGCTCTTTTATGCGGGGAGTCGTAGGTGTGAGTCCTAGACGCCAATAGTCAGATTTAGTTGTCACGTGGCAAATAGGGACTAATGGACCAATGGACGGTTCAGTTTTCAGACGGCAGTTTTCACATGGCAGAGAGATTGACCGTTTAAACAGTCGT
TRINITY_DN13491_c0_g1_i1	0	318	318	319	16.49	12	21	ACTGTTTAAACGGACTGCAAGGGAGATGAGCAGCATAATGGGAATGGAGGCGCGCCTGCTTCTTTTGGACGGCGGATGCCAACTTTTATCTTTCCTCTTGTCGCTGCGCCGAGGGAAAAACTTTTCGGTTGGATTGATTTTGGAGGAAAATATAAGGCTTTCTTTCTTTCCTTCATTCCCGTTCTCGAGCAGGTGCGGGCATTTAACTGGCTGGCACCTCCCTCACGGTGGATGCATTTCAATAAACGCATCCTGGAGCGTTTCGCGCCCCCACAAAGACACCCCCTACCCTGCGCGCGCCCCGCCGTTTAAACAGTC
TRINITY_DN13496_c0_g1_i1	0	203	203	203	25.13	17	28	CACGACTGTTTAAACGGTGCAGTTGCCACTCGGATACTGCACAGGTGTTATGCTTTTGCTTAGTCGGTTTCGAGACCTCCCTGGTGAGCTTCACTTTACAAGCTGCATGCTCGTCATGCCAAAGGCTGATTGAATCGGCGTTATCAATAATCCAGTTGTTGCGCCGATCGAACTTGACCCTATGGGCCGTTTAAACAGTCGTG
TRINITY_DN13497_c0_g1_i1	2	359	357	359	6.2	4	8	GACTGTTTAAACGGACAATAAGTGTTAGGGTACAGGATTCATTGCACGTTTCATGAAGAGTTTCCCCTGTTGACGGAACAGGCCAGCACTTATGAAAAGTACGGTGAACGCAAAACGACAGTAGAAACTGCTTTCTGAGTCACAGTCCTAAAAGCTGGCATTGGAATTAATGAGCTTTACTGCAGCGCATAGCTGCCCGATTGTTCCCCTTTCCGATTAGCATGGGGCGCTGGGACGTGGCCTGTGCGTGACCCTTCCAGCCTCCCCTTGGAACAGAGAGCGAACTCAGAAGGCGTAACTGGCCAGGGTGGTGACGTGCCCCTCCCCTCCCCTCCCGCCCCCGGTTAAACAGTCGTG
TRINITY_DN13499_c0_g1_i1	2	461	459	461	3.07	0	4	GACTGTTTAAACGGTGCTGCAAGTGTGACTTATCATTGTGTCGGGCAACATGCAATTTTCAAGCGAGCTATTGCTCAATCGGGCGGCTCGGCAACCATGTCTTTCCAAAAGCTTGAAGAGCACGAAGCAGTGTGGCTACTTTTGCTCAAAGAGTTCAACATCACTGCAGAGGACAAAGTCGAGCGAGTCAAGCAAGCTAAGGCTATCCCAGCAAAGGACCTTCTTGATCTGCTGCACAAGAACCCTGCAATCTTTTTCGCAGCATGCCAAGAAGACGGGCCCAATGCTATCTGGAATGAGCATCCTTCTGTCAAGTTTGCACGCGGTCAAGTTGTACCTTCCTTGAAGTCTTACATGGCTGGTATCTGCACTGACGAAGGTCTCGTCTTTGCTCATCTC…
TRINITY_DN13500_c0_g1_i1	0	313	313	313	8.6	5	11	CACGACTGTTTAAACGGAGCTTGTCAGGCTTTAATGTGATACATTGTAATTTAATTTTAAGTTTGCAATTGGTGAAAAAAATAAATCTACTCAAGTTTGGAACCTTAAACATTATTTTTTTAAATCAGTCAATGTTGTTTAGTCAATCTAAGATTACCCGCGGCCATTTCGGCAATCTTAGATGGACGGATTCTTTTTCAGGTAACATTAGACGGTTTATTAATATTCGAAAATATTCCAACATTACCTGAAATGACATCGGCGCTTCTAAGATTGACTAGGTAATCTTAGGATCGCCGTTTAAACAGTCGTG
TRINITY_DN13501_c0_g1_i1	0	321	321	321	3.93	1	7	ACGACTGTTTAAACGGGACGGATTACGCTCAAAAGCCAATACAATGATCTAGTTATCACTAAAGAACTAGGGTAAATTTTTCACACCTAATAGGAAATGAAAATTGAAATGCTGCTCATAAATGGTATTTGTGCGTTCCTGCTCCACCCTCCGACTTGGACCTTTTCAGGAGCGGTCCGACACCGAGTGGAAGTTCGCGCGCTCGCACTTGTGGATGTCCTACTTCGAGGAGGGGGGCACGCTGCCGCCGCCATTCAACATGGCGCCCACGCCCAAGTGGATCAAGAAGGTGCTGGGCATGGCGCCGTTTAAACAGTCGTG
TRINITY_DN13502_c0_g1_i1	0	312	312	312	11.16	9	17	CACGACTGTTTAAACGGGCGGACCACGTTAAAGAGAGACGAGAAAAGGAGAAAGGATGATTGGTTCCTAAATTTGCGCGGCGACGCGGCGGAATATGCACGAGTTATCAAAGTGCCATCCATAATTCAGCCCGCCTCTCCAGTCGATTACAAAGGCAGGTCAGCCTTTCGTCGCTGTCGGGGCGGGTCGCCAGCGATGTCCCAGGCTGTGCACTGTCACGAGACGAGAAGGGGAAAGCTTTTTGCCCGCATATCTCACAGCGATATTATCGCGCAGGTTAACACATTCTTGAGTGCCGTTTAAACAGTCGTG
TRINITY_DN13503_c0_g1_i1	0	404	404	404	2.91	1	4	CACGACTGTTTAAACGGCGGGCCGACCAGGAACAAAGGCAGTTGGTGGCGGAAGACGTGATTGCTGTTCTGAAAGCAATCAAATTTTAGCCAGAGACTAGTGGGTGGCCTAAGCAAGCCACGATGATCAAAAATGCTTGTAAGACAGCCTTTTTCAAGGCTAAAATTTCTCTCCCGAGAGAATAACTTTTTCAAAGACTGATATTGAAATAAAAGTGGACAGGTTTCCTTTGGTATCGAACCGCTGCCCTTCACACCACGAGATACGTGCTGTCCCTCTACACTACCGCTCCTTCCGCCTAGAACGAGATTAAGCCGCGAATACAAGCGGCGCAGGCCGTGGAAAGGGGGAATATAGGATAAGACCGCTTTGAGTGCCCAAGCGGGACCGTGTAAACAG…
TRINITY_DN13509_c0_g1_i1	0	318	318	318	3.03	1	4	TACGACTGTTTAAACGGTGAGGTCCCCTTCGAACTCTCGAACTGCACTCGGTTGACTCATCTTCTTCTCAACGACAACAAGTTGGAAGGCGAAATCCCTTCCTGGTTGGGAAGTTTGAACTTTCTCGGACAGCTCGACCTCTCATCGAATCGCTTCCACGGAAGATTACCCGTCGAACTCGGGAAGTGTTCGAGACTAATTACGCTCTCCCTCGATAGCAACAATCTCTCGGGCAGCATTCCGTCGGAGATAGGTAGCCTCACCTCTTTGAACGTTCTCACCCTGCAAAAGAACAACTTTTCCGTTTAAACAGTCGTG
TRINITY_DN13512_c0_g1_i1	0	322	322	322	4.84	2	7	GACTGTTTAAACGGAGGCGACGACTGAGCACGCTGCCCCTTCCACCCCGTCAAAGGAATACACACATATCGGCTGGTCCGCTACATCCCCGTCATCCTCACCTTCATCTTCATCTTCACCATCATCATGTATCATCCTCATCCGTCATCATCACCATTTCTTGTATACAAACATATCAAAAATATTTGCTTAGGTGAATAAAAAAAGACTGTCCAGTCACACGAAGCTTCGTGACCGTGTTCGTTCCCGCGTCAATCCTCATCAGGCAACAAAGTGACTCTCGTAATGAGTAGAGTTGCCAACGGCCGTTTAAACAGTCGTG
TRINITY_DN13516_c0_g1_i1	29	287	258	287	9.78	7	13	TCCGAGCTTAAACGGGGCGTGACGCGAGCGACATGAGGCCGTTGGGATGCATGCAGGGTCACGGCGCCCCGATGATGCGGCCTCTGGACCCTCTGGCTCCTCTGGATGAGCAGCGCCAGAAAATAAATCTGGCTCTCATACCACACCCCCCTTGTCGCCCTAATTGGTGCTCATGTCCCGAGTCACGGTAAAAGTCGCCCGCTTCGTCGTACATAATTTTTTTGTCCCCTTGCTCCGAGAGCCGTTTAAACAGTCGTG
TRINITY_DN13521_c0_g1_i1	1	169	168	169	14.72	10	17	CACGACTGTTTAAACGGGTCTCCGTACTAGCCGTAATACTGTAGAACATGTCATAGTTCACGTCTCAACAGCGTCTTCGTAAAAAGCTCTTCTGCTGTAAGACTTTAACAGTGTGACTCGCTCGGCGGGTGAGTTCAGCCAGAGCTGCCCGCCGTTTAAACAGTCGTG
TRINITY_DN13530_c0_g1_i1	2	401	399	401	3.42	1	5	GACTGTTTAAACGGCAGAGGCGTAGCGGCCGAAACTCGAGCCACGTTCTCTACTCTGAATAGTCCTTTAATATCAGTCGAATCGAGCGCAGGGATCAACCAAGTACCCAAAAAGGATTCACTGATGGGGGTTGAACGTCCCACTCTAGAGGTCAAACGTTGTGGGCACAGAATTTGGTCCGCCGCCCCTGGTCTTCCTGCCCACCACGCGGCCTAGGCCCTGGAGTAATCAGGGCTCGCGTTACCTGTACACGTACCACATCGCCGCCCCCTCTGCCGCAGCCCCACCGTGCTGCCGCTGTACCGCGTGTCCTACCTGTGGACGGCGTCCATCGGCTGGCTGCTGGTCATGGTGCTGGGCTCGCTGGTGTCCCTGGCGACGGGCCCGTTTAAACAGTCG
TRINITY_DN13540_c0_g1_i1	1	316	315	316	6.16	1	10	GACTGTTTAAACGGGTCGCCCCATTTGAAGCCGCCCGCGACTTATGAGCTTATGAAGCACACTGCAGCCTTGCCACCTTCCACCCCCGCACTAAGTCGGGCACGCACAGCGGGCATTTCCTCACTCTCACCTCCTCGCCGACCCAAAGTGACGCGACACTTTTACAAACGCATCGAGGCGGCGGTGAGGCTGAGGCGCGTGGCGGGAAAGTTTCAAATGTAATTGTAATGAATTGTTTTAGAGTTGGAATATTTCACGGCGCTGCGTATTATTCGCGATGACCGCTCTGGGAGCCCCGCGCCGTTTAAACAGTCG
TRINITY_DN13542_c0_g1_i1	0	361	361	361	21.74	14	27	CACGACTGTTTAAACGGGGTCTACCATGTCCCCTCTTCCGCGTTTAGATTTCAATGAGAATTGGAGCCCTAACGGACTCCTGAAGACGCCGTGCGTAAGACTTGACCCAGTCGACATGGACTGCGACGCCCTAATCCTCAGTCCCTCAGCCGCCCTCGGTCCTGAGGAGCTGATGAATGAGCTCTTTCAACCATTGGTTCCATCGGAGGTGAGTACCATTTGACTTCAAAACAACGGAAGTATCCCCCTTACCCTGGCCAACTGTTTCCACCGTGTCTGTGGCCCGAACACGTGGCCGATCATGCCATGAGGCAGACAGGGCTGTCACATGATCTGTCTGAGTGCCGTTTAAACAGTCGTG
TRINITY_DN13543_c0_g1_i1	2	589	587	589	2.99	0	6	CTGTTTAAACGGCGTTGATGGCTTTAGCATCCGCGTTCGGTGAGATTGCTAGGTGCCTGGAGGTCCAAATGATTTGCTACTCCGTGCCTGAGGAGGAAAGGATCTGGTCTGGCGAGAACGAAGCGAGGTTGCGTTGCCGAATCTGGTGGTGGCAAAGGCCGTGCGTTGGAGTGCTAGTGGTTCGTTGGTTGAGGGTCATCAAGTCTGGTCGGACTAGAGTTTTCCGAGGAAGATATTGATGATGATGACGATGTTGGATCATCTAAGAAGAAGATGAAGGATAAGAAGAAGAAGATTCGAGGAGACGAGAATCTGCATTTGTCGGGTGGTGGTGGACACCCGCCACCACATGGTCAACCGTTTGTCCTCGATCGCGGCAGGGCAAGGTGGTGGTGTCAT…
TRINITY_DN13549_c0_g1_i1	0	220	220	220	4.55	1	6	ATCATGAGGAAATCTCGCAGTAACCACAACCAGTTGTACGGGCAGCTAGCGGCTGGAGAGTAAGCTAAGCTACCGAACGGTTCTTCAAGACTCAGGTGGAATGGCAGTGGCCTATGCCATACCCCGAGCTGGGAGGAGCCTTTCCTGCTCACGAGGACCGACGAAGAGACCCAAAGCTAAACCTGAAGCCGCTTATGCTTGGTCCGTTTAAACAGTCGTG
TRINITY_DN13554_c0_g1_i1	0	464	464	464	8	1	11	ACGACTGTTTAAACGGGGCCGTACCGCGGTGGGGCTCCCTGGACACACAAAGAACACGTTCGCAAAGTTTGGAGTGTAGAGCTGCCCAAAGGCCCAGTTTCCCAACTACTGGATAGTCAAACCACCCTGGAAGAAATGTAGAGCAGAAGCCCCCGCCAGGGGTGTCAATGTCAAACGAAGGATTTTTTTTAAATTCTGAAAATGTTTGATTTGAAACCCTTCATTTCCCGCGAATTAGAGCGCGTTTATCGTCTCTAGCCCCCTAGAGTATACTCACCATTTTTCAGCATGTCAATGTGTTCGTTTGTAGTTGCTGAATGTGAATGGTTTTCTTCCTTTTTACTTTTTCAACTTCTCCATGTGTAGTGCTTCAATAATGTTCTGCTCCTCTTTCTTTTA…
TRINITY_DN1356_c0_g1_i1	1	298	297	306	3.62	1	5	ACGACTGTTTAAACGGGCGTGGAGCGTAGTAGTCCACCGCATCCTCGGGCCCCGCATACTCCTCTTCGGCGGAGGAAACCCCGAAAGAAACCTCGACCTCGACATGCCATTGCTCAAAGTGGTAGTGGCAGAAGTGTAATTATTGGAATACTGATCAAAGTGCTGCTGCTGCTGATGATGATTGGTATAGTGGGTTAAGGGGAAGGAGAAATTGTGAGGGGTGTGGTATAGTGGGATTCCTCTGATGGGCCTCATGGGATTGGCTAGGTCATGGTACAGTGGTTTAGGGTTAGGGTT
TRINITY_DN13563_c0_g1_i1	2	566	564	566	2.87	1	5	GACTGTTTAAACGGGTGCAACAAGGTTAGTTATCCTTGTTCCTATTTGATATTGCCACCCCCAATTTAATAAAGTGAAAAGTTTTGCGAAAAAGTGGCCATACTTTTTGAATTTACAAATAGTACGGGTTCCTGTCTTGTGACCTGGGATTGGAAAGGGGGTAGTTTGGAAAAAGTTGAACAGAGTGTGAAAAAGCCGATTTTTACTTTTCGCAGATATCGGGTACGGCGCTAGTGTTGGATGAAATCATCAATCATGTACAATCCCTGCAACGGCAGGTTGAGGTACGTTTCTGCCCTCTTTGCCCACCTCAATTATTACTGTTTCATTGACATAGATAGATTCCAGTGTAGTTGGGATAATATGGTCATATTCCTGCCTCCGTTGCAGTTTCTGTCC…
TRINITY_DN13578_c0_g1_i1	0	232	232	232	18.61	2	21	ACGACTGTTTAAACGGTGAAGGCGCCAGAACTCTGGCCACATTTCGACTTTACTTAAGTCAGTGCGAATCGAGCGCTTGACCAATCGATCTCTTCGAGAGAGAAATCTACTGGCGGTCATACGCTCCACTGGGGCACTATTATTTACACGACTCCTGGAGAGGGAAACACGCCCTGAGCTTTGGCCGTCCGCAATGGTCTTCTAGCCCACGGTGCCCGTTTAAACAGTCGTG
TRINITY_DN13584_c0_g1_i1	0	299	299	301	5.56	4	8	GACTGTTTAAACGGCGGGGCGCAGTTGGCGCGGATCGTAGAAGGGTTCATCTTTATCGCGCAGGTGCATCGCCGCAGTGCACGGAGTGTGCCGACGGAGAGTCCAGTTTAGGTGCCTACATGTTGCAAAGCACCAATACACTTTGCCTGGGCCGAGATGAGGCCGTGACTCCAAACGTTCAGTGCTAACTTAAAATTTAACATCACTAAAACATAATTTTTAGCAGATGACATCTCAAGATTAGAAAAAAAGAGGGAAAAAAAAAACATTTGTGTTGCCTGCTCACCGTTTAAACAGTC
TRINITY_DN13592_c0_g1_i1	0	216	216	216	6.87	1	9	ACGACTGTTTAAACGGGGTTCGAATCTCCAATTTCATGAAAGTTTTCTTTTCGACTAACAAACTGCGATCCCCTATGAAGTTAAGGCACATCTAGCCCATTCGAGCCCGCCTGTTCAAACGAAGGCAGACTTCCGCGCGGCAGATTTGCAGATACTGGACTCTGTCTCCGTGTCTGTCTGTCTGTCTGTCGGTGAGGCTGCCGTTTAAACAGTCGT
TRINITY_DN13602_c0_g1_i1	1	255	254	255	7.94	2	10	CACGACTGTTTAAACGGACGGAAGGGAAGTGACTCCGATTGTTGATTGCCTCGGTAAATCAGGTGCGGGAAAACGGAAAAATGTAGGTCGTCACGGCAGCCGCCACTCTGCGAACGGGCCTCTCTGTGGAAAGTTCGAATCGCTTCGTCGGGCGCTTGTTTTGTGGGCAAACTTGAAGTGGAATGACTAATGAAAGGAGTGACTTCACTCCACCGTGAATTCCTGGTGCCGCGGGCGCCGTTTAAACAGTCGTG
TRINITY_DN13603_c0_g1_i1	2	270	268	270	4.82	2	8	GACTGTTTAAACGGGCGTGCACGTGAACCACGTGAACCTCCCCATCTCCCCCTCTCCCTCCCACAACTCCCACGCGCTGGAGGACGCTGGACGTGAGCGGCATTGCTCATGGATGGAGACGTCGGTCAAAATTGCCTCGCGCCTTCGCAAAAAGAACAGAGAGGTTGGGGGCGGGGGGGATCAAGACGTGCGGAAGGGACTCGTCCATGCCCCGCAGCCCCGCCATGCCGCGAGTGCAGGACCAAGCCCTCCTCGCCGTTTAAACAGT
TRINITY_DN13613_c0_g1_i1	0	509	509	509	2.01	1	4	GACTGTTTAAACGGCGGCGGGTGTTCGAGTGGCGGGCAGATTAAATGCCACTTAGGAACGGATTATCGCTTTATCAGAGGGTCTCTGGCGGCCGTACGGACGATGTGCGTGAGCACACACAAATGTAGTGAGAGTGCCGCTACCTACCTGCGGACAACTGCTTCTCGGGGTTTCCTATCGTATCGTGAAAGTTCGCTCTGGAGAGGTGCGACATTCTTGCTCTTTCGAACGGGGTGTTTGCGATCAGCTTGATCCAAATAAAAGAAGGAAGAACTGCGCTCTGGCAATGGCCGAGTTCATAGAGCTGCGGGGCTCAATGTTTCCTCAAAATCCACGCTTTTGGTGTATCCACTCGTATTTTTTGTCTGGACGCAGTGTGAAGGCCAAAACAGAAAAACA…
TRINITY_DN13614_c0_g1_i1	1	210	209	210	8.32	4	10	CGACTGTTTAAACGGGGACAACGATGATGTCAGACTCCTGGTCATCTTACGCGCGGATCGGAGCAGGGGTACGTTTTTTAGTTGAAGAATCACAAACAATCACAAATCCGTGGGACGGCCCCCTTGTGAATTCATCTCTTATACTGGCTGCGCGATGTCAACAATGCCCGCGACTCCCCCCTCCCCGCCCCGCTGGCCGTTTAAACAGT
TRINITY_DN13618_c0_g1_i1	0	215	215	215	4.57	1	6	CGACTGTTTAAACGGGCCATCGCTCGAGGCGCCCGCACCCAAATTAGTAACTAGCTTTTTTTGTTTTCCTTTTTTGCGCTCCCCTCCGCAACAGTGCGTGACGTGGCGGGGGGTCCGCGACGACAGCCAGCGTGCAGTCGGCTCGTGGAGTCATCTTGTCGAGGGTCTTGTGGGGAATGACCGTCCTCCAGGTCCTATCCGTTTAAACAGTCGTG
TRINITY_DN13620_c0_g1_i1	1	272	271	273	8.39	1	11	CGACTGTTTAAACGGGTCGTCTCCTGCAGCTTCTATTTGGTTTGCAAATGCTGTCTAAGTTCCAGCCATCCTATTAGTCCTGCCCTGGGATTGAGTAGGGACGGCGCAGCGGCAGAAACTGTTGGCCGCGCCTCGCCCCCTGCCGCACCCCATGCCGCGTCCTCCTGCCGCACCGAGTCGTGCCTTGCAATAACGACTCACATTACCAACTCGGCTCCGAATTCCGACCTAAATGATGGCCCTTTTTATCGGCCCTGCCGTTTAAACAGTC
TRINITY_DN13629_c0_g1_i1	0	250	250	250	27.62	1	32	ACGACTGTTTAAACGGCGTGCCTGATGGACCCGTTTCAAAAAAATCACTGGCTTAATAGATATCCTTTACATGGCGAATCTTTTTCTCAACTTCTTCGTTGGTTACAGAGGACACATCAAGGGAGACGGAGTTTATACTTAGGTTTCCACAGACTTCTTTGCAGGACGAGGAATTTATGTCCATTTTCGACGTCGGTCACCAGACAGAGCGTCCGCCCAGTCCCTCGGAGTGCCCGTTTAAACAGTCGTG
TRINITY_DN13636_c0_g1_i1	1	289	288	289	12.98	3	15	CGACTGTTTAAACGGCCAACAGAGACCTATCTGTGTGGCAATCACCGTGCACATAAGTCTTTGTTGCCAGGGTCTCCTTGTGCGCGCGGGGCGGCGTTGGGAGAGGCACTTGGGCCCCGCAGGTGGCTAGTAAAAAGGCCTGAGTTAGGATGCGAGAAGAAAGGAAAGGGGTCGTCCTTCGTGTCCTCCGTGTCCTCGGTGCTTGGTCCTTAGCGACCTGAGAGGGCAGGGCGTCACGTAATGTATGGACGGCCCGTGGCATGGCACCGTCCCGTTTAAACAGTCGTG
TRINITY_DN13640_c0_g1_i1	2	346	344	346	5.56	1	10	GACTGTTTAAACGGAGGCGACCTTATCGGGATAAAAAGTGGGTGGGATCAGTACGGCATAGCCTTCGCGCAACCCGCATCCAACATCACCATCCACGGCATCATCGGCTCAACGAACACCGGTGCTGGCGTGGCCCTTGGAAGTGAAATGTCCGGTGGCATATCGGAGATTAAAGCAGAGCACCTTCATCTTTCCAACTCACTGGATGGTATCAGGATAAAGACATCCCGTGGTCGTGGCGGTTACGTTCGAAACGTCTACTTCTCGAGCATCGTTATGACCAACATCGTGTTTGCTGTCAGGATTACCGGTGAGTTCGGTGATCATCCGTTTAAACAGTCGTG
TRINITY_DN13641_c0_g1_i1	0	407	407	407	37.94	1	47	ACGACTGTTTAAACGGCAACGGCTCGTTTTCTGGAAGTGTTGACCGTGGGGGTGTCTCTACGAGGTGGGGGGTGTAGGGGTAGCTGACGTCTCGGGCCCAGTCGTCAGATGGCTGACTCCTTTTTGCCGTCAACGCAGCAGCGCGGACTTCACACGCCTTGCTGGAGAGCACTATCTCGGCCACCACTGCATTCCTTGGAATAACAGCTGAACTTTTGCCAACGTTCAAAATTTGAACCGTCGGCCTGGCCAAGTTTAGCTCTCCCACGCCTACGAGTACTCCACTTTGTACCCGCGTGCGCACAGGCGGCACCACGTCAGCACGCAAAGTGAACTTGTCGGCTGTCGACTTGATAGGGCTTCCCTGCTCTCTCACCCTTTCGTTACGCCCCGTTTAAA…
TRINITY_DN13643_c0_g1_i1	0	288	288	288	53	1	63	ACGACTGTTTAAACGGGTGCAGCCACGTGGTGAAATTTAGAGAAAAAATCTCTTGGATGCAGTCGAACTGCCGCGGAGAGATGCACCATTGACATGCATTGTAAATACTGTAGTAGGCCTACGTGCCGAGACGGCTGCAAAACGCCCAGTTCCACCCCGAGCCACATCCTCCGTAACACGGGCACTTGGGCTAACTTCGCTCATACCGCGGCGTATCGAGGGCGCGATCGCGAAAACCGAGTCGGGCATCGCGGCCTCTCCTCCCAGCGGGCCGTTTAAACAGTCGTG
TRINITY_DN13644_c0_g1_i1	1	230	229	231	10.61	8	16	GACTGTTTAAACGGGTACGACACGAGCTGGTGGCGGATCTGCCAGATCTTGGCTGACTTCCATACCGTCTCGGCGTGCAGCAATCTGTAAAGCAACGCGGATGTACAGTTACAGGCTCTCTGTGGCTTGAAGTGGTGCTCGTATGCCTCCCTGGCACTTACACGTCGTCGGTCTTGCACGTCCCGATGGTCTTGAAGCTGTCCTCCTTGAGGGCGCCGTTTAAACAGTC
TRINITY_DN13645_c0_g1_i1	0	279	279	279	43.69	5	51	ACGACTGTTTAAACGGCATCGGCACTGCGGACGTGGTATGCTGTCGCTGTCGTCTGTCAGCGTGCCGCCTAACATCCAGCCAGAATTAAGCAGCAGAGACGTCAATTCGCCATTCTTTCGACGAAAAATAAATCAATTGATTCAATATCAAATCGGCATCGCTCCGACAGCTCTTTTCTGGCTGGGGCACTTGCATGTGTGGTGCGAAAAACGAGCGTAGCGTCACCGCCAGATTTCACCCGCATCGGCCATTCATTCTCGACCGTTTAAACAGTCGTG
TRINITY_DN13651_c0_g1_i1	1	400	399	400	6.09	4	8	GACTGTTTAAACGGCTCCTACCACGCACTGTGAAAATTTCCCGCGTGGAAGGATCTGTAATTAAACTGAAGTTCTAACTGCAGTTGGTATTCTGCAGTTGCCTTCTACAGTTAGAAATTGCACTGTAAGAACAGTGAAACTGTGGAACGGGGCACAGTGGCCACTGTAGTGTCACGTGTGCTCTTGACTGTGCGGAAACTGTCCTCGAAGCGCAGTTAGTCGCCAGATTCATCTGCAGTCGTTCTGTGGGCTTTCATGCGCAGTCGAAAATATAGTTGGATTACACGTACGCTGCAAGTTTAACTGCGCACTTTATGTGCGCTCCTGGACTGCATTTTAACAGCCAACCATATCACACCGAGGAGTGCACATGGCGCACATCCCGTTTAAACAGTCGTG
TRINITY_DN13659_c0_g1_i1	0	264	264	264	2.96	2	3	CACGACTGTTTAAACGGGGAATGACACTGCATTCCTAGGCACCTGTTCCCATAAGGCTGCTTGCTCCCTGCTATAAAGGCTGCTTGCTCCCTGATTACTTTCATGTATTAATTAACGGATGGAGAGAGTATCATTTGCCTCGCATGCCCGCGCTGGCTTGCCGTTGTTGTTGAAGATGATTTGTTTAATCAGCCTTGCTCGGCCAATAAATTGAAACCGAGAGGCCTGCTCGCTCTCGTGTGGCGGTCCGTTTAAACAGTCGTG
TRINITY_DN13662_c0_g1_i1	2	508	506	508	2.85	1	5	GACTGTTTAAACGGCGAGGCGTTGGTCGGGGAACACGCAAGCTATATAAGAGCAAGCCACAGGTATGACAGGAATTACACACATCCCTTTTGTGGTGGTGTACGGGCCCATTCAGAGACATCATTAAATGGGGCGCGTGGTTTTTTGTCCCCTTGTGCGGCAGTTTGGAACTTATTTCAAAAAATGAAAAGTTTGGATCTGCGGGTAGGCGCTGTCCACATAGAACGTAACTCTATTTTCGACCTCGCCACTATAACTTTCCTATCATACTACTACATCACGCTCTACCGAACTGCCTCCCCATAACATTACGTAATATGTGAACGACCTCTCTAAATGTCAGCTTGAGCGGTAAGTTGTTAAAAACGTTGTGAAACCGCTGTTCTACTTACTCCCCAT…
TRINITY_DN13666_c0_g1_i1	0	270	270	272	5.66	1	9	AACGACTGTTTAAACGGTAAGTGCTCAGCGACAGTACCAGTGAATACCTAGTGTCTCTCTCTGTGTCTAGTCTCCCTGAATCCTAAACCCATCGCCCGTCGACGAGGCCTTACTGGAGAGTGTACTTAGAGACCCCCAGACAAGTAGCTTTTCGACGCGGAGTTTCCACCCTACGCGTGCTTTTCAACGAGACCAACGTCTTGAAGCGTTGCAGTTATGCCAGTGCAGTTTCGACTCGGTTGCGTCTCGGACCTGGCCGTTTAAACAGTC
TRINITY_DN13668_c0_g1_i1	2	302	300	304	3.04	2	4	GACTGTTTAAACGGAGGCGGCCCTCCTAGGCAGACGGAGCACTTTTTACTGCGTTTTTTACCGTCATAGATGCCATGGAGTCAAGTCGGCTAGGGCTCATGGGAACGACGCGGCCCTCTGCTCATGACAGTGATTACGTAAAGTATACAGGACCGAAAAAAACCGAAATAGGTTGGCAGCATGTGCAAACGCGAGCGGGCAATGCTGTATCAAAGGCTGCTTTGCTGATGTGATGCGAGCCTCGTGGCAAACTTGGTCACGAGATGAGCTCATGATGTTAATCTTGCCGTTTAAACAGTC
TRINITY_DN13673_c0_g1_i1	0	274	274	274	9.62	5	13	CACGACTGTTTAAACGGGCGGCGTGATTACTTCTCGAGATGTCCGAGTTTGGCTGGGAGGAGAGGGGAGGGGCAGCCGAAGGAAAGGGGTGCCAGAAAAAGAAGAAAAAAAAGGCAACCAGTCCTCGTTCTTTTCCATTTTTGGAATCCAGCCTAAACCCTTTTGGGCTTGCCTCCCTGGGGTGTTTTCGTTCGTGCGGACGTACCCTTCAGTTGTCTCACTTGCGGTTCCCCCTTTTCGGCGGTCGCGGTCCACAGCCGTTTAAACAGTCGTG
TRINITY_DN13675_c0_g1_i1	0	309	309	309	19.85	11	25	CACGACTGTTTAAACGGGAACGAACGGCAGCAGCGATCCTTCTCCTAGTTGGGACTTACTGAGAGGGGCGTTGGGTTGTATAGCACCAACTGCCATCAGGACCATGGACGCCTTTCTAGAACTTTATTTCCCCTGTCTAGAGCAACAACCAATTCAGGCGTGAGAACATCCGCTGAAGAAGCAGTAGCTGCGGCAGCCGAATCCGAACCCTCGTCTGTAGAGTCGGAAAACTCTTCATTATCACTAGAAGAAGAGATGTGTTCGGAGTCCACACTCGGCTTGAATTTCTTGGCCGTTTAAACAGTCGTG
TRINITY_DN13680_c0_g1_i1	0	447	447	447	9.22	1	19	ACGACTGTTTAAACGGCACGGGGAAGCGGAAGGGGGCATCGTGGAAGCAGTTGTAGATAGGGGGTATCGACACCCTCTCCGATTGTGGCCCGTTTTGGAAATAACGAAGTATTTACGGAGAACGGTCATATGGGAAGTTGACAAAATGGTGGTCATTTTTGGCCCTCCAAAACTTAAAAAAAATTAAGTCATTATATCTTTTTCCATATTTCAGTAACTATTCTCGGCGCGTTTCTGAAGTGCGACAACCTTTTCTCGCCGTTTTTTTTTCCTTTACTTTAACAAAGGAAATGGCACGGAAGTTTACCGAAAATGTGCATGTCACGGAAGTTACAACGTCAAACAAACAACGAAAATTGCCCTTACCCTGCACCAAATCGAACCGCGGTGTGAATCTTA…
TRINITY_DN13685_c0_g1_i1	0	307	307	307	17.92	11	22	CACGACTGTTTAAACGGACAAGTGCACTGGGTGCAGTCTCGGTGCAGTCCTCGACTTAGACAGTGTCGACACGGCGCCGCACAGTGCGCCAGCAGACCAGTGTGTCAGCGGACAAAACTTTGGCTTCGTCTTCAACTATAGTTGCGTTCAATAATGTTCTAGCCTAACGTACGACCCTAAGAGTGGATTGCTCTGAGAAAGAGGAATACATCACGAAGGGACAACACGCTCGAAAGCTATATTCAACGACTGCAGAGGTCAAAACAAGTCCATAGTTGACCGCTCCGACACCGTTTAAACAGTCGTG
TRINITY_DN1369_c0_g1_i1	0	320	320	320	203.21	164	228	CACGACTGTTTAAACGGGGCAGGCCGCAGGTCTGGCATGCAGTTGTGTGATTCTTCACAATCTACCGTATGGCATAACTTTAATAGGCCGTTCTAACTTTTGAGAAAAAAATATTATGCTAGCGTATTTCACGGGGTCCCCCGTATTAAAAGTAATAACAGGAAAAGTAGCGATATACATCAGCAACTTTGGCCCCCGTAAAGCCACTTCTGTGCTCCAGACAGTATTTGCTGCCACCTAGCATTCTTTAAAATCATAAATGCATTCAAAAACAAATCATCAAAATCGGACCACGTGAAGTGTCCGTTTAAACAGTCGTG
TRINITY_DN13690_c0_g1_i1	2	379	377	379	5.47	4	7	GACTGTTTAAACGGTCCAATAGGCGTGAGGGTCGCTGGCGTAGGGGAAGAAATCGTCTTCCTTGGTGGTCCACGTGTTGTTCGAGTCGTGGACGGCCTTCAGGTAGCAGGAGGGCGTCGAGTAGAACAGGTTCACCTTTTCCTCCGCGGTCTGGTGGTTGTTGATGTAGCTGGACATACATCGTCAGCATGAGAGCTTCCAGACAATGTCACCATTAGAAATAAACCAAATTTTAATGGACCAATGAGGACACAAAGCTTAAGCTAGTAGAAGAGGCGCGAGAAGCTAGAAGCGGAAGCCAGAAGCCATGTTTGTACAGCTGTCACTATGAATCGTACGTCTCGCGAAAGATGTCGCAGTCCGTTTAAACAGTCGTG
TRINITY_DN13692_c0_g1_i1	0	226	226	226	8.35	5	10	CACGACTGTTTAAACGGTGCCCACCGCGCCGTCTCTAGCCCTGCCAACATCGAACCACACTGCAAGGACAAGTGCAGTGACGGTTAGACCCATCAAGCATTTATCGTTGTACTTTTCGTGGTAAGGTTTTTCCCGATGCGCTTCGCGGTTTCTGCTACCGCAGAGCGATTTTGGTGCGCTGCCCTATTATTAAAACCCAAGCAGCCTAGCCGTTTAAACAGTCGTG
TRINITY_DN13693_c0_g1_i1	2	345	343	345	4.01	0	6	GACTGTTTAAACGGCATTCTCGCTTCCCTCATTTCCCTAAAAAGAGAGAATGCCGATTGGAAATCCTGAGCTGACATAGAAGCGTCGATCAAAGCATCGTAGCTACCAGGATCCAATCTTAACCCAGAAGCCGCAATCTCAGCTACCAGCTGTGCTGCCTCGGCTGTCCGCTGCTCTTTACAATAAGCTTTCAAGATCGACGAATACACACCGAGCCCAACCGAAGCTCCCCGAGCATTCATCTCGTCGAGAACGCTATGTGCCTTATCCAGAAAACCCAACACAATGCAAGCATTAATAATCCCAAAACCGGCCGAACTCTCAACTCCCACCGTTTAAACAG
TRINITY_DN13695_c0_g1_i1	0	249	249	249	12.3	1	14	ACGACTGTTTAAACGGCGTGGCGGAGCGCGCGCACGTAGATGCATAAGTCCCGCACGAGTTGTTTGCACCCACTGCAGCCTAATCCCAGAAAGTAACGCGCTGGCTGCTGGCTCCACACCCAAGAACAAAGACAAAAGTGCTATCCTGGTTTCAAGCGGTGGGCCTGGGAAGAGGCACGATCATGGCTGTCCATGGAGAACACTAGATAATCGAACAGCTTCTGTTTTCATCCCGTTTAAACAGTCGTG
TRINITY_DN13697_c0_g1_i1	2	317	315	318	4.26	2	6	GACTGTTTAAACGGGTCGCAACCATCGCAGTGACCAAGACGAGATTTCTCGCTTCCGATACGCGGTGAGGCAGAGACTGCTGTACGTCTACAGATCGGCCGTGACAGTGCACGTGCAGAAACATGGCAAGAAGATTCAGTGTAATTTTCTCAGTCCGTCTGTCATGGTGCCAGAGTGGCATAACCTGGAACCTGCAGTTAAGGTGCGGGAACTGAGCAAGGAACTCAGGAAGGCCATCCCATCGCTTCGGTGGAGTGTGTTGGCCAAAAACCTCACACTTAATGGCGCAGTGGTGACGGTGCCGTTTAAACAGTC
TRINITY_DN13704_c0_g1_i1	0	328	328	328	5.7	4	6	ACTGTTTAAACGGAGGCAGTGCCGACAGTGGAGCTGGCATCTGTTTCCCCTTTGGGGCAAACTATAGTTAAATTAGTTAAATTTAGTTAAGTTGTTGTCGGTGGGGTGGGCTGTATCGCCGTTGTTTCGCCCTGGGCTCACCCTTGACTCTCTGCTTGCAGGCGTACGAGCTGTCGACGCTGACGGGCACGCAGGTGATGCTGCTCGTGGCGTCCGAGACGGGCCACGTCTACACGTTCGCCACGCGCAAGCTGCAGCCCATGATCACGTCGGAGGCGGGCAAGGCCCTCATCCAGACGTGCCTCAACTCGCCGTTTAAACAGTCGTG
TRINITY_DN13706_c0_g1_i1	1	308	307	308	4.97	3	6	GACTGTTTAAACGGCGGCAGGATGCACGAGGTAAAGAGAGAAAGGTTTAGTGAAAGGTGTTCTTTGGAGAGAAGGAAAAATAGATCATTCCACACAAATTCTTACTCCATTTTCTTTGAGGAACATGCGCGGATTCGACAGCTGCGGTGATTCGTCTGGCGGGCCTTGCGAAATATAGCAGTGCCTTGAAGTAATATTGCACCGCAATGTTTGCACAGGTTTACACACTGTGTGTGTGTGTGCTTTTGGATTTCTCACTTTGTCGCCACACCACACTCCGCACCGCGACTCCGTATAAACAGTCGTG
TRINITY_DN13707_c0_g1_i1	0	227	227	227	17.3	11	20	CACGACTGTTTAAACGGGACACGGTGGCAACAGGGCGTCGGCACGCTTGTCAAAGGAGCAACAAAAGGCAAACACTAGTCGGTGACTAATTGACAAAACAGCAGCGCGTAGCACCGCCCTCCAGATCATATCGCAAAAATTCAATTACGAAAGCAAGGGGAGAGAGCGGAGCAGAAAGGAGCCAGCGGCGCTACCAGGCAGGCGTCACTGCCGTTTAAACAGTCGTG
TRINITY_DN13708_c0_g1_i1	1	355	354	355	11.41	8	15	GACTGTTTAAACGGCGACGAGACTGACGAGTCTCCGATACGGTATCGACATGGTGGGGAGGGGCCGACACGCGCGACCCGAGGGAGGGACACTGTCCCCGCACACTCCAGAAGAAGGTTTCCAGCGGCACAGTTTCTTATCAGTCTGGCCTCTCAACTTGCGTGCCTTTTTTCAAGTACAAACGCAAACATTTTTCTTTCGGCACAGATTGGCAGAGATTAGGCATCAGTTAGCAATATTTAATTTGCGCCGAATGGCCCGCAACCACTCGCTACGGTCCCGCAAAGAGACTTGAACGCACAAGTTCGCTGGAGTCGCAACCACAACTGTCCAGTGACCGTTTAAACAGTCGTG
TRINITY_DN13710_c0_g1_i1	2	343	341	343	5.49	1	7	GACTGTTTAAACGGGAACTCGCCTAGTAGGCAGACGGAGATAGGCAACCCTCCAGACACGGTTGTATAGAGGGAAATTTTCGCCTACTTATGTGGCAACACTGATTCGTTGCGCAACACCGTGCTGTTCGCATGGTGCACTTTTGAAAGTTTTGTGTGTGGGCTTTTTCTCGCTCTCCTATCGCATGCGCGCTATCTGCACCTGGACGAGTCTCGCGAATCCGCAGGAAATAGGTAATAAGATTGGGGCGTACGGGGTAGATTACGCGCGCGAGCAGCGCGAGATAGTGCAGAAGGCAGAGTGGGCGGCTCAAGCGGGTGCCACCGCCGTTTAAACAGTCG
TRINITY_DN13723_c0_g1_i1	1	329	328	329	5.47	1	8	CGACTGTTTAAACGGTGACCACGGGGCGTGCGTGGGAGGGCATCCTTTCGAGGTGTGCGCGTCGTGAGCAAGGTCGAGTACAGTATGTCGCCAAAGCTCGCCTTGATGTCACAGCGGATTCAAAGTCCAGGGGAAGTCGGTTCAATGTCAACCGCCACTTTATAAAGATGATTTTCCCCCTCAGTTGAAGCGCGGTAGCTTGAACTTAAAAAGATCAGCGAAATGTGAAGGTCTATCGTCGTAGGGCTTAAGCTTTTCTTGTTGAAATTTTTGGTTTTGTCTAAAGTTGATTGTTTTGGGGCGAACTCGGTGCCGTTTAAACAGTCGT
TRINITY_DN13731_c0_g1_i1	179	398	219	399	2.42	0	5	CCTGTCCTCGATGATCAAAACGATGCCGCTCCAAGGTGCATGGACCAAAAGCGGCCAGAGCGCTAAGCCCAAGTGAAAACAGACATTCCTAAAAAAGGGGGGACAAAAGCGGGGGCGGTCCGAGCATGGCCCGCGGTGCCGCGGCTGTACCGCGATAACGCCGAGCGTGCGATGGGAGAGCCGCCACCTGAATGCCTCCGATGGGCCGTTTAAACAGTC
TRINITY_DN13732_c0_g1_i1	0	356	356	356	4.36	3	6	CACGACTGTTTAAACGGGACGGCTTTGAGCCTCGCTGCCTCGACGCCACGTTAGCGTCATTGCAATGTAATGTACTTGGCTCCTGTGCGGGAAGTTCCCTCCCCTTCCGCCCTACGTCGAGACCGCCATCCTCATACTCGGTGCACTTTTCGCCTCGTTAACAATGCACGTTATTGTACACAGCGGTGAAACTGCGTGTGCTTTGAAACTGAATTTAGGGTGGAAACTGAACTGCAAACAGCTGAGTTTGTCCTCAGACCACACACTCGTGGCAGTGTTATATTGGTCTCAGGAGTTTTGTCGCGCCGATACCCCGCGCGCAAGAGACCATCCGCAAGGCCGTTTAAACAGTCGTG
TRINITY_DN13738_c0_g1_i1	0	162	162	162	4.69	1	5	ACGACTGTTTAAACGGGACGACGTGGAGACAGCGTCGCGGGGGTCGCGAGGACAGAGAAATGAGAGGGGAAGTTTCTCCTTTCTTGGAGGGGAGGGGGTTTCATCGCTGAGGAAGTTCGGCGGTATGTTGGTTGCCGAGGCTGACGCCGTTTAAACAGTCGT
TRINITY_DN13740_c0_g1_i1	15	402	387	403	5.69	3	7	GGCGGCGTTTTTGCCGGGCGCGTCCTTGGCTGCCTAACTTCCAGGCGTTGTGGCTTGTTCCTTATCGTGGGACACTGGTATTCAGTAAGTGGAACTACTCGTTTCTTGACCGCATGATGCCTGCTTGTTTGTTGTGACGGCGGACGGCTCTGCAGTTGCGTTGGTGATCTGGGCTTTCCGTCTCGGGTTCGTAGTGAAGTGCAGCTTTGGTTATCTGCAGCATGATGGGGCTTTATCGCTGTTTGCTGTCCAGGGAGCGTTTAACTTCTTGTGACCTGTGACCTGGCGGTGCCGCAGTGCTAGTGCTAGCTCGCACTATTCCGAGTTAATGAATTAATTTTCTAGCAACATGGCTACCTTCTCCTCCCTTCCTCCGTTTAAACAGTC
TRINITY_DN13747_c0_g1_i1	0	289	289	289	13.76	3	23	CGACTGTTTAAACGGCAAGGGATTGTCTGCTCAGTGGAGTTAATTTGCGAGAGTGTGTGTGTGAGTGAGTGCGCGAGAGTGAGGGAGCGAGAGTTGTTGTTTCTTCGTTTTCAGACCGCGGCGCGGGTGTGATAGTGAGCCTAGCAACGTCTCAAGTGGAGTACGCCGAGCGCTCCTGCAGATTAGACAGAAATAACGTTTCGGATAATTTCGCTGCCGCTCCGCTCCGCCTCGCCTCTCCTCTCGCAGGGCAGCCTCTGGCCACGCCCATCCCGTTTAAACAGTCGTG
TRINITY_DN13749_c0_g1_i1	0	203	203	205	10.28	3	11	ACGACTGTTTAAACGGGGTGACTCGTTTATACACTGTCGCGCGGAGCGAAAATCAGAAATCAAACCGAACGCCAAGATACACCGCATGCGTCACTTTACGATACGAAGACATAAAAACAGCATTTCGTGTACACAGACGCTCGAGCTGTTTGCAGCTTGTTTTTCCGTTTTATTTCCATGTCGGCGATGCCGTTTAAACAGTC
TRINITY_DN13750_c0_g1_i1	0	289	289	289	22.4	17	26	CACGACTGTTTAAACGGTAGGGCGTTGCGGACAGGAGGGTGGGGGGGTACGAACAGACTCATGGTTCAAGATTCCTGGGTAGGCGTTGCGGACAGGTCCATAGAGTGTTGCGGACAGGTCCTTAGGCTGTTGGTGACAGGTCCTTAGGGCGTTGCTGACAGGTCCTTAAGGCGTTGCGGACAGGTCCTTAGGTCGTTGCAGATAGGGCCTTAGGGTGTTTGGGTACGAACAGACTCATGGCTCAAGATTCCTGGGTAGGTGTTGCGGACAGGCCGTTTAAACAGTCGTG
TRINITY_DN13752_c0_g1_i1	0	156	156	157	3.99	1	6	ACGACTGTTTAAACGGGGCGTCAGCCCTTCGGACACCTCGGGGCACAGTCGGTAAAACAAATCACTCATTCCTGACTCAAATTACAGAGTGCGGGGCGCTAAGAATTACTCATCGCGCATTAAACGTGTGGCGACCTCATCACCGTTTAAACAGTC
TRINITY_DN13754_c0_g1_i1	0	256	256	256	5.47	4	7	CACGACTGTTTAAACGGAGTCGTTCTGTAGGTCAATAGTTCCCTATGCAGCTCGCACTGACAGTATCTTAGTGCCAGAAGCGCTTTACCCATTCCAAATGTTGACCAGACAATAAATTATCTGAATTTCCTAAACTATCCTTTTCTTACTATTATTCCAAAAATACCCCTGCTTTCAAAGAATCAAATCCCAGAGTCCTCCATGGCTCCATTTCGATTTTCGACCGTTAACATTGTCTACCGTTTAAACAGTCGTG
TRINITY_DN13757_c0_g1_i1	2	293	291	293	7.45	5	9	GACTGTTTAAACGGGGGTGGCGGTGGCTGTTTTCCTCGTCAGGTTATTGTTTTTTGTTTTTGTGTGTTTTCGATTATGGTGTCTCGCATTCTCTGGGCAGGGCAGTGTGTGTCGACGCCTCGCTGTGCGGAGAGGGGGACCCGTTGCTCACCTGCGCCTGTGCCCACGTTCAAAGTCGAACCTGCTCCAATAAAGCACAACTGATCGTCCGTTTTCATTTACTATGAAGGTCATTTTGATGACTGTTGAAGTTGTTGTCAAACGGGATGTAGTGCCGTTTAAACAGTCGTG
TRINITY_DN13760_c0_g1_i1	2	395	393	395	4.9	2	6	GACTGTTTAAACGGAGGAGCGTCTGGCAGGTCAGGAGGAAACGTTCCATCTTAACGTGTAATTGTAATTTCAATTTTGAAAAAAAAATTACAGTAGAGCAAACTGTAAAAGAACCATGAGATACGTAAGCAAAACCACCAAAACCTGAAAACACAATTTAAGAATTCATAGTAATTGTGGACCAGACCCATTTAACATATTAAGTCAGCCGCAAGGAACGCACCGAGCCCAAGAAAGACCTGTTGAGCGGGACGAAGCCGCACAGTCGAATAGCCGCGGACTTCAGAACAATATTTTGGCGGAAAACTTCCACCTGAAAAAAAATTAATAATATCGTCAATAAATGGATGCCCGCCTTAATCAGCGTCTCAGTCTCGTGGCCGTTTAAACAGT
TRINITY_DN13761_c0_g1_i1	0	300	300	300	6.46	1	7	CGACTGTTTAAACGGTAGATGAGGCCGAACTTCTGGCAGGCCAGGCCCACGGTGGGCGTGTACACGATGGGCATGAACTCGTTGACGTGCTCCGAGAGGAAGCGGAAGAACAGACGCTCGTTGCGGTCCTGCATCAAACAAACCAAATTAAATGAACAACAAGTCTTTTTTCGTCTGTCCGACTGGGGCAAACATTCCCGCGGCCGAGTTGCCGAGTTGTTGGTCGCGGCTCAGTGCTTCCATTAACCCTCAGTGGCATCATCGAAATTAAACGGGCGAGCCCCCGTTTAAACAGTCGTG
TRINITY_DN13763_c0_g1_i1	14	322	308	324	3.28	0	5	CTTTGGCGTCGTTGAAGGGGGCCTTCTGGGAGTTGATTGCGGACGAGATCTGGGGCCAGACCATGATCTTAATGTGCCGTACCAGGGGCCGATTGAGGAGTATGAAACCCCGACCGCCGAGATGCTCTTCCCTCCGGTTAGAAACCCAAGCAAAATGAAGTCTTTCGAAAGAAAGATTCAGTTTTTTTTTTTGTGTGGTAAATTTGAAGAAAGTTTGTTTTTTTGGGCAACGGGTATGCTTAGTTTTTGTGATGTGTGCAGACACCATCGCAAACCCCTATCCAGACCCCATTGCCGTTTAAACAGTC
TRINITY_DN13767_c0_g1_i1	0	386	386	386	17.74	1	23	ACGACTGTTTAAACGGCAAGGAGGAGGTGTCAGAATGGTATGCCAAGAAGTTATGCCGAATTGGTGCTCGCGGAGTTTTCCTAGGGCAAGAAGCGATTGACTACGAAAAGGACCCTTTCAAAATCGAAAGTTGGGTCGAGTCGGCTGCCATCGACAAAACGCACCTGGACACAGCTTTTGGAAGGAGTAACCTGGCAATTTCCTGGCAAGTTTTCATGACGACGAACAGCATCGTTCCCACCTCCGACAAGACGCCAGCGGGAAAACGCAGGTTTTCCTCCGAGGACCAGATGGAAGTGTGCTGAACGACCTGGTGGACGGAGCGTATTTCGCAAAGCAGGACCATGTGATTTACGTGCCAACCGCCCCCCGTTTAAACAGTCGTG
TRINITY_DN1377_c0_g1_i1	0	269	269	270	2.92	1	5	AGCCCAAGGCTCCGAACGGAGGCGAGAGGAGAGAAGGGGAAGGAAACGCCAATGTCGACGAGAAACATGCAGGGCACGATGTCCATTGTCCTGAATGGACCTCGTTTTCAGCTGGATTATCCCGTCCCGTCCGCCAAGAATTGACTCGTCGATACACCCCGCCTTCGCCTTCACGGCGGTCCCCTATCGTCCCAGTTTCGCTTACTTACACGCTGGCAAAGGCGTGGTCGGCGTTGTTATCACAATACCTCAGCACCGTTTAAACAGTC
TRINITY_DN13775_c0_g1_i1	0	212	212	212	4.67	1	5	ACGACTGTTTAAACGGCACCAACGGCTGACGTACTGTACGCGCACAGTTCCGCGGTTACCTCCTCTTTATATAATCCGAAAGCAGGAAGAAGCGCACACCATCAAAATTCAGGGTGTTGTCGAAAATCGCTCGCTCAGACTTTCATGGACCATGTTTGACCGTGTCCCTCCTCAGCCGCACTGCAAGGATGCTCTCCGTTTAAACAGTCGTG
TRINITY_DN13776_c0_g1_i1	285	394	109	395	1.51	1	2	CACCAACCCATGCCGAGCTACGTGACGGTGAAGACGAACGAAGGAGCCCGGCGGCGCTGCTGCGACCGATTTTGAGACGCCGCCGCCGTGTGTGGCCGTTTAAACAGTC
TRINITY_DN13786_c0_g1_i1	0	359	359	359	4.6	2	6	CACGACTGTTTAAACGGGAGACAACAACTGCAAAATACCTGGAGTGACTGGATGGTACCCGTGTAAGGCGAAAAATGGTGAGGTTTTGATTGTGTCATTGTACGAGACATTGTAGAGAAATGCGGAAAGTTGCAAATGATTTTCCCAACTCATGCCAAATTCCAAAAGTAATTGTGCCAAAATGTTTTTAAGATTTTGAATAGACCTTTCAACTTGCCCGTTGCAATGCGGCGTTTGCCGAAAGTGCCGACCTGCAATTTGAAATTTAGAAAGAGCATGTTGAAAAGTAACACTGTTAAAATAAGAAGCGCCATCCGAAACGAAACTGTCTGGGACGCCATACCGTTTAAACAGTCGTG
TRINITY_DN13789_c0_g1_i1	0	283	283	283	16.27	12	20	CACGACTGTTTAAACGGGAACAATGGCTGAGTGTGAGTCTTTGCCGCGCTGGTCGTGCGGCAATAAGGGCACCACGCGCCCCACGGGCCGAGAGCGGAGAGAGGAAGAGAGAGAGATGGTTGATGCTGCGCTGCTGCTGCGCTTCTGTTTTCGTTCCTCCGTTCGCTTCCCTTCGCCTCGTAGATCTGTCATGCCTCTCCCGCGTCAGTCAAAACTCTCCTTGACTCGTGATCCAATTCGATGGCATCGCGCGGGGGAACACTCCGCCGTTTAAACAGTCGTG
TRINITY_DN13792_c0_g1_i1	1	381	380	382	2.07	1	4	GACTGTTTAAACGGGGGATTACGCCGATCCGTCATCACCCGCGGCAATACTCAGGCGTCGAGATAGGAAAGAAAAGGGTAAAGGAAATAACGGGGCTAATCTGCACGGCAAATATCATGCCAACGGCACTGTACATACTGGGGGCGCTGGTGTGGGAGTGGAGGGGGCGCCTTTCTGCAATAACGCAACTCCGATGAGGACTCCGCGCGGCGACACGAAAGCAATCCAGGTGGCTTCCTCTCTTCTCTCAATACCTCTCGATTGCATAAACTTCCCATCATTTATATCCATTTTCATCCACTTTAGCCCAATGTGTGTGTGTCTGTGCGAGTGTGTGTAACGATCTGAATCTCTCACTCCCAGCTGCCGTTTAAACAGTC
TRINITY_DN13795_c0_g1_i1	0	280	280	284	3.74	3	5	GACTGTTTAAACGGGGGGAGGGGGAGGGGCGCAGTCACGCGCACACAGGTTCATCTTGAAATTCTCGTTAGAAAAAGTTAGGAGATGCGGGGAGTCAAACAGTTCCGCTGGCACGTGCAGTGAGCGGGGACACACATGAACCATAGAACAAATCGCCAGCGTGCGATTCCAAGGGTTTGCTAAACGTCTCATTCATATTCAGAGTTTGGCAGCCCTGACCAGCGAGCACCTCGAAGTTTCGCGTTGAAGAAGAGGGATAAAGGCCGTTTAAACAGTCGTG
TRINITY_DN13797_c0_g1_i1	2	321	319	322	4.01	1	5	GACTGTTTAAACGGGGACTCGTTTTGTGCCTGAGCTACCGCACGTTCCTGTTTTCTTTCTTTTTTTTTGGGGGGGGGGGGCTTTCGTTAATTTAGCGTCATATCAGCACGCACTCTGCTCTCGAGAACCCTCCCAAGTGACATCTCTCTCAACAAATCGAAAAATGAATTTTCACAAACAAACGCTTACTTTCAGCCAAAAAGAATAGTAATACAGTATCGCTTTTTGAATGAAACTATTCTACACTAAGTTTCGATGTTCTCTAGGGACACCCCATACACAGATGCCTCTGTGCTGCGGGGTGCCGTTTAAACAGTCG
TRINITY_DN1380_c0_g1_i1	0	323	323	323	36.14	24	42	CACGACTGTTTAAACGGAAGACGCAGATGATCCGCCTCCAATCGATGTCGTCGAAGTACACTCCTCTGGCGAGGAAGACGATCAGCCCAGGGTTCTACGACCAAGACCAAGGCAAAGGCCCCACGTCGAACTGGATGGTACGTTAAATCTGCATTCGGATGGTGTCTCACTTTTTCGTTGCGAAGGGTGTGCTGTTTAGCTTAGCTAAAAAGTGATCCGATAATTGTGTTTCTCCAGGAACAATGGTCCCAAATTCAGATGCTTGCTATTAATTGAACTCTGTTGCAGGATCTGATGACTCTGACCCCGTTTAAACAGTCGTG
TRINITY_DN13803_c0_g1_i1	0	354	354	354	22.78	17	26	CACGACTGTTTAAACGGGGACAAGCACTTCTCCAACTTGGTGAAGTTGCGGGATGTCACCCCTCTGTCGCTCGGCATTAGAACGCACGGGGGCCTGTTCTCGATCGTGATTCCACGCAACTCGCCGCTTCCCTGTGAAATGACGTCATCGTTCGTGAACTCGCGTGATTACCAGTCAACAGTTAATTTTAGGGTGAGCCTCCCTCGGTGTTTAGGGCACCGAAAGTAGGCAAGGAGCGCCTGGTGGGTTGGCAGCCATGCCACACGCCTCTGCGGCGGGTGGCCTACCCTGAACTTGAACTTGAACTTGAAACGGCTAGACCACAAATGATCGTTGGCCGTTTAAACAGTCGTG
TRINITY_DN13814_c0_g1_i1	0	297	297	608	4.43	1	6	GACTGTTTAAACGGTCAAAAATCTGCTGAAAGCAGACCGAAGGAAAGAAGAGTGACAGACAGACAGACGGCCATATATCTGCAATGACAGAATCTCATCTCATCTCATCTCGTGTAGAGAAACTTATGACTTGGCCAGAAGTTCAAGATCTGGCAAAGTTTGATGAGGGAGACCTTTGGCCCAGTGTCTCATAAGAACATTAGAGAAATAAATCAGCATTTTCCTGTGACTGAATTTTTGAGGGTCTAAAGGAATGGATCATTGGCTTCATTGCATAGAAAATTACGAACAAAGTTT
TRINITY_DN13814_c0_g1_i1	310	607	297	608	4.26	1	5	AATAGGAAGCAATCAATGGCATTTGTTTGACTCCCATCACTGGCCTAACACTTATTTCAAACAAGTGGGCAATACATAGTACGTATTTGTCATTTGCAATCAAGGAATATTCTTGAGTCTGCTGCATAACTTGGAAGACAATCATCCATTCATAAAGAATGATTCGATGAGGGATAGCAACCATTGGAAAAATTCCCAATTCTTTGGTGGACCGAGTCCACCATGTCATCTCATGGACTACAGACTCAAAAATGACATGTAGTCTACCCCACACCTTGGCAGTCCGTTTAAACAGTC
TRINITY_DN13817_c0_g1_i1	0	265	265	265	12.37	1	16	ACGACTGTTTAAACGGCGGGGGCCCACCTGTGGGATGACGCACCGCCGAGTGCAGTTGCATCCTTCGGAGTCCCCCTCCTCTTGAACGCTCTGGCGGCCCCACGGGGGCTGTCTCGCGAGCCTTCATGTTCACAGAGGAGAGCGCGAGTGACTCGCGTGCTCCGTGGTCCTCCAGGAACTAGCCCGCCTCTTGAACACGTCACGGATGCATTATATTTGTAACTTTTTCTCCCATGATGCGCCTTGGTCCGTTTAAACAGTCGTG
TRINITY_DN13821_c0_g1_i1	0	382	382	382	3.57	0	7	CACGACTGTTTAAACGGCCTTATAGAAATCCGTTCTTTGGACGGCACGGAGGAGATGTCTAGACAACATAACAGGGCTTGAAACAAAAATCCCACCACATGAGCGATTTTTCTCAATGCTTCAAATTTCTCTTGTTTCACATTTATTGGGTAAAATAATTGACTTAGGAGAATAAAGAAGTCAAAATTGACTTAAAAACTATTTTGCAAGTCTAACAAAGCTATTTTATACGAGCATCAAAATGTGGTCCAGATGGTTGGTTGCATTGAGTTTTCTGTCGGCTTTTGTTTGATGTCGTCAGTAGTGTATAGGCCTATGGATCTGGTGTTGCGGGTCTGCCTACCTCCCAGGGGCAGGGGCACCTCCCGTTTAAACGGTCGTG
TRINITY_DN13828_c0_g1_i1	1	345	344	345	6.2	4	7	GACTGTTTAAACGGGAGGGTTTTAGTCAGCTTGCCAGGAATCTCTTCGCAATATGAACAGGTTTTTTTTCGCCTTACAGTCCAATTAATAGCTCACGAAGAAATCGATATTCGTCTGCATTTTTGAGAAAGTTTACGGAGGAGAAGCGCATGCGGTTTCCGCTTCTAAAACTTGCAGTAGCGCGCATATGACGAAACGTGCCTTCCCCTGGGTGTTCGCGGCAAGTTAGTGAAACGGGAAAGAAACACGAGCAAAGCACTGCCCCCCGCCCCTGCCTGCAGCCCGCACCGCTCGGATACTTTTTCATCGCCGTCGCCTTCACGTCCGCCGTTTAAACAGTCGTG
TRINITY_DN13829_c0_g1_i1	2	321	319	321	4.32	2	5	GACTGTTTAAACGGAGCGGACCGCGCACAAAAATGATCATCTGCTACTCTGCCAAAAACACCCACGGCACACGGAGACGCACAACAACACTGGACACATATTTTGAGCTCTAAAATCCTGAAATAAGACTCACCTCGAGGACAATGGTAAAACCAACGGATTGCCCTTGGAACGGCAGATCCATTGGTACCATCACGTCTTAGTTTCGAGCCCTCTTTAAGGACCTTAGAGCTCCAATTGCGTCCCCCCTGTTCCTGTCCGCCTACTCAGGCCGCCACTATGTAGCGACCGAGCAACAGGTGCCGTTTAAACAGTCGTG
TRINITY_DN13832_c0_g1_i1	2	377	375	378	2.53	2	4	GACTGTTTAAACGGCCCCGCAATTACACCGTGCTCATTTCGTTCTGATGACGTGCAGGACCATTTTGTTTTCGAGCAGAGGGAAATCACTGCAATACGGCAACATGTCTTAGTTACCGACTCCCCTGTACTGATGAAAACATTTAGCAGACGGCAGACGCTCTACTCCGATCTGGCAGAAGCATAACAGGGCGATCCATTTTAGTGTTACAGTAAGTCTCGTACCTGGCGAAGAAAACAATGAGTCCTTCGTGTGCGAACGGCACGCGAGAACACGGTGGCGGAAAAGTTGCTCGTCGATGATAATCGTGACATGGCAGGGGGTAAAGTATGGGTGGCGATATATCACCCGGAGCCCTGCCCCGTTTAAACAGTC
TRINITY_DN13836_c0_g1_i1	0	327	327	327	38.57	26	50	CACGACTGTTTAAACGGGGCTGTGTTCGGGAACTGGATGGAGCGCGTCTAAATGTGACGCCTCCCTCTCTCCCGCTTCCCTGGCCGCGGTCCGCGCCTCCAGCCCCAGATAAAGCCTCCAAGCCACGCTGTTGGGCAAATAGAGAGGCGATAAAGTGCGTTCAATAACCCACGCGGCCACTTTGTACCGATAACGAGCCAGGGTGGTGTCCAGAGGACTGCCTCGCCGTGTCCAGAGGACTCTGGAAGTAACTCTCTTTCGATCCTCTCCGAACTGAGGAGTTACGCAAGGGCACTGCCACTGCCGCGGGCCGTTTAAACAGTCGTG
TRINITY_DN13837_c0_g1_i1	2	356	354	356	3.69	2	5	GACTGTTTAAACGGCCAAAGCGGCTTAGCCGAGCCAGTTTGTGGGGTTTCCCTCAAGTGTTTAGTTTACAGCTGGAGAAGTGCGTGTGGATCCCATATCATTTCAATATATTTCCTTCGTTATTCCGTCAATATATTTTATTTGAATTCGTTTTCTCAATCAATTATATGAGGTGGCTCCGTATTTCTAACGTGAATTTGTCCGAATGCTATGAGCATGAAGAATGCACATACATGCTTAAGTTTATACAGCACAGGAAAGTTTGCAAAATTATGAGGAAATTAACGAAAAGACAGCCAAATTAGAACCACCGCGTCATCAAAGGCCTTAGTTTCCCCCGTTTAAACAGTCGTG
TRINITY_DN13848_c0_g1_i1	0	330	330	330	14.56	1	19	ACGACTGTTTAAACGGGCCGTGGGACACGGAGGGACACTCCCTGCGACCTGTCGCTTCTGTACTCTGCAACACATCGCAGCAGCTTTCTCTGCTTGAAAAAAAAAAGTCGGAAATATTTTAAGGAGAAAAAGTAATGGGTCAGGTCGACCAAGTCACTACGTCTCTAAATTAGAAATATAAAGAATCAATTTTATTTATTCGTCACACAATGGAAATAGCAGGAGTCGCGATTTACGACAGCACGCACGCCATGCCGCACATGTCGACATGTTGCTAACTCCACCGCTTACATGGAGATTCATTTACGCTGCCACCGTTTAAACAGTCGT
TRINITY_DN13849_c0_g1_i1	1	311	310	311	2.22	1	4	GACTGTTTAAACGGGCCGCTTTCACGTGTCTGAGAGACGAAGGCCTCGTCATCAAGTCTGTACGGGTGGATCAGGAGAAGGCACAGACGAAAGTCTTAACGGAGGTCTGTGGGGCAGACCCCGACTTTGACTTGGCCCGCTGCCTGTTCCACGTCCACAAGGTAAAAGTAAGCACAAATTCTTCCTCAAGTAACATCTCCCAATGCAATGATATTTTTTAAAATAAATTTTGCGTCTTTAGGCTCTCATTACCTACGCACAAGCGAAGTGTGGCCTCCGAGACCTGATGTTCGACTCGCCGTTTAAACAG
TRINITY_DN13858_c0_g1_i1	0	250	250	250	3	2	4	GACTGTTTAAACGGGCGGAGAGAAGTAGGGACTCTTGGGACGCAAAGAGGAATGGTTCTCCCAAGTCCCAATTTCCATCGGCTTGGGGCTTCCTCCCATCGCGAAGTCGGGCTGCTTCGTCCTATGCATAATCAAGGCAGAGAAATTGCAGATTTTGGTGCTGGAGATATGTCTCAGAAGACGAAGCGATGCCTCCTCTCCGAGACCGGAAAGTTTCCGTCGAGCTCCATGATCCGTTTAAACAGTCGTG
TRINITY_DN13868_c0_g1_i1	0	299	299	299	39.81	23	50	CACGACTGTTTAAACGGGAGGCTGGACTTGTTCGAGGTTAGGATGACGGCGGGCCTCCTCGTCGCCGTGCTCGTGGTCCTCGTCGTCGTCCTCGTCGTCCTCCTCCTCGCCGCCGTCCTCGCCGCCTTCTCTCTCTTTCCTTTTCTCCCCCTCTTTTTTCTTCCTCCTCTTCTCCTCTCTTTCCCTCCCTCGGCCTGCACCTTCCTCTATTTTGGGTCCAATTTCGCCGACGCAGCCTCCACCCACGCGCCCGCTGGCGCCAGACAGGCGGCTTCTCCGCGGCCGTTTAAACAGTCGTG
TRINITY_DN13869_c0_g1_i1	0	261	261	261	21.72	3	26	GACTGTTTAAACGGGACAGCCTACCCTCCAGGCGCCTCGCCTCTCGCCACCAGAACGAGTCCAAGTTTTGGCCAGTTTAGTCACAGCGTCGATTGGCGCCATCATTGAATCGGCTGATGGATTCGTGTCGAATTCTGACTGGTCAGACGAAAAGTCAGACGTGCATCCTCACTAATAGAACGGAACGCTGAGCAGCCCAGCCCTGACCTTCGCGGAGTAGTCGCACCTGACCCGCGTGACTGCGGCCGTTTAAACAGTCGT
TRINITY_DN1387_c0_g1_i1	0	74	74	566	1.95	1	2	CTGTATTGCAGTATTCTAGTTATAGTAGGATATACATATATAACCTCAACCCTCACCACAATTCTAAAAGTTTG
TRINITY_DN13876_c0_g1_i1	9	238	229	239	3.61	1	4	AGAAGGAGCACGGGTGGCCTAGCGCCAGGGCGACATCAGTAGCGAGATAGCTATCCCGTACGACGTGGACTTGCCCCCGCGACCAATAATAAATTCATAGACTTGTGCGCGCGGCGCTCGCGGCGGACAGAGGCCATCCATTTTCATTTCGAGGGTCTCGGTGGACAATGAGGCTCCGCGAGACGAGGATCCGTCAGATCTGCTAACCGATGTGGCCGTTTAAACAGTC
TRINITY_DN13892_c0_g1_i1	0	204	204	204	3.97	1	6	ACGACTGTTTAAACGGAAGACCATCATGACCATGTCGTCGTTGCCGAGAGTGACGTTCCTCACATCCACTACACTCGATCTTCTGAACAGCTTCTTGATCTCCTCCACTGCTTCCCGATCCCGATCAACAACCACGGCCTCGGCGCCGCCCTTCCTCACCGTCCGCTCCATCTCCTTTGCGAACCTCGCCGTTTAAACAGTCGT
TRINITY_DN13902_c0_g1_i1	0	198	198	198	16.21	13	19	CACGACTGTTTAAACGGGACGCGAGGGAAACGCTGCGTGCCGACCACCACCACCAACATCATCATCGAGAGCAACAACGCGGGCGTCGACCTGTCCCGCGGGACCTGCAGGACTGCAGGACCCCACGACGAGGCACTCGTACCTTATCGGGGAAATGGCTGCATGTGTTGCGGCGTTACTGCCGTTTAAACAGTCGTG
TRINITY_DN13903_c0_g1_i1	0	210	210	212	9.58	2	12	ACGACTGTTTAAACGGGCCAGCCAGAATGAAGAAAGCAAGTCTCACTCATGCTTATGACTAAACCAAAGCAGTTTCCAAGCACCTACGCATTGACGAGGAGTACACAGCCACGACAATAATTGCAGCAGATTGCGATGCGCGCTCTCAACTCAAAATTTCTCCAAATAATACGATCAACACCGTTGCCGAACGTTGCCGTTTAAACAGTC
TRINITY_DN13909_c0_g1_i1	0	239	239	240	2.94	2	4	ACTGTTTAAACGGCCGACGGTGGGCCAGAAGACCATTGTGGGTGGCCCAAATTGTTGACTTGTTTGGTTCCCTAGAGTCGTTAGATAGTGCTAAGTTAGATCGTTTGACCCGACCAATGGATTCCTCTACGAACGAAGGATCTTTTGATAGGGTCATGCGCTACATTTGAGCACTGTGTAACAACTCAGGAGATGAAAACATGGCCAGTGTTTTGGCCGCTGACACCGTTTAAACAGTC
TRINITY_DN13912_c0_g1_i1	2	343	341	343	3.98	3	5	GACTGTTTAAACGGCACCCCTCGTTCTAGCTATGTCCCCTAGACTCACTGCTCTCTATAGAATCACAAAGTGCACTGATCCATCACACGGGTTGCAATGTGCCGCCGCTGATTTCGTCCACTATCCATTATATTCTCTGACAAAAGTCGACTACTGTCGACCGCCAAATAGAGCAGACGAAGATATGGGATGATGCCACTTCGGTGTTCCCCTTCTTCCGTCGCTTCGTGGGACCCGCGGAACAGGCCAAGGCACGGCGTTACAGAATACTTGAACACCCCGTGCAGCGCGTCCCCCGAGGGTGGCTGCCTCCGACTTACGTCTCCGTTTAAACAGTCGTG
TRINITY_DN13920_c0_g1_i1	0	261	261	261	50.5	9	62	GACTGTTTAAACGGTGACGGTTGCCAAACCTGTGGACCCGTTCCGACCTCTAGATATCCTGCCAATAGTACTTGAATCGAACACTCGACCCCGCCAATGAATTGTTCTGCAAACGAGAAGCACATTGACGATGTGTTGCGCTCGATCCCAGCCCTGTTTAACTATTCTGAAGGCCCAAACATGTCGAGAGTCACCGAGAGAGTCACCCCCTGCCTGCACCGCTCGTCCGTCCCGCCGCGCGCCGCCCGTTTAAACAGTCGT
TRINITY_DN13922_c0_g1_i1	0	272	272	272	11.28	7	13	CACGACTGTTTAAACGGGGCAAGGACCCAAAAGACATCGAGCGCCTGGACTCGCCCTCCTTCAACCAGGTGTACGCGGACATCACCACGGCCTTCACCATCCTCATCGGCATCTTCTTCCCCTCGGTCACTGGTGAGCAGCCGCGTCGGCGCCGACCTGCGCCCGTCTCTGGGACTTTAACAGTGCTGCCACATAAGCAGGCAAAAAAAACTCAAGATGCATCCATGTCCATGCCGAAAGGGCTGCCTATCTCAGCCGTTTAAACAGTCGTG
TRINITY_DN13924_c0_g1_i1	1	57	56	383	1.98	1	2	ATGAGGAATAACTTGGAATTTCACAAGAGTGAGCAGAATAGAAGTAACTTTTATTG
TRINITY_DN13927_c0_g1_i1	1	417	416	418	2.2	0	3	GACTGTTTAAACGGGACCACCATCGCAATTCGCGGAAATTCCGTAGCAGCCCCTGGAACCACTCCTAGAGCTGGTGCCAAAGGTGTTCCCGCCAAGGCCACCAACCCCAAGAGAAAGAAGTCCAAGTTAGACCTGGAGACGAAGCGGAAACTGCACGGGCTCTGCTGGGAGACCATGTTCGGCCAGGAGATGGTCAAGATGACCGTCATGGACTTGGTGATGACGGTGGCGGGCACGCTCTTCATCGACTTCTTCCGCGCCGTTTTCGTGCGCGTCATGAACAACTGCTGGTGCTGGGATCTGGAGAAGAAGTTCCCGCAGTACGGCGACTTTAAGATCGCCGAGAACATCCTGCACCTCGTCAACAACCAGGGCATGGTGTGGATGGGCATGTTCTTC…
TRINITY_DN13932_c0_g1_i1	1	277	276	277	4.12	1	5	CGACTGTTTAAACGGGTCGGGTACTGCTCACCGCGGTGGGCAGGGTGACCTCGCCGACGACGACTCTCAAAAGGACCGAATGAATGGCCTCGTTTCGGGGGGCTCACCGAACGCGCGCCGAAGCCCGCCGCGCCTCGCGCACGCACGCATCCGATATTCATCTCCTGGATAAAACGAGGCAACAAAATAAATAATGTGCTATGGGGAAACGCGGGCTCGATAACTGTGAGGCTCGCCTGCCGCACTGAACGACAGGCTGCCGTTTAAACAGTCGTG
TRINITY_DN13934_c0_g1_i1	0	143	143	143	2.89	1	5	GGTTGTGGGTGGGACAAGGATTGTGGGACAAGGGTTGTGGGTGGGACAAGGGTTTGTGGGACGAGGGTTGTGGGACAAGGGCTGGTTTTGGCAACGAGCAGGGGAAATCAAAGATTTGACGCAGTGGCCGTTTAAACAGTCGT
TRINITY_DN13938_c0_g1_i1	0	405	405	406	7.1	1	8	ACGACTGTTTAAACGGCCATGCGACCCAAATTCACTTAGTCTGATGACCGCGGCTGCGCACTTAATTCAAACGGGAAACTTTGACTAGAAAAAGCACCGCCTGAAAAATGTAGGGGTTGCACCCGTGGATTTGAGCGGTACCAAGGAAGGTGATGGTTGTTTTGATCCTGATCTGAGCCTTTCTTCAAAATAATGAACCACAGGGTTTTACCAAATCCAAAAGAGTGAAACGGAATTATAATTTTTCAATTTTTTAGTGATTTCATTTACTTTGAGACTTTTTCGAGCAAGCCGCTTCGTTTTAGATTTTGTCCAACACAATTCTATCGTGATGTCTCCCTTCAATTTCGCTGCCCGTTGTGTGTGTCCTTGTGTGGAGCGCCTCCCCTCTCCGTTTAA…
TRINITY_DN13940_c0_g1_i1	0	249	249	249	12.39	1	15	ACGACTGTTTAAACGGGGAATGCAAGGAAAACACGTGGAGGAAAAAAATTCTCCTTGTTTCTAATCTCCTTTTCACCAAAGTCATCGACCTGTGGTGATTTTCTACTGATGACATCAACGACTTAGGTATGAAATATGAAATGAAGACGAATTTCTCTCGTGCCCTTGCCGCTGGGGCCCCGTCGTACCTTGAACGGCGGCCTGCCCTCATCTCAACCTGCGCAGACCTGTGCCGTTTAAACAGTCGTG
TRINITY_DN13948_c0_g1_i1	1	437	436	437	8.71	6	11	GACTGTTTAAACGGCCAGCTTCAATGCACTCTTATGGCCTAGGCATATTTTTGGATCCAAATGGATGCGATTTGAAAACACCTAACTTTGAATACATTTCTATCCAGATAGTGGCGCATCACACCTTGAGAGACACGACAAAGTCTGTCAACTGGGTAAGAAATGTTCTCTCCTCTCGCGTTTCAGGTACAGTTCATGACTAGCAGGATCCAAGTTTGTTTCAAAGTTAAAGTAAGATGTGCTTATAATCGCATCGAGCTGGATTCCAAAATTGTCCGTGCTTAGGTGAAGGAACATGCACACTGGCGTTCGGGACGCGAATAATCATCTGAGAGGTTATAAGTACATCATCTGTTTTTGGAACTCACCGCAGAAACTGCTTGAAGACAGGCAGCCTGA…
TRINITY_DN13950_c0_g1_i1	0	278	278	278	4.67	1	7	CACGACTGTTTAAACGGGGTGACGCAACAAGCAGGAGGCATTTACCGCCGCTGCACTTTACAGCGGGAGAGACATTGCTCAAAGTAAAAGTCGCTCATCAAAATTGCTAATTTTATTCTGCCAATGTTTTTTTTTTGCTTTTATTTTCATCACGCTCGGCACAGTCATTGGGCCACACTAAACAGCGTAGCAGAGCGCGCCCTTGGCAAACTACGCCACACTCGAAGTACAATTACAAACATGTTTATCGCTGCGCGCCTGCCGTTTAAACAGTCGTG
TRINITY_DN13953_c0_g1_i1	1	507	506	508	9.45	2	14	CGACTGTTTAAACGGCAACGAAATCCTCAAATTTCCATCTCTTCTTCAAGGTATAATAATCTCAACCTTTCATCTTATGGAAAAAAATTACCATCTTTTGATTTAGGTTTAATGAATGCATACAATTGCTGAAAAGGTCCCAAATTTTTGGAGTTTTGCACCTCATTATTGGAATTACGCAAATTTAACTTAAAGTGTTGCTAATAGACCACTTCCTTTAAACGTTTGGCTTAATTGCCGATAACCCTTCTCAACTATATCGGCGCCCTCAACTATGTGGGTTATTGCAGATAGATCCCTTGACTAATGTCCTTGAACTCATAAATTTTCAATTTCCCTAGACAAGAATTTGGAAAACTTTACACTATTCTTGATTTTTATCACCACAATATACTAAAC…
TRINITY_DN13957_c0_g1_i1	0	238	238	238	19.63	2	25	ACGACTGTTTAAACGGGGTGGCGATCACGGTGGCGAGCTTCTCCCTCATCTCCCTCAGGGTGCTGTGGCTGTAGCTCACCTCGACACCCCGCACGAGGAGCTCGTGGAAGGTCTCCGCCTTCCTCAACTGCCCCAAGTATCGCATGTTGGACGCCATGGAGAAGCTAGTGGAATACCGAGATGGTCACGTTGACTCCCTCGAACACGTCGTTCAGTATGCGCCGTTTAAACAGTCGTG
TRINITY_DN13974_c0_g1_i1	0	250	250	250	6.19	4	7	CACGACTGTTTAAACGGGGGCACCCCCCACGTCCACCGAATTCACCTTGTCTGACTTAAAGCAAGCCAGACGCGGAGGGGGACCGTGCGTTCGTCAATCTTCCCTTTCCAGCAACAATCTGCCTCACATCTCCAGGACAGGTGTATCACGTTATTTGACTCATACTTGCTTTCGGCCCCTGCTTCTACTAACGTTCGGACCCAGTACTGGCTTTCAGAACCTTGCGACTCAGACCGTTTAAACAGTCGTG
TRINITY_DN13975_c0_g1_i1	1	234	233	235	6.65	1	8	CGACTGTTTAAACGGGGCTGACAATACACGTTCAAATCGAGTTTCACTGCCACCGACGGCGTATCTCGGCACGCTCATCAGATTCGGGTTCATTTCATTAGGCGGTTGTTCTTTCCCAGGCGAAGAGCGCCAGCAATGCCGTATATCCGCATCGCTGTGCAGATAGTTAGGGCTTCCCTGTGGGGACACACGGTGAGCCAAGAGTCTGCTCGTCGTGGCCGTTTAAACAGTCG
TRINITY_DN13976_c0_g1_i1	2	178	176	180	2.83	1	4	GACTGTTTAAACGGGTTCGCGAAACCGTGAACCAACTTGATGGCGCGCTGTCGCACTTCATCGCGGAGAGCAAGGAATTCCCGTGGTTGTGTGTTAGTGTTGTGTGCCAGCCCGACTCTACGAGACGGGTCAAATCCTCGCTGTTGACATTACTCGGCAAGGCCGTTTAAACAGTC
TRINITY_DN13979_c0_g1_i1	2	300	298	300	4.47	3	6	GACTGTTTAAACGGCCAACATTTAGTGAGTCATTAAATTTCGCTATGCATACTAAAACCCCAATTATTTCTGGGATGGGGGCGGGGTGGTTACCAAGAGTGTATAGTCTGTCAGCCCCGATGCATCCGTGTTTTGCTTTTTATTGTTTTTATTTTGTGTCCGTATCGGGACGTTGACTTGTCCTTTATGCAAACAGCGCAGTCTGTCGATTCGCGGCGCACAGCATCGCACTGCGGCGACCCCGCGATAAGCCGCCATCAGTTCCAGGGCTGCCACCCGCACCGTTTAAACAGTCGTG
TRINITY_DN13981_c0_g1_i1	1	358	357	359	3.61	0	5	GACTGTTTAAACGGTGCGGCTTTACGGCAGCGCCCGACTATTAACGGCCACGTCGGTGCACGTCCATCAGCACGGGGATTTCGGGAATGGCATGGACAGGAATAAGGAGCATAACATAAAATTGGGTTCCGTCTCCTACGGCCGCCTTCGTGCGTGTGTGCGTGTCCGTGTGTGTGAGAGTGTGCATCTGTATGTGTGCCTGCGCGTGCGTGTGTGTACATAACGAGTACCGAACCCTTGGCACACACTCCTCATCGCCCCGTCACGTGTGAAGCCAATAACCAAACAAAACAAACGACTTAATAACAAAGCCACTTCCTCCCGAGGAAGTAATTCCAGACTGCCGTTTAAACAGTC
TRINITY_DN13983_c0_g1_i1	2	444	442	445	3.09	1	5	GACTGTTTAAACGGCGGGGCACGGCACGGCACGACTCCATGCGCATGGAGTCGAGAACAGAGGTTAGGGAACTTACTGACTGTGTATCGAACAGCTAATGAATTAACTGTCGATACATAGACGGATGACAATGAAATTCTGAAATGCAATGACATGAATGAAAATTATGAGAGATGATAATGCTCCTACTTTGCCTACGGTTTTAACATGATCCGCGCGACGCCGACGCCAACTTAGACTTGTCAGCCAGAGCGGCGACATCCTTGAAAGCAACGCACATTTCTCGCCGAAAATAAGGATTCGGTTTGAAAAATCATGGCGTCCAGACAGCACAAAGTGCTCTTGCGAACAAAGGATTTTTGCGCGCCATGGCGGACTCGGCGTCTAGGCCTGGACGGC…
TRINITY_DN13991_c0_g1_i1	1	390	389	390	3.34	1	5	GACTGTTTAAACGGGCCTTGCAATTGAGCATGTTGCACTGATCTTGTCTTGTCTTGCCCTCAGTGAGACCATTATATTTTACGAGGCAAGACTTGTTATTAATCCCATATTAAGTCCCATATGAAGTCACCATATTTCTTTGCTCTTCTCACTCTTTTTGGCTGAGCGATAGCGTTCGCGTCGGTCTGAGTGCTGGGGAGTCGCAACGTAGTTGTAATTACACTTGCTCTGTGCGGTCTGGTCCCGCGACAAGGGCGCCCGCGCGAGGGGTCTTTCACAATTACGTAAAGCGTACACAGTCAGTCGGTAATGCTGCAATATGTTGTTTCAGGTGCCCTCCTCCTCCAGCCGCTCAAAGTCGAGCAGCCCACGCCGTTTAAACAGTCGTG
TRINITY_DN13994_c0_g1_i1	2	441	439	443	5.24	2	7	GACTGTTTAAACGGGCTATGAGTTTGATCCTATCTCGATTTGAATGTGCCAATATTGAGTATGACTTGCTAGTCAAAGCTAGTAAGCTGGACTGCAGTGACCATTTGGCTTTAAAACAAGAACAGAAGGGATTTCAGAAAGGAAGCTTGGTATTAAACAGACTAGTACAGTCAGAGGCACACATATTGCGAGCGCAAAAAAACAATCCAACTTCCCGCATTACTTCATTAGACTTATCAGTTCCATCCCACGGCTCACACGGAATTCTATTTGGCTTACTAAATCAATCCAACACCTCACCTATACTCCTACAGACTCGTCAATTATATCCAACGTACAACTTTCCAATTTCAGATGTAAAAGATATAGAGATGTAGAATGTACACATCCACTTTTTTT…
TRINITY_DN14000_c0_g1_i1	0	201	201	201	10.55	7	13	CACGACTGTTTAAACGGGATTATGGAGGCGAGGTCGAGCGGAGGAGAGGAACGTGCGGTGGTGGCGAGCTCGGGAAGACGGAGGCTAGTCAACTGGTACTGTGCAATGGCGAGTCGACAATGGAGGTGGGGTCGAGTCATGATCGCAGAGGGGAGGATTCTGCAGAGGTTTGAGTTGTATCCCGCCGTTTAAACAGTCGTG
TRINITY_DN14005_c0_g1_i1	1	305	304	306	22.17	1	27	CGACTGTTTAAACGGCACGTGCCCCGATCAGGCGACGCTGTTCCGACCTCGGTTTTGCACTATTCCGTCAAGGAAAAAGGCAAAGATCCTCGTTTTCGTGTGCCAACTTGCGCACTGTTATCGGCCCATCTGCACTCGCCGCGCTTCTATTTCCATGGCCAACATTTTCCTGGCGACGCGCGTCATTTGTTTTTTGTTCTTGTTTGTTTTTTGGTTGCTTCGCGGTTGGCATGCTGCGCGCTTTTCTGGCAGAATAGCCGCTTTTGTCGGCACTCATCAAACACCGCCCGTTTAAACAGTCGTG
TRINITY_DN14006_c0_g1_i1	2	258	256	260	4.19	1	5	GACTGTTTAAACGGGGACGGCATTAATTTTATGAGAGTGAGAGACTCGCAGTATGACCTTTCCCTCTGAGTGTTGTGTGTCAGTGACCCCTGCTTTTTGCGCTATAGGCAGTCCCGCCTAGCTTGTGGGTATGCAGTGTTGCCCAAGCACAGGGCGCCATGCGAGGGGGACGTAACTTCCAACAGTCACTGTTCGCCGTGCGGGTAGGCAACCTAACGTACGATAGAGACTTGGCTGTGAGGCCGTTTAAACAGTC
TRINITY_DN14009_c0_g1_i1	2	190	188	190	4.97	4	6	GACTGTTTAAACGGCCCAACCGCCAGGCGCGCTGGGGGTGGATACTTATTAAACTAAAAAAAAGAACAAAAAATTAGGATAATTTGCAGAGACTTGCCTGGTGCCGTGTGCTGTAATCCCCTCACTGGTGTTGCAGCTTCGATCATACACGGGCACAACGGGATGGCGCCCCCGTTTAAACAGTCGTG
TRINITY_DN14010_c0_g1_i1	1	173	172	173	10.69	2	14	CCATTTTCTCTCCATTTTCTCTCACTTTCCTCTCCATCTTCTCTCCATCCTCTCTTTGTTCTCTCCATCTTCTCTCCATTCTCTCTTTATTCTCTCCAAACTTTCTCCAAGTTTTCTCTCACTTTTCTCCAAGTGTCGGCCCTTTGGTAGCCGCGCCGTTTAAACAGTCGTG
TRINITY_DN14011_c0_g1_i1	0	279	279	279	6.71	1	8	ACGACTGTTTAAACGGCCCAGCCCAGCCCTGCTGGATTTCACGTTTCTCTACGCTTCAAGAAGCGTGCCTCTCTTTCCGACTCGTGCCGCGCCGAACGGGCTCTGTGCAAACAACAACTAAACTCGACAAAAGATAGCAATCTCTGTTATGCAAGGATCGCGCAGGGCTCGCCGTAGTCCTGCTGGCGATTTCGATTCGAGCCCCCTCGCCTCGTCCTGTCGGGCTGTGTGCCTGCTCAACGACGGGGACGTCGAATCCGCCCCGTTTAAACAGTCGTG
TRINITY_DN14013_c0_g1_i1	0	235	235	235	12.69	2	15	ACGACTGTTTAAACGGGCGGGGTCACCCCAAGGACCCAAGGGGAGGGGGGAGCCGCGCTTTTATGTGCAGCTGGGTCTGGCGAGCCCCTGTTAGGACAAGGACATTCCATTGTGGAATTTTGGACGCGTCAAAAAAGGGGCTCCTAGAGGGAGGGGAAGCAGGGCGATGCTTCAAGGACCTATCTATGCGGCCATTTCGGCACAGATGGGTCTTTGTGGCCGTTTAAACAGTCGT
TRINITY_DN14015_c0_g1_i1	0	353	353	353	13.83	9	19	CACGACTGTTTAAACGGGATTGACGTGGGTTCGACACCCCGTCGATGCGTAACCAGTTTTCCCTTGCACAGTTCGTCAGCAACTGTATTCGGCTTGGAGAGCAAGGGAATGGACTGCGGGTAACCAATACCTGTGGGAAAGGGGTCCGTGAGGTGACAATTTTGGCTTCCGCCAGGCAGTTCCTTCTTTAATCCTTCGAATGATTCTGTTTTCGACCAGTTTCGAAACAGATTAGTGCTAGAGTCAAAAAACCACTTTTACGAGAACCAAAAGTTTCATCAGGCTGTAATGTATCGAACTGCTTTGCCGTGTTTCTCAGTGAATTCCAGATTCCGTCCGTTTAAACAGTCGTG
TRINITY_DN1402_c0_g1_i1	2	85	83	446	5.1	4	6	GACTGTTTAAACGGCACGTGCTCGCACTAAGCGTCCCCGCCCCACTATGTTCACCCGACGTGCCGTCCTTCCCTCAATGGATT
TRINITY_DN14021_c0_g1_i1	14	260	246	261	4.59	1	8	AAGGTTTTGTGATATGTTGTTTAAGCACAAAGAGCTCCTTGCGAGAATGTATGTTGATTTTGTACAAGTGGATGATGATGGTGCTGATGCTAATGAAACCAAAGATAGAGCCTAAGTGACTGTATAATCGTAAGAGTGTATGCGGCTGCGCCCCGCACATGTTTTACCACATGTTTTGAATTAAAGAAACCAAACAAAGATAAACTTTTCTCTCTCTCTCTCTCCCTCCTCACCGTTTAAACAGTC
TRINITY_DN14022_c0_g1_i1	1	396	395	397	2.97	2	4	GACTGTTTAAACGGGTGTCACTCTGTGGAGGAGAATGGCTCATGATGAATTTTTGGAAAAGCACTTTCAGACTAGAGCTCACAGAGCAGCGTAGAATCATCGTTGTTATTCACCCATCAACAGATCTGAAATGTGCTATTATATTAAGACCCGTAGGATAAGAACTACATTGAAAAGTGTGCAGCGAAGTCCTCGCGTACAGAGGTTCGGCACCCGAAGATAGAATTTGTCTACTCTATTCAAGAATTCAATATGCAACTTACCCACCAATCGTCAGTAAATTTATAAGGGACGTCAACATAGCCTGTCAAAGTCTGTATTTCGAATGGCCGTTTAGGTGAAAAGTGGCTTACTGTAAAGTTCAACACTTTAAGAGCATTGCCGTTTAAACAGTC
TRINITY_DN14029_c0_g1_i1	2	266	264	268	3.35	2	5	GACTGTTTAAACGGTGCGGGGACAAACACGGCTGCACAACTTGTGACCCTTGGTGGCTGCCACCGCCCGTGAAAACGACTTCGAACAGGGTTGAAGGGGTCTTTTGCAAACCATGGCAACTTTGAGGAAACGGTCCAGGAGTCGACACCATTGCCAGGTCACAAATTTCCACGTCTTTTTGCCGTGCGCTCTGACAGAATCCACCACGGGAGGTGGTGCGGCTCCTCTCCAGCTTGTTAGCATGGCTGGGCCGTTTAAACAGTC
TRINITY_DN14031_c0_g1_i1	0	214	214	216	4.96	1	5	ACGACTGTTTAAACGGAGCACATGCTAGTGCTGACGCCTTTGCAGAGACGAAAATGTTTGGCTAGCTCGCCCTAGAAAAACAAGAAACGTTTCGAAGTCGATGGATGTTCGCGAGCTCTATCCACCATACCAAACTTTCATTTTATTTATTTTTACCACTTTGTTATGCAGTTGGCTGCCGTGAAATTGGACCAACTTTGCCGTTTAAACAGTC
TRINITY_DN14032_c0_g1_i1	2	354	352	354	3.5	2	5	GACTGTTTAAACGGGAGGCCCTCGTAATCATACTCATCAATGAGTAACGCTTCAGTGGAGGACATTCGATCAAGTAAAAGACGGGCCCTCTAAGAAGATGAGCTGAATGGACGATAGCTTTCTCAGAGACTGATGAGAAGTGTGATCGCCTTGTGGGGGATGTTGATGGCAAAGGTACTTTGACTTTTCTCCTTGGCTTTGCGATGGACTTGCTGACAGACTCTGAACGAGATAAAACTCTAATGAACGGAGAGTATAAGAAACTGTCCTGTACCTGTTGCTGCTTAAAAACCAGAAGAGCCTTGCGACTGTGACGGGGAAGGAGGGAACTTTGTGGCCGTTTAAACAGTCG
TRINITY_DN14036_c0_g1_i1	2	285	283	285	6.74	3	8	GACTGTTTAAACGGTCACACACACACACACACGTGCCACCAGCCCCATCGTCATCTAATGCCTTCGTTTTCCGCGGCATGGGCAGACTGGACTACATCCTCCAAAAAAATACCCTAAAAAAACGTCAAAGCTCGGTGTCTGACCGCACCGCAATGAGATGGGATGGACTGAATTTCGGCCTCGGTGTCCGAGGGTAGCGGGACGCCCGTTGCCCCCGTGTACACAGTGCCCGTCGTCGCGGAGCCGTGATGACGGTATTCAATCGTCGCCGTTTAAACAGTCG
TRINITY_DN1404_c0_g2_i1	278	333	55	333	46.2	36	53	GCACGCGCCAAGTAGAGGAGGAACCGCTCCTTGCCTGGCCGTTTAAACAGTCGTG
TRINITY_DN14046_c0_g1_i1	0	241	241	242	8.45	6	11	ACTGTTTAAACGGCGGCAGCAGCGACAGCGCGCGACGCGAGCCAGAGCGCAGGGGGCCCCAAGCCCTGCTGACGCGACACATTTTGAATTCTAAAATCCTCAAATAGGACTCGAACCGAAGACATGATAGTACCAATGGATTCCTCGTTCAACGGCCGATCCATTGGTGCCGTCATGTCCATGACTTGAATCGTATTTAAGGGTTTCAGAACAAAAAATGTGTGTGTCCGTTTAAACAGTC
TRINITY_DN14047_c0_g1_i1	0	338	338	339	2.29	1	4	TGTTTAAACGGTCAAAAATCCTCATTTGTCCTGCGTTGGTTGCCACTCAGAGGGTCCCACAAATAATAATGGTGAAAAACAGTATTGATTAGTTTATTAATTAATCAAAAGGCAACCACTGTCCCTCTTCAGATGTTTTTTATACCCCCTCTCCTCTAACGCACACCCATACACATATCGTCTCCATTTCTTTATAGTATCCAACGTCCCCCAAACAAATCTAATTCACCCATTATTTTATTATAAAATAATAATATTTCCTCCCCCAATTATATGTGACGCCGCCGATGCCAACCCCCGTCGACAGCGCCCGCCAGTTCCTCGCCGTTTAAACAGTC
TRINITY_DN14048_c0_g1_i1	2	234	232	234	9.24	5	11	GACTGTTTAAACGGGTCACCCCCTGCTGAACGGGGCATTAAGTTAACTTCATTTTTACCAGCTTTTAGTCTGGGGATTTTAGCCATATACCTGACCTGTTTTGAAAAAACGCAGAGGGCCCAAGTTTGTGGCCACCGACACCATCCCTTGTCCACTGTGCGCACGAATATCGCTAACATGGTGTGTCCGCAGCTCCCTGCCGATATCACGCGCGGCCGTTTAAACAGTCGTG
TRINITY_DN14049_c0_g1_i1	0	321	321	321	2.49	1	4	GACTGTTTAAACGGGTCGGGGCAGGCCCACACGCTAAAACTTTTTTCGAATCCATCCTTCGAATCTTCGACGAAATTGCCCCCTTCGACGTAAAACTGCAACCCCGCGTCGAATTTCGAAGCAATATCCGTCTAAGCCGCGTCGTAGCTGACATAGTGTTGAACTTCGACGTGAAAAGAAGCGATCCGTCGTTGAACGACAGCCTTACCGATGAACACAGAGCCTTCGTTCTTCGAAGCTTGCGAGATGAAACAAAAGACAATCGTAATTTGCAAATTTCTTTTTTACCGCTGCATTGCTGCAACCGTTTAAACAGTCGTG
TRINITY_DN14053_c0_g1_i1	2	276	274	277	8.32	5	10	GACTGTTTAAACGGGACGGAGAGAGAGAGGGGGGGAAGAGAGAGTTGTACAATCGTAGGCGGTTGTGGATGGAATGATTGTGACTGGCGTTGCTTTCTTCTCCGATTTCTTTGTCCTTACGACATGTCCTTGGCCTGTTAAAAATCCCATTAGCGGATGGCGAGCATGGGCACGATTGTAAAGCATTTATTTGCTGTTGCAAGCGCTAATCCCTCTGGGATGGCCCCTGCCTCGCATATTTTAGCTGGCCGAGGCTTACGCCGTTTAAACAGTC
TRINITY_DN14056_c0_g1_i1	1	233	232	233	5	1	8	GACTGTTTAAACGGGCCGCCGCCCAGCCAGGGTCACCCCGCCCTGCCCAGACACCACAAACGTTTCGCAACGCGATAAAAAGAGTAACTCAAATTATCAGAAGGAAAAAAATTTACGTAAGTGATTTAATTTAATAAAAAATTAAACACCAACTTGAGACAAAAGCTCAGCAGTTTTGCACCGAAGAGAAGGCAACACCAAGCGAGCTTCACCTCCTCCGTTTAAACAGTCG
TRINITY_DN14059_c0_g1_i1	0	397	397	399	3.18	1	4	GACTGTTTAAACGGGGAGCAGCACCAGCCAGAGCGCTGCGCAGGCATTTGGCTGCCATGGAGGAAGTGCAGTGAGTTGCTTTATTTATCGGAGACTGCGCGGTGGAAATTTTCGCTCTCGTCCTTTTTGAGAAGCCTGCCTTGCCTGATGCTCGCGGGAGTGAAAAGTTGGCGACAGCGTCCCATTTCTCTCGGCGGGGCTGACGTCACTGATAATAACATATTTCGCCCCCAAGTGCATCCTGTCCCCGCTGCGACTGCGGTTTCTAAGACAACAAAATAATAAAAAGACGAAAGGAAAATAAAATAAAATAATCAAAGTCCGTATGAAAATACTTCCTTGCGCGGCGAAAATGCATTGATCGGGTTATCGGCGTCCATCAGCCGTTTAAACAGTC
TRINITY_DN14060_c0_g1_i1	1	338	337	338	9.88	6	14	GACTGTTTAAACGGCACTGGCTCTCACGATTTTTTATGTGGCCGACCTGAAAGTGGCAGAAACATATGGGGCGTTTCGCCAAATGTGCACAAAGGTCGACGTCCCTGCCATAGTGAAGCATCCACAGTACAGCATCGTGTACAATTACCTGATGGTGGTCTGGCACTTCGGAATGGCTGGCCTGGAGACCTACCTAGACCCCGTCAAAGGATACGGCATCAGGATTAAGGACAAAACGTGAGTAGAAGCTCTAAAGGAGCCCCACAGTGCCGATACCACCCTGGCGCTGCTTTCTCCCCGCGTGTCCCGCGTCCCCGAGCCCGTTTAAACAGTCGTG
TRINITY_DN14062_c0_g1_i1	0	297	297	297	2.95	2	3	CACGACTGTTTAAACGGATGTAGATACAGAGCCGAACCTTCCACTACATATATAAAACACACCCTACATAACACAATTTGAACTTATTTCCAACCCCGAATTAAGAGAAGGGGTTATTATTAAAACCTTAACAACTTCCTGAAGTGAAAAATCAGAAACAAAGACACATCCAACGATTTGGTGTTTAAATGTGCATGACATGAACATCATACTCGACGACGGCATTTCCAGTCGACGCGTCGAGATTGTAGGTCCTCGCAAGAGCATAGCCCCTGGCCAACCGTTTAAACAGTCGTG
TRINITY_DN14063_c0_g1_i1	2	304	302	304	5.03	1	7	GACTGTTTAAACGGAGCGAAGGGACGGCATGCAGGAGCTCATGAGGAACATCGTGTTCGCGAACCTGCTGCACGTGCTCAACAGCGACCTGGAGGACTCCGAGTACGTCGTCTCCATCCCCAAGTTCTCGATCGAGTACAACACGGACCTGGTGCCCGTTCTCAACAAGGTAAGAGGGTGCTTCGCTGCTTCGCGCGGAGCTGAGAATCCCGTCACCATGGAGAGCCTTGTCGTGACTCGCGTGACGATGACAATGTTACAGCTGCGCGTGGTGGACGTGTTCTCGCCGTTTAAACAGTCGT
TRINITY_DN14072_c0_g1_i1	0	318	318	318	8.42	4	11	CACGACTGTTTAAACGGGAGGAGTACCACCGCTTCCTTGAGTTCTTCAACCTCAACGTCGCCGACTACGTCAGGTGTGCTCCCCACGGTGGGGCCTTGGGTGTGGCGCCCCGCCCCGCCTGGGAGAGTGTTGTGTGTTTTCCGTCTTATTTTCTGGCTTTAATTCTTAAACAGGCGTAGCCTGAAGCTCGTGGCGTCAAAACGGAACAACAGGGGAAATGAATCCGTGCACAGCCTTGTTTTACTCGGCGGCAGGCTGGTTGCTTACCGTGCGGCTGTGACATGAAACTCTCCGCCCGCAGCCGTTTAAACAGTCGTG
TRINITY_DN14074_c0_g1_i1	0	406	406	407	3.29	1	5	ACGACTGTTTAAACGGGACGTGTTCTCTAGGCATGCAGTCATTTATGCAATGTAGGTTCGTGGTTCGTAATTTCTCTGCCTTAAACGTTACTGCCAAGGAAAATTCAAAATAAGAAGCCACTGGCGATGAGGTTAGCAAAGTTACTGGAATCCATCAACTCTGTCAAGCTATGCCAAACTTCCCCTCCATGATACTGCTAGCTGCTGTAGTGTCCACGGTGTCCGCTACGTTGCTGAAGCCTCTTTAGCATCCAGGTGAAAACTCGCGCATCAGTCATTCCTTCTATTGTTCTGGATTCTGGATCCTCAAACAACGGCAGGGCGCGTTCTGTCCCCCATGTTCGTCTGCAGCTTCGCTATCGTAACTTGGGAAGCCAGTTTAGTCGGCTTGGCCGTTTA…
TRINITY_DN14080_c0_g1_i1	0	328	328	328	7.55	4	11	CACGACTGTTTAAACGGTAACAAAAGTGCTGTTTCGTGAAAATATGTTTGGATTTGAAAACGGACCTAATGACTGTGGCCACCCACCCGATGTCCTGCGGCCTTTTCTTAAGGTCAAAAACGAGACAAACAGAACCTCGAGATGTCTGGGAAAAGGTATTTAAATGGCGTTGGAGTTCACAAGCACTTTTGTCTATTCCGACGGACCATCCCTAACGACTTCGACTTGATAAAAAGCGACATGAGCCTCGCTGAGGTACGCCAACAATCATCTCAAGTGAAAAATCGCTAGCTGCTCGGACACGCGACGCGCCGTTTAAACAGTCGTG
TRINITY_DN14082_c0_g1_i1	50	378	328	379	2.38	1	5	ACAAATGTGCATTTTAGCTTAAGTCATGCTGTGTGTGTTGCCATTGAGCTAGGCAAGCGTTATTTGGCGGGTAGTGTCACCTCCTGCCTACTGTAGGCAAACACGCAGCCGCCACGACGAGACGTTGCCTAATAGGCAACTGCCTGTCGAACACCTGTGTGTTGTGTTTTGCCTAATAACTTGGTGGCAACACTGGTCACAAGCGGCCTCTTTCGGTCGCCGAGGGCGAAGACGCTCTCAAAGAAACTGGCCCATGTTGATGTCAAGGCGGCAGTGCAGGCAACGACAATATTGACTTTAGATGTTGTTGCTGGCCGTTTAAACAGTC
TRINITY_DN14093_c0_g1_i1	0	227	227	227	2.96	2	4	GACTGTTTAAACGGCGGACGCGAGCGCGCGTCGCCCGCGGAGACAACAACAACAACAAGGCTGCGAGAGGAGAGAAGAGAAGCAGCAAGCAGCCCCAGACAGCAACAATGTAGCCACCGCCAACATGGCGCGCCTCCTGCGCGACAACATAACCTAAAATGCTACCAGGTTCAAGTTAATACGCCTGTTTTCATGGGCAAGCTCACCGCCCCGTTTAAACAGTCGTG
TRINITY_DN14096_c0_g1_i1	0	262	262	262	24.68	2	29	ACGACTGTTTAAACGGCCTACAAATCCAGATTGAAAAATAATAATCAAAAGAAATTAAAATGTGTTAGCTTTTTTTAAATTGTTTAAAAATGAATCCAGAGTCGTAAGATTTAAATTTTGAGCAAACTGTATGTCGAGTTTTTAATAATATTATTACACGTTTCGATGAATTATTTTTGGTCTGCTTCCTCGCTTGGTCCGTCCGCCACATGGCAGGTTCTCACCTCCAGCGGTGCCTCCCGCCACCGTTTAAACAGTCGTG
TRINITY_DN14098_c0_g1_i1	0	310	310	310	4.41	2	6	CACGACTGTTTAAACGGAGAGTGCATTTTCTTCGAGGTATATTTCACTTAGGAATGTCATTCTACCGAGCTCGAAAGGGATTATTCCGCTGATTTCGTTGTCTTGGAGGTATATTACATCAAGATTTTCCAATCTTGAAAGATCTGAAGGCAGCTTTCCAATTAGCTGGTTTGAGCCTAGATCAAGACTAAGAAGGCCACTCAGATTCCCGAATCCAACAGGAATTTTCCCCTCGATGCGGCTTTCTGCTATTAGAAAATACTGAAGGTTGGCTGAGAGATTTCCTATGGTATCCGTTTAAACAGTCGTG
TRINITY_DN14099_c0_g1_i1	2	207	205	461	1.64	0	3	GACTGTTTAAACGGCTATTGCGAATTTTCGGCCACCCATGTTATATAGTTGCTGAAAATTAATGCAATGCATGAAATTCTAGTCGGTCAGGAGTCAGAAACAAACTAAATTAAGCTAATATATTATCAATTAAACACGCTTAGCTTAATTACAGAATAATTAATTAATTAATACCTGGGCAAAACTGCTAAGCCTCTTCAGAAGG
TRINITY_DN14105_c0_g1_i1	2	279	277	279	3.07	1	4	GACTGTTTAAACGGGCCACCCGTTGTACAGTACCTGCCCTGCCGAGTGCAGCGAGGGAGAACGCACTCACCCCGTGTCCGTGCGAGACGTGTTACTTATAGTCCTTGTGTGTGCGTGCGTGTCGATCCACTGCGAGCGTGTGCGTGCTTGTGCGTCTGTGTGAGTGAATGAGACTGATCAGCCCTTCCCTTGTCTTCCTGTGCTTTTTGTCATTATTGTCGTTTACGTCGTCCGTTAAGTGCATCCCTCATCCTTTCATACCGTTTAAACAGTCGTG
TRINITY_DN14110_c0_g1_i1	2	353	351	353	8.02	3	11	GACTGTTTAAACGGCCGATATATAAATTGAAATCAATGGATTAAAATTCAATTTCTCCCCCACAGAAACATTCTCGGCTAACCACACAAGTAAAACACAATATCCGAAGACCTACAACCAATCACACCAAAAAGATAGCATTGCTTCAAGTCCATCCACTCCACATAACCTAATTCAGCTAGGGCACACACAATTTAATAATTAAGAAAAAAAACATTTTGAAACACACATAAGGATCAAAAATCCCGATAACTCACGTGGGTTTTCATCAAAATTCACAGCAATTAAGAGAATTCACGAAAATTTTCAGGGAGAGGTGAGATTTGTACCAGTTCCGTTTAAACAGTCGTG
TRINITY_DN14113_c0_g1_i1	2	358	356	360	4.42	2	6	GACTGTTTAAACGGGAAGCCGCTCTCCGTCACGATCAAGTGCTCGTTGTAGTGCTGCCACGACCACAGCATAGCATGGCGCTGCGGATGGTGTCGGGGAAGAGCTAGAGGACGGAGACGACACAAAGGGTTGCACCAGTGGACTTTCGCGACAACATTTTTGTCAGAGTAAATATAGTTGAGGCTGACGCCACACAATGCATGAAGAATCTGGATAGAGTCGTCATACCAAGCTTAAAGCGGCCTAAGGCTTGCTGTTGTCCATGCCCCTGGTATTTATGATGACGAAAGGGAGCTGGTCCGAGACGCCGCTGCTGAGGAATAGAAGGCCGAAGACCCACTGCCGTTTAAACAGTC
TRINITY_DN14115_c0_g1_i1	2	305	303	306	3.18	2	5	GACTGTTTAAACGGTGGCAAGGTGACTGGTCCCAGGCTGAGGCACAGGTCGGCTCTTCCCTCTCGGTCTCTCCTGATCGACTGTGTCAGGTAACCTCTCTCTAGCTTCTTCTGTGATGATGGGTTATCTGAGAGGAATTTTCTATTTCTATGACCCTCTGTCTCTCTACTGTGTTTGTGAATGGAAATTGTGTTGGGGTTTTTCTATGGTCGATGATGATTCCGGTCCCTTTTATAGGGAGATGCAGATATGCATGGCTTTCTCTCTTGGTTTGCTCGGATTGATTTGGCCGTTTAAACAGTC
TRINITY_DN14119_c0_g1_i1	0	217	217	218	3.55	2	6	GACTGTTTAAACGGCACGCAGTCAACGAGGGAGCTCATGGAGGACCGCGTGCCCGCACCAACGGAGACCACTCGCGCGCTGCAGATGTTCAAGGCCACCCAGATCCTCAGGACCTCCAAGAACCCCGCGTCAGCGGCCATCGCGATGGCATTGTTCGAGTACGGTCAGCCCCGTTCTTGCAGCGGAAGCCGCGCCCGTCAGCACCGTTTAAACAGTC
TRINITY_DN14120_c0_g1_i1	0	301	301	301	9.63	1	11	ACGACTGTTTAAACGGCCGCGCCACGGCGGGTCGCATGCATTAATGAATCGAATCGAATTGAACTGATAGCCTGGGCTTCCTGCTTATCTTTCTTCCTTGTGATTGCTTATCTGCTTATGGTTATATTTGGTGGCGGCGTGGCGCTCAACGACAGCGGTGATATCTCAGCTGTTATCTACACCTACCTGACGGTATCAGGAAGAGTGAGAGCGAATCAATTCGGGAGATCTCTAATAATAAATCGTGAGTTTCTCGACTATTGATTCTGTCGTATCTTCGGACTCCGTTTAAACAGTCGTG
TRINITY_DN14123_c0_g1_i1	2	369	367	369	3.08	2	5	GACTGTTTAAACGGCGGGGGTGCCTCCATGGCGTCACCGCCACGTCACCTATCAACGGCTCGTTCTAATGCTACCCGTCAGCCTCCACGCTGGTCAGAGTGCCCGCGGCAGAGTGACAACGTCGACCAACAGCAGCGGCGCCAGACACGGCCAAAAGATAGCGCCAAAAGTTCCTGAAAATATAAAAGAAACCCAGCAGCGCACTTTTTCTTGTTTTTTGCTTGTTTTTTGTTTTTTTCTTTCCCGCGCGCGCACCCGCCGCGTCGAACCGCCGCCGCCGTCCTCTCCTTGACATGATTCTGTCGCCAAAAATACTACTGGAAGGGCCTTGCTGTCGTATCTGCTGCATCCCGTTTAAACAGTCGTG
TRINITY_DN14124_c0_g1_i1	0	245	245	245	7.23	1	9	ACGACTGTTTAAACGGGCCCGCAGGGGCAGGCGCAGCAGGTGTCCTCCGAGGGCATCGTGTGTCGGCTGCTGTGGCGAGAGCCCGTCCCGACGTCTGTCACTGACTGTCTCACTTAAGGTCTCACTGTTCGTTGCACATCACAGTCACACTACGCGCGACGCGACGGTCGCACGGCGCACAGCAAAGGGAAGCACTCTAGGGCAGGGCGATGACTGCGTCGTTGTGTTCCGTTTAAACAGTCGTG
TRINITY_DN14129_c0_g1_i1	0	264	264	264	15.2	1	19	ACGACTGTTTAAACGGCGGGAGGGGATGGGGAGCTGTGGGTGCGGTATATCCTTAATTGATTTTCTCGAAAATCAATGAAATTCTTCGCACAACTAGCTCTGTTTGACGGGGTCAATGCATTCATTAGCAGATTTTTGTTTTATTTTCTTGAGTGTATGGGTTTCTGTGCACCCGTCCCAGCGAATGTGTGGGGACTCTCGGTGACACCGAGCCCAGGAAGTAATCCTCAAGACGCCGCCGCGGCTGCCCCGTTTAAACAGTCG
TRINITY_DN14133_c0_g1_i1	0	377	377	377	1.99	1	4	GACTGTTTAAACGGCAACACAGGCGTACCTGTGCCGTCATTGCCGCTCAGATACGTCGTTGTGCCAAGCCAAGGAGTGACGCTCTGTCTCGCTCGCACACCCGCTGGAGGAACCCAGTCAAGGCCGCTTTCTGGTTGGATTTGCGAACCACGTGATGATGTAACGACCCACTTCGATTGCCTTTCTCTGGTGTGTGTTAGTGCGTGTGTGGAGACTCGTTACTGAGGCTTCTTAGCGCTGGATCATTAAGTGGGCCACCAGGCTGAGGATTGGGGGGGTGTATGGAAGCCCTGCTGTGTGCTGCTACTGCTAAGTGGCGGACTGTTGTTCAATTTGCCGCGGATCTCAGCTCGTTTCTCACCGTTTAAACAGTCGTG
TRINITY_DN14135_c0_g1_i1	2	357	355	359	3.9	3	5	GACTGTTTAAACGGTGCAGAATGTTTCTTTCGACTATAGGTTTCGAAACGGATGAATATATTGTGCGATCTTCTACTTAAATTCTCATTTAAAACCATTAGAATGTTTTTTCTGACTGTGAAAGACATTGTGTTTATGTGTTTCGACGACAGAAGAATGAAATTAACGCACCACTACTATCACCCTAAAAATTCAATTGCATTGACTTAAATTCACTTCTTAATGCGATTTCGCTTCAAATAATTTACTAAATGCTTGACCAAAAATTAGTTGAAATGGTAAATACGCCATTGTCATTTTGAGTCTTTTCTGACAAGAGCAAAAACTTGAACGTTTTCCCGCCGTTTAAACAGTC
TRINITY_DN14137_c0_g1_i1	0	281	281	281	6.22	3	8	CACGATTGTTTAAACGGTGCGACGGCAACTCTTCTGTCTCTCTCGCACTCGTGGAGCGAGACGGGCCCGCGCTCTAGTCACCTCACACCCTACCCTGCTCCGCCCCAGTCGCCGTCAATCGGTTCGGCAGGCGAGAGCGAATCCAAGGGAGATGGAACTGGCTGGCGTGCACTCTAAACACACTGCCGCACACCGACACAATGGGGCGCTGTCGGCTTGAATGACAACATTGGAACGCCCCTCTCCCCGCACATGCGCGTGATGCCGTTTAAACAGTCGTG
TRINITY_DN14140_c0_g1_i1	2	222	220	222	3.02	1	4	GACTGTTTAAACGGCGGGAGATTTTAAAAACGTGTCAGGTTGGCCGCCATGAGATTTATTTCGTTTTAGAAGCGGGCTCAATCCAAGCGTGGTGCCGTACTGCTGCAAACCGTTGGCTCCTTTTTCCGCTCGTCTTTTGTACAGGAGTTTGATTCATGACTCCGTGCGTCGTCGGAGGAGGAACGCACCGCGGCCCCGAAGGCCCGTTTAAACAGTCGTG
TRINITY_DN14141_c0_g1_i1	1	468	467	468	5.4	3	7	GACTGTTTAAACGGCCATGGGCAACTCGCCTTTGGGTGAGCCAAGGGAGGGTCTCACGATGTTTTGGCCATGGTCTGACTGTGGACTCCCATGGGTTGACATCTGTTGGCCATGGGCTGGTAATTAGTACCCTATTGCTCTGGCCAGGTAAGATATACATTACGACACTGCTCCTCCTTGCACTTATATGTGTTGTGTAAGTACATTTACGTTCTACACCCCGTCGCGCAGGTAGACTGTGAGTCGTCTACTTCTCCTGCTTTCCACATGTAGACCTTCCTTCAAGGGCCCTTGAGATCCCTTGTGCCCTTTACGCCTCAATCAAAATGATCGTCTCCAACCCAACTCACGGCGCCTCCCCCTACCCCCCAAAGGTGACGTACTATTTAATTCTGCCTG…
TRINITY_DN14144_c0_g1_i1	15	462	447	462	1.95	0	3	CTTCCACACTCTGTTTTCTTAAAAGTTCAATGGTTTGTCTCAACTCTATGAGCTCTGAATCCTGGAAATAATAAAAAGAAGTGAGAAATATGAACCATATTTTCAAATTTAACTATTTTACAACAGAAACCTATTTTGAAATTTACCTTTCTTTCTGATGAAGATGTGAGTTGATGTAATCGAGAAGTCATGTTTGACAGAGACTGTTCAAAAGCAGACACAACATGGGCCTGCAAAAAATCAACAACAGAAAATAACAGAAGTACCAAATAAAAACCTCAGAGTACCGCTTTGAAGTTGCAGCGACAGGCAATCCCCCTTTCCGTTTCAGGATGCCGATATACACGCTGCCCTCGAAGCACGCCAAGGTACTCACCTGCAACAGAGAAATAAAACAAA…
TRINITY_DN14148_c0_g1_i1	0	382	382	382	2.37	1	4	GACTGTTTAAACGGCGGCCGAGCCGAGGCATAGCGCGTGTACTACACGCACACCCACCCCCTCCACCCACAACGCTGCCTAAGTGCCTCATGGCGTTCTACTCGCGAAACCCCTCGAACGGAGTCCTCATTGTACTATGCGTTAGTATTCTAAGAAGCAGATAGGCGCTCATTCGGTTAATGCAGCCAAGTGCAGAAGGGAGTTTCACTTTTTCCGAAACGGATCCCAAGTTGCGAGAGGCAAGTCCGTGACGTTTCAATCAGGACGCGTTTGGCGTGCATCGTGCGCAGCTCCCGCACATCAGATCGTGTTGCGGTAAGCAAGTCCCGCCTCTGGGAAATGCTGCCCACCATTTCCGTTGTTTTCCGTTTAAACAGTCGTG
TRINITY_DN14150_c0_g1_i1	0	248	248	262	2.51	2	5	GACTGTTTAAACGGGGGGCGTCCGTAAACGCTGCGCGGCCTTCGTTGAAAGGACTCGAGCCCAGACATACTTCCCCTCCGCCTCGCACCGCCGCGCACTGGCGCACTGGCGCACTGCACGCCGCCGTGTGTTTTTCGCGCCTCTATTTTCCGCCAGGAGTATTTCCCCCCTTTTGCGATGGAAGCCTCCCTGAATCTTGTTGATCTTGTGGAGGAGGCGTGATCATCCCAGCCCAGCGGCCCAGCGTG
TRINITY_DN14152_c0_g1_i1	0	280	280	280	102.83	72	122	GACTGTTTAAACGGCACGGCAAGTACATGGCGTGCTGCATGCTGTTCCGCGGCGACGTGGTGCCCAAGGACGTCAACGCCGCCATCGCCACCATCAAGACCAAGAGGGCCATCCAATTCGTCGACTGGTGCCCCACGGGGTTCAAGGTAAAACTTCTACAGAAAATGATATACATTAAAACAAGATAATGTTGGCAAAATGTTTACCTGGAATTTGAACCTGTGGCCAGGTGGGAATCAACTACCAGCCTCCAACGGTGGTCCCCGTTTAAACAGTCGTG
TRINITY_DN14155_c0_g1_i1	2	224	222	224	4.43	2	5	GACTGTTTAAACGGGCCCCACTAAGTTATTCCTACGGGCCTTATTGTGTTCGATATGAGGAGGCCGAGGAGGAGGATGAAGATGATGACTGCTATGAGAGTAGTAATGGGTATTTCTCGGGGAAGGCGTGTGGGTTGATTCCTAATTTTTGTTTCAAGAGTTCTTTATGTTTGTTGGATCCGGTTCCGGGAATGAAGGCCCCGAACCGTTTAAACAGTCGTG
TRINITY_DN14162_c0_g1_i1	0	400	400	400	3.12	0	7	ACGACTGTTTAAACGGGGTGCGGGCGTGGAGCTCCACAGGCTGAGGATGGACTCGAGGAACTCGGGCAGCGTCTGCTCCGTGTCGCCCTCGTACTCGGCGTCGCCGTCGTCACCCTCGATCACCAGCTCGTCCGTGTCGTACACCATCTCCTCCTCCTCCTGAAAGTTCAGTTAAATTCATTGGAATTCAACAGAAGAAAGAATTTCAAAAATTCCTTATTTTTAACAAAAATTCAACACAATTAAAGTGCAATTAAAGAGTTTGTACACTAAAATTCCGAGTTATTTCCCCTTGCACAAGTCGGAGTCCATTGATGACGCCCTAATCCAGCACTATGTAATGACTCTGGGAAGACATGTCCAGCGTTTCAGCCGCCGTTCGTCCGTTTAAACAGTCGTG
TRINITY_DN14164_c0_g1_i1	0	270	270	271	3.98	1	6	CGACTGTTTAAACGGGGGAGAGCGAAGATCCCACCGGGTACCTGGCCGTCAAACTGGTTGCCGTTGACTCGAAACCGAAGGAGAGAGATACAATTTGCATAATTCTCTGGCAACTCCCCAGAGAACATATTGCCCAAGACGAGTATATAAAGCAGCTTCCCTCCAGCACAAACATCTGGTGGCAATTCTCCACTGAATCGATTCTCAGAGAGCTCCAACACCACCAACTGCGAATACCTGCCGAGTGTCGCGGGTACCGTTTAAACAGTC
TRINITY_DN14169_c0_g1_i1	0	288	288	288	8.66	1	11	ACGACTGTTTAAACGGTCGAGGAACAAGTTCCGTATCTTAAGCTTTTTGGGAAGACAGTTTTGGTTTCTGATTCAAACAAGCCATCATCTCCTCCTAGTGTAGGAAACACGCCGCCCCCTACTCTTGGCTTCTCTGGAAGCCAAGAGAGGAGCGAAATTTTCGTTCAAGGTGTGGAGAAGAGAAACTGGAGTCCGTGGTCCGGAGGGGTGTACCCTATGTTCTATCCATTACCGTCTTCTAGTTTTGGAGATATCACGAATCCTGCGGATGCCGTTTAAACAGTCGTG
TRINITY_DN1417_c0_g1_i1	0	390	390	390	10.24	1	14	GACTGTTTAAACGGCCCGAGTCCACCTCTCTACCTTATTCACGAGTCCTGCACCCTTAACTTCTTATGATGGCGTGGTCATCATAAGGTATGAACAAACCAAATTATGCGTACTACGCACGCCTCCTACGTAATACGATGAAATTCAACGTACCTTACGTTGAAAACGACCGCAATTCAATCAATTCATGCGTACCTTACGCACAAAATATGCATACTATGTTAGAATGTGCGTACCTTATGTTGATGACTGTGCATATTATACATGTTCTTATTTCTACGTACCTTATGGTGGCAAATGATCGTACTACGTATAAAAATGTTCATAAGAATCTAAGGGTGCTTATACCGCACACCTGCAGCTCGCAAAGCGTCCGTTTAAACAGTCGTG
TRINITY_DN14171_c0_g1_i1	1	384	383	384	3.76	1	5	GACTGTTTAAACGGGCGACCAAGACCAGCATCGATATGATCCGCAGGGAACAGATTGCAGACACAACGCTGCGCTTCAAGACGGCTTCGGACGCGGGAGTCACGCCCTTTCGTCCAGATGCAGTAAGTTAGTGAAGCTGCAAGCCGAACAGGAAATGTGACATCTCATCCGTTTGAATTTGAAGTCAGTCACGCTGTATTCTTAGATTTGACATTTACAACATGAATACAATCTTCCAGTCCAGCGCGGTGTAGAAAGTTACTAACAACCCATCGTGAGATTTGACAGCTGAGTGATAGAGGCGAATCCCTTGCCTATAGCTCTTTCTGAACATCCTTTTTAACTTTTTCTCTTGGATCTTTACAGCCGTTTAAACAGTCGTG
TRINITY_DN14175_c0_g1_i1	2	216	214	216	4.12	2	6	GACTGTTTAAACGGGCAGAGCGCGGGTCCTCGAACGGGACGCCGAGCGCCACGGCCAGCCACGGCAGAGCACGCTGGGATACTGGCATAATGATAGCTGCGCGCCTCTCTTCCGCCGAGTCGCGGAAACCACTCCACTCCGTCAGTGATGGCTCCATTCCTCTCCCTTCTCCTATAAACTGCCAAATAACCTCTAAATCGGGGGAAACGGCACA
TRINITY_DN14177_c0_g1_i1	0	452	452	452	2.72	1	5	ACGACTGTTTAAACGGCCATAATGTACACCGGAATCGACCCGGAAAGCCGACAGGTCCAGAACATCGCATTCCCCAAGAACCTCTCCGACCCCTATCTTATCGAATGGGACAAACCCGATTACAACCCGATCATTGCGCCGACTATCGGCATCAACGCGAGTGCGTTTCGTGACCCGACGACCGCTTGGCTAGGTCCCGACAAGCGTTGGAGATTGGTCATAGGTAATGTTACGATGATTTGATTCCTGATATCTGAATTTCGTTACATGTAAATTGTTAATTCTATAATAATCTGAAATTTTCAATCTAGGAATATATTGATAATTTAGAAGAACCACGTTAAATCTTGTGTTTTTTTGTGTATAATGTTATTTTTATCCTACTTGATTTGTAACAGG…
TRINITY_DN14181_c0_g1_i1	2	222	220	223	5.8	3	11	GACTGTTTAAACGGCATCTGTGTGGAGTCCCGCGGGGTCTATAAAAGAAAGTGACTTGGTGTGTCGGCACCATAAACTCAAAATGGTGGAAATAGAAAAATAAAAACAAATGGATTCCTCTCAGCCAGACGAATAAAAACTGTCTTTACATGTAATGGGTTTTAAGTTGGAATGGAGGTGGGTCCCCTCCGAGTGCCCGTGGGTCCCCGTTTAAACAGTC
TRINITY_DN14182_c0_g1_i1	2	273	271	273	2.44	0	4	GACTGTTTAAACGGGTGGTGTCATGTTGACAAGCGCGAGGAGAATTTTTTGGTTTTATCGCAGCATTGTGTTTGTTAAGCGGCTTTGGGCTTGCACAAGCAGAGCGCGGGGCGGCGTGGCAGGATTGTTGTGGACACACGTTATATTTGGGTCACGTAATGCCATAATATGCCATCGCCAGGCTCCGAATTCGACCAAAGTCCGAGAAAGAGAAGCAAATCTCGAGTGTTGCAGCGTGTTCATAGGTATCTGGGCCGTTTAAACAGTCGTG
TRINITY_DN14183_c0_g1_i1	2	317	315	317	2.33	2	4	GACTGTTTAAACGGGCGTGGCTGGACGCGCTCAAGTACTTCGACCTCGGGCAGCACTGGGGAGCCAAACTAGACCGCGAGCTGCAGCACTTCTCCAAATACCACGGAATTGGTTTGGAAATAACTCGAATACCGAACGAGTCGGGCAAGTCCAAGTTCACGGTACTCCATTGCGGGACAGACGTTCTGTCCCGTCCCACGCTTTTGTCCGTCGGCCTGCCCTTCGCCGCCTTCCCATGGGACTTGAAGAGCGTGTCCGTCGTGGTGCCGAAGGGGGTGGGCGCGCACCGCGGGTCGCTGCTGCCGTTTAAACAGT
TRINITY_DN14186_c0_g1_i1	2	401	399	401	5.1	2	6	GACTGTTTAAACGGACGGAGGGCGGCAGGGCGAAAATCCACTGTTGTTGACAGCCTGTTTTAAAACGGGGCTAGCATTGTCCCCTCGATATTTCAACACTGATTGCCCAGCGCCCTCGCCTCGCCTCCTCGACCTCAACTCCACCACCAACCTCCACCATCCCCAAGTCGTTCTCACCGACAGCTTCCAGCCCTGCATCACGGCCAACCCGAATATTCAGAAAAAGTACCTAGTCTCTCATCGCGCTCTTGTTACATATTTATTTGTATTATTGTTCCATTCAGTCATTGAATAAAATGAATATTTATTTGTGTAACGGATACTGGAAGGCAGTCATCTCTACCTCCCTCGACAGGCGGACTCGAAGATTGTATGTGTAGTGCCGTTTAAACAGTCGTG
TRINITY_DN14190_c0_g1_i1	2	371	369	371	4.54	2	6	GACTGTTTAAACGGCTCAAGCGAACTCATTACATTCTGTACTACCATATCTATTGAATGAATGTGCGTTAGAGTGCAATTATATTGAAGCTCTTTACTCATATTGTTTGATTATTAATATTTTTTGGTCGATGGCAAGAAGGGTCCGTTCCCAGTTGTATCGTAGACTTACATAACCTCATTTGGCTACCCGAGGCGGGAGTTCTTTTGCAAGCTCCCCACGCGCATACGAGTCCATAGCTGACCTCGGTCACATTCTAATGTGCGTTAAAATATTTGAAATGATATCGTAGCAGCAATCGATGTTGCTTATGCTAGTTTTCATGACTCGGGTTAAGTTTAGTCTCGCCGTCGCCGTCCCGTTTAAACA
TRINITY_DN14191_c0_g1_i1	1	303	302	304	6.53	1	7	CGACTGTTTAAACGGTCACTCGAACCACTCTTTTTGTCCTGCACAGCGGCAACGTCGCAATTGGTAACCCTGCTGGAGGACGAAGCGTCCGCCATGTTTGTTTACCTCAGTACTCCGTGTACGGCGCTCACGCGCGTTTATAGAAAGTTGGAATTCGCTGCACTATCATGTCGTACAGAATTAAGGGAAGACTTTGTACGGCGGTTCAATAGAACGCTTACAAGCAAAAAATGAAGAATCTGGAGAAAGGGAGAATGCCAACGTCTACTTCTCCCAAGACACCGCAGCCGTTTAAACAGTCG
TRINITY_DN14192_c0_g1_i1	1	306	305	306	2.16	2	3	GACTGTTTAAACGGTGGGTGCGGCTAGCTCGAGCTAGCTCGTTAATGGGTGCACTACAGCGAGGAGTGGGGGGCTCCAATTGCTCGAGACATTTGCATACGAGGCGACATCCGCGGCGGTATGTTGGCGAGACTGCGCCGCGGGTTATGAGTGGGAATGAATCAGTGTGGCCACCATACAGCAGGTGTGCGCGCGGTGTGGGAGTGCGGCTCTGTGCATTCTGTTCATCTCATCAGGACAGGTGACAGGCGCAAGGCTGTGCGTGTGTGATGAATGGCGCCTGCCTGTCCGTTTAAACAGTCGTG
TRINITY_DN14194_c0_g1_i1	2	167	165	167	5.18	1	6	GACTGTTTAAACGGCGTGGAAGGGAGGCGTCTGTCTTGAGAGCTCGGAAGCGGCGTCGTGGCTGTGGTCTGAGTTCGATGGCAGGGGAGGGGTGATGTGCTGGGTCAGTTGGTGGTTCTCGGGTGGAGTTGCAGAGAGGGGCGGTGGTCTCCGTTTAAACAGTCG
TRINITY_DN14195_c0_g2_i1	0	333	333	333	3.66	1	5	CACGACTGTTTAAACGGGGTGCCTTGGAGTCCCCAGAGAAACCCCAAGCAAGGGATTTAATTTACTGGTCTCAAAATAGCATGATGTACTTGTACATCAGGGATTTTTGGCCCAAAATGGGCGAGCCTCTTCGATCGCCCTCAAATTCACAGGGAGCCTTGGGGAGCGACTATTGAACACATACCAGGTGTCAGAAGCCCCGTTTCAGGCCCTCTCACAACCGTTAAAAATTAAAAAATTCAACAAACACAGAAAGAAAACGTTGGCTTGTTCTAATGCAAGTGTTTTTCTCCCTCTCAACAGAACGCAGTCTGGGCCGTTTAAACAGTCGTG
TRINITY_DN14206_c0_g1_i1	0	344	344	344	4.01	2	6	CACGACTGTTTAAACGGGGTCTGGAGAGACTGTGCTGTGGACCTGACTACGAAGACCAGACATTCAATGCGACTCTCACCGCGTTTCTTGAGAGCCTTTCCTTCGCGCGAGCTGCGGCTGCTTGCTTCGCCGTGTAGGACGGTTGAGCAGGCAAAGGCTGAGCTGCGCTGGATTAAGCAGCATTGCAAGAGCAAGGACGAGGTGTTGGCCATGTGCCAACAACGGCATCGCCATGTGCCATTACAATATCTGCTAGGTAGTGCTATGTACACTGTAGAATCCGCTAACAATAGCTTCACAGCCATTTGGCCCTTTTGACTTGTCCTGCCGTTTAAACAGTCGTG
TRINITY_DN14209_c0_g1_i1	2	394	392	394	4.66	2	7	GACTGTTTAAACGGAACTTGAAATCTTACAATCCAGGGAGCGGGAACTCAAACGCTTCAAAACCAAATTTAGAGAGGAAGTTGCTCTCGTAAAAGGACTGGGGAACACACTGCCTTCTGAACAACTCATGGAATCTTTGTTTGACACAATGCTGAACAGACAAAGGGAAGCAGTACAGGCCAAGGATGATGACAGAGTCATACTTGAAATACAAAATGCAGAACACGCTGAGAACCCATTGTGGTTCAACATGCGCCGTACAGACCAACTCAATGGCCGAGTTGTACTCGATAAATTGGCGCGAGTTTTGAATTCCAACCAAGATTTTCTGGTTCAAGCACAACTTCGCTTCAGTTACATACACATTCCCACACCAGAGGCCGTTTAAACAG
TRINITY_DN14219_c0_g1_i1	0	199	199	199	4.49	1	6	GACTGTTTAAACGGGGAAGAGGCGAGGTCTGTGCAGACGGAGGAAGGTCTTCAGAGGCCGAGGAGAATGGTGCAGTGTGGACTCTTGACTGTTCGGAGGTGGCGAGGCCGATGACTCCGAGGTTGAAGAGCAAAACATGGGGCACCAGTCGGGTCTAGCTGATGGCGCCGATGCGGGTGCCTGACCGTTTAAACAGTCG
TRINITY_DN14229_c0_g1_i1	2	503	501	503	9.96	6	13	GACTGTTTAAACGGCGACACCATTCCGATTCGGCCTACTATCTGTAGGGGATATCTTAGTGAATTTTCTTATTTCGGCGAGCGAGGAGCAGTGTCTTCTGCTTACGAGGTCGACGTCGCCGCGGAATCACCGTAACACTCTGACCTTCGACTGTGCTTTAGTGCTCCCATGGCTCGTTATCGCCGTGGTCTTTAATCTTTGTTTGCTGTCAGCATAGCGCACCCCGCAGCGCGACCAGCGCGTAGCCCTTGACTGTCGGGCCTAGAATTATTCGGCTTGATGGCGTAGATTCTGTTGATCGGGGGGCTCCGAAATGGCGCGATGACGTACTGACTATGGCACCGATTATGGCACATGAGGATAATGCCTCGTTGAAATGTCACCGATATCTTATTTTTG…
TRINITY_DN14243_c0_g1_i1	1	320	319	320	4.39	2	7	GACTGTTTAAACGGATCGAAGGACTGGCAAGCTTTTAGTCTCGATTTAAAGCAAGACATCGAAATGGACGAATATCTGTCGTTACAAAGTCGTCAGCTCGATAGCGAACTATCCATCATTCGCACGCTGACAAATGAGATCGCAACATTGTCAGGTGAGCCCAAGCGGTTTTTCTAGAACATAATTCATCGGTTGGCCTTTCTAGATACTCATGTCATTTGCTTAACGATTGTTTCAGAATCGTGCTCTGATCTTGAGATATCCATGGCGGCTCAGAAAATCCCCTGCATTTTGAACTTGGCCCGTTTAAACAGTCGTG
TRINITY_DN14247_c0_g1_i1	2	340	338	342	3.57	0	8	GACTGTTTAAACGGGTAGCTCCAGCTTCAGCTGTCGCGTCGCGTCGCAGCCACCGCCTTCCAAAAGATAAATTACAATCTTACTCGGAGAAGGAAGCGAACGTGGACGCGCGGACATCTTCTCAATAATGGGCGATGAAAGATGGTTCTGCTCGATAGACTGAGTAAGACCGCGCACGGTGTACGTCTGTGTGTGTCTGTGTTTCACAACTCGTGTGCCCATAGATTCGTCCTGCCCTCTGCCCGTAAGTTGGGCTGGCTGTGGCTGTGGCTCGGGCAGGGTACACCCCCGAACACAATGCTGTCATAACTCTCGCCCCGCTCGCCGTTTAAACAGTC
TRINITY_DN14253_c0_g1_i1	0	252	252	252	3.19	1	4	ACGACTGTTTAAACGGGGTCCGAGCATGTCAACAACGCTCGCTTCTGGTCGACTCCATTCAGGAAACCCTGATGTGTCAACGCTTGCCCCAGTCGACGCTTGTAATCACTCCATGTCTCTTCACTCCCCTTGTGATCGAAACTCTGGAAATGAAACCGACGCGCTCGTGGAGGCGACAGAGAGCTCTCGCGGAACCCCTTCGGAATTCTGCCTCCTCCCGTGATGTTACGCCCCACGCCGTTTAAACAGTCG
TRINITY_DN14259_c0_g1_i1	0	341	341	341	10.24	1	15	ACGACTGTTTAAACGGCCGCGGCGAAGCATCAACGGCTGGGATTGTCAGGCACAGTAGTGGTGGCGGATTCCACAGTCAAAGTTTCGCGGCGACGTTTCGGAGTTCGGCCCCTTTGACGCTGCGATGTTAACAAAATCAACCACGGTTAGGTTAGGTTCGGTTCAGAGTAGCTGGCTCAGGAGAAGGTACACCAAGGAGTTGCTGACTCGCCTGGGCCGCAATACAGCAATACAAGCTCCGTGTGACTAGAAGGTTATGCCAAACCAGTGATTTTGTGTGATTTTTTGTAAGGCCTTTTATGACCTCTGTAATACCTGTAGTACCCGTTTAAACAGTCGTG
TRINITY_DN14261_c0_g1_i1	2	296	294	297	2.43	1	4	GACTGTTTAAACGGAAAGGGAGGGAAAAATAAGGCTTTCGCGTGTGCGGTATACTACTGGCAAAGCCCTGCTGTGAGACAAGTATTGAACGTGACGTCCCTTGCACGATCTTAAAGGGGGTTGCGAAGGCTAAATGGTGGACCACATGGAACGAATGAAAGAACGCGATCGCCGACGAGAAAGCCTGGATCAGTCCAGGTCCAAAAAGACTTGACAACATTCCACGTGGAGTGTTCCAAAAGATCGAGGGGAAACGTTCACAGTGATTGCTCGGCGCGGCCCGTTTAAACAGTC
TRINITY_DN14262_c0_g1_i1	1	211	210	211	4.35	3	6	GACTGTTTAAACGGCCTCGCGGGAACCTGAACACGCCTCTGACCGTGGTGGCATCAGGGATGGCGAAATGGCTGGACATCTACAGCGGAGTGCTTATGATTAGGGTTCTTCTGAGCTGGTTCCCCAACATCCCTTGGGACCGCCAGCCTCTCTCCGCCATCCGCGACCTCTGCGACCCTTACCTCAACCTCTTCCGTTTAAACAGTCGTG
TRINITY_DN14268_c0_g1_i1	0	241	241	241	3.23	2	4	CACGACTGTTTAAACGGGGAGAATCAGCTTCCATGACCGTGTGCCCTCATCCATATCTGCACTTTCACCGTGCATTTTTTGGAAGAGAACGCCATGTCTTGTCCTGAACCGCGTCAGCCATCCATTCGAATCCTTGAAGTCCTGAATGTTCAAGCGAAGGGCGAATTGCTTGCTTTCAACACCAACACAGGCCCTGACACAGGAATACGTTTTGAGCGGGCTTGCCGTTTAAACAGTCGTG
TRINITY_DN14269_c0_g1_i1	1	378	377	379	1.9	0	4	GACTGTTTAAACGGGACAACACAATCAAACCATCAAACACACTGGGAAGTTCTGTACAGACTGGAGAACGGTGCTTAGACGACTGTCCATGCATTTTGGGGTGGCTCAGAAGCGATCGCGTGGCAAGTAGGGGCGAGTAGTCTCTAGCTGCAGTCTCACCAGGTACCAGATGGGGCTCAAGTCTAAAGGCGCACTTACTCGGAGTAGTTAGCCGTTTGATATCTACTCAACTTGGGGCTAGAGGGGTCGGTACGAAAGGATTCAGAGCGAAGAGCAGTGCAAATATATTTAGGAGGGATTCAAAGTTTAAGCCGAGAGAGTGCCGAGTTGATGTCTCTATTAACACGTTCACCTCGGTGGCGGCCGTTTAAACAGTC
TRINITY_DN14272_c0_g1_i1	0	316	316	316	6.77	4	8	CACGACTGTTTAAACGGGCCGCACCCGACGTTAACTCTGAAACACGAGACGGGAAAGACCCATCAGACCACGTCCAAACTCATGTCTAAATGCACTTCCCAAAAAATAAATACTTACACAGAATTGAAAAGGTATGCGCGCCCCTGGCTTCCTTGGAACGACTGCAACAGAACCAAAGACTAAAGTCAAAATCGTGGATTATTTCAATTTCCCACGGAGTTCAAACATGTTTCAATTTTATAATTGTTTTAAGGAAAGAGGGAAACAAACAGAAGGCCCAAGGAACGGTTCATCTGACGCCGTTTAAACAGTCGTG
TRINITY_DN14273_c0_g1_i1	0	282	282	282	4.89	2	7	GACTGTTTAAACGGAGAAGGTGCACGGGATTTGAATAATTGGCGCCAAAGCACTAACGGGAGAGTCGCGGCCTTGCGCGGAGTGGCGGGTGCGCCTGCCGACAGGAGCGCTCCTGCTCCGATTCAACGGGTTTTCCCAAACTTCCTGACGCAGACCACGCACACGGTTCGGAGACTTTAGCAATTAGGTCATAGGATAGTATCGACAATAATGTCTCCCCTCCCTTCCGAATCGCACTCTAGTTCACTTCCACGAACCCGCCGCTGCGCCGTTTAAACAGTC
TRINITY_DN14275_c0_g1_i1	2	322	320	322	3.16	2	5	GACTGTTTAAACGGGCACGGCGGCGGCGGACTGTCGGGCGGACGGGCGGACGCAGACGGGCAGACACGTTGAGGCAGGGACTCTGTCAGATGCAGCAAGTGCTAATTTTTGCGTTTTGTCTTGTTGCAGGTGTGTGTGAGAACGGACCGCAGCTACTGGACACCGCGAATCAGCTGTCTGGACAATTTTGGTTTGTGAACCGCTGGGCCTATCTGGCCTCAATGTTTCGATTCGCCATAGTCTTGTTAATTTCTCGGAGCGGTTTCTGATTAGAACGCGACGGATTGTTGTGCAATAATGAGACCGTTTAAACAGTCGTG
TRINITY_DN14276_c0_g1_i1	1	208	207	208	5.43	1	7	CGACTGTTTAAACGGCCCCGCGCACGTAACCTAATTTTTTGACGACTCCTAAAGCGCCAGATGACGCGAAGAAATGTTACATTACTTGTATCCATCGCAACTGACTCACAACTGGGTTGTATCCTTAAACGAAAGCAAATGGACGACGTTTAGCCTCCTTCAGCGTGCCCGCAAGCCTGCCTAGTAGCCCCCGTTTAAACAGTCGTG
TRINITY_DN14278_c0_g1_i1	0	320	320	320	7.59	4	8	CACGACTGTTTAAACGGGCCATAGAGCTTTTTTGGAATACCCTATTGGATTATCTCAAGAATCGGACCCTGTAAGACAACGAGCTCCAACAGCGTTTTTGTCGTCACTATCTATATTTGGGTACTTATTTGACATCTTTACAATCGTTTCTCAGCCAATTTCAAAGTCGGATAACCAGAACACATTCAATACGTTGGTTCAAAACCGTCGAATGTTACGCCAGAACGTGGCTGTTCTTCGATCGCAGGGATTATGGGATTCTCATTGCATGCTGCGGTACTAATGCATTCCACACACCACACACCGTTTAAACAGTCGTG
TRINITY_DN14293_c0_g1_i1	0	305	305	305	7.89	6	8	CACGACTGTTTAAACGGGAGTGTTTATCCAAAAGTACCTTGAGCTCCAACAATCTATCGTCAGAAAGAGCATCGATGTCAACCTCTATCTCCTCCTCTCCCGCCTCATTCACCACTTTATTATGCATCCTAAGGAAATCAACTATGGGTTCTGGCATGTCTTCAACCATACGCGCTAAACGATCACTCAGCTCCATCTTCTGCTTAGCTGTCACCTCTGGCTTTGCCTTTGACGGCACAAGACTACGGTGATTCGCAGGAGAGGCTTTCCTCTTCTTTGGCTGTACAACCGTTTAAACAGTCGTG
TRINITY_DN14300_c0_g1_i1	2	281	279	282	3.72	1	5	GACTGTTTAAACGGAGAGGAAATCAAGAAATTGTTCCCTCACGAATTATCGGACGATATTAGGAGAATTCTTGTGACAGTACTTCTCAATAACCAATGTAGATGGAAAGATGAATCCTTGAAAGACCGGGTATTATTCATTATTATTGGAAAAAAGATTTGTGCTTTATTAAAAATTTCATTTTTGTGATCCCATGATTACTTTTTGTATTTGATGTAGCCGCTCTGGCAGCGAACGAAGGTATCACAACAGGTGAAAGTACACGCCGTTTAAACAGTC
TRINITY_DN14303_c0_g1_i1	0	198	198	198	3.96	3	5	CACGACTGTTTAAACGGGACAGTGGGGCGGGTGGAAGCACTCGCGCGAAATGAGGCTTGTTGTTCTTGTCACTGCCAGGGGACTTGGATAGTTTTCTGCAAAACGGGAAGAGAGATTTTTGAGTAATATTCTAAACTCCGTCCTTGTTCTTGCCACAGATGCGGCCGTGGTGGTTGCGGCGCCGTTTAAACAGTCGTG
TRINITY_DN14304_c0_g1_i1	2	245	243	245	4.81	3	5	GACTGTTTAAACGGAATACGAGTCCAAGGTGTGCTTGATAAGCGCTGTACGGTTGGTAAAAATTACGCTGGTGCGTGCCTACCGTGATTAACGTCAGCCCAATTAAAGTGCACAATGTGCACTTAAAAATTGAACAATTAAAGCGCATTAAGTGTTTAGGTCACGGAATGAAACACTTGTCTTTCATGCTTTAGTGCGCCGCCGCCTCATGGAGCCCCACTGGCGGCCGTTTAAACAGTCGTG
TRINITY_DN14306_c0_g1_i1	2	419	417	420	2.86	2	5	GACTGTTTAAACGGTCCCTCGCGCGCCCTGCAGCAGCCAGCAGCGAGAAACGATGGAATAAACGGTCCCTCTCGGACGCCATCACGAGTCAGTGTCGGCGTGGTCGCTCTTACCTGGAGGGTGGGGATGTGGCTGTCGGGGTCGCTCTCGTGCACCTGGAAGTCACCCACGGCCAGGCCTAGGCTGTTCTTGGCGTAGCACTTGTACTGGCCGAAGTCCGAGCTGCCCATGCGCGTCACGTTGAGGCGCATCGTGACCTGCAAACACCAATGCCGTGTCGGCAAGGGACAGGGAGGAGTAGTTCCACCCGTTGGTTCCTCCGAGCCTGGCCGTACCTTGTACACGTCGAGGTCGGTGGTGTCCACGCGGTACTTGCTGCCCCCTCCCTCTATGACCCTG…
TRINITY_DN14307_c0_g1_i1	1	313	312	313	10.04	1	13	CGACTGTTTAAACGGGTCGGTGGCGGCACTGGACGCAGTTTTTTTCTGGAGGCGTTGCTGGCTTTGCATACCGCCACACACTGAGGCGGGGTCAGCACTCCCTAGGAGCTCAAGACTGCAAGGTTGCAAGAGTGGGTCCAATGCTGCACTATTGTCACACTATTTTTTTTCGTGTGTAAATTAATCAGAAGAGACTCTGGCCGTCCAACAGTTGGCATGATTGGTTTTATGAGACGTGCTTCGAGCGGTGCGCGACACAAGTAGAAGGAACGCCCCTCTCCTCGACCCCCTGGGCGCCGTTTAAACAGTCGT
TRINITY_DN14311_c0_g1_i1	1	198	197	198	3.83	3	5	GACTGTTTAAACGGCGAGCTCCACTACGCCGCTCTTTCATCGTTTCCCAGAAGCTCGAACCAAACCCCAACACCTCCAATGACGACTTCATCACCAGGATCCTCAAGGAAAACCCTAGCCAGGTCGAGCCCAAGTACCTGGTCGGCGATCGATTCGTCCCTCTCAGGGAGAAACAGAGATCCGTTTAAACAGTCGTG
TRINITY_DN14313_c0_g1_i1	1	312	311	313	3.55	1	4	ACTGTTTAAACGGCCGCCACCATGGCCGCGTTGGCTTCATCGCCGATCGCTTTCTGCGATAGATGGAAAAAAATAATTAAAGAACGAAAAATGAGGCATACGAGACGGCACAGACTAAGTTCGCTGTCAGCCTACCAGTTCCTCGGTGTCTGGGGCTGGGTCCACCCTGTAGTCGTATCCCCATGGGTACAGAATCATCTGCAACGTCAGGGAATGACCAACTCATGAATACCCCAGGCTGCGGGTCACACCTCACGGGTCTCGCACAGTGGACTACTGTGTCAAGGGATGTCCGTACCGTTTAAACAGTC
TRINITY_DN14315_c0_g1_i1	2	269	267	269	11.82	8	14	GACTGTTTAAACGGCGAGCAGTGCGCGCTGGGTACACTACACATCAGGGTTACACCGTTGTGTGCCTTTATTAAACGGCGGACAGTTTTAATTGCCGTGCATGCACTGCGAGGCTCACTGTGAGGCTCACACGGGGCATTTCCATCACGGTCGTAATTACCACATCGCGGTGTGCGATACATTAAGCACTTGCTTGTGTTCGGGACCTTCAACTCGCCCGCGCAAGTTTCTTCCGAGCAGTCGTCATTCTCCGTTTAAACAGTCGTG
TRINITY_DN1432_c0_g1_i1	0	413	413	413	1.94	0	4	GGTTCTCGGAGAAGGAAGGACGCGGCGCCAACAGATATTAAATTCATATTAAGGGCAATAGTGAAGAGGGCGGCAGCGGTCATGCGTCCTGGCGGTAATGACACACACGCACACACACACACACTCACACAGCGAAAGAGATCACGGTACAAATTACAATCAGTCCGTCTCGGCACACGATGCGCAGTGTATGTGAATGTTTGCAGGACGCAGAGCACCCCGTCGGCCCGCACGCACGGCAGCCATTCGCGCTAAAGCGCCTTGTAGCGCCACACCAGTGCCACACCAGTGCCACAGCCACACACCACCCTGCAACATTGTCGGTTTACTCTAGAAACGCCCATGGCGCTGGCGCTATGCGTTTGCGGGTGGCTGTATAGCGCCGTCACAAACTCCGAA…
TRINITY_DN14320_c0_g1_i1	1	418	417	418	2.37	1	3	GACTGTTTAAACGGCGTGCTTGTGTGCATGACAGTGGTCCCAATGCGTACATTGGAAGGACTCCTGAGAGGCAGGGCGACCCTAGATCATCTGAATGCACAGCTATTGCGCGGTGCGATCGTTAACGCACTACGGAAAGATCCCGTTTCAAGATTGCCAAACGATTCATTTAAAACTCATAACTCATAAAACTCATAACAATCCTTGACGGGAGGAAAAACAATTGCTGAGGGAATTTAAAACCTCAACGTTCGATATAGCTAAATCATTTCGATATCCACGACCGCGTTTTTGGCTCAAGTCTCGTAAACGGCACGCGGGTCACACTTCGCGGGGTCACAAACACAGGAAATAGAATTGTCAAATGAGATGACTCGGAGCGGCGTGTCTCGTGCGTGT…
TRINITY_DN14322_c0_g1_i1	1	353	352	353	12.05	1	18	CGACTGTTTAAACGGCCAATGGGCGTTCAGAACGGTTGACCTTCGCGGGCGCGGTGGCCAATGAGGGGCCCTCGCAAGAGCCCCCACGAGGCAGCCTTTGTCGTCGCCCAGGGGGTGCATCCCACAATTAAAGAAACATGAGGGTGTCCAATATGCGCAGCGCGGCTGTCGCGACCCACGAGGACAGGCGGGGAAGTTGTTCGAGTCGTCATTAAAAGTCCTGCTTCAAAGACGGATCCGTGTCAGCCTTGTTCAACTCGCCCGAATGTGTGGCCCAGACGCATAAGATAGCAGTCTGGAAGCGCTGCAGGGACTTCATGACCCCGACCGTGACCCCGTTTAAACAGTCGTG
TRINITY_DN14324_c0_g1_i1	2	231	229	231	3.05	1	4	GACTGTTTAAACGGCCGCTCCGCAGCGGGCCAGGAAATTCGAGAAACCGTAGAATCTCATTATGTTAGAGAGAATGAAAGAAGGAAATATGTACCACGGTTAGGTGCGAGAAAAATTGCTTTTCCAGCAGTCTGCTGGTTTCGATCCCTCGACCGTGTGAAAGCCGCGATCGACGACCGCATTCTTCGAGCGCGTCAAGCGTCAACCCTCCCCCGTTTAAACAGTCGTG
TRINITY_DN14327_c0_g1_i1	0	218	218	219	5.44	1	7	ACGACTGTTTAAACGGGGACAGCAATAACGCACGTGGCTGACACAAGAAAAAATTAGGTTGACATGGCGAAAGATGTAGTTCGGTCAACCGTACTTTCTTTATGGCAAGTGTCATTTTTGCTGAATTTTTAAAAGTCGGCCACGAGTATGATTGTCACAAGTAAACAACTCGTCGTGACCATTAAACTCCTTTTTGAGTGTAAGCCGTTTAAACAGTC
TRINITY_DN14329_c0_g1_i1	2	305	303	306	5.06	3	7	GACTGTTTAAACGGCGAACAGGAAACAGGGAAACAGCGTCAGGGTCAGGGGTTGTCTGCCCGTCAAATTGGGCGCACGCAACACGGCTGGATGCGCGCGCCGAAGGGGAGAACTACACAGGGGCGCTTCGTAGAGCGCGACAAATCGATGAGCTTCCTGCTGTTGCCCAATATTTCCGTGCCATTCGTGTTCTCTCACCGCAACTGAATCACATCAATCGGTGCCGAAAACATCGGAGTAATCCTTTTCTCATCCTCAACCTGCAGCGCGCGTCCGCGTCGTCTCTGGCCCGTTTAAACAGTC
TRINITY_DN14331_c0_g1_i1	0	281	281	281	5.95	1	7	ACGACTGTTTAAACGGATAGGATTCCTCACGGTATGCTACATCGCTATAACGAGTTTCCAGCAGTTGTCGATGAACGAGGGGAATGATGAATGGTCGAGAGTGCAGAAAATCAGCCACACAGTTGGCGGCGAGTTTCGCAACGCGCGTGGCGCAAACAAGGCCTCCACGCGAACGGTGAGCGCACGTCGGCGAGCGCACGCAATTATTATTAGTAGAGAGCTCGAGTGCAGATGCCTCTCCCACTCCATTGCCCAAGGTGCCTGCGCCGTTTAAACAGTCG
TRINITY_DN14339_c0_g1_i1	2	331	329	331	4.64	3	7	GACTGTTTAAACGGCCCCGCGCGATGTCGCTGCTTAGGTTCGTCTTCTTGTCCCCGACGCCCCACTGCCAGTAGACCGTGTTCCCCGATACATTGGCGCAAACGCACAACTTTGGTCAACACAGTAAAGGTGGACATTCGATGCTTTCGCTAGAAAAGGGCGTAGACAATAAAGCGTCGCCGCTTTTGCTCTACCAGTTCAGAAACTTGCTGCTGTATTTTGAAGGAGCAGGTAGCTGGCTCTCCGAGTGCACGTCTTACAGGACTCGATGTGGAGTTCAACAGGAGGTTTGCTTTGTCTGTCCCGACTCCCCCGTTTAAACAGTCGTG
TRINITY_DN14351_c0_g1_i1	0	219	219	219	6.58	2	9	TACGACTGTTTAAACGGCTGCTTCGAGCGGCGTAATCTGCAGTGCCGTGCGGATGAAATTCGCGGGTGGAAAAGAAAGGAAATAAAACGGAGGTTCGAAATTTTGGCGGGAATTCGGTGGGGTGAGCTCCTGGCGTGTATGAGTGGCGGACAAAGGGCGGTGGCGCGCTGGCGCGGTGGCGCCCCGATGGAAATACCTCCCCTCCCGTTTAAACAGTCG
TRINITY_DN14354_c0_g1_i1	0	288	288	289	8.97	1	13	ACGACTGTTTAAACGGGCTCATTCCTCTCCTCTCACTAAGTTAGGTAGGATTTATTTAGGCAGAATAGGTAGGAAGTGTTGCTAAACCTTAGGCCGTTAGGAGTGTGTGTTAGTGATAAGGCTGTTGTGGTCAGTCCAGGGTGGACGGTCCAGAGCGAGCGGACCAGCCGTGCGGTCACGCTCGAGGGCAAGCGGCGGGCGGTGCGTCTTGCGTGTAGGTGCGAAAACTACCTAAGGGTCGCCCTAAGCAGCGCTACTCCCTCGTCGCGCCCCGCCGTTTAAACAGTC
TRINITY_DN14357_c0_g1_i1	2	345	343	345	13.1	10	15	GACTGTTTAAACGGGGGCACACTGTCAAGCTTGGTTCCCTTAAAAATTGGCTCTAAATTTAAATAAGAAAGTCCCTTGATTGTCAAATTTCTGCAGATTTAAGATTTACCATTTAAGCTTTAAGGAATTGTCTTAAGTCCTTTTAAGACACGGTGCTACCTTAAATGTCCTTTTAAGACACAGCGCTACCTTAAAGTTTTTTCGGGGATTTAATTCTTTAAGTGTGGCCCCATATGCAGTTTAAAATGTTTCTCCACTTTTTTCATTAATTTTTTTTGACAGCAAGTCAGCTGATTTGCCAGGCTATTGCCTCAGCCTTCCCAGTGCCGTTTAAACAGTCGTG
TRINITY_DN14367_c0_g1_i1	0	201	201	201	9.29	6	10	CACGACTGTTTAAACGGGCTGCGACGAGCGGCGTAACGTTTGGGCAGTCTGAGTCTGGCCTCTAGTGCGGTGTATATTTCAATGAATAAGAAACAGTTATAAATGACGTCAAAAGGACGTCACTTCGACGCTCCACCAATTTTGACACTAGGAGTCAGGATGGAAGGTGGATTAGGAAGGTCTTCCGTTTAAACAGTCGTG
TRINITY_DN14372_c0_g1_i1	0	210	210	210	7.3	3	9	GACTGTTTAAACGGGGCACACGTCAAAAACCATAAGAATCGCGCATTTTGTGAAAAAAGCATGAAACTTTGCAGAGGTGTTCTTAAAGGTTTAAACGTTTAAAAACGTTAGAAATAGTACTTGGGGCGCCGAGAACATAGTAATTTTGCATTGCATACTATTCTGGAGGGTTACCAGGACCTTACCTGACCTGCCGTTTAAACAGTCGTG
TRINITY_DN14373_c0_g1_i1	0	153	153	153	3.8	1	6	GACTGTTTAAACGGCCGCAGGCCATTCTGTGTCACGTCGTTGGAGAGTAAAGAGGTGCATTATATTAGTTACGTCGGGAGAGAAAGTGCTTTATGAAGTTTCCTCTGATGAGGGTGATACGATTGAACTTCATCCCTCCGTTTAAACATCGTG
TRINITY_DN14379_c0_g1_i1	0	312	312	312	7.9	6	8	CACGACTGTTTAAACGGGTGGGGTACCACAACATAGTCTACGGTCATCAATATGCTCTACGTCTAACCCAATGAACCAAGCTCCCAATGAAACATCCTCATTCGCATATCTGTGTAGCATATGCCTATTCAAAGAAATAAGCATTAAAAGTTAGAAAACATTACTGCAAATCATTTGTCTACTGAAATCGCCACTGCCAATGTCAGTATAAAATATCATCCAAAAGAGCTTACTGGTTTATGGAAATGTAAGTTGCCAGATCTTTTGAAATTGCATATAGCTGACCAGTAGCATGCCGTTTAAACAGTCGTG
TRINITY_DN1438_c0_g1_i1	0	350	350	350	3.01	1	4	CACGACTGTTTAAACGGTTCATGCGGCGGAGGAAGACCCTCCCTCCCTTCACGACGAAGCAAAGCCCGATCGCGAGGTACGTCGTGATCTCCAGCACCTTGAGCGCCTTCGGTTCCTGCTTCGTCAGCCACCCCCTGAAGCTCAGTATCATGATGAAGGTCATCGCGGTCGTGCAGATCATGTCGTTGAAGAGGCTGGCCCGGATGGCGCGCTTCCCGATCTCGGAGTTGCCGAGCTTGAGCTCGGTGGTCATGCGGGTGACGATCGAGGAGGAGGTTGCCGTGAGGACGAGGATGAAGCCCAGGAGGACGTCGACGGGGTGTCGGACCTCGACCCCGCCGTTTAAACAG
TRINITY_DN14384_c0_g1_i1	40	345	305	345	3.06	1	5	GCACGGTGAACGCGTCACGCGTCCAAAAGTCTGGCCACATTGTCACCTCCAGGGTTAAATTGTGAAAATCACACGAGTGTTGCCCCATTGAATCCATTCCTAGTTAGCAAAGCAGCCAATTCCGTGCGTTTTATTATTTGACCACTTTATTTCCATTTTCGATACAAGATTGGGCCTGAAGCTAAAGCCGTCGCCAGCGGTCTCCTGACCCGCACTCACGGCAGGCACGATCGGCGGCCTTAGATCTTCCCAAACACGGCCTTCGTGATCCCCGTCGGGGTGGTCACCCCGTTTAAACAGTCGTG
TRINITY_DN14400_c0_g1_i1	56	312	256	313	2.6	1	4	CCCTTGCCGAGCGTGCCTATAGCGTGATGACCCTGCTTTCACGCGTATTTTTATCCTTCGATTACTGACTTAAAGCCCTACGTACGATAGAGACACGCCGGAAGGATGTCGGTTTAGTGTCACTTAAGGGACCGTCAGCTAAACTGACCTTCAAAGCTACTCAGCTAATTACTATTTGTTTTACTATACAGTGAGGACAGAAGACGACGAAGACGAGTTTTTCCAGGGAGTGACATGGCCTCCCGTTTAAACAGTC
TRINITY_DN14405_c0_g1_i1	80	369	289	369	15.86	10	19	CACGACTGTTTAAACGGGCGTGAAGTTTACGAGGACATCACTTGTTTCGCAAACTGTCTACCTGTGTATGACTCACGCCAAAAACAGCGCGGGCCGTGCGTGAGAGTCCTACAGTAGGAGTGTGCTTTCTGAACGTACACTCAGTCAGTAGACATCTCTGGCGTACCCATAAAAATACACTGATTCGGTGGCACCGCTTTTGAAAGGTAATCCTTGCTGCCGTCTGGACAGTGGCAGCAGCAGGGAGCTGATGCGCTGCCCTGGAAGGCTTGCCGTTTAAACAGTCGTG
TRINITY_DN14410_c0_g1_i1	0	299	299	300	5.6	2	7	TGTTTAAACGGGCCGAGCCGAGCCCAGGATGCAGTGCGCCTGCCATCCGCAGGGTAGGCAACACGCAGTGCGGGTGTGAATGCCGTTGCCTACCACCCAGGCGCGCTGGCTGCGGGTGCCGTACCAACGTACCAAAGTAAAACAATTTCTACTGCAGTTGATAAAACAATAATTCTCAACAGTCGAAAATAACACAAAAATGAGTACTGCCGATGTGAAGTTTGTGCGTGACTTTCTCGACTGCGTCTGTTCGACTGCGCTGCCGAAATCCCGCCGCCGTTCCTGCCGTTTAAACAGTC
TRINITY_DN14412_c0_g1_i1	0	416	416	416	2.86	1	3	CACGACTGTTTAAACGGGCCAGGCGGCTCGACTGGCTCAGGAACGCTGAGAAACTCGTTGTCTTTGAGAAATGACCAAGGGGTCCCTTACTCAGAGTTTCACTGTACACAGATTGTTTGGGATTATGTAAGATTTTTGCACACTTACAGGCGTTTCTGGCGCAAGATTGTGCGATTGTCTCGACCTCGCGTACACAGATTGTTTCAGTGGTGTACCCCTGGTTCAAGTCAAGTGGTTCAAGTTGTCCTTCATGGGTATGTGTACTCACACATGCTACTCGAGAACGAGCGCTCGTCTAGACGATAAAGGTCAACGTAGAGTCCTCTCTTAGCCTCGCGGACCCCGTGCCCCTTGTGGGGCCCCAGGGGGCACTGCTTAGAGCGTGCTGCGTGACCAGAT…
TRINITY_DN14418_c0_g1_i1	0	272	272	272	14.92	12	18	CAAAAGTTTGATATTTTACTCAATCTTGAACATAAAAAGTTCAAAGGGACGGGCCAAAGTTGTCGATTCCCATCGCTACTTTTTCAGTTATTTTTTCCGATAAAGAGAAAGACGGATCATCATCCTCGTCATCACTGAACTCACAAGACATGAATTCAGAACGGTCGTGTTGATCATCCTCAAATCGTTCAGATTCCACCTCTTCCAGCAACTCAGCGTCATCTTCCCCTACATCACCTTCACTTTCTGGCTCCTCCGTTTAAACAGTCGTG
TRINITY_DN14425_c0_g1_i1	1	54	53	374	1	1	1	GAGAGAGAGAGAGAGAGAGATATGCAATGATGGGGGTAAGGTGTTAAAGTTTT
TRINITY_DN14434_c0_g1_i1	0	306	306	306	15.32	1	18	CGACTGTTTAAACGGGATACCGATGGGGAAAGGATCGAGGGGTGAATCACTCCCCACAATCGTTGTACAAAATGGGGGCACATTCCACATTCATCCATTAAAAACGCCTGTAAGTAGGCAAAATGTATGGCAAATACAGCAGAAATCTTGCACATTCCACCACATTCCCACAATCATTGTACACGAAATATTGAAGTGGGTCACCCCTCGGAAAGGATAGTCGAGAGGACGCGAGATGTGACGGACGGGATGCCAGCGCTACGATACACTACGATGCGCCGTTTAAACAGTCGTGTACAATGATTG
TRINITY_DN14440_c0_g1_i1	2	220	218	221	2.34	1	5	GACTGTTTAAACGGGGGGCCGCGCCAGGGAAGTGCGAAGTGCCCCATCCACTCTGCCTTACGGACGGTCCCCGAAGAGGGAGGCGAGGGGAGGCGCGATTGGAAAAAAAGAAGAAGAGTAAGTCCCGCGTCTAAGAGACCGCGGCGCCGCGACCCGAAGGAGGCGATGTCGCCGTCAAGCTTGCCGAAGACGACCGCTCAACGGCCGTTTAAACAGTC
TRINITY_DN14441_c0_g1_i1	2	325	323	325	3.67	2	4	GACTGTTTAAACGGCAGAGCAATTTGAACCTTTCTTAATTCATCGAGCCCACAAGGCTGGAGCGGATCAATCCCTGCGAGATCACATATTTTCCTTGCCTCGTTAGTTTGCATGACAGATCCTGGTTTCTTGACCCTGTAGAAAGCGTGCCTGCTCATTCTCTTTTTAGCTTTAGCTACAACAATAGCCCTAGCAAGGCACATGTTGTCCTGCGTGTTTGAAGGAGAGTAAATGGTTTTTGACTTGATCATTCTCTCAAACCATTGATCCGAGGACTCATTTGGCGCCCGTTTTGGATCGCGACCCCCGTTTAAACAGTCGTG
TRINITY_DN14449_c0_g1_i1	0	257	257	257	10.7	9	11	CACGACTGTTTAAACGGTTGCTGCTGGAAACGTGAAATCTGTGAAAGAGGCTATGGACGCTTTCTTGAAGGAAGATGAATACCTGGACTGTGACAACAGATACGATTGTATTAACTGCTCGCAGATTGACAAGAAACATAGAGGTATGTACTTCAATTACGCAGACGCGCAGTGTTCAAAGGCAGACAATGAATTCCTCAAATTTGGAGACAGTATAGTGTGGCTCCCCGCATCGGTCCGCCGTTTAAACAGTCGTG
TRINITY_DN14451_c0_g1_i1	142	506	364	506	24.32	18	29	CTGAACATTTTGAGAGGTGGAGGCGACCCGCCAGACCGTGCAGGGACTCGGTTTTGATCCTGTTCTCCTAGAAGGGTCGAGAAGTGCCAAATCGTCTACAAAAGCACCCAAAGAAACCGCTTTGAGGGTGGAAATCAGTTCCACTGGTAACATTATGGCACGCAGTAACCCCGCGCACCACGGCGCACCGCGCGCGCTGCATCCTGGCCTCCTCAAAGGCCGAGAAGTGCCTCATCATCTACGAAATGACGTTTCCAGAGCGCCTGCACCATCGCACGGCTTGGAAACCAGGTGCAAAGTGGCGCAAAACGTGGTTTTTATCTTTTCCGAGTGAATCGAGTCCGATCCCGTTTAAACAGTCGTG
TRINITY_DN14456_c0_g1_i1	0	370	370	370	11.29	2	15	ACGACTGTTTAAACGGGACTCGGGACTCATTCGCGAAGGGCGGGAATGAGGCGAAGCAAAACAATTTAATTTATTTTTGGATTGGGGTGACGGCGGCAAGGCCAGCGACCAGACCGCTCCCTTTAATTGAGGCTTCCGAATCTGAATCTGAATCCGTCGCGGTCAGCCCGTGAGTAACGGGGTGGGCGCGGCAGTCTCTAGCTCGTGATTCATATTCAACGCCCATTTACCGAGTGGACGCAGTGGCCATCTTTTATGCAGTGCTGAAGCAGGACGAAGCGCGAAGGACGAAGGGTGCTCCCACGCCAACCTCGCACGGAAAGGGAAACCCCGATGATGTGGGCCTCCAACGCCTCCACCGTTTAAACAG
TRINITY_DN14458_c0_g1_i1	0	196	196	196	19.96	2	25	ACGACTGTTTAAACGGCGACAAGCCGCAGACGACCCCTAAATCACGTCCTAGCGCTCTGTGAGGTGCTCCGCGCAGTTGGTTTGAGTTACGGCCGCGTCCTCCAGTTATCAACGACATCTCCGAATATGCATCATCCTCCCTTGCCGCGTCCCCGCGCAGAGCAGACAGCCCTCGACGTGTCCGTTTAAACAGTCG
TRINITY_DN14461_c0_g1_i1	1	180	179	180	2.99	1	3	CGACTGTTTAAACGGCGGGCATAGCCAAGGAGGAGGCCAGAGGAGGTAGAATTGGAAAATTGGGTCTAGGGTTTGCATTTGGGGGGTTTGAGATTGGGTGGAGAAGGAGGAAATGGAGGTGGGAAATGAGGAGGAAGTGGAGGAGAAGGAGATGGGCGGGTCCCGTTTAAACAGTCGTG
TRINITY_DN14462_c0_g1_i1	1	168	167	168	3.95	2	4	CACGACTGTTTAAACGGAGTTACATGGCGTAGTTCGTGGTCGGTGGAGATGTTCTGATCTAAAATAGAGGAGGCGACGAAGAAGAAGAGAAGGAACATGGGGGCTGCTGGGAAGCGGGAGTTGAACGTGGGTGGCCAGGCGGATGGCTAGCCGTTTAAACAGTCGTG
TRINITY_DN14463_c0_g1_i1	0	444	444	444	2.36	0	4	CGACTGTTTAAACGGGCCGTAGAAGATGGCCTTCTTCGAAGAAGCACCTTCACGTGCAGCCTCAAAGGCATCAATGGCTTCCTGTGTGCAACCCATGTTGGAACCCTCAGCAATGAACATGCAGCCAGACTCAATCAAAGCCTTGGCCTCATCGCCAGAAACCTCGTTTTGTGTTGCAGATGGCAAAGCAACGTCGCACTTGACGTGGGTCCAAGGACGCTCACCCTCCTTGTACACGTACTTGCTTGTGTCCTTCTTTGAGCAAAAGTCGCTAAGCGAGCCGTGCTTGAGCTTGAGAGCGCCAATCTCCTCGACATCTTCATTTGTGAAGCCAGCCTCACAGATGACAGCGCCCTTGGAGTCGGAAAGCGAAACAACCTTGCCGCCAAGTTCATTGAC…
TRINITY_DN14469_c0_g1_i1	173	475	302	475	6.08	1	8	TAATCTCACCGTAGGTATTTTCAGATTTATTTTCCTTATCCTTTCTTTGAGGTACTTTGTCTCACTTATATGGGTGCTGTTTACGCGTATGTAATTCCTCCCTCATGTGGGATGGTGATTGGAGTCCTTGTGGCTAGCATGTAATTGTAATCCGGCCGACAGGTCTATAAAAAAACAGACTTCTTTGAACTTCTTTGAATCTTACCGTTGAATCGTCGATCCAATGGTTAAAGAACACTGAGGACGGATTATCGTTCTCTAGGCTGAGATTACGAAGTTTTCTCCCCGTTTAAACAGTCGTG
TRINITY_DN14471_c0_g1_i1	0	387	387	387	4.08	2	6	CACGACTGTTTAAACGGGCGTGTTACGTCGTTGCTCGACACGTCAACTGAACGAGGATAAACTTAAAACCTGACAGCCTGATGAACGTAAAAAATACCTCTCGCTTAAGGGGAAGGGGTATTTTGGAGTGCGCGCGCGCAGGTGCGCGTACGCGCTGGTACGCGCTCTAGCGGCAGTTCCATGCACTTCACAACACGGAAACTTGCCATGACAAGTCACGGTTTGTTATGTTCCTGCGACGACAAGCTCGGAGATTCGTTTCTTTAAGCGCAATCAAGAAAGGACATATGGCTCATATGGTATGGTATGGCCAGGCCAGGTGAGATTGTGGAGTGGCCACCCAACGCTATCTTTTGGAGCTAGGTGACAGCCGTTTAAACAGTCGTG
TRINITY_DN14475_c0_g1_i1	15	216	201	216	2.81	2	6	GGGAACAGTGTCGGGGAAGTCCACAGTGCCCCACTGGCGATGATCGCTGTGGGTTTCTGGGCCCAAAAGTGGGTGTCTGTTGCTGTGTTCCCGTTATTCGGGCTCTGTCGGAACCAATTTATTTTTAAAATAAGCTTGCGTTCCCGCCGTTGCACCCGTGGCGCCGCGCACCACGTGACCTCGGCCGTTTAAACAGTCGTG
TRINITY_DN14484_c0_g1_i1	1	359	358	359	6.9	4	9	GACTGTTTAAACGGCAGCGGGCGGGTCTTGAAGACGTCTTTTTCCTGTCTTTTTTCTGTCTCGTTTCCATCTCCTGTGCGTCTCGAACAAGTCTTTCTTCTGTCTTGCTGAAGACAAAAAGAAGACGCGATAAAGATATCTAGTTGACAACAATCAGATGCGTGCGCAGCGTCTTTTTCTTGCCTGCTTTTCATCCCCATTTCATCTTGTTTGAACCTCGATCCCGCCTCGAATAAACCTTGAAGTAGTCGTCGCACAAGCTTTAAACGGTCGCTTTTCGGCCTTCCGTAAAAGACACATTAAAGACCCTCTCAAGACGTAGAGTTGACTCAGGCTCTGACCCGTTTAAACAGTCGTG
TRINITY_DN14485_c0_g1_i1	2	356	354	356	6.67	2	8	GACTGTTTAAACGGAGGCAGATGGTGACTCGCAGGTGGGACCCCGCAACGAACTTCTCTGTAGTTAAGGGACAAAAAATGGCCAAACCTTGCACTTTGTGATGGAAGCAAACAAAGGGCGGTTCTTTATGTTTTCGGGTGCGCTCTATCGATCTGGATGTGATGCCACGCCGAAATCCGACTCCTTCATCCTGTTCGAGGCCAAGAAGTGCTAAATCATCTACAAACGACGGCTAAATGATGTCCAATCCCCTCGGCGTGGGTGTCAATCGGTTCGCTTTTTCATTCTGGTCATCTTGACACCAGTCTCGGTAGTGTGCGGTGCACGCACGCGCATCCCGTTTAAACAGTCGTG
TRINITY_DN14493_c0_g1_i1	1	318	317	319	2.34	1	4	CGACTGTTTAAACGGTGGTTATCACATTCCAAAAAGAAAACCTCTCTGACCTCATAATCTTATCTCTATATCTATCTTATATGCAATATACATACATTCCCCTATCCAGACTTCACACAATACACTCAGACCACATCCATACGCCATTCCATCCTACCCAAAACCATACTCCTCTCCCATTTCCAAAATACCAAAATCATCAACCACACAAGTCTACACATCAACACATACACAGGGTATATGCAGACCAATCGGCCAAGCATTCACCGAGCACGCAACAAGGACAAGCGAGTCACCCATCGGCCGTTTAAACAGTC
TRINITY_DN14495_c0_g1_i1	232	294	62	369	2.81	1	3	AAGGATATTTTTATGTACAGGTTAGTTAGTTTCCAGTCTTGTTCCGATTCAAAGCCGGTAAT
TRINITY_DN14496_c0_g1_i1	0	208	208	208	3.24	1	4	CACGACTGTTTAAACGGTGCGGCTGGCCCGTTCAAGGGTCGCCATAGTACTCAGCTCGCAGCGAGGTTGGGTACTTCCAAACTGTGGCACTCACTGAAAAGAACGAATTTAATAAAATCAAAAAAATTAAAGTGTCTTGTCCAACATTTCCAGGGGCCACGCGGCGGGTTCGACTCCCAACAAACGTTCGGCCGTTTAAACAGTCGTG
TRINITY_DN1450_c0_g1_i1	0	248	248	248	64.88	10	73	ACGACTGTTTAAACGGCATCAGAACGGTACTCCATGAAAGCGAGGACCCTTCTCCTAGAGCACGAGGTCATGACTAACGGGTTTTCCAAACACGTCACACCTGGAAGCGATTTGTTGGTTGTATGGCAAGTTGGTTTTTTAGGTCTGGTTCACACCTCCCTGAGGTGCATGCCAAGCTCAAGGTCTGCTCGACTGCTGACTGATATCCATCGTTCTTTTAACGCCACGCCCCCGTTTAAACAGTCGTG
TRINITY_DN14500_c0_g1_i1	1	421	420	421	13.64	1	16	CGACTGTTTAAACGGGCACACATTTGCCAAGATGTGGCAAATTGGCTCCGTGTGCATCCTGCTAACAAAACAAGAACATTTCTCTCAGTACCTCATACTTTTTTAAAATTTATTTTTAAGGCGGCGGTGGAAAGAGAGAGACATTCTGTGACGGGGCGTCAAGGCGGCGCCTTGTTGCGTGCTCGCCGCGTTCGCGCTTGTAAATATTTTTACGAATTCATTCCGTTTTTCTGTGACAGCTGGCGTCGCGACACGCACCCGCGCGGCGTGGCGGACGAAACGTCACGCCGTCGAGTGCACTTAGGGAGAGGGAGAGGGAGGTTTTGAATTTGGATGCGTTGCCGCCATCACCCGCCACCGCCTTAACTCTTTAACTTCCCCTCCTCCGCGTCAGCACGC…
TRINITY_DN14505_c0_g1_i1	1	239	238	239	22.98	15	28	GACTGTTTAAACGGGAGTCGACAGGGAGCGCCCCATGCTTGTGATTGGCGTTGATTGTTTTCTTAGGCTGTGCGGACGCGGTAAATTTAGTGTGGGGAGGATGGGGGTGGAGGCTCTTGATTGCAGCGCGCTAGGAGACCGCTGTCGGCGTCTACCGTGTCCGAAGTCCCTGAAATACGACTCGCATCAGTGGATTCCTCGTTTGCAGAGCTATCTCTGCGCCGTTTAAACAGTCGTG
TRINITY_DN14506_c0_g1_i1	0	268	268	269	13.24	2	16	ACGACTGTTTAAACGGGGCGGGCAGCGTATTTACGGACCCGTCCGTGCTCGGCGACGGCCACTCTGCGGCGCGCTTTTCAAACGCACCGCGCGGCGATTCCGCAGGAGGGAAAAAGAAAGAGAGACGTTCCAAGTCCCAAGGGGTAGAGAAAGGGTCCGAGTTATTCATCGCTCGGGCCTTTCTTTTTATTGGGTTGAATGGCTGGAGGAACCGAGGAGGCACCTTTGACTCGTCCTCGACGGCGTCCTCTGGCCGTTTAAACAGTCG
TRINITY_DN14509_c0_g1_i1	0	426	426	426	3.42	1	5	GACTGTTTAAACGGCGCTGGACCAATGGGCCCTGGGCCTAACATGTGGGGTGGCATGATGAACCCCATGATGGGCATGATGGGGAATATGATGGGCCCGATTCCACCGATGGGAATGAACATGGACCCCACCATGATGGGAATGGGGCAGGTAAGTCAAGGTTTGCTTCTAACCGATCATCTAAATTGATGACTCTTCATTTCATATTTTATCTGCCCCACTAGTTTGGAATGATGGGAGGTATGTTACCTGACGGATCTGTGATGGGACCAGATGCAGCAATGATACCACCTGACCCCTCCCTGTTGATGGGGCCACCACCCGAAGAGTCAGGCTTAGCCAAAGATATTGTACATTGTAAAGACTGCACCCTATTTCCTCCAAATCCTAATGCACCTC…
TRINITY_DN14510_c0_g1_i1	2	267	265	268	5.21	0	7	GACTGTTTAAACGGGGAGGACTTGTACTGGCGTGATATCGATGAGCCATTTCTACTCTGCGCTGCGGATGAAGTGCCGCGCAGTCAATTCTTCATCACATTGCGATCAAGTCCGCATCTAAATGGAAGGCATTGCTGCTTTGGTCGTGTCATCAAGGGCCAGCATATCCTGGAACAAATCAGTGAATTAGATGTGGATGAGGAGGATGTACCAGTCGAGCCAGTATTGATTCAACGTGCCGGTAAAACAGTCGTGAGAACGGAAG
TRINITY_DN14511_c0_g1_i1	1	277	276	278	26.4	2	33	CGACTGTTTAAACGGTGGAGCTTACGGGACTTACTCAGCTGTTTTGTTTCGATTTCATAGGATTTCTTGCATGTGCTTGACCTGCGTGTCGAAGCTATTCAACCCGAGGAAGACTTTTTCCATGCCACCAAACAATTTGAGGTTTGGTCCTGTGTTTCTCTAGTAATTACTCCTAGGCCCCTTGTGCCATGGTGGCTTACCTGTTGAGCCGCTCCGCACTTCATCCATCAACCAAACCGATTCCATGACAGTGCCCGCGGGGCCGTTTAAACAGTC
TRINITY_DN14518_c0_g1_i1	0	339	339	339	18.89	13	22	CACGACTGTTTAAACGGACAGACGGACGGACGGACGAACGAACAGCAGGGGTCATACTATATGCCCGTCCATCCGTTATTATTATAACAAGTTAGGGAGAGTGGGGCAGGTACTGCCACTTTTTGGAATTTCGGTACTGCGTGCTCATTTTCCTATTTTGCTTTGATGTTTCAGTGTTTGAAGCTTCCTTCAACCTTCCTTTATCAAAATCTAACGAAACAAGTTATAATAATACTACGGGACGGGCCAAAAACTACAAATGTTTGTCACGTTTCGTCTAAAAATACCTAAGAAAAAACCTCTGCATTTGGCAGTAGGTGCCCCGTTTAAACAGTAGTG
TRINITY_DN14519_c0_g1_i1	1	296	295	297	7.85	3	12	GACTGTTTAAACGGGGCGTTGTCGCCCAGGATGTCACGAGGCTGTCAGGAGCACGGCGTGGGAGGGGAGGGGGGTTCCCAAGTGCAGCACGCGTGGATGGAGATGTCTCTGTGCGTGAAGGGGCGTAAGGACTGCTGTTAATACGGGATCGGCACGGCCGTCACTCGGGCCAGCGGAAACTCTTGGTCTGAAATTAAATTAAAATGAAATGTTATTATTTTTGAATTAGGTTTAATTTTTTTGGCGAATTAATTTGGCGGCGGGCGTAAGGCGCGGCGGTGCCGTTTAAACAGTC
TRINITY_DN14520_c0_g1_i1	0	345	345	345	2.79	0	4	CACGACTGTTTAAACGGGTTCAGCCCACCGTTGGTTTGGGAGAAGCATGAGAAGCGTTTTTTAAGGTTTTGCCATATAACATAGTCATGAAATTACACAAACTTTTTCTTAGGTTAGGGCATAAAAATATTTTCTACTTGAGGCTCGGCGCAGTCAGCACGTCTTGCTTTGAATGTTCGCCAGGAGCACTTTGACGAGGTCGCCGTGTCCAAACCAAACTTTTATCTACTAACTGAAGTTAAGCCATGTTTAGAATGGGCCTCACTTCCTCCTTGATTTTTCAGATGGAGTGTCACGTGTGTCTGGAGGCGTTCGACTCCGTTGACCGCCGTTTAAACAGTCGTG
TRINITY_DN14525_c0_g1_i1	2	211	209	213	4.94	4	7	GACTGTTTAAACGGAGGGGAAAATCGTGAAAGGCGTGATGGATGGGGGCCGACGATGCTGACGGGGCTGACGGGCCCCAAGGGGATGCAGGGATCTAGGGGTGCGGGGGCACGGCCGCGGATGTCGCTCATCAGGGGAGCCAATCAGCGAGTCCAAGGGAGGGAAGGAAATTTAGAAGGGCGTCCCAGGGGCGGGCCGTTTAAACAGTC
TRINITY_DN14528_c0_g1_i1	0	190	190	192	4.01	3	5	GACTGTTTAAACGGCGGCCGAAGCTCGGGACCGCGTTGCATGGCGCTCGGGCCGCGCGTGTGACAGTCAATGGATTCCCCGTTTGCAGGGTGGCGTCAGATGTTCAATCAGAGCGCCGTTAGATGACTGGAGTTCGAAACGCGCTCAGAGTTTGGTGCGGCGACACTGGTCTCCCGTTTAAACAGTCGTG
TRINITY_DN14531_c0_g1_i1	121	384	263	384	3.28	0	4	ACAAACACACTGAATTCTCTCTGGTGCTGTCGGTCTGGTGCTTCCTTCGGAGACCTCAGCAGGGAGGCTGAGCAGGCTGCTCGACAGGGATGAGGCCACACGGTGGACGTCCTCGCATTCGTGCTTCAAGGGCAAGTTCGACGTGTAGGAGTTCGCTGCCACGCTGTGGGAGATGCTGCACTGCTGCGCGGCGGCACCGCATCCGCACTTCGACAACGCGGGCGTCGTGGATAATCTGGCGCACCTCCGTTTAAACAGTCGTG
TRINITY_DN14536_c0_g1_i1	0	329	329	331	8.26	4	11	GACTGTTTAAACGGAGGCCAGCGAGGCCACCACCAGGGAGACGTCGGGAAAGACGGCCTCGGCCAGGGAGTATCGGTGTCAGTACTGCGGCAAGCAGTTCGGCATGAGCTGGAACCTCAAGACCCATCTGCGGGTGCACACGGGGGAGAAGCCTTTCGCGTGCAGGTGAGAATGGAATGGGGCTACCCTTCCGCTCCGTGCCTGCGGTCTCGGATTCTTTTTCGGTCACACTAACGCGGGCCGTGTTTGTTGCAGACTCTGTGTCGCCATGTTCAAGCAGAAGGCCCACCTCCTCAAGCACCTGTGCTCCGTGCACCGTTTAAACAGTC
TRINITY_DN14539_c0_g1_i1	0	317	317	317	39.54	2	46	ACGACTGTTTAAACGGCCATGTAGATGCAGGGCCGCCGAACTTGGACGAAGAGCGAACAACGATGTTGCTTCCGTTCTTCTTGTTTTCCATTTTGCACAAAAGGGGCCAAGAGCAGCAGCGGCTCGGTCAAGGGGGCGCAGCGGCCGCAGCCAAATGAGTGCAAGAGTGAAACGATAGCGTGACAACAAATAGGGATATCTGGAACATCAGAAGAAGGAACGGGGGCCGACCAAGATGACGATGAAAGTGGAAGTGGAAGAACAAGAAGAAAAAAATGAAAAGCCAGGAACAAGTGTCCTCCGTTTAAACAGTCGTG
TRINITY_DN14543_c0_g1_i1	0	245	245	245	13.59	2	15	ACGACTGTTTAAACGGACGGGCCCATGGTCGTCCAATTTCTAAATTATGACTTTTGTTTTCCTGGTTTTAATTATTTTGTAATTTGTTACAGCACCGTCCTCTCCTGTGCCCTGGCTGCGAGGACTGACTGCGCGAGCAGACCACGAGAGAGCCAGCAGATGGAGCAAACAACGGGCCATGTCGCACTGCAGCAGAAATAATGTCATCAGTGCTCCTGTCTATACTCCCCGTTTAAACAGTCGTG
TRINITY_DN14556_c0_g1_i1	0	380	380	382	4.15	2	6	GACTGTTTAAACGGAGGGAGGACAGTGGCACTACTGTAAAATAAACCTGCGACGACCTCTAACTACAACTAACTACAGTTTCCCTCATATCTACCTAGGCTGGCTATGCTGTCCTGGCTGGCTATCCTTGCTAAAGTTGACAATGCCGTCTGGACCACCCCGCCATGTTCGAACCAGTCGGCCGAGGATAAACAAGCGCGCCACTGGCGCCATCTGGCGGGGCGGCTCCGCGACGTACTTCGCACTCCAGACTCCAGACCTAGTTGGCACGGCGCGCGGCGCATCCCTCACAGTGTAGGCAGCCATGTTATTACTGTCGCGAACGCCCATTTATGACGCAGCATGTTCCGAGACGCCCGTGTACAGCCGTTTAAACAGTC
TRINITY_DN14559_c0_g1_i1	2	419	417	419	2.55	1	4	GACTGTTTAAACGGGCCGTCGGCGTATGGGTGCGACGCCCAGGGCAGCCAGCTCGCATTGTGGCTGACGGCGTGCTCGTGGGCCTAAGTGGGGGCGGCCCGAACTGGTTGTTGGTGATTGACTGTACCGCAGTCGGTGCTTGTCTGCTCTTTTTCTTGTGCCAGCTGCGCGGCGTGGTGAGTTTTGGGTTTGGCGTGAGGGTCTATCTTAGCCTGAGACGCCTGGTAGGTAGGCACAGTGGTGCCACGCATGTACGTTTGGTTGCCTCCGTTGGCACTGACAGGGGCTACGACAATTTTGATACTGAAGATTTCTGGTGTCTGCCTAGCAACTTCTGCCTTGATGGCGGTGCCGTTTGCGTGCTGCGGGATCTGTGTCCTCCCACCGCCCCTGCGGTAC…
TRINITY_DN14562_c0_g1_i1	2	384	382	384	3.76	0	9	GACTGTTTAAACGGGTCCATCAAATCACATCGCACCTCAACAGCGTACTGTACATGCCAAAAAGTTGACGTGACGCCGCCGAAACATGTGCGGATGAAAAGCAAAGAAAAAATTCTAGTCAGAACAGATGAAATGTTTCAGGATACAGGGTCCTGTGCTCTGTCCGATACTTAGTCATAAAGGCAATAGTTTAATGTGTCATCCTAAAAAAAAAATCAAGAGCGAGGAGTACCAAACGGAAGTGAGAGGGCAAGGCGTCGGCCACACCCTGGCCAGTCGCCATCTCACGCCATTTCCGTAATTACGGAAGGGACCGTCCCCGTCGGCCCCCTCGGCCCCGTCGACTGCAGACCACGCCAGTGCACGCCGTTTAAACAGTCGT
TRINITY_DN14563_c0_g1_i1	2	273	271	273	10	1	14	GACTGTTTAAACGGGGCGCCAAGTTCAAACTCCTCGGCACTGCCTCTCCTTGCACAACCACTTGACGAAGCGTCCACAACCCCATCGGGTGATAGGGCCTACTGCCAGACACGGAAAGACACCAAAACCCAGCCGTCGCAGTGCGCCGATTCCCACAAGGACTTGGCACAAAAACACAAAACAGAAGGGAGGAATTGAATCGACTTTCATCGCGAGACATGTTTAATGTATGAGCCCGCGCTGGCCACCGCGAGGCCGTTTAAACAGTCGT
TRINITY_DN14566_c0_g1_i1	0	297	297	297	9.9	5	12	GACTGTTTAAACGGGGAGAACATGATGTCTGGAAAGTGTTGTTTACAGTGCGGGCCGCGCGGTGGGCCAGAAGAACGGTGTCGGCAGCCAAGACTCGAGACTTGTTTTAAACCAATCTAGAGTCGTTAATTGATGCTTCATCGACGGTCCAAGGTATTCGCCTGCGGCCGACGACGGGCTCATAATACGTTCGATTCGAGCACTGTTTCACGAATCGAAGGATCAAAACACATGCGTTTAGTTCTAGCCGCCGCCCATCGGTCCTCTGGTTCTCTGAGCGCCGTTTAAACAGTCGTG
TRINITY_DN14573_c0_g1_i1	1	373	372	373	5.51	1	7	CGACTGTTTAAACGGGCAAGGCGCCATTCGCCGAGCGTAACGCCTCAGTTGCTGTCTCAACGTCAATAATTATGAAATGATTAAAGTTTCTGCAACGCGAGTATTTTATGCCGTTACAGGGTGGTTCTAGGCGCGTGAGCACCTGGGTGCGTCTAGGTAAATTTAGTTTTCTCGCGTCCACGTTTCTAAATATAATGCCTTTCAGGCGGGACTCTGCACAAGCCTCATTGCAGGCCTCTTGGTTCGGCCGAGGGTACGGGGTAGTCAACATACTGCGTAACGTTGTTTTTTTGTTTTTTCCCCCTTTTTTTTGCATCTCTGTCCCTGTCGCTCCTTATCGAGTGCCAATCGAGTGCCGTTTAAACAGTCGTG
TRINITY_DN14576_c0_g1_i1	2	335	333	335	3.13	1	5	GACTGTTTAAACGGCACACGCGGGGTGCCAAGTTTCTGCATTCAAAACGGAGCGCCACACTGCAGTGTACTGGTAAAGCCAAGGCGTAGAGCCATGCTCCGTTGAAGCGTAAATGTCCCTTCACCTGCCTTCACGCGTACCTAGGTGCATAAGACCCTTAGCTCAACTTGTTCTTATAAACCACGAGTTTTTTTGTTGCTGTTGTTTTTTTTTTGCTCTGTGGTGGCAATTAAACGTCCATGCGTGAGACCCCGCAGTGATGCACTTCCAACGGCACTTCGCGGAGCCCCGTGATGTTGACGTCGCCCTGGACGCTCCGTTTAAACAGTCGTG
TRINITY_DN1458_c0_g2_i1	0	279	279	279	18.8	13	22	CACGACTGTTTAAACGGGGGCGGTATGTGGACACACACACACACATACACCGAGTCTGGTAGTGTGGCCAAATCAAGTTGGCAGTGGTCCGCATGTGTCGGAAAGAGGACCAGGGGTGCGGGGGGTGTTTGTAGTGTCCAGCCAGGCGACTTGCGGGCGGGGGCGGTGTGTGTGGCGGCAGCGCGGCCTGGGTTTTCATTAACAAAGAGGAAGGTACAAAAGAAAAGGTGCGGCCCTGCGTCCCGCTGGAACGCCAACCAGGCCGTTTAAACAGTCGTG
TRINITY_DN14585_c0_g1_i1	0	285	285	285	60.31	38	73	CACGACTGTTTAAACGGGGCCATGTTCGGCAGGCCGCTCCTAGACCAGCGCCGCGTTTTAGGGGGAGAAACTGGAGGCTGGAGGCCGAACGCATTGTGTCCACCAATTACTGCACACGCACACACACACACACACGGCCCGCTGGACGCACAAGCCTTGGGACCTGAGCATGCGCAGACGGCCCAACGAACTCCCCCAAGAAATGAAGAGCCTCTCGAATGTCGGTTCGGACCCTCTGCGTTAGAATCACCCCCTGTACGGGGTGCTGCCGTTTAAACAGTCGTG
TRINITY_DN1459_c0_g1_i1	0	337	337	337	30.42	21	36	GACTGTTTAAACGGGGCGGTCGAGGCTTCTTTCGGGCATCTTTTCGCTATCATTTTTCTCTCTTTTAATTGCCCAAATAAACGACAGAAAAAAGACACATTCCAAATAGATAAACGATGCCTGAAAGACGGATTTTAGATACTCTGGAGTGATTTTTTTGCGTCTTTTTTCTATCTTACATCTATCTTTTCCAAAAAGATGCCGAAAAGACGCATTTAAGTCCTCACGTTCCACGCGGGCCCTTAATAAGGAAGAGCCAAAATTTTGGCTATCACGGTTAGCCCGTTTGGTGAGCCACCTCATGGAGTTCTGTCTGTCTGCCGTTTAAACAGTCGTG
TRINITY_DN14598_c0_g1_i1	2	410	408	410	3.04	1	5	GACTGTTTAAACGGTGACCCCGTCGAGCACCACACCTCTCCTTTGGTACGTTTCGTGAGACGCGCGTCGCGTCAAGTCCTGCCCCGTTAATGTGAGAGTGACTCAAAGGGGTGCGAAAGTACTCGACAAATTACACACCACAGTCGCCACGGCGTCGCCGCGCACCACTCCCGCCAGCCAGGGGGGCGGCCTAGGTGGCAAGTCAGACTGACAGGTCGGGGGTGAAATTCAGTGGAATGAACTTTGTTCCAAAGAGCAGACATCCTCAGACATGCGTGTTGAACGAAAACGGCCCCATGTCCAACCCAAAAATTGTGGTTTTCCGCTGAGGGGCGCGCGGTGAGGTGGCTGAACCTCCCCTCCCCCACTCCAGGCGGCCCGCCACTAGCGCCCGTTTAA…
TRINITY_DN14601_c0_g1_i1	2	237	235	238	3.17	2	4	GACTGTTTAAACGGTCGGACCTCCACGCGCCGCCCAACGAGGAGGCAATGATCGCGGTGCGGGAGGCGGTCGGTGGAGATTCGGCCCATAGCCACGTCATTGCCATTGTCGATGTCGAGGAGACGAAGTCGAACTCCCCCATACATTCCATGGAATCGGAGAGACCTAAGATAATTGGGGAATACAGTGAGGGCAATGGGGTGTTCAGAGAAGCATGTCCCCCGTTTAAACAGTC
TRINITY_DN14602_c0_g1_i1	2	303	301	304	7.26	4	10	GACTGTTTAAACGGCCCCGCTGCATGCCACTCCCGCGCTGCACTCTTAATGAGTCCAATTTGTGCAAAGCGCCGAAACGAAACGCCCAGGTGTGTGTGTGTGTGGGTGTACAGTAGGTGTGAGAGCAGCAGCGTTGATCCACTACAAGTTTACTGGCGTGAAAAAACGCGGTGATCTAGGGGCTGATGATGGCTGCCATATCGGGGCGCAGCGGCGCGGCGTCGCACTCGAACCCTGCTGCACCCTGCCACCTCTACCGCCTCTGCCCGAACCCCTCCCCTCCCCTCCCGTTTAAACAGTC
TRINITY_DN14609_c0_g1_i1	2	317	315	318	2.7	1	4	GACTGTTTAAACGGCAAATCGGCATGTCTCCACGTCGGGCGGATCGGGCGCAAGTTTCCCGCCAACCGATTCCGAAACCGCCAAAGAGAGATTTCCGTCCACAAGTTGGAGGTAATATTGAGATCTCTGATTTAGACCAGCAGGCCTCCCACTAGTAGACGTAAAGCTCCCTTCATCGACATTTGGGATGAGTCTACTTGTACGTCATGACCATGAATCTGCAATTAATTAGGGGAGAGAAGTCTCATCAACTCTCCCCCTGCAAAAATTTATGTGTATTGCACACTGAAAAGGCTTCTCCCCGTTTAAACAGTC
TRINITY_DN14613_c0_g1_i1	0	247	247	247	3.83	3	5	GACTGTTTAAACGGCGGCTGGAAGTGCCGCGGCTTCGTTGGCGTCGCTGCCAATCTCCCCAATGGCACCTCCGTCTTCCGCCGTGCCGTCCTCTCAGCGGCCCCCGCGCCTTCCGATTACGCGCAGGAGGTTCTCTCGGATTGCATCGACGGAGTGTCTCCCGAGCGCTGCGTCGGGATTGTTGCTGACCGGTTCAAGACGAGGGCGCTGAGGAATTTGGAATCGCGGAACCGTTTAAACAGTCGTG
TRINITY_DN14614_c0_g1_i1	2	264	262	265	5.23	3	7	GACTGTTTAAACGGCGCGGCTGCCGTCGAACTGGCGGGAACACGCAGCGGGACGCGGCGCACCTCGTAAAGCGAGGCGGCGAGACACGTGTTCGGCTCGGCAGACAAGCCAGGGTGACAAACCCTCGCCATAAAAATGCGATTGGAGCCCGTCATCGGGCAGAAGGGCGCGGTGCAGCCGCGGGTTGGCCTGAGGCCCCGAGCGCCAAAAACTGGCCTTCTTTTGGAACCCTCATTATTCGATCTGTCCCGTTTAAACAGTC
TRINITY_DN14616_c0_g1_i1	1	166	165	166	8.57	7	10	GACTGTTTAAACGGCGAGCCATCAGAACTCACGACGGGCCTGACTTCTCCAGAAACTCCGTTGAACTTCCCTGCCACGAGCTCCCATCTCTCAGCATCCCCTCCGATTCCGTGGCCATGATCAGAGATCTCCTCGAGCACTGCCATGACCGTTTAAACAGTCGTG
TRINITY_DN14620_c0_g1_i1	0	226	226	226	6.58	1	8	AAGGAAGCTCACGTGCTTCTTGACAGAAAATTGGCGGTTCGCCGTCTCCTCGCCGTTGTAAATTATCCACTTCTCACTTAAACTCAATCTCTGAAAAATTGAGAAAATACTTTCAGGTCTTTAATTTGCCAAATAAATATATATTTTCCGACTTGTACAAATTTGTAAATTCAGAAGCCTACCTTTCTGCGGATGGACATTAGGCAGTTTCCGTTTAAACAGTCGT
TRINITY_DN14621_c0_g1_i1	2	199	197	199	5.97	5	8	GACTGTTTAAACGGAGGGGGTACCATTCATTTTTCAGATGGACTATGAGGATAGGATAAGCCCTACAATCTGAATATTTGGCATTATCAATATCAGATCGATTGTCAAGATGAGTTCAGGCTACACAGACATGGCTACGGTTATCCTACTACTTCAAGGTGTCAATGGGCGGGCTTCGGGCCGTTTAAACAGTCGTG
TRINITY_DN14622_c0_g1_i1	0	281	281	281	4.22	3	5	CACGACTGTTTAAACGGGGTGCCTACGCCGTGCTGTAGGGGGGCGTCTTCGTGGAACTCGGAGCACTTCTTGTCGGCCTGGCGGTTCTGGGCGCTGCGGCGACCGCAGGGGGCTTATGCAAGGAACCGCTGCGACAGAGGAGGGAGCAGCGGTGACAGCTGTGGCGCCCGTTTGCTGGTTTTACGTCACGGACTTACCAGTACCCAGGCCGTGGGGTCCTTGTGCACAACGAAGGCCTTATCTACTCACCCTGGAGCCAGGGTGCCGTTTAAACAGTCGTG
TRINITY_DN14623_c0_g2_i1	1	410	409	410	18.73	1	23	CGACTGTTTAAACGGGGAGCGGGCGCGTTTCGCTGGAATGGAGATTGTCTTAGTTTTGATTCGTATAAGCATAAGGACCGCTGGCGTGCTATCCGTGGGGCGCATCGTACAGGCACAGCCCGTCTTCCTCAAGTAATAGCCTGGCTCTCGCGCAGGAATTTGCCATTCTCCCATTGGCGCACAGTCAGTCAGAAGACCATTGTTGGCGGCCAGAACGTTGGCACATTTTGACCTCCCAAATCGGCGAATCGAAAGTGAGACCCCAGCTACAGGTTGTCCTAACAGTCCTTGTCAGAGCGCACTCGGTGTGCCCCGATCCCCGATCCCGCGCACCTAAACTATGGCGACCATAAACGGACGAGCGGCGATCAGGTTCCATGATTTCTCTCTGGAGCCGTT…
TRINITY_DN14625_c0_g1_i1	2	276	274	276	19.77	13	24	GACTGTTTAAACGGCCGAAAACGTAACGCTGCCACTGTACGGCTCTTAGGCCACCCTCAGCTTCATCTAGCCGCGACGAACCTTACGATGTAGGTGTTAAAAAGAGTCAAATGTTTGACGCTTGGTACCTCTTTGCCGTAGCACCGACGAAATGTGTTGACGTTTCTGCTTCTGCACGATCGTCTCTGCGCCAATCCCCAGTGCAGCGATCCCGCGGCCGAGGATTGAGTCGCGCCCCGCTATTCGCTCCCAAGGTCCCGTTTAAACAGTCGTG
TRINITY_DN14627_c0_g1_i1	0	281	281	281	11.03	4	14	CACGACTGTTTAAACGGGAGGAACACGGTGAGACACACATGCGGGAGAAAGACGAGATGGCAACAGCGGGCTAAAAAAAGGAACGACCAGCCCCCCCTGTATGGCGTGCGATGCCTGCCAACCGAGGAGCAGATCCAGACGACGCAGCGCAGCGTCTGCACGACACGACCGCACCCGAAACATTACAACAACAGTTTTTCTTTCCCCTTCCGACAGTCTTGCCACTGCCACCCAACTCGTCCGTAGGGGTGCGGCGAATCGATGCCGTTTAAACAGTCGTG
TRINITY_DN14628_c0_g1_i1	0	392	392	392	3.94	1	6	GACTGTTTAAACGGCCGCAGAAACCGCAAAATTTCCCTTCGTTGGCTCCAAATTGCTTCGCAAATTCAATCCACCCGCGGGGTTCTGATGCGCGCTTGCGATGGACCACCTGGTGAGAACGATGCATCCAGGTGCAAGGACGTTCAATTTTTTGTCAGAAAAATAAATTGACTCTTCCAGAGGCTTTCTGTATGTTTTTCATTTAAATTTTGAATGTTGATTTCAGCTTTGCGGACGGGAGGATTGGGACGAGACGGACTCTTCGAGAAAGTGTCGCTTGCTTGAAGAAAGCGCGAGCGGTGGTGCGCATGCGCACTGCAATACTGTTACGCGGGAACCACGCTGGCAGTTTCTCTCCCGACTCCAGACTCAACCCCGTTTAAACAGTCGTG
TRINITY_DN14632_c0_g1_i1	68	349	281	349	19.42	1	25	GACGCCCCTCGAGTGCGAGGGAGAAGGGCAGTGTGGCCAGATTTGGCGATTTTGCGCCAAGTTGGCGATTTTTGGTTGGGTTTGGCGCAGATTTGGCGATGGCGATTTTTTTGGCGATTCGATGAAAACTGGCGATTTTTTTGGCGATTCAGAATTTATTTTGGCGATTTTCCCTTTTCTTTGGCGATTTTTCTAGAAAATGGTGGGAGTTTGGAATGACGACTCGCCTCGCCAACTGGTGGGTTTGCGTAGGTTTGCCTTGGGCCGTTTAAACAGTCGTG
TRINITY_DN14633_c0_g1_i1	0	339	339	374	7.15	3	9	GACTGTTTAAACGGCGGAAGCCCCGTGATGTATGTTGAAGCCTAACCTCAGTGCTCATTTGGAGTGGCACGGAATAAGAAGTGGATTAATTATTATCAAGAGAAGCGTCAAGCAGGGTGACCCTATTTCTGGTTTCCCTTTCAATTTGATCATCGACGAGTTGCTCATTGAGCTATCGAGCGCTATCGAGTGACCGTAGACCACAACTGGAAGATGTTGTGATTGTGAGAATAGTCAACCTATTGAGATGCCCCAATTATTCTGATTGCATGTTCCGTCATGTAAAGTCAAGGAAAATTAATCGGAAAAGTTTCTAGGAATCCTGGCGCAAAAGACCCT
TRINITY_DN14639_c0_g1_i1	0	292	292	292	44.76	3	53	ACGACTGTTTAAACGGCACGTGTATGTGGGGCTGCGCAGCCATGACCGTGACAGGAAAGGCAGGCCAGACGAGTGCATCTATGACCGTGATCATGACATCGTCTCCGACCACGTCGAGCACATTGCCCCCCACACTCATCATAGTCGCGATGGTGAGGTCCATGGAGCTGCTCACATCTTGAGGGCATGTCAGTAACACAGAGCCAGTTAAAGATTGCTCCTGCAACTGATCCATGGCATGCTGGTCAAGTGGTTGATTCACAACTTGCACCACCCCGTTTAAACAGTCGTG
TRINITY_DN14642_c0_g1_i1	1	390	389	390	5.2	2	7	GACTGTTTAAACGGTGGCGGGGGGCCCGCGGTCGCGGCGCGGATTGGCGGGGCTTCCAGTCTCGTACTAGCGCACTGCCAAAAGCTATAGTGCTTGCCTGTGATTTCGTCTGAAAGCGTGAGCTGCGCGCTTTACGTTGAAAACCTTAGTTACCAACAGATGTTTTGTGGGGCATTTCCCTCTAAACTACGCGCTATGTTGATGTACAATTTTTTACGAACACACTATTTATTTAATTTGGAGCAAATTTTTACAAAATAACTTCATTATCATGTTTTCCTTTTTCACCCAATGCAGCGAAAAAATGTTTTTTTTCTTCTAAATAATGGAAAGACAACACTTGGCGGCTCGGCTGCAACCTGCGGACGCATCTCGTTTAAACAGTCGTG
TRINITY_DN14644_c0_g1_i1	0	396	396	397	12.86	8	15	GACTGTTTAAACGGCGCCATCTCCCCCATGAGGTCTAGCAGCCGATCTTCCGCGTCATCCTCCATCTGACTGTACCTCAGAGGGTGCACCAGGTACACCTCCCCAATCACCGTGTACTTTAGGATAGGTACACATTTATCTCCCAAGTTCTGGAGTTTAACCGTAAGCGGGGCCGTCACACAAGGCACCATACCTGACTTTACCAGGACCGTTGCTGGTAATTTGGATACTTTGTTCTCCGCGAATTTATTAGCCGTAAATAGTCCCGCTCTTATAGTTGTGCCTTTCAGGTTTAATACATCCTCGGGCTCCACATGTCTCCTGCCCGCCTCGCCGTGCTTCCCTGCTTTGGGAGCCTGGTTCTCCTTGTCCACTCTCTCCTCCGTTTAAACAGTC
TRINITY_DN14650_c0_g1_i1	26	212	186	212	4.35	1	5	GGAGTGGACAAAAACAAAAGGCGAGTCTGGCCGACGGCAAACACAGTGTGTCCGCACTCACGACGGCGTCGCGGCGCGCCGAGATCGGAGGAGAAAAAGAAGCAGCAGGCCGCAGAGCAGAGGGGGTGGAATCAGGCATCGGTGCTCGGAGCAGCGCAGCGCACAGTGCCCGTTTAAACAGTCGTG
TRINITY_DN14652_c0_g1_i1	1	196	195	196	2.93	1	4	GACTGTTTAAACGGCCAGATCACAGGAAGTTCGAGTTCAAGATTTCGTGAAGACGAGGAAGGTAATGGTGGTTGTCTGGTGCGCCGCCGTGAGGCTGGGAGTTGGCCGACGTGTTCTCGAGGGGAAGATGGCAGGTTAATGGAGAAGGCTAGAGGAAGAAGATGAAGGAGATGGGAACCCGTTTAAACAGTCGTG
TRINITY_DN14653_c0_g1_i1	1	340	339	340	7.24	1	9	CGACTGTTTAAACGGACGGATCTTCGTTGAAGTCTACAAGAGTTTGGACCTTCAGATGTTCCAAAAGAAATAGAAAAAAATGGTACGGGGAGAGAAGAAGTAAAAAGAACATTCGTCAGTGAAAACGTCCAGAAACAACACAGACAACATTTTAGAAACACATGCGAGGTTACTGATGCTGAATTCCAAAGGCGAGAAAGTGGTTTAAATTGGTTATTTCGAAGTGCAAAATGTGCGACATTCTGCGTTGCACTCCGTGACTTTATGGGAGTGTTCACCGACCCCCACACACAAGTACCCAAGTACCTTACCTAGGGCCACCCCGTTTAAACAGTCGTG
TRINITY_DN14662_c0_g1_i1	2	197	195	198	7.69	5	9	GACTGTTTAAACGGAGGAGGGGTTCGGTGGCCTGGCTGTCGAGGTCGCGGGAGGAGGCAGTTCACTGGTGTGGGTTGGGCCTGAGTTGCAGGGATGCGGCTCGGATCTGTGGTTAATGGCGGGCTGCTATCAGGCAAGGAGGGAAGGAACCGGCGATCGAGTCTCACGGAGGTGGCGGTGACCGTTTAAACAGTC
TRINITY_DN14666_c0_g1_i1	2	233	231	233	3.71	2	5	GACTGTTTAAACGGGGCGGCGCGGCGCAGCTGCTCCTATCCGACGGCAAATCTCGCCCGCGCGTTTCTTCGTACACCCTTCTCCTTTAATGAAAAGCGTCAGCCTCACCGCACCAAACACGGGCTTTATTTTATCTTTTCCCCCTCTTTTTTTTTTCGCTCCTTCCAGCAGCGTGTCTCCGAGTAACCCGTTCGCTTCGTCCCCCGTTACACTGCCGTTTAAACAGTCGTG
TRINITY_DN14667_c0_g1_i1	2	554	552	554	3.5	1	5	GACTGTTTAAACGGCCAACATCATCAAGAAGACTTAAGGGTTGTGATCTTGGATTTGAATATACAATAGATTCAAGAAATGCAATCCAATTGGCTAACTTAAATATGGGACTAATGATACTTATCATTTTCAAGAAATCGACTTTAAGAAATAACAAATTTGATAAAATTTTCAACTCTGACATCAATCAATTGATCCAGATTTCTCCAAATTGAGGTTGAGACAATGACATAGTTAGACCAAGTGATTTTTAATAAAATTAAGAGAAATATTGAAAAACATAACTAAATGAGGTTTTCTTTGTATTTTCCTTCCAAATTTGAAAACATTTTAAAATTCTCTAAAAGCTAACGTTATTGGGAAGATAAGTTGGGTTCAACAGTAAGAAAATTACCTAAA…
TRINITY_DN14668_c0_g1_i1	0	251	251	251	4.57	1	6	CGACTGTTTAAACGGCGAAGCTTCCCGAAGCGTCAGCATTGCGCTCCTTTGGCTCTTCCACACAGGAAACGCAGACTTGGCATTCGCATTCTGGCTCCTTGTTTTGTTCGTTCAGGACTGTTTTAGTGCAATCTTGCAGAGTTTCCTTCTGCTGTGGATTCTGTGGTTTCCTAATTTTCTTCCCTTTTTCAGGACCGTTTTCCTTCTGCTCTCGTTTCCGCTTCTTGTCTGTGACCGTTTAAACAGTCGTG
TRINITY_DN14669_c0_g1_i1	0	302	302	302	3	2	4	CACGACTGTTTAAACGGATGCAACTTTTGACACGTTTGGAGCTCTTGTACTATTGCCGAAGGAGCAACAACAAATTTGGTGGACATTTTTCCTGAAATAAGGTGAAATAACCTCAAATAACGTTGAAATGACGTGTGGAACAACGTGAAACAACGTGTAATAATTTAAAACGTGAAATAACGTGAAATTACCTAAAATAAGAGTAACTGAGAGGTAACGCTTTCGACATGGACGCATCGTGCGACTGCACTTCATTTATGGCAGCAGCGGCCGTAAAGCTGCCCGCCGTTTAAACAGTCGTG
TRINITY_DN14670_c0_g1_i1	0	241	241	241	3.49	1	5	CGACTGTTTAAACGGGGTGCCTCGCTACGCCGCCGCCTGGCCCGCGTTGTTTACGCGTCGAGGAGCGCATTTTCCTCGTCTGAGGCGACCAAGGAAATTGAACCGTCGTTAAAATGGTAAACATCCAGGTCGAGATCCCAGACCTTTGTCGGGCTGAGGGCAGGTTATATAAAGTCTGGATGACATGAGAATGCTGAATACACAAATTTCGAAGTCTGATGGGGCCGTGTAAACAGTCGTG
TRINITY_DN14672_c0_g1_i1	2	323	321	323	1.95	0	4	GACTGTTTAAACGGCACAAACGACCAGTGATTTCGGCCAAAACGGTCATTGCCGCCAGTGCCATTTGTGTGGGACAAACGTTTCTGTGCAGAGCGGCCTGATGGTTTCAGTTCTCGGATTGGGACAGGTAGACGTGGCGCAAAACGCATACACCCACACCCGAACCGAACTGCTGCTCCATGGGGATACAGGCAAAACGGCATGTGAAATAGGAAGTTAGCACTTTCATCTGCAGTATCGGTGTTCTCGACCGTTTTCAGCAAGACCGTGCTATCACGGCGGATCTCTGGACGGATCGGTTCACCCGTTTAAACAGTCGTG
TRINITY_DN14674_c0_g1_i1	0	264	264	264	4.39	1	6	GACTGTTTAAACGGCAACGAGCCGCCACCAGCTGGGGCAGGCGACCAGCATCCCTCGCCCTCCAGCACACCTGGTCAGTAGCCAGCCTGTTGTTACTTTGTGTGTTGTGGCGGCCGCCACTTTGTTTCATCTCATTTTGTTGTTTTGGGTTTGGGTACAGCAACGTCAACTGCGAGCATCGACGCTTCTCTGTCCTCGAGTAATCCCTGGTTCCAAGGGGAGCTGTCTCTGTGCAGCCCCCTGACGGCCCGTTTAAACAGTCGT
TRINITY_DN14675_c0_g1_i1	0	233	233	233	23.82	2	28	ACGACTGTTTAAACGGCGGCGCGGTGGCGCTGCACGCGGGCAGCAGGTGTTTGAGGGTCCGCGCCCGTCAAAGCTGATCTATCAGGAATGATCTTTAATTTATTGGCGCTGGGATTCGGTCGTAATTTACATGTCTCTATTTTTATATTTTTTTCGGCCGTGCGATATCCTTGACTGCGGGGTGGATTTTTGGAGCACGCAACCGAACCTCCTCCTGACCGTTTAAACAGTCG
TRINITY_DN14676_c0_g1_i1	2	302	300	302	24.85	19	28	GACTGTTTAAACGGCACTTGTGGCGTCAAGTCTTGTGGATCTCACTCAATATCTTTGTTTTTTCTACTTTCTTGGTATTCAGAAAGTTATTTAATTCCCTGACCTTCATGTGTACACATTGCTAAAATTGCATCCACTACTCTTTAATTGAAAGGGCTATTCTTTTTAATGAAAGCCAAGCAAGCAAAAACGTGAGGTATACCAGTTAATGTGTTGTTGTTTATCTATATTGTTATATTTTATTTTTTGACCATATGTCCGATTCAATGCAATGTGCTGTCAACCGTTTAAACAGTCGTG
TRINITY_DN14681_c0_g1_i1	0	382	382	382	27.25	2	34	ACGACTGTTTAAACGGGGGACCTGCACAAAAATCAAGGTGTCTTTGGGTTCAGGGTTGTGCCAGCTAAGCAATGCAACAACAGGTAAACAGGATTAAAGTCGCCAAGTAACTTGCCTACACAGGCAACGAGCAGAAGTTGCGCCCCTGCCTATAAAACCCGTTTACCAGCATACCTCCACTAAAAACAAGGTGTCAATGCTTTCACAGCTGTGTCAGCTAAACAATGCAACAACAGGTAAACAGGTTTAATGTGGACAAGTAACTTGCCTACACTGGCAATTAGCAGAAGTTACGCCACTGCCCATGAAACCCGTTTACCAGCATACCTTTACTGAAAACCAGGTGTCTTTGCGTTCAGGGTTGTGCCGTTTAAACAGTCGT
TRINITY_DN14683_c0_g1_i1	0	228	228	287	3.12	1	5	ACGACTGTTTAAACGGCGAGGGCTGATCCGATCATGAGGAGAGATCGGGAAGGAGACCTCGGCAACTCGGAGTTCAACCATGGATCTCGAGACCAGGGAGAGGGAGGACTTTGGTTTGCCGGCGTCGGACCTGAATAGAGGCGAGACCTCGACGGTAGCAAGGCGGCTGCTGGTCTCCGATGACCGAGGAATCGTGCGGAGGAGCTGACGGTTGGCTGATCCGGCGTG
TRINITY_DN14684_c0_g1_i1	0	212	212	212	4.96	2	6	GACTGTTTAAACGGGCGGTCGGTGCACCGCGGGTGGGCGCGTTCGCTGTCGTCAAGCAGGACTCTTCACTCATTTATTATTTTTTCGTCGTGGTATTATCGTGGTAATAAAAGAAGGGGTTGGTGACAAGATGGGTGAACGAATCAGGAGCGAGGAGGGTGGCGCTTTCGAAAGGAACAGGTCCTTCGGTCCTTACCGTTTAAACAGTCGTG
TRINITY_DN14687_c0_g1_i1	1	347	346	347	6.22	3	8	GACTGTTTAAACGGCGAAGGCGGTCGTACTCTGGGGTTGATGCATATGAGACTTAGTCTCATGGTTGATCAAATCGAAAGTAGAGTCCACTGATAGATTACTCCGCGAACGAGAATTCCATCTTGACGCTCCACAAACGCAACCGTGTACATAGCATGGACCAGGTGGAGCGTGCCTTAGTACATGTACACTCCATGCTCGAGCGTGCTTTTTGCCAAGTACACTCCAACTGAGCATGCTATGAACACACTTGAATTTGTGGAGTCGGGTCATGCGCTCGATTCAAGCATTGACTGCACGAAAGAAGACCAGATTTTCGCTTTCCTACACCGTTTAAACAGTCGTG
TRINITY_DN14688_c0_g1_i1	0	320	320	322	3.98	1	6	ACGACTGTTTAAACGGGACACCGAACAAGGCGACATTAGGGGTCCTGCCGTCCACGCCGAGTGAGGGCCGAGGAGGGACAGTTCGCAGATGAGGTCCAGACCAGCGCAGACGGAAAACAAAACATCCAGCAAACTTCATACAAGTAACATGAAAAACAGAGCAAAGTATTTTAAAAACTGAGAGCAATAATGTTAAGTAACCGAAATTTACTTTGACGCTATTTTTGAAAACAGTCGCCTTTAAATAAGAGTGCCTGCTTTGATGAGTGGTCACCGCTGCTGGGATTTGGCGCGGGGTCCGTGAGGCCGTTTAAACAGTC
TRINITY_DN14689_c0_g1_i1	2	263	261	265	6.08	4	8	GACTGTTTAAACGGAGGGGGATCTAAGGGGTGCTGCGAGGGATGGAAGAGACGATCGATTAGGACAGCGGAGCCACGACGAAGGGCCATGGCGGCTGCGGATCTCGTCAAGGGTGAAGCTCGAACATGGAATGGGAAAGCGATGGTGGAGCAGAGGGAAGATGATTGGCGTGGTGCGGAGGATCTCGAAGGGGATGCGGTGGCGGAGTGAGGCAGTGGCTGAAGGGGGTCCGGTGGGGTCGGCGAGGCCGTTTAAACAGTC
TRINITY_DN14691_c0_g1_i1	2	493	491	494	7.97	4	11	GACTGTTTAAACGGCCCGAGAGTCGTCTGCTCTCTCAGACCCCTGCTCTAGGCAGAACGACGACGCAGACGCTCACCCACATGACTTTCGCATACTTTATTCTTCTTGATTTCTTCTCAACCGTTCCAGCTCATCTCCGAACTGCCCTATTTACACCGTTCCTGTGGAGGAATTCGTCCTTTAAAAAAATGAGTGGATGGTACGGTACACATTATCTTACATTCAGCACCGTTTCATTCAAGAGGGATGTTTGTCTGCAAGTGACTCACAGTAAAATGCTGATATGTAGAACGCCGTTTATGTTTTATCTAATCGCACTGCTGTCCCCGTAACCAGTTTTAACAACTTCAACATTGACTTTTGTAAAATTTCAGGTGCGGACCACCCTTGCCTCTCGAT…
TRINITY_DN14692_c0_g1_i1	2	392	390	393	2.71	1	5	GACTGTTTAAACGGGAGTAGGGGGAGTAGGGGGAGGCGGCAGGGACGGTTGTGACATGAACAAGGACATTAGAGTATGACGATGATTGGCTTGATAAGCTGATAAATCGCTGTGATGATTGCCGTGCTCTCATTGGATAAGGAGGCGGCGAATGTGAATTTATGAAGAGCGCTTCCTGCTCTCTCCGTTTCTGACATCTCGACTTCTTCTGCTGGACTTGTGCGCGTGCGGTGGTACCCAGTTAGAAATAGGTGGTAGAAGCGGCGTTGCTTCGATATCTAATCAGAAACGGCGTTGCTTCGATATCCAATCAACGAGATGCAACAGCTAATGTGGAAAAGCTCCAGTAGGTTGTGCAGGTCGCTGGGAGCGTGGACCGTTTAAACAGTC
TRINITY_DN14706_c0_g1_i1	0	323	323	323	12.57	2	16	ACGACTGTTTAAACGGCCAGAAAATTACCCGTCCGTTTGTTGCAGTGTTGGGCATCCATTTTGACTCGGGTCGTTCTGGGGGATATTTTTAGTTAACTGTTTCCTATTGCGGCCTGCTTTGTGGGGTTGGGACTTCCCCCTCCTCTCTCCCACTGCTCTAGGATGAATCTATCATAGACGGGACTGTCGTGCCCCCAATTAAAGTCATCCTTGCCATCAACATCTTTAAAAAAAAGTTTGACTGTGTTGGCAGCGACGCTGACACCCCTCGTGGTAGGGGCGGAAATATTTGGTTTCCCAGCCCCCCCGTTTAAACAGTCGTG
TRINITY_DN14707_c0_g1_i1	1	321	320	321	2.45	1	3	CGACTGTTTAAACGGGTCGACCAAAGTGTCACTGCTAAAGTGATCAGACTTTAAATTTAGACAGCCGAAGGGCGGAGCTCGTTTCGTATGGCCACATTAAGATCATGAGTCTCACCTTTAGCTATTCAAGTGAATAGTGCTATTTTTTTCCCCTCGAGTGACACTCTTAAACGCAAGCGCACGCTGCCCATCCCAATCACGGCCAGGCTGATCAAAACCACCAAGCAAAATGTAAGAACGCGAAGGGGACAAAACGAGAAAACCGTGGCCACGCTGTCTGTCCCTCTCGCACCCATGGCACAACCGTTTAAACAGTCGTG
TRINITY_DN14708_c0_g1_i1	2	361	359	361	5.6	2	8	GACTGTTTAAACGGCAGCGGTCAGAGAACAATGAATACCCTCTGGTTTTTCATCATAGAACTTGTCCCTCAATGCATCTGCCCAGCCACCCTTCAAGTTTTTCTTTTTCTGATAGAATTCGCGCCACCATGTTTTCCTTGACACTTTGAAAGAGAATACCTCCTCTTCTTTGGTATATGAAGTTGACTCAGCGTCTTCATCCATAGCGTCTTCATCCATGAACTCTTGTTAATGTTAACAAATTTTAACCTGAGCTTCACTGAAGATCTTTCCAATGGAGCGCAAAACAGTTGTAGCAAACGGACAGGTGGGAACAAGACTCGGACTCGAACCTCGAACTCCCCGTTTAAACAGTCGTG
TRINITY_DN14714_c0_g1_i1	0	156	156	159	6.06	2	10	GCCGCCCGTGCCATTACCGTCATGAGCAACCTCCTCGACTTCACCGCGCATTCCAGTAATTCCGAGCTCTAACCAGACACGGCATTGATCACCCCTCCAGCGGCTCTCCACTTATCCTTGACCTTGAGCGGCTAGATCCTAGCTCGAGCCGCCGTT
TRINITY_DN14715_c0_g1_i1	2	366	364	366	5.77	1	7	GACTGTTTAAACGGTTCGAGAACGCAAGCGTCACTCGGTCGTTTGCTGACCAGGTTGGCGAGTAGTTTCCGAGTAGTGTGCGGACCAGCCCCTCCCGTTTCCCAATCGCTGCACTCGGCCTCCTTGTCTTGCCGTTCGGAAAAAATAAATAAAATATTGCTCCGCTTCGCTCGGCCATAACTCTCCGATCGACTTTCGAGCGAACGCGCTCGCTGAAAAGGGCTGACATAATAAACGGTGTCTATTAAACAAATGTTGATGCAACACTCGGCACACTCGAGCGGACTCGAACGACGCATCGAGCGCAGGACGAGGGGAGGACGCCAAAGTACGGCCGCCATGCCCGCGCCGTTTAAACAGTCGT
TRINITY_DN14716_c0_g1_i1	0	369	369	369	2.82	0	3	ACGACTGTTTAAACGGTAGGCGAGCCAAGTGGGAGTCAAGTCACAGTTGGTCAAAGTCAACGACACGTGTAGTTTGTTAAATAGCTATGCCTCCTCGTCGTGTAACTGTTCAAGGTGGAATTCGTGAAGGATCAGATATTTATCATGGTCCAGATGGTTACAGTTACCACAGAAACAAGCTGATGAAGAATGGAAACGTGTATATGAGGTGTCATCTCAATCACAAACGTCGGTGCAATGGTGCGGCCTCCGTTAATCCAATGGATGGCTCCTTCCACGGCACTATTGTCCACAACCACCCCAGACCTCAGTACCTAATTCACGAGAGAAGACTGAGGCACGCTATTCTGAGCCGTTTAAACAGTCGTG
TRINITY_DN14717_c0_g1_i1	1	354	353	354	3.91	2	4	GACTGTTTAAACGGTGACGAAGGAGCTGAAATGGCAAACGCACAAGCGGCAAACATTGACATCCTCGTCTCTGGACTGATCTGGCTGATTAGAATCTCAGGAATAGTCAATTACAAACAATACACTGACACACTTGGAATCTTACACAAAATCTGTAAGAATATGTGTGGCAAAGCCAAGTTGACAGACTATCTGAAAACTAGCTCACTCAAAACAGTGAACAGACTAGGCATGTCTCTCTCAGAATCAACTGATATACATCTGCCTCCATTCGTCATAAACTGAAGGAGACTTTGTGACATGGTGGCTTCATTCGCATGCGTAACGCCTAGCTACCCGTTTAAACAGTCGTG
TRINITY_DN14719_c0_g1_i1	2	341	339	342	4.05	2	10	GACTGTTTAAACGGTGCTGCTTGGCCGAACCGCGCCAAGTTTTGCAGCGGTGTGTCTCTCTCGTTAGCGCTTTCGCAGTGTTGTAGTCAGCAAACTCGAGCGGCCCGCCGCATACATATGCAAACACCAAAATGTAATCTCGTTCCCGACACGAGCAATTTTCCCGACTTGTTGGGGAGGCTTCTTCTTCTTTTCTGCGGCTTTTTGAGATAAAGCCGCGACCCGCGACTCGCGCACACAGACACACACGTACGTACAAAGACGCTGCCGCCCGAGCTTGAGAGGAGGAACTTCCCGTTTGGTTTGCAAATGGTTGTCATTCCTCCCGTTTAAACAGTC
TRINITY_DN14720_c0_g1_i1	0	248	248	248	8.85	2	11	CGACTGTTTAAACGGGGCACAGAAAAAAAATAAGGGGGGCACATGCATTTTTGAAAGCGTCGGTACCGAAAACTCATCCCGATGGCGACGAGCGCATGCGCGAGCACATGACGGAAGGCCCGTTTATCAGGCGGCGCAATCAGAACAAGGAGCGCATCAGCCTCAATAATTCATCAGCGGTCTATCCAGCGGCGGAATCGCAGCCGAAAGTAGAGCAGTTATTTACCCAGGCCGTTTAAACAGTCGTG
TRINITY_DN14723_c0_g1_i1	2	283	281	283	3.46	1	5	GACTGTTTAAACGGCGACGCACGAAGCGAGCCAAATCACAGGACGACGGAGTGGGCCGAAGGGCGGCGCACGGTGGGCCAGGCGCCCGAACTCTGAGCATTTTTCAAAGAAAACATTCATTTCTAGTGTCGTTTGATAAGAGTGCTCAAACACAGCGCATGGACGCATCGATGGTCTCCTCGTTCGAAGAGCAACCGATTGACGAAGTCCTCCGTTGGATTCGACCGCACGATTTACGCTCAAGGTCGGGATAAGGCCCGAGTTCCGTTTAAACAGTCGTG
TRINITY_DN14725_c0_g1_i1	0	206	206	348	3.21	1	4	GACTGTTTAAACGGACACGTCGAGCGGTCAGCGGGGGAGCGGGCGGGGGTGGGGGTTATCACGTACAGACCAACAGCACGAACTCGGCCAAAAGCAAAACAAACGCAACTCTCCAAAATAAAGCCACAAAATAAATATGTTGCAGGAGCGGCGGTGCGGCGCGGCGGCGCCAAGACAGGTGTCGGCACACTGTAAAGTTGGTCTTG
TRINITY_DN14729_c0_g1_i1	2	267	265	269	2.95	2	4	GACTGTTTAAACGGGGACGGGCTGCGGGGGAGCCGCTCCTTGTGGAGCCGCGGTGCCCAAAGTGCCGACCCTACGGGCACAAATTTGCACCCTGTTGATGAGTACTGTGTAGCTTTATGGCTTGGGGGCGGCCGCGTGACGGTGACGCGCAGACGCACACACACACGCACGCACGCATATGCATGCCGAGGCACGCACGCTCGCATAATTAGCGACGGCGGTAAGGAGATGAGGCGCACATTTGGAGCGCGCCGTTTAAACAGTC
TRINITY_DN14730_c0_g1_i1	1	190	189	190	5.34	1	6	CGACTGTTTAAACGGGGCCTGGCGGGTGTTTAGCCCGCACTGGGCCACTGAGTCCACTTGACCCAAATCGAGGGGATATCCTGGACAAAGGCCCACCGCACCGCACCGCGCCACAGGCCAGCCCAGCTCATTGTTCTTGCTTAGAGCAATTCTCTTTGATTCATCGTGCGATCCGTTTAAACAGTCGTG
TRINITY_DN14733_c0_g1_i1	1	249	248	249	3.46	2	5	GACTGTTTAAACGGGGCCGTGGCCACCAGCCTCACGATAGTCTCGATCGCGGGCAGGGCGGTACCTGCAAAGCATCATACGCCATGCTCAAAGGCCTTTACACTCTACGCTTCGGCCTACTTCTCTTTCTCTGACTAAACATCCCATCGTTCCTTTTCGATAACATTCACATCAGTTAGACACAAACAAACACGCGCCAAGGCCCACTGTCTATGTACCTATCACTGGTGTCCGTTTAAACAGTCGTG
TRINITY_DN14735_c0_g1_i1	2	368	366	369	9.62	7	12	GACTGTTTAAACGGTACCCACGGGAAAACGACCAAAGAACAAGGACAAAAAAAACGGGACAAGCGATTTAGTTGGTCAGGGAAAAACAAGGCAGTCGGGTGCTGCTTCCGTTGTCCAGGGCGTCTCCCTGCCCGACGAGGCAAAAACCCCAAGTCGATTTAATTTCTTTCCAAACGGACGGCGTAATATCTCAACCGAGATTGCAGATCGTGGATTCTCCCGTGTAATTTTTATGAGAAAGCCGTGCGCATCGATAGTCACGCCGAGGCAACGATCGCAGATAAAACAGACAAAACATGCAAGTTATGCGCGGCAGAAGTTGGCGACTGTCTCGATCGGGCTTCGGGCGGCGCCGTTTAAACAGTC
TRINITY_DN14738_c0_g1_i1	0	291	291	292	3.77	2	5	GACTGTTTAAACGGGAAGCCACCCAAAGAGGCGAGCCGCCACGCGCTTCGCCGTAAAAAAAGATGAGGGACTTTTATGTGCAGATATATGGAAGGAAGCAAAGGGAGGGTGAAAAAGTGCATCTGAAACATCAGATGAATAGTTAATTCTCGAGGAGGGGGTAAGAAGGGCTGGAGCGAGTGAGACTGTAACGAAGTGCGACCCGCTGTGACGGCTGTGTTAATCATGCCCAACTTAGCGGCTATCAATATTGCAAGGCGCTGCCCAGCAGTGACGGCCGTTTAAACAGTC
TRINITY_DN14740_c0_g1_i1	0	223	223	223	5.56	1	7	GACTGTTTAAACGGCAACAAAGGCTTATCTGTGCAGAACTGCCATATACAGATAGAACTTAGGTCTTTGTTGCCTGGGCACGTTGGGACGGCACTCACGGCAAGGTCGAGTCCAGGTTGAGGACGATGCTGCCTCTGACTTCAGGACCGAAGCGCAGGTAGCCGAGCACGCCGATGGCGGTGAAGAGCACCACGATGAAGGCCACGGCCCGTTTAAACAGTCG
TRINITY_DN14749_c0_g1_i1	0	334	334	336	4.53	2	6	GACTGTTTAAACGGCGGAGGGAACACGTGTAAATGCAGTGGCACGGAAAATTAACGAGAAACACAAACAGCGCGACCAACAACACAGACGGGAACAACTTTTTCGTTTCTGAAATATCAACAAAAAAGTTTGGGGGCGAAAAATACAGGAGCCGCATCTCGAGCACATAGGGGGAGAAGCAAAGACTGAACGCGAAGCTTGCCTTCCGCTTGGACCCTCAAAGAGCCGCCGCCCACGCACGCACACACACACAGCACTGGCTAAGAGCAACCAATTTGCCAAAATGTTCTCAAAAGACTTTGGGCCCCTATCATACAGGCCCGTTTAAACAGTC
TRINITY_DN1475_c0_g1_i1	0	410	410	410	3	2	3	CACGACTGTTTAAACGGTGACAACGATGAGAATGTCCTTGAACGCATTGCCGCTTTGAAACAGCGTGCTGATGAGACTTACGTCGTGTTTGAAGCCCGTATGCAGCAACTTTTTCGAAGATTGTCTGAGCCCTTGTCTGAATCTCAGAAAGTGAAGAAAGTTCTCAACGGCCTGCATTCCTATTACCGTAAGAATGTGCGGTCTGCTGATGTGAAGTCTCTCCGCGACTTGAAGTTGATCTGCGGTCGTCTTGAACCTGACAAGCAGCATATCCTGAAACTTGATAAAGAAGAAGAAAAGAAGAAGGAAGAACGACGTGTTCCCCGAGTTCACGCAGTATCAGTGGAAGATGAGCCTGTGGTTGACTCACCCGAAGTTGAGGCCGTGTCCAGGCCGTTT…
TRINITY_DN14753_c0_g1_i1	2	323	321	567	7.61	1	9	GACTGTTTAAACGGGCAGGGCAAGTACCTCCCCGAGGACATCAACGCCAACCTGTGCACGCACATCGTGTACGGCTTCGCCGTGCTGGACTACGAGAGCCTCGTCATCAAGGCGCACGATTCCTGGGCGGACTTCGACAACAGTGAGTTCACTCTGGTGGCCGTTCGAAAATGACCGCTACAATAATGAACCTTTGAAAACCCTTCCCTTGCCGTTGTCGCTTCCAGAGTTCTACGAGCGCGTCCTGGAGCTGAAGAAGCGGGGCAAGAAGGTGTCCCTGGCCATCGGCGGCTGGAACGACTCCCTGGGCGACAAGTACAG
TRINITY_DN14757_c0_g1_i1	2	220	218	221	3.8	2	5	GACTGTTTAAACGGGAGGGAGTTTGGGCGCTGGCCGTTTGGGCAGGAGTGAGGACGGGGAAGATGTAATAAGGGAGTTAAGGGGGGCCATGGGGGTTGAGGTTTGTAGGGAAGATGATGCGGGAGTTCGTGTGGGAGTAAAGAAAGGAAAGTAAGAGACTTGAGGGAGTTTGGCAGGGTGAAGGTTGTTGGTGTTGGACGGCAGCCGTTTAAACAGTC
TRINITY_DN14760_c0_g1_i1	2	328	326	329	2.99	2	3	GACTGTTTAAACGGTAGCAACGCGTGCAACAAACTCAACAATCACCACTCGTCAGAGCGATCTTGACGGTAGTTAAATTTGTCCTGAACTTTCCCTATTGCAAGGGCCGCGCGATCGGAAGGGAGGAACGCAAGTGAACGCGGAGTGACTGATAAATGCGGCGTCATTGGGATCTATTATTGATTCGGTCTAAGATCATAAGATCTAAGTTTGCAGAACCTAACATAGGCTCTTAACGATACTCTCATCTATTGAGAAGCAATAGACACTTCCACCTCAGGCAAGACTGAAGTAGATAAGAAGAACACAAGGCCGTTTAAACAGTC
TRINITY_DN14763_c0_g1_i1	2	463	461	463	7.03	2	11	GACTGTTTAAACGGGGCACGAACTCTTTTAGTTTGGGATGCACTTTTATGACTTCCTGAAAGCGGGGAGGAAGAAACCATGTGCTTCGTACATATCTCTTTTGTTGGGGTGGGCGTAGAATGCGTGAGGCCTCGCATGGCCGTGAGCAGCCGACCCGCGTCCTAATCGTAACCATCGTAACTTAAAAGGATTTCTAAGCAAGTTGCGATGTTTTTCTTTGGACAAGTCGCAGTGAGCAGCAGGCCTCCAGCCTCGGGTTCAGACACATAAGCACTTGAAGCCTGAGCAGCACTGGTGGGGCGGCGGCCACTCGAGAGGTCGTTCGCTGAGATACTGTTACTGCCCTGCTCCAGCCCATCTCTGTAAACACAACCCCTTACTGCTCCTTACGCTGGCTTA…
TRINITY_DN14765_c0_g1_i1	0	283	283	284	8.93	1	11	ACGACTGTTTAAACGGTACGGGGGGCAGCCTGGCGGCTGGCAGCATGGCCCTTCTTTGATCCCCTGTGCAAGAAAACAACTTATCTTAGGCTAATAATGCGACATTGTACTTGACGCTGCGGCAGGCCGAAGCCGCACAAGTAACCAATACCACGAGCCCTCGTGCCAGAATGAGAGTATTATACTCGCGCTGAAGCAGAAAATTTGTGTGCTATGAGGACTCACGTCGCAGTGGCAAATAATGTAGCATGGACTGCAATGCTCTTCGCCGTTTAAACAGTCG
TRINITY_DN14766_c0_g1_i1	0	388	388	388	6.78	4	9	GACTGTTTAAACGGCCGCCCCGCCGCAGTGTCGAGGTTAGCCCGCGCGGACCGTCGGGCAGGGCCTGTGGTTAGGTTTGGCCTCGAAGCAGGCGTCAAAGGATTTTAAAAAAAATAGTTTGAAAAAGAAAGTTTTAAGAGCGGTTTCTGTCTTGAATTTGACAGACCGACGATGATAATGAATCGAATCTGAGGATTCGTTTTCAAGACCGCGGGGACTGGCAGGTGCTACAGTTCACGTGTCCCTAGGAATACTGCCGAGAGCCCACCCGCGCGTTCTACAAGCATTTCCCACCTTATCAAAGTCACTGGCGCCATTGCACGCGGCGTTAAGACTTTTACCACCGTCAAGCCTGACCTGTAGAGCCCCTCCCGTTTAAACAGTCGTG
TRINITY_DN1477_c0_g1_i1	2	299	297	299	4.87	0	8	GACTGTTTAAACGGGGAAGGCGATGATGCAGCCGACGACGACTTCTGGTCTGCCTTCGACAGGGAAGTCCAGACTCAGTCAGCTCAGCTCAGTGGGCAGGACACGGCAGGCAACATTCCCATCCAGCTGAGGATGTACCTGGACAGACCACTTGTGCCACGCAAGGACAACCCTGACCCTCTGCAAGCTTGGCAGCCTTTCAAAGCAGAGTACAAAAGCAGAGTACAAATATGTGTACGCTGTAGCCGAAGAGTACTTGTCTATACTAGCAACGTCAGTGCCGTTTAAACAGTCGTG
TRINITY_DN14770_c0_g1_i1	0	230	230	230	116.22	100	128	CACGACTGTTTAAACGGGGCGCGCCGCTCTGCGGTGCTCGGCTGTACTTGATGGATAGCAGTCGAAAAGCCTTTATCTCTGGTTCGCGCGCAGCAGTTCCTAGTTTCAAACGAGGAAGAGAGAGGAGGGAGGAAAAAACAAACAAATTGAACGCCTCGTTAAACGTTGCCGCTCTCATGACTAAAATGATGCGCTCGGCCCTGCTCCGCGGTGCCGTTTAAACAGTCGTG
TRINITY_DN14771_c0_g1_i1	0	298	298	298	6.04	1	7	GACTGTTTAAACGGCAAGCACCGCGTGGAACGGTGAGCAGCCAGGCTTCGTAGCAGACTGATCGGTCTGAGCCAGTCTCCAGGGTGGGTTGTACTTTTGCTTTCATTTTCTCGGACTTGACACTTGAAGAGGTCTGTCGCAGGCTGCTCTGGACGCTGGCCGTGGCCGTGTCCATGGTGGCGGCCGTCAGCCTCATGATCGTGGCCTTCAACTTCAACCGCAGCCACCCCACCATCCTGGCCGTGGACACGACGCACAACCCGCTGTGGAAGGTGGACGCCCCCGTTTAAACAGTCGT
TRINITY_DN14772_c0_g1_i1	0	399	399	401	2.96	1	4	ACGACTGTTTAAACGGGGTGGAAAAGAACGCCAACAACAAGCGGGAAAACACATCCAGCAACAACAACAACAACGCGACATCGTGAAGACACTGCTCGCAGGATGAAGACATCGCGGCGTGTGTGTCCCCGCCTCGGAAACGAAACAATAGAAAGTACTCACTGGTACCACGACAAAAACGAAACAATCCCCTTTTTTCTCTTTTCCTTTTTTTTCGGATTTCGGTGGCAACATGTGTTAGTAAACACAAAGCGCGTGCCGTGCGCGATACGAGTACTAACTTGCCAGCGAGCGAGTGTAGTACTAACCAAGGCACCACAACCAATAAATTCAATTCAAATTTCGCGCGTCGAAAACCACGCAAAGTGCAGTGTTTGAATCGGGGCCGTTTAAACAGTC
TRINITY_DN14776_c0_g1_i1	0	256	256	257	6.32	4	10	ACTGTTTAAACGGTGGCGGCGGCCACGTCGGCGACGTGTCACCTCTATCTTCATCTCTCTGTTTCTCTCTCTGTCTCTTTCTCTCTGTCCCTCTGTTTCTTTCTCCACATTGCTCTCTCCTTTTCGGGTTTGCTTCTCGGTGAATCGCGGCACTGCCCCCTTTCCTCTCTTACCGCGACCGACCTGGCTGGGAAGAGTCAAATGCCGAAACGCTGAAGGTGAGCCGTGCTGGAGGTGCTCGGCCGTTTAAACAGTC
TRINITY_DN14780_c0_g1_i1	0	204	204	204	12.85	1	16	ACGACTGTTTAAACGGTGGCGACTCTCCAGCGGAGCCCCGTGTAATGCATCAGCATTAAAAACTTTTCTTTGTCAAATTCTATCTGTTATTGTTTTATTTGCAGAGTTTAATGAGATATCGAGGTATTATCCGCCGAAAATGTATTTTAAAGACCGTACAGCAAACTTCCGACCGTCGCGGTGACGTGTCCGTTTAAACAGTCG
TRINITY_DN14786_c0_g1_i1	2	186	184	187	3.97	3	4	GACTGTTTAAACGGCAGTGCATCCCACTGCTGCAGTGGCACCACATAGGACTTTGGCTGCAACGGCGCGTACCTTTCCCACACCGTGTTCTGCATCGCTTCGAGCCAATAAAGAAAACAATTACCACGGTAAGCGGGCCCCTCCCCTGCCTCCTCCCCGCGAGGCCTGGCCCGTTTAAACAGTC
TRINITY_DN14789_c0_g1_i1	0	389	389	389	13.54	9	15	CACGACTGTTTAAACGGACGGTACATTCCGTCTACAGGCAAGTAAGTTTTATTAGCTACTAGAAGTTTAATTTTGACGGGTTTCAAACTTCCCGTATCCGTGCAGTATTTTGAACTGAGTATAGTTCGAACTGCTCCTAAGTCAAGCGCTGCTCTGAGCAGAAAATTGTCAATTTTGACATGAACTTTGAACAACCTACCGACTTCGTCGGCGTCTGAAACTTTTAAAATTTCCCATTCATCCTTTTCCCAAAATTTACATCTATGCTTTGAGATTTGATAACCTCCCATTGAAAATGAGTAAGTGTCGCTTTGCTCTGCAAACACACCCCGAAATTTTTCCAAAAAGTCAGTGCCAAGTACCAGATGGGTACCGTTTAAACAGTCGTG
TRINITY_DN14793_c0_g1_i1	0	399	399	399	2.9	1	3	GACTGTTTAAACGGTTGCTGATGTTAGCAATAAAACAAAAATATCCTGGATCAAAGAGAGGTCAACCCAGGATTCGAGAGGGTTAACCCAGAGAATTAACCAGAGTTAAGGGAGGATTAATCACGGTTAAAGGGAATTAACGCTGGATTAACCTGGAGTTAACTAGGATTTGGGAGGGTTACCCTAAGAACATTTTTGGTACTTTTTCATCCGCTGACATCAACAAACAACTTAAATTTGACGGAAGTGGATGGTAAGGAATATTTCGGAACGTCACAAAAAAATTGTAATAAAAGGGGGGGTCCTAAAAGCTCACCCGAGATGATCGAGTCGCTTCCAGAGGAGATTGACATATCCTCTTGGATTGGTCGTAGGTCTTGCTTCCGTTTAAACAGTCGT
TRINITY_DN14795_c0_g1_i1	2	280	278	280	9.3	1	11	GACTGTTTAAACGGGGTCCATCCTGAGCGGGTCCCCATGGAGACACACCTCTCGACTCTCCATGGCTCGACAATTAGCGAGTGTCGAGACGCACCTCTTCGCACCGATAACGATTTTTTTTAGACTTGCCACTGCAGTTGGGACGCGGAAACGTTACTCAATTTGATAATAATCGGGGCCAAAGTTGGCCTGACTGATAGAGCGGCGCGACAGGCTCTCCTGTAGGAGTGCTTTGGGGTCAGGGCGAGGAGAGTTGCACTGCCGTTTAAACAGTCGTG
TRINITY_DN14796_c0_g1_i1	1	336	335	336	15.73	13	18	GACTGTTTAAACGGCCCAGCTCTTCACCAAAGTACCCTTGAAAGCGAAAACGTAAGACGGTAGGAGTAGCTCTGCTCGTAAGCGTTACATTTGAAACTCGTTTCTGGTTATACGGGTTAGACTACTTTTAAAACTCTTCAAGGCAGAGGCCGTAGCGTGTATTCCGCGTAATTCGGAATCTGCTTCTATACAGATGATTGAAGAACATGTAAGGGGAGGAGCAATAACGGTATTCCAATGAATCATGGAACGAAATAAAGAAGAACAAACGTACGTGTTGAAATACCGTCTGCGCATGAGCAGACGTCCCCCCTTCACCCGTTTAAACAGTCGTG
TRINITY_DN14801_c0_g1_i1	1	269	268	269	12.68	1	15	CGACTGTTTAAACGGTCGGGACGTGTGCGGGGGAGCCGAAGCTCGGTTCGGGAGGTGGAGGGCTTGCCCGAGCGACACTAGCGCCAATCGTTCAGGGAGCCGCCGCATTTCCAACCGTCACCAAAGAGGCCACCTTTGGCTGAGTCGACGATATAAGCCATATCTTAAAAGTATACTTTTAAGAATGCACGGCGGTTACAAAATGTTTAATTTTTGTTTATAGCAGGGGTCAACCTCCTTTTATCAGGATAGCCGTTTAAACAGTCGT
TRINITY_DN14803_c0_g1_i1	0	311	311	311	54.69	4	63	ACGACTGTTTAAACGGCCCTGTGGAGGGGGCAGATTTAACGGTCACCAAAAGACCAACCTTTGGCTGGGACGACTATACTAATCTTGGTCTCTCCTTTTACAACGACTCACGAAACCTTAACTGCCGCTACCGTTATACTCGCGCGTAATCGGCTAACCTGCCACAAATGCATTGGTCGCAACGTTGTCGTTCTTACCTTCTTGCGTAGGCGTTGCTAGGCTCTTGGTTAGTAGGAAGATTGTTATTCTGAAACGACAAACTTACGCTTAATCACTACGCCTTGTCAGGCCATACCGTTTAAACAGTCGTG
TRINITY_DN14807_c0_g1_i1	2	331	329	331	4.83	3	5	GACTGTTTAAACGGCGAGGACCTCAGGACCGTCTCCGCGGCGGCATGGCAGTCTGCGCACGCAGAGAAGGAAGTTGCATGAGGCAGAAAATGTTCTTGCCGACGAACAAGAAGAAGAACAAGTGCAACGAAACAATGCAAATAGTAGGAACTCTATATGGTGCCCATGATTATGAATGATTCATGACCATCGTTACGACCAAAACATTGGGCCAGTAAATGCTTGATCTTTGAGTTTTACCGAATGGTAAAAGCCTTTCGTGCTCATGCAAGACTGCACAATTTGTCCTAGACACGGTCATTTGGCGTGTTCCCGTTTAAACAGTCGTG
TRINITY_DN14810_c0_g1_i1	0	357	357	357	2.46	0	5	CACGACTGTTTAAACGGGCTTGACGACCATGTTAGGGGTGGGGGTGAGGAAGACGGAGGGCGGGCAGCGCGGGTAGGGCTCGGGCAGCCAGATGGAGGCGGGGATGTTGTAGAGGTGGGAGTTGAAGACGATGGGGATGGTGCCCTCGGCCTGGAGGAGGTTTACGGTGCGGCCGTCGTTGTGGGTGAAGGAGGAGGATTTGGGGTGGAGGGAGGGGAAGGCGTCGGTGAGGGAGACGAGGTGGTGGCGGATGAGCCACTTGGCGTCCTCGGAGTAGGGGAGGGAGTGGGGCCCGCGCTGAGAGAGGGCGGTGGAGAGGAATTGCTGGGCGTACTGGGCGCCGTTTAAACAGTCGTG
TRINITY_DN14812_c0_g1_i1	0	245	245	246	2.92	2	4	GACTGTTTAAACGGCACCACGAGCTCCCCTGCCCCCTCTTTCCACTCTACATGGAGTCCATCTATCTTAGTCGAGACGGGCCATTTTTACCCCATCTTTTCGAGAAGTGCACTGCGCGCAACTTTGGGACTCCGCGCGATCAAATACCTACCTGTGCGGGGATTACTGTAGTGCGCAGGTTGTCCTTTATTGCGAGGATGTATCGAGTACGGTCTGAATTGCATCGGACCTCCGTTTAAACAGTC
TRINITY_DN14814_c0_g1_i1	0	457	457	458	2.72	1	3	TGTTTAAACGGAGCTCTTTTTCTACAACATTTTGCTTTGTGTGTTTTGACAAGCGTTTCTACCTCTCTCTTTGATTGTGAAGGACTGTGTCCAGTATAGGCCATATCGTCAACAAAAACTATAACCCAACAAAATTTAAGTACGGATAAAGGAGAGTTAATTAGTTACAGATAGCACACTGATTGTCATTACAGTTCATGAAGCTTTCCTAAGGATTCAAAGCCCCATAACCCAAAAGCTTCCCCCCATTCCTAAATAACAAAAGAAACCATAAGAGAACCACATTAATAACAAAATCACTAGAAAGAACAAGGGGCAATGTAATTGTAGCGACTCATGAGTAACCAAACCACCTTCCCCATCTACTCCTCCTTCCTCTCTTCTTTTCGACTACTACTA…
TRINITY_DN14819_c0_g1_i1	0	259	259	259	5.56	1	8	GAGAGAGAGAGAGAGAGAGATGGGTTCCATAACAGTAGGAGATGAGAAACCGCATGCTATTTGTATACCATTACCAGCGCAAGGCCACATAAACGCCATGCTGAAAATGGCAAAGGTCCTACACTCCAAAGGCTTCCACATCACCTTCGTTCACACCGAGTCCAACTACAACCGCATCCTGAGCTCCACAGGAGGCGGCGACTCCCATCTCGGCGGCCTCCACGATTTCCGATTCGAGACGGTCCGTTTAAACAGTCGT
TRINITY_DN14820_c0_g1_i1	0	297	297	299	21.92	1	30	ACGACTGTTTAAACGGGCAGCGCTTGCTGACAGCTCCTTCTCGGCTTCTGTCTCGCTAGACTCGTATTTTGTTCGGATGTTTCCGCTAGAAACTCGGCTCTTTTCCGCACACTGGACATCGCAAAAGAAGCCGAGAAGAAGCCACGAAGCTGCCCTCGATGAGCCTCTATGCGGCGCACAATGAGCAGCAAAGAGTCCGCCAAAGAGACCATTCTGTGGCGCACCTAGGTATGAAAAATTCAGCACCCTGCCACCCTGCCTCTCCCCCGAGGGGTCCACCACTCCGTTTAAACAGTC
TRINITY_DN14822_c0_g1_i1	0	314	314	314	24.45	18	28	CACGACTGTTTAAACGGGCGATAGCAGGCGGAGGGGCGGGGGGCCGAAATTGGCTGGCCTGGGCGTGTATGGAGCGCTGGTTTCGCAAAAATCTGAATCTGAAATATCAGACCGTTTCATGCCAGAGCCCTTCATGAAGTGAAGCATTAGTTCACTTTCCAAAACGAATCAATTTTCTTCCGTGTGAATTTCTAATTCATTTGAAAACTGACACTTTTCGGTTTATAGCGGTCGTTGTAGGGCCACTCTTTTCTCGAGCTGGGATCATTTTGCTCTCGAGCGTATTCTACTTTGTCACCGTTGAAACAGTCGTG
TRINITY_DN14827_c0_g1_i1	1	311	310	311	6.7	3	8	GACTGTTTAAACGGTCGGGACAAATATATTGGTAGCAAGACAGCAGCCATCAGTGTCTGAGTTAGAAGAACGTCTGGCTGTGTACATTCTGGCATGTCTGCAATTTGATCGATCTTTTCAAGAGACAAGTCAAGCTTCGGCGACAACTCCTCCAGCATGGCGGAGGCCTTCGCACTCGACATGGGCACATGAACACCCAAAAGTTTTAGCGCTTCAACACCAACATCGATTGCAGGTTGCAGCTGGTCCAAGCCCATGTAGACATTAACCAGACGATGAAGGATGCGCGCACGCCGTTTAAACAGTCGTG
TRINITY_DN14828_c0_g1_i1	0	287	287	287	3.37	1	6	CACGACTGTTTAAACGGGCCCTTCCTCTGTCTCAAGAACGAATCTCGGGTCCGAATGACGTGAAATAGCGTTAGGACTTTGAAAATAGCTGACTGAAATTTGAGGTCGCACCGAAAATGTTACTTTTAGGAAGTCGTTCGTCGGAGAAACTGACTGGCAGAAATTCGTTGCTGAAACCCGATTTCGCGCCGCCTGCTGCGATCGAATACTCGTATCCACTCGAGCGACAGTTTTGAAGACGAATCGAGAAAGTTTCGGTCACGCCAACTGCCGTTTAAACAGTCGTG
TRINITY_DN14837_c0_g1_i1	1	243	242	243	4.48	1	6	CGACTGTTTAAACGGGACTGGGCTCGCGTTCTGCCGAGCGCGGGAGGCCGACTGACACCGTTCCGCAACATTTAAAAACGTATAAAAAGATAGGAAATGGGAACATATCAACTTACGAGACCTTCAAGGCGATGTGAAGTTTAACGATGAATCTTATTCTGCACTCACATTTTTAAAAGGATGAAGGATCTTTAAAATTAATGCGGATTATGATTGCGCTACGACGCCGTTTAAACAGTCGT
TRINITY_DN14838_c0_g1_i1	0	258	258	258	11.53	7	15	CACGACTGTTTAAACGGGTATGAGCACTGACGTTACTGTTGTGACGCAACGGAAAGGAATATGTCGAACTTTGCTACGATCCACACGTTTGTGTTGCCGCCGAGAGGTGGTCACGACGACCATAACGGCTCAGTCACTTGTACCGTTACTTTTGGTTCGGTGCCGAACACGGCGTGACGGCCCAGGGTATCGATCACATTTGCAGCCTCGAACAAAACTCGTGCGTCCCTACAACGTGCCGCCGTTTAAACAGTCGTG
TRINITY_DN14840_c0_g1_i1	1	227	226	228	2.68	1	4	CGACTGTTTAAACGGAGAGCTTGAGATTGCTAAGATCAAGAATCTGCAGCAGCTCCATCCCTCGGATCTCGATCGGTATCGTCCCGTGAATCCCATTGCCTCCCAATCTGAGCACCGAAAGCGACTTCAGCGTGCCGATTACAGGAGGAATCTCTCCGGTAAGCGCGTTGAACCCCAAGTCCAAATACCTCAGGGAGCTACAGCTGGCAATGCCGTTTAAACAGTC
TRINITY_DN14846_c0_g1_i1	2	322	320	324	2.79	1	4	GACTGTTTAAACGGGACGCCGCATCATCTCGCAAAGATCCAAAGCTCTTGCATCCTGCTCGGCCTTGCATGCTAGATTCATCAATTGAATCAGAGACCGATCCAGCTGTGACTCAAGCACATTTTGCTCCCTTTGTAATATCTCCTCCACATCAGCATCGCCACCTGCTCCAGCTTCCAAATTCTCCTCCGCAAAGCTTTCGAGAATCTTGTCCTTTGCCAGTGCATTCTCCAAGGTAGCGATACTTCCAGCAACGTGATCTGGTGCAACCATAGGAACCTCATACGCCAGCTCACTAGTGATCGGCCGTTTAAACAGTC
TRINITY_DN14849_c0_g1_i1	0	252	252	252	5.85	4	6	CACGACTGTTTAAACGGTTTACCGTTAAAAAACTTCCATCTTGACACGGTCATTACGATTCAATTGTTTGGCGTCCGTCTGCGGGCCGAGTTCGACTTTGATTTAGACCGTCACTTTGTGGTCGCCCATCCAGAGTTAGAGCGACATTGGGAAGAACTAACGCCATTTCGGTTTTCTCGATTATCTCATGTAAACGCCCTCGATGTGGTCGCCGTGCTCGAATTACAACCCGAGCCCGTTTAAACAGTAGTG
TRINITY_DN14851_c0_g1_i1	1	330	329	330	3.06	1	5	GACTGTTTAAACGGAGCGACTCGGTCGGAGCAAATATCGATCCACTCTTGGGTGACGCTGTTTTTCGTTGTTTTTTCGAAGAGGCGCAGAAACAGGGTTGTTTCGATGCGACATTAATCCTGAAAATCCAGTATGAAACTGTCTACCAAAATTTCTTGACGCCCTCCTTCTAGCGGTCAGAGTGCTTGGGCCATATGGTACAGTGTAAATTCGTTTCCGAAAACCAATTTTGAAAACGAGAACATTCTCTACTGCACGTCGGACGGGTCTTGACACCACGTCAATGCTCCCCTCCTTCGGGTTCTAGGCATCCCGTTTAAACAGTCGTG
TRINITY_DN14852_c0_g1_i1	1	275	274	275	8.7	4	11	GACTGTTTAAACGGCGGGCCAACTTTCGGGCGGCCACTTTCGGGACGCGATATTGACGATAAGCGGGCGGGGCACGGCAGAGTGGGAGAGCAGCGGCACACTGTAGGTTGGCCGCCCTGCTGAGGGCCTGTACTGCTTCGGGATGTTTTCGCCTCTTCAGGCGAGATGGAATTGAGAATGGATGGTGGACAATGGGAGAGAAGGAACGAAGAGCATCACGCGGCAAAACAACGGCAACCGAACCGCGCTGCCGCATACCGTTTAAACAGTCGTG
TRINITY_DN14854_c0_g1_i1	2	328	326	328	8.4	4	10	GACTGTTTAAACGGCACAACGGTCGATGCAGACGTAGTAGTAGAGGAAGGTTAGGCCCTGGCCGCGATAACAAGGCAGACACGTGCCGCAGACAGGCGGGTCGTGCTCAAAGGCAGACAGACGCACCCCCATAGGTACCATGACTATGGCCGCATTTTGTTAGTTCAAAATAAATGTTCTGAAAATTGAGTGGGAAATCAAAGAAAACGAAAGCAAAAGTACAATTCTTCGTGGAGACTCGCTTAGATCGTTCGTCCTTAACTTGGCGGTGTTTGGCTTACGCTCCCCTACGCCGCGCCATGCGATGGACCGTTTAAACAGTCGTG
TRINITY_DN14873_c0_g1_i1	1	426	425	426	4.32	0	6	GACTGTTTAAACGGTTGGCGAATGAACTAGGAAAAAGATACCCGTTGCCTAAATCCCTGGATCGGTTGTCATCTGGAGTTAAATCACCTCTTTACTAGGGTGGTGCATATGGCGTGGTGCACGATAAGTTGCCTACGTCTCAGGCGCATGGTTTCAAAATCTCTATGTTCGGCTTAAAGGGCCTATTAGTGACCAAAACGAGCCTTGAACTTGTATCGGGCCTAGTTAGTGGCACAGAGCACCCTCCCTTGGGTCAGACTTGGTCCTGCCTTTGTTACATGACATCGTAATAATGCGGACGGGCGAGACCAAAAAGTGGGGCATGTAGACGTGCAGCGATTGGGAAGGCAAACATAGACTGCGCTTTGTTATGATATCGCGAGCACTTCCGCGCCGACG…
TRINITY_DN14874_c0_g1_i1	2	370	368	371	4.57	1	7	GACTGTTTAAACGGCGTGGGCGTGAGTTTCAAAAGGTTGGCGTGACTGCTCTGTTTGCGCGGGAACTTTTTTTTTTGGCCTTTGATCCGACAGAGCGCTGGCAGTGTATAGTATGCCGTCGCTAATTTGCCGTATAACGCGGCTGGCAGTTAAGAATCGCCAGACTTGGAAGAGTACGCGTGCGCTGGCCGACGCGGTGGGCTAGGAGACCAGTGAACTTGTCTTGATCGTCAGTGACGTGCCCCAATGGAGCGTGCGACTCCCGTGGACGCATTTCCTCCTTCCAAGCATTGGTAGCAGGTTGATATAGGCCTACTCGAGCACTATTTAACGACCTTAGAGGGTGAAACGTGTCCGTTTAAACAGTC
TRINITY_DN14878_c0_g1_i1	2	344	342	345	5.15	2	7	GACTGTTTAAACGGTCGGCTTCTACACGGACATGTGGGCCGTTGGTGTTCTGGCTTACGTTCTGTAAGTACCTGGCGCCTAAAACCCGTTCATGTCCCTGGCCAATTTCTCGGCAAAATGCAAGTCTGTTGTGCAACCCATGTTCCGCAGGCTGAGCGGTCTGTCGCCGTTCGCGGGTGAGAACGACATCGAAACCCTGAAGAACGTCAAGGCGTGCGACTGGGACTTCGACGAGGAGGCATTCGGCAACGTGTCGGACGAGGGCAAGGACTTCATCAAGAGGCTGCTCGTCAAGATCAAGGAGTAAGTACACACCCTTGGTGCTCTGCCGTTTAAACAGTC
TRINITY_DN14879_c0_g1_i1	2	341	339	342	2.93	2	3	GACTGTTTAAACGGGCGGAGTAAAAATACACGTTTCCAAAAAGGGGCACTCGCTCGGCGGGGTGTTGGGCCGCGACGCCTCGCCTCGCCTCGCCCGACAGTTTTATTCACGGTGCCCTCTTTGTTTCGGCTGTTGGCAGACCTGATGGCCAAGGCGGACGTCTTCCTGGACAAGAGCAGCGGCTCCTTCTCCGAGCTGCTCTTCGACGTGGGCCGCGAGCAGGTCGTCGTCGGCGCCAGGTGAGTTGGACTCGACGTTGTGGCACTCTCATGTCCCCATGGCTTCCTTTTCTGACTGGCGTGTCGTGTCGCAGGGACGCGCTGTACCGTTTAAACAGTC
TRINITY_DN1488_c0_g1_i1	0	308	308	308	25.5	2	29	CGACTGTTTAAACGGGAGCGGGACGGGGTCGGAGTGGTACAGTACATTCATGAATTACATGATCGCGCCGCGCTGAGGGATGCAGGCCTGGCCGATTAATCGATTAACCAAAAATACTTGCGATTAATTTTTTTAACCTACAATCAGAGGTTTGGTAACTGAGGGCTTTACCGATTATTAAGCGATGATCGACTAAGCGGTGACTCCTGTTAGTTTTGGCAGGCTAAAAGTAATCCTGGTCATCGACCGCTAGCAGCGGGTCGCCGCCGAGGAGAGCGCCGTGGTGGTAGGCCGTTTAAACAGTCGTG
TRINITY_DN14882_c0_g1_i1	0	309	309	310	5.17	1	8	ACGACTGTTTAAACGGGCTGCTGGGACGGCGGCGAGCAGCGGGGATAGACAAGTCCTTGTGGCCTGCGCGTATGGACGACCCATGGAGCCAGGGCCAGGCAGAGCAAGACACATTGCAGGCTCAATTCCTGCGTGGCTGCCTCTCAAATGACTTTCCCCTCGTGTCGCGGCTGCTCTCTGATCCAGGAACACTGTCGCGTATCAGAATAGACTCCCCAGATGAAGCTGGATCCCCTGCGATCTTAACGGCCAGTTGCTTTGGATATGCAGAGATGGTGGAGCTTCTACTCGATGCCGTTTAAACAGTCG
TRINITY_DN14884_c0_g1_i1	0	199	199	201	21.32	1	27	ACGACTGTTTAAACGGGGCGGCAGCGGTGCGCGGTGCGCGGCGGCCAGCCGAGGGGAGCGAGATTAGAACAAACGGGCCGCGGAACAAAAGAGGAAAAGCAAAGCGGAGAGTCGCGCGCAGGCGCGGGGATTCTCGGGAGAGTAATGGAGATACGTAATTAGCTTGCCAAGTGCAGTGAGTGAGGCCGTTTAAACAGTC
TRINITY_DN14887_c0_g1_i1	0	357	357	358	14.31	1	20	ACGACTGTTTAAACGGACCAGGACCGAGCCCGCAGGCCGATTCGGGGAGTCGTAACATTGCTTCTAGGTCACTCACAAATTTGTACTTATTACAGAATGCCAGTTCATTTACTAAATCACTCATACTGTAAACTTTTCTTTCCATTCGCAATTAAATTTCTGCACTGTAAAAGGAGTTCAGTCGAAAAGACCACAATTCTAGGTTTCAGTGGAACCGACTAAAAAAATCCCCAAAAATCCCCATCCTCAGTTGATTCCACTAAACAAAGAATTTTGGTCGTTTCGACTTGACTTGTTATTATAAGTGTGTGCGGAGGTGAGGCATTGCTTTACTTTCGTCGACCGTTTAAACAGTCG
TRINITY_DN14893_c0_g1_i1	0	175	175	175	7.68	6	12	ACTGTTTAAACGGCGGAGGCCGAAACTCTGAGATCGGTTTGACAGATTCGAGTCGGTAATTACTGTGTAAGGCGTGACCCCATCGACGGACTGCTCTGCGAACGAGGAACCCATTTGAGAATGACTGTGGAATGGAGGAAGCTTGACTCGAGGTTTGTCCGTTTAAACAGTCGTG
TRINITY_DN14895_c0_g1_i1	0	262	262	264	5.93	3	8	GACTGTTTAAACGGGCGGGGCGGCCCGACGCGGCGACGTTGACCATTCGGCTGGCAGCAGGCAGGCAGGCGGCTACTGGCCATGCGCTGATCGTGCTGCTCACTGCACTTAAAGCATTTAAGCTTTGTGTTTTAGTGAGCATACTGCTTACACATGTCATGACACAGTAGACCTAATTCTTTTATTTGGTTGTGAAAAAAAGAAGTTACAATTCCACAGATGAGTGATTAAAGTTTTTAATTCGGCCTCCGTTTAAACAGTC
TRINITY_DN14897_c0_g1_i1	0	435	435	437	2.46	0	3	GACTGTTTAAACGGGATTCCAAAGATGGTGGAAGCTTCCGATTCTCCACCGACAAAGAAATCACGCAAGGGAAAACCTCATGAGAAAATTCTCGCCGCTTCATGCTCAGCTGAGATCGCGATGGACCAAAGTATCTGGAAAGAATTCCCTGAAGATCTTCTAGAAGCTATGATTGCTCGGCTTCCCATTGCAACATTCTTTTGCTTCCGCTCGGTCTGCCAGAAGTGGAATTCCCTATCGAGCTCCCCCATCCTCTCCCAACACTTTGCCGAAGTTGGCCGAACACAGATTCCATGGTTCTACACGCTGACTTACAGGAACTACAAGTGTGGGGCCATGTACGACCCTACCCTCGAGAAATGGCTCCATCCAGCCGCCCCTTACCTCCCTTTCAAGACC…
TRINITY_DN14899_c0_g1_i1	2	451	449	451	2.32	1	3	GACTGTTTAAACGGTCCAAGCGATCTGCGACAGCGGAGCGAGGCTGTGCTCACGTCCTGGTCGGCCAAAGTAGATCGCAGCGGTGCGCGCGGGAAGTCTGAACCACGGAAAATGACTGATGCTTCCGCGAAAACGTGGGAAAATGTCAAGTTTTTTACGGACTATGGGTTCTTTTCCCGCAGGTGCCCGATGAAGCGTGAGAACCCGAGACAAAACCACTTCTGCTACCTTGCCACCTGCCCGTCTTAATAACCTGCGCCTAAAATACAAACAGAAACAGAAAAACAAGGCGGTGGCCGCGACGAAACGAAACAAGAGCAGCGGGCCTATAGATCGTGCCCTGCCGCCCCGCCGTGCGTGCAGGTCTCCGCTTCCGCCACGGCCCACTCTCGCCCATCG…
TRINITY_DN14909_c0_g1_i1	2	243	241	244	8.85	4	11	GACTGTTTAAACGGGCCAAGCCCTGGTCGGGCGGGGCTAGGCCACACCTGGAAAAATCCAAAGCCTCACATTCCAGCGCAGTTTGCTTACCTTGGCTCCAATCTGGTTACCGCACTGACCAGCCTGGATGTGAACGATCTCCCTCATGTTGATAGATTTAAAGTTACTTAAGATTGGTCACGAAAAAATCACTGACGCTCACACAGGGACGCTCCTTCAAGTGCACACCGTTTAAACAGTC
TRINITY_DN14911_c0_g1_i1	0	294	294	295	3.09	2	4	TGTTTAAACGGGCAACAAGGACCTGTCTGTGCTGCAATTTCTATACAGGTAGGTGTTTGTTGCCCGAACACGTCGACCTGCTCGAACCAGCCACCTCGTAGGTCATGGAATGGAACTCGACTTGACGACCCCATAATGATGGGGTTCCTGTTATAACACCTGACCCATTTATTTGACACTATGATCAATTTGATCGACTATTTTAGTAGTCTAGAAATGCGTCTATAGTTTTGACCGTCTACCCTGGTCTTCTGGCGAAGCCTTTGCGACCTGCTGCTAGCCGTTTAAACAGTC
TRINITY_DN14914_c0_g1_i1	0	340	340	340	8.42	5	11	GACTGTTTAAACGGCGACGGCGACCACAACTCTGCGCCCGTTTCGAACTTTAGGGGACAGTTAGTGATTGAATCGAACGTGAATGGATGCCGCGTTCGCAGAGCTGACCGTCGATGGAGTCTTGCGTTCGAATGGAGCACTATTTAACTACTCTGAAGGCTGAAACGTGTTCAAAGTTTTGCCCGCTGACGCGCTGGTCTTCTGGCCCACTGTGCAGACTCTATCTCTGCCTCGAATATGAAGCGGTCTGTTTGCGAGCCGTCGTCTGACGAGCGCCGTCTTTCTGTTGACAGGGTTGATGTCTCGGTGCTGCTGCTAGCCACCCGTTTAAACAGTCGTG
TRINITY_DN14915_c0_g1_i1	0	307	307	307	6.89	1	7	ACGACTGTTTAAACGGAGGTCGGGTAGAGTCCTGTGTTGCATCGCATGCGGGCTCCAATGTGTTCGTAGAAGGAAGGAAGGTAAATAGCTCCTCGGTGCTATGTAGTACTGTAGATCAAATCTTTGAGTCGAAGCCAAATGAATGGCTGCAATGAATGGAACAACAACATTCCTCAGAGGACGTGCGAACGCGTTATGTAAAACGGCGAGCCGAATTATCTCGTTATTTAAACGCCATATTGGTTGCGTAATGGCAAATAGCGAGACTTGCGGCGCGGAAAGCACGCTGGCCGTTTAAACAGTCGTG
TRINITY_DN14916_c0_g1_i1	0	393	393	393	5.19	2	7	ACGACTGTTTAAACGGCGCTGAAAATGAAAACAAAGGACTGCGGAGTCATGCCTCATGACAAGACTTTGTTATGTAAGACTCCCGTCACCTCCACACACACGCGTCTCAAGATCGCGCCGAATCGAAGGGGGATTGTTTTGAGAGTTGAACACCGCGCCTGCTCTGCGGGGCCTAATGGGCGTAATCGTAAGGCACCAACACACGTCCTCCTAGAGCCGCCTCGGCCGCTATCAGTCCCCCAGCAACCCCCTGCGGACCGCCAGTGATAGCGACACCTCTACTCCACCTCTAGATTGCGCAACGGCCACCGCGACGTACGACTAACCTCCAAACGCACCTGGGCGTGGGTGCCGTGTGTCGTGCTGCCGTTTGCTCCCGTTTAAACAGTCGTG
TRINITY_DN14917_c0_g1_i1	0	265	265	265	6.55	4	8	GACTGTTTAAACGGTGGTGGAGAGAGAGGGAGCAGGCTCAATTTGGAGACGGTAAACACTTTTTAGAATAATAAAGAAACACTTAGTTGAAGCTTGGCGGAGTGAACGGCCCATTGCTGGAGTAAATAGGTTATGGTTTATCGACCATGCAGGGATGATAATGGCTGATGTGGGAAGGAGGGGTGCATGGAGGCAGATGATGTGCGTCATGTTTGGCCCGCCGCCAAATGATTCTCGAATGATTTTGCCCGTTTAAACAGTCGTG
TRINITY_DN14929_c0_g1_i1	0	205	205	205	6.44	4	8	ACTGTTTAAACGGCGGTGGCGGCGAGGGAGAGGGACTCGTCGACGTCGGCGGAGGCGAGGGAGAGGGACGCGGCGGCGAACGAGGCAACAAGAGCGAGGGGGTTGGTGAGGAGGCAGAGGAGGGAGCTGAGGGCAAAGATGGCTGAGCTAGCCAGGCAGGAGGCCGAGAGGAAGCGGATCCTTGATGACCGTTTAAACAGTCGTA
TRINITY_DN14933_c0_g1_i1	0	328	328	328	3.2	2	4	GACTGTTTAAACGGCAACCGCATCTAGTGACCTATCCGCCGTTTCCCTCGACCTTTCAACCGCTTCTCGACCACCTTCTCCCAGCGCAGCAAACCTGGATCTCCTTCTCCCTCGTTTTTCCTTCACCACCGTCGGTCCACCATGCTCTCGACCTCCCAGGACGAAACTCCCCCATTTGCGTGGACTTCCGCCATAGCCGAACCCCATAACCTCCAGCAACACCAGAGTCCCTCATCCCTACGATCTCCCAGGCCAACAACCGAAGAGCCGGAGCTACAACCGACCATCCTCGACCACGGCAGACGAGATCCCCGTTTAAACAGTCGTG
TRINITY_DN14935_c0_g1_i1	0	286	286	287	4.87	1	6	TCGTCGACTCGAGCATTAGCCCCGGTACATCACCTCAGTAGCTCTCGAGCTCCGGTACGACCATGCAACAGTGTCTCGGCTCGCCGGCTTGGCGCAATGCTTGATGCGGTGGCTCATCACGGCTCGACGACATCATAGAGCAGCAACTAGTGGAACTCCGGTGTCGCAGCATCTCGTCGGGCATGGCACAGTGGCTACACGAGAATGGGTCGGTTGCATGGCTCGGTCGCGGATGGTGACAGGGCAGCGTTCGGCGTCGTGTGTTGGCTCCACCGTTTAAACAGTC
TRINITY_DN14941_c0_g1_i1	0	286	286	286	8.59	1	11	CGACTGTTTAAACGGCAGAGCGGCCAGCTCGTCGCCGTCAAGAAGTTCATCGAGACCGAGGAGGACCTCACCGTCCGTAAGATGGCGCTCAGGGAGATACGCATGCTCAAGGTGAGGCAGGCGACTTTGTTAATCAATTCGTCTCTGATAATCACATATTTCTTCTGATTACCAGTGATGTCTGCGACAACTACGAACGCAACACTAACACTGTCTATGGACTTGCAGAAGCTGCGCCATGAGAATCTGGTGAGCCTGCTGGAGGTGTTCCGTTTAAACAGTCGTG
TRINITY_DN14942_c0_g1_i1	0	222	222	222	3.93	1	4	ACGACTGTTTAAACGGTGAGGGGATCGGGGAGCAATCGGCCGGCGCTGAGGTGGCTAGATGTTGATGCAAACAGGATGGGCAACAAGAGGTTAAGTAAGAAAGGGTTAAAGGTGGGAAGAATAGAGTGGAAGGGTGATTCTTATATAGAAATGTAGAGGAAAGAGAGGCGGAGAAAATAGGGGTGGTTGAGGGGCCAGAAAGTGGCCGTTTAAACAGTCGTG
TRINITY_DN14944_c0_g1_i1	1	334	333	334	12.79	7	15	GACTGTTTAAACGGGGGAGGGGACGGCGTGCCCGACGACAGCCGCGGTACCCGCTATAGGACCAGATGAAGCTGCGCACAGGAACGAGCAGCAAACAAACAACTCCCACCAAGAAGCACGGCACAATCGCTTCCAGGTAAAACATATGCCTAACGAAAATTTATCTAACTGCACAGCTATTTAACATGATAATTAAACATGAAGAATCCTCTGTTGCAGCTGGTGGTGGGCAGGAGCAACCTCACAGAGTCCAACCTCATCGTAGACTTCCAGAAAGAAGAGTCGGACACAGCGGTTGTGATAGCTGAGCTGGAAGCCGTTTAAACAGTCGTG
TRINITY_DN14945_c0_g1_i1	0	280	280	280	6.69	3	8	GACTGTTTAAACGGAGCGGGGAAGTGTCAAAATTCCACCGATCTTCTCCGAGCTTTGTCCAAGCTCTCCTTTTTTGCCGATCGAAAATGCGGGGCCCTTAGTGGCCTGCACCTCGGCGTCAAGGCTGGTCCTCGTCAACGGCCGAGCGTGACACCCGAGGCGCCCGACCGTCCAGGTTTTTAAAAGTCGCTCTCCAGAAAGTATCGAATTTCCATTCAATGAGAAATCGAGAGTTGTTGTTTTTTTAGGGGAGGAGGGGTGAGTGGCCGTTTAAACAGTC
TRINITY_DN14946_c0_g1_i1	2	234	232	235	5.06	1	7	GACTGTTTAAACGGGGTGGTCCAGTGATGGTACGGGATGGCGAGAACGAGCATGAGCACGGTCATCATGAAGAAGCCGAGCAGCTGGATAGTGAAACGGTCGACGATGTCTATCAGGAAGACGGTGAACCGGCTGATAGGGATGGTGGAGCCGACAGGGAATACTATCTCCAGACCGATTGAGAACAGAAGCGGAAGAAGCAGAGGGTAGCCATTACGGAGTTAGGGGTGTG
TRINITY_DN14953_c0_g1_i1	1	312	311	312	37.94	2	55	GACTGTTTAAACGGCCCAGCTCTTCACCAAAGTACCCTTGAAAGCGAAAACGTAAGACGGTACGAGTAGCTCTGCCCGTAAGCGTTACATTTGAATCAAGAGCTGTACGGCTGTACGGATTTTCGAAATTCTTCCAATGAATTCTGGCGAATTTGATTGAATTTTGACTCCATATTCCAAGAACTTCCATTCAATTTTTCCTGACATTCAAGCAGAGTTTTTGCAGAAATTCGAGCTGCGGTCACTGTACACTTAGAAGAACAAAATTTCCAAACTTTTTTCCCCACAGGCCTCCCGTTTAAACAGTCGTG
TRINITY_DN14960_c0_g1_i1	2	171	169	171	10.08	6	12	GACTGTTTAAACGGCCCTGGAAGGGGCGCAGGGGCGTGGGGGCGTGGTGGCTTCAGGGCGGCGCAGGGCTGCGTATTGATTTCGGAACAGCAATTACGATGCGGAGTGCTTCCTACCAGCCTTCACCTTGGCTGGCTCGTGTGCCGTGGACACCGTTTAAACAGTCGTG
TRINITY_DN14963_c0_g1_i1	0	250	250	250	5.75	1	6	ACGACTGTTTAAACGGGACTGGAGCACCAGGGAGAGCCTCATTCTGTAAGGAGGAAGAGTCAAGTTGCGGTATTCGAACCAGGAACCCCGCTCTGACAGAGGGTCCCTAGTGCCAAACTTTAAGTCTCTTTGACATGTATACCATTGGCTTTGTCTCGCCGAGACGCGTCGAATGACATCGATGTTGAAAAGGGTCAAATTTTGACGCTTCGGACTTGTGACGCTGTGTAACCACCGTTTAAACAGTCGT
TRINITY_DN14965_c0_g1_i1	1	312	311	313	3.91	2	5	GACTGTTTAAACGGTGTTGGCCGTTCGTTTCGCCGCGCGGTCGCAGCAGCCCTGCGGGTTACAGGCAGAGGAAGGGGAAATAACTTTGCAAAATTTGCACACCCAAATTGAGTGACTAACTCGAAATTCTGTAAAAAGTCTTGGAAATGTCAGTGTTTGTACAAGGATATTGCTTGAAACGAAGTCAAATTTTTAAAAATAATAACTCATTGAAATGGAATGGAAGAATTTTGAAAATTCCCTGCTTAAAAATCCAAGAATTTATCAGCTAAATTTCACAATTATTTCCTCTTCTGGCCGTTTAAACAGTC
TRINITY_DN14967_c0_g1_i1	1	224	223	224	9.27	1	10	CGACTGTTTAAACGGCAAAGAGAAACTTTCAAACAATTGCATAAACCAGCGCTATTTCTTACCGTTATTTCATTAAACCAGAACTTTCAAAGAGAACTTAAGTTCTCAAACCACAGCTACATTAATAAAAGCATTCTGAAATCACAGCTGAATTAATTAAAGGCAGCATCACACATACTACGGTTGATGAAAAACCGAGAAATGCTCCGTTTAAACAGTCGTG
TRINITY_DN14971_c0_g1_i1	1	363	362	363	4.02	3	5	GACTGTTTAAACGGCGACGGCGTGGGTGGGCGGCCCGACCACTACAATGGGCGGCTTTCGGGGTCATTTTTCCGCTCTTGTGTCTACCAAGAACAAATACGGGTAAGGGAGCACCTTGCTAATGATACGGCACGTATTTTACTCGGCCTCCCAAGTGCAAGCGGAGCGCGGGTGCACTGCAAACTGCAGTGTACATTGTACTCAGTATGTACACTATCTTTACAGTGTGCCTAACTTCGTTAAAATGTGGATAGCCGAAGGATGAGCTTCGCTACGTAAATTTTCGCCCAGCCAAGTGGATGTTACTTCACAACGAAACACCCGAATCAAAGCGTGTTGATCCATCCGTTTAAACAGTCGTG
TRINITY_DN14972_c0_g1_i1	0	246	246	246	3.53	2	5	CACGACTGTTTAAACGGGTGTTGACGAGTGTGGTGAGGAGGTTGTGAGAGGCCAGTCGCTTGCCGAATTGGAGAATGGGGTTGATATGGCCTTGTGCTGGACAGGGGAGGAGGAGGATGTGGCATTTGTTGCCGTTCGCATCTTTCTGCTCCATTGTGTGATTTCTGGCTGTCTTGTTTGGATTTGCCTTTGGAAGCTTTTATAGGGATGGCAACGGAACGGGTCTAGACCGTTTAAACAGTCGTG
TRINITY_DN14974_c0_g1_i1	0	279	279	279	3.33	1	4	GCGTGAATTAACAGGTAACTTTCCTCTCGTTTGTAGTGACGGCATGTCAACATTTATTTGAACTTAAAGTGGCCATTCTAGGAGTTCTCAATTCACGAACTAGAAAATGAGATACGGCTTTACAACGGAAATCATCATGCCGACAAATCATGAATACTCCTTTTGAGGTGTTTGGGGCATCTCGGGTTGGTCTCGCATTCACTCTGCTCATCCTGTTCCTCACATTTTGATAGGAGCCTCACATTTAAATACAACAGACGCTCCCGTTTAAACAGTCGT
TRINITY_DN14976_c0_g1_i1	1	393	392	393	9.54	1	15	CGACTGTTTAAACGGCAGTGTGTTTCGGATGAATTATTATTTCGTGGGGGGTTCAAAACATGCTTCCACTCTGATTCGTACACGAAGCCAACGAATATTCTGATTTAAAGTTACGGTGACCAAAAGCTAGTGTTGATATTTGTTGGGCGTAGATCTTAATAAGTAACGTGGATGGGTGACCGCGCTTCCGCGGGGAAAGTAGGGAAGACGTTGGAAAACAAAGACGGGTTGCCGCCGTGTTTCACGGGAGGCGGCGGACGAATACAGTGTATTACACGCGCGGACCCTTCTTCCTGGTTCACTCCGCACTACGCTACGCCACTACGCTACGCCACTACCCTACGCTACGCCGCTACGCGCCTAGTACTACGCCGCCCGTTTAAACAGTCGTG
[truncated: 7,327 more rows]

## Sheet: 1637-1610
contig	start	stop	length	length contig	average coverage	minimum coverage	maximum coverage	sequence
[truncated: 5,743 more rows]

## Sheet: 1610-1668
contig	start	stop	length	length contig	average coverage	minimum coverage	maximum coverage	sequence
[truncated: 3,436 more rows]

## Sheet: 1668-1610
contig	start	stop	length	length contig	average coverage	minimum coverage	maximum coverage	sequence
[truncated: 7,300 more rows]

[truncated: 16 more sheets: 1610-1754, 1754-1610, 1610-2519, 2519-1610, 1637-1668, 1668-1637, 1637-1754, 1754-1637, 1637-2519, 2519-1637, 1668-1754, 1754-1668, 1668-2519, 2519-1668, 1754-2519, 2519-1754]
