# Supplementary material for: Epigenetic Variability Among Saffron Crocus (Crocus sativus L.) Accessions Characterized by Different Phenotypes
Source: Front Plant Sci. 2021 Mar 4;12:642631. doi: 10.3389/fpls.2021.642631 (PMC7970008; doi:10.3389/fpls.2021.642631)
Supplement: Supplementary Table 5 — The unique sequences identified in single accessions are reported. [file Data_Sheet_4.xlsx]

## Sheet: unique in 1610
contig	start	stop	length	contig length	average coverage	minimal coverage	maximal coverage	sequence
TRINITY_DN1008_c0_g2_i1	1	309	308	309	4.46	1	7	GACTGTTTAAACGGCCAATTGAGGCGGTTAACGTATTCGCTCGTCGGCAGTGAGCAGCGTGAGCAGCCTCCAGTGCAAAGTCAAGGCAATAACGCCCCCCGTGTTTAGCCAGGGCGAGAGCACTTCCCTACTGTCTGGACTCTCCGCCGCGGACTGGATTCCTCACGAACGACCGAGTCGGACTCAATATCAATGTAGTTGCACCGATATATCGATATGTTTTATTTTGTTTCTCAATTTTTCAGAAAAATCCGAAAAATAAATACATTGAATATATTGAAATGGGTCTCCCCGTTTAAACAGTCGTG
TRINITY_DN10128_c0_g1_i1	3	89	213	217	1.17	1	2	GAATGAATGAATGAATGAACGCACGGGACGGCGGAATGGGAGATGAATGGGCGCGGCGTACATGCTGCATCACTGTCTGGGGTGGG
TRINITY_DN104_c0_g2_i1	0	251	251	251	15.64	2	19	CGACTGTTTAAACGGCGGCGGGCAACCATAACCTCCAAAGTTATGATGCTTTTTGCTTTGTTCTTTGAAACTATTATGTATTAATTGGTATAAAATTATCGTTTGTTGTATTACCTTCTTTATTAGTCACGTTGTTATTACCAATCGCTTGATTTGTATCTTGTTTGTGACCAATAAAAATCTGTTAAAAAAAAAAAAAGTTGGGAGAGCAGTAGACTGAAGATCTGAAGGCCCCCGTTTAAACAGTCGTG
TRINITY_DN10946_c0_g1_i1	0	191	433	433	1.53	1	5	GGCGAATGTGTCGTTGTGATTGTTTTCAACAGTGCAGTAGCAAATCGAAAGATACGCTATCTGTAGAGGATGGGGAGGTAAGCTTACGACATTTTTAAGAATAGGCAATGTGCCTTGAGTCAGGGATTCATCTTGAGTAATAATTATTTCTAGGCTCATTTTGCTTGCGACCCAGACTCTTAGAGTGGTTG
TRINITY_DN1127_c0_g2_i1	1	263	262	263	6.6	1	9	CGACTGTTTAAACGGGAGATGGAAACCAACTGACACAATAATTTTGAGACACACCAACGCGATTTTCATTTCTAGGCCCTACCATGTGACGTCACACTCCTCTTGCTAATCAGCGTGTGGGCTCTCTCCAGTAATGGAAGCACGCCGCGACCGCGAACATGAAAGCGTGCATCTGATGGACTTTCGCTCAGCAATCTGAACAACATTTCACGCACAACTATTCGATCTCGTGACTCACCTGTGCGCCGTTTAAACAGTCGTG
TRINITY_DN11336_c0_g1_i1	1	268	267	268	6.54	1	9	CGACTGTTTAAACGGGCGGACTGCTGGCGAGACTCTCGGCCTTCTTCGGCCCTCTACTCGGGGGGCAGGGACGAAAGTGGCCGACGCTCTGTCTCGCGGGTGGCTGGGAATAAGCACAGTGTTCCTCAAGTCGATACGTCGGCTCTCTAAGGACAAGGGTGAAACCGTGGGTCGTGCTCACTGTGTTCAGATTGGCTTCTAAAAATTAATTCAAAATTACAATTAAAACTTGGATTTTGTTGATTTTTTTTGCCGTTTAAACAGTCG
TRINITY_DN1138_c0_g2_i1	328	385	59	386	0.98	0	1	TCCACTATGGTGCAGGTTAATGATCTCAAGAATTTGTTGGGTCCCGTTTAAACAGTC
TRINITY_DN11697_c0_g1_i1	222	426	424	426	3.84	3	5	GATGGGGACGCAGCGCCGTCACATTGCAAACGGCTAGACGCCTTTTCCCTATGAGGATGATCGACTGATGCGATGGTATCAGTCGCCCGCCAGCATCAACACACACACGCACAGCACGCACAGCACGCACAGATGAGAGATGAATGTGCGGCGTTCGCTCGGCATCTGTGCGAATGAATTGAGCGGACCGTTTAAACAGTCGTG
TRINITY_DN12825_c0_g1_i1	2	76	448	451	2.82	1	3	GACTGTTTAAACGGCCAGCGGGAGGGTTGTGCGGGTCTGCCTACCCTCGGCTTCCCTCTTGCGCGCGCGGAAGC
TRINITY_DN13260_c0_g1_i1	1	69	451	454	1	1	1	AGCAGGAGCATGGACGACGAGGAGCCCGCGCAAAACCACGCAACTCGTGCGCTCGGGAACGAAGGTTT
TRINITY_DN13310_c0_g1_i1	185	273	273	273	2.73	2	3	GCAAGGCGTAAAGCCCTAATAGGTATTCTCTAGAAGACTAGCGTCTACGGCCAACCGTTCTACCAAAGACGCCGTTTAAACAGTCGTG
TRINITY_DN13776_c0_g1_i1	285	394	109	395	1.51	1	2	CACCAACCCATGCCGAGCTACGTGACGGTGAAGACGAACGAAGGAGCCCGGCGGCGCTGCTGCGACCGATTTTGAGACGCCGCCGCCGTGTGTGGCCGTTTAAACAGTC
TRINITY_DN14186_c0_g1_i1	340	401	399	401	2.95	2	3	TCTACCTCCCTCGACAGGCGGACTCGAAGATTGTATGTGTAGTGCCGTTTAAACAGTCGTG
TRINITY_DN1432_c0_g1_i1	0	413	413	413	1.94	0	4	GGTTCTCGGAGAAGGAAGGACGCGGCGCCAACAGATATTAAATTCATATTAAGGGCAATAGTGAAGAGGGCGGCAGCGGTCATGCGTCCTGGCGGTAATGACACACACGCACACACACACACACTCACACAGCGAAAGAGATCACGGTACAAATTACAATCAGTCCGTCTCGGCACACGATGCGCAGTGTATGTGAATGTTTGCAGGACGCAGAGCACCCCGTCGGCCCGCACGCACGGCAGCCATTCGCGCTAAAGCGCCTTGTAGCGCCACACCAGTGCCACACCAGTGCCACAGCCACACACCACCCTGCAACATTGTCGGTTTACTCTAGAAACGCCCATGGCGCTGGCGCTATGCGTTTGCGGGTGGCTGTATAGCGCCGTCACAAACTCCGAA…
TRINITY_DN15064_c0_g1_i1	1	634	633	634	2.85	0	5	GACTGTTTAAACGGCAAGCAACCGTAGCCATTTTTCGGAGGCAAATCTCTCTGGAGCCTAATCGGAGACCTTAGATGCCCCTTCATGGACATTCTGTTTGCAACTTCGACCCTTAATACCACTTAGCTACCCCTAAACTACCCTTACTGACACTTTGCCGCTTAAATTTTTTCCAGGGTAGCGGCGATCTGTAGAGAGAATAAAATAAATCTGCAACACTTTGAAACCACTCGAACTCCAGTCCTAGCATTATTTGCAGTACAGCATACTGATTTTAGCGGCACTTGGTTAGCACCACTGAGGCGGAAATAGCTGAATCAGGCAACATTTCGCGATTTTAAAACGCGGTTGTTTTCAAAACACTCAGCTAAATTAGTAGCCGCGCGCAGCTGAGGCTGC…
TRINITY_DN15154_c0_g1_i1	193	316	314	316	3.07	1	4	TCCCTCTCAGGTTTAGTTAGAATCACTGGTTTTCCCAAGTTTTTACCTGTTGGAGTCGGTTTTATTGTTTTTCTTCTGATTTTCTATGCACATTGTGTAGAATGGCCGTTTAAACCAGTCGTG
TRINITY_DN1529_c0_g2_i1	1	263	262	264	3.34	1	4	CGACTGTTTAAACGGAGCCATCAACGAGCGCCTACTGAGCCATTGTCGATGCCGAGATGACGAAGGAGCCAGCCACGGAGACAATGCCGAAACTGCCGTACCGCGACGTGCGCTCTCGCCATTGCTACTGCCATGCATACCCGAGCACCGACTCGAACGACCATGCACGATGATGACGGAGATTTCCGACAACACCGAATCCAATCATGGAGTGTACCAACGTGTAGCCTCTGTCGAGGGGAACCCAACGGAGAAGACGGCG
TRINITY_DN15486_c0_g1_i1	188	258	70	258	1.99	1	2	CCTGGTGAGGAGTTCGAGGGACGGCGAGCTGTGAAGGGAGATGTTGGTCTGGACTCCGTTTAAACAGTCG
TRINITY_DN15631_c0_g1_i1	0	267	267	267	10.96	1	13	ACGACTGTTTAAACGGCCCTGGGGACTCACAAAAGAGACCAAGGGGTGGTTCAGATGGTGATGCGGCCACTAGAATTAGCTGCACGTCGAGTGGGTTTCGCAGCGATCAGTACCACATCAGCAAACTCACCGCGCCTCTAGCGACACCAGAAAGATATTCGACCGTCTGCCCATGCTTGTATGTGTTTGTGTGTGTGTGTGTGTTTGTGCGTGGCTAGCCAGCAGGGTGTCCAGTGTCCAGCACTGTACCCCGTTTAAACAGTCGTG
TRINITY_DN1566_c0_g2_i1	1	202	201	202	8.31	1	9	CGACTGTTTAAACGGCGAGGTTACCACTCGACCTCTCCTCCGCTGAGTTCGACACCGAAGGCGATCCCCTCTGCTTCCACACAGCCAACCCTGCCAACTTCCCACCAGCAAACGTCCGTAATCCTCCTCCGTCACCGCGCCGACTAGCACCCGCAGATCGCCCAGATCCAGTCGCGGTGAGTCTCCGTTTAAACAGTCGTG
TRINITY_DN1589_c0_g2_i1	59	221	162	221	2.06	1	3	CGCAATCTTCGCGCTGAAGCGATGGTCTAAGAGTATGTTACTAGATTTCACGTCCCGATGGTATATCGGTGGCTCGACCGAATGCAGGTAGGCGATCGCCTTGGCTGTCTCGGAGGCAATGTTGAGCCTTACGGTCCACGGAAGGCCGTTTAAACAGTCGTG
TRINITY_DN1598_c0_g2_i1	54	133	381	435	2.51	1	4	CCTTTCTTTTCTTTTCCTTCCTCTAATTGAACTCGGGACACAACGTAAGAGTTTTGAGTTGATTGTACACAGAATATTA
TRINITY_DN16112_c0_g1_i1	0	222	599	600	1.58	0	2	TGGATTAGAGCAAATGAAGAACTCAAGTCCTGCAGTATTTGGGATTGCAGCCTTGTGAACACCGACAAATTATGTTCTTCCAAGGTTCTTGCAGCAAACCAAACACAACATCAACAGAGATTTGCAATCATGAACCTACACTGACAGTTCACAAGTCATCTAATGTTGTCACAAACCTTATTTGTATTATCATCAGCTAGATTGCACGGGTACGAACACAGA
TRINITY_DN1618_c0_g1_i1	199	292	290	293	1	1	1	ATAGGTCGCGTAGAGGAGGAGCGGTAGGGATGGGGACGAATCTCACAAAATGGCCCAAATCAGCTGCACTTGCCGCGCCCCGTTTAAACAGTC
TRINITY_DN1629_c0_g1_i1	1	325	324	325	8.15	5	14	GACTGTTTAAACGGCCATCAAGGAATGGAAACGGTCCTCACCGCACTACTAAGGGAGACCTGGAATTCCGGGAAGGAGCGACCGAGCGAATCCAGAGGACGGGGCAAGTTTCAGTGACGAAGTACAACCCAAATCGCACAGTCGAAGTTACGTTCAACTGTCGGGTGAGTGAAAGGTAGCCTGAAACTCACGCAGTCCAACACGCTCGATTTTTTTTCTTTCTATGAAACATGTTGGCAACCGTCACGTCTTTGAGGAAAAAAAACGAACACTCTCTTAGAAACATGTTGAGCACTCTTGGCCGCGCCCGTTTAAACAGTCGTG
TRINITY_DN16696_c0_g1_i1	1	93	357	358	3.73	1	5	GACTGTTTAAACGGCGGCGATTACTGGCTCTAAAGAGGCCAGTGCTCCGCAGCCGCAATGATCCAAGGACCTCATGCATGCAACACCGAGTG
TRINITY_DN17360_c0_g1_i1	0	237	237	237	6.32	4	7	CATGACTGTTTAAACGGCGAGCCATTCGGGCTTAGGCAGGGCTTAGACAGGGCTTAGGCCGCTGTGCCGAGGGGGACGTAACTTAGAACAGCCACTGTAAGCTTTCGATACAGTCACGAAAGCAGTCAACCTACAGTCATTACAGTGAAATAGACCATTGTCCAGGACTGTCACACTCGAAACGAATACCGATCCAGGGCTTCTGACACCTGGTACGTGTCCGTTTAAACAGTCGTG
TRINITY_DN17798_c0_g1_i1	283	366	83	367	3.95	3	4	AAGCATCAGGGTTGCTTTTTGCAAGGACCCTGGAATCGTGTTCCTGGCCACGAGAGCCATCGGCCAGTGCCGTTTAAACAGTC
TRINITY_DN17936_c0_g1_i1	5	331	326	331	3.21	2	6	CACGACTGTTTAAACGGCGCTTCTCGACGAGGGCGACTATTGTTTGGATCAAAACAGTTTAAAAAGATAGTGCCCGATGTAACGTTTGACCCGTTCATATGGATTGCTCTAGCGAGTCTACGAGCGAGGGATCTATTGATGGGGGTCGTGAAGCTCGTTTAGAGTCTGATGTAAGTACTGGCTCTGGAGATGAAAGAATGCCTAGAGTTTTGACGCCGACAGAGGTCTTTGGGCCCACATGGCACCTCTCCACACAGGGGAGCTTCCCGAGTAATACCGCCCTCTAGAACTGCCTGCAGCACGTAAGCACCGTTTAAACAGTCGTG
TRINITY_DN18069_c0_g4_i1	0	314	314	314	2.3	1	3	ACTGTTTAAACGGCCACCACTTCATCATTCAACCCCAAGTTGAGAACCGTGTCCATCATGCCGGGCATAGAAATCTACTCAATTCACAATACATACTCGTTAGCGTATAGCCGTACGAATACGAATACGAATACGAATAGGTATAATATATACCGCAGCACCGGATCGAACGGACAGGAGCAGAGGCCTTGCGGGGTCACCCAAGTAGGACCCCATGTCCTCCTCCACAGCACGAAGCCCTTCAAGAATCTCGTCCCACAGTCCATCAGGGAGCTTCTGGCCACTCTTCTGGTAGTCCCGTTTAAACAGTCGTG
TRINITY_DN18246_c0_g1_i1	1	276	275	276	6.07	3	9	CGACTGTTTAAACGGTGTCGGCAACCAAATTCCAAGTTTTGATAAGCAGAGTCGTTAAATATCGCTTGAATTGAATGTATAACATCACCAATGGACAGCTCTGCGAACGAGGAACTATTATGGGGGGGTCATACGTTTGATTCGATCCTGACTTTTAAACGCGTATTTTCTGGCCCACTTAGCTTCGGTAGCGCAGCCCTACTAAAAACCGAAACGTTTGATTTCATGGCCGCTTTAAGGGCGAGACACCGAGTCAGGCCGTTTAAACAGTCGTG
TRINITY_DN1871_c0_g1_i1	0	249	249	249	2.48	1	3	CACGACTGTTTAAACGGCGGATTGAACGCGTGACATCGAAGCTTAACACGATGCACACATCGTTGAGAATTCTAGAGGTATACGAATGGGTCTCCAAAACAAGGTGATGAAGAAATCCACGAACTATCTTTGGAAATGTGTGCAAAGTTCAAAGGAGGTCGCAGGTCGCACTAAAAACTGGAAATTGCAAATATACGTATACTATTAAATCAATAGAGTCTTGGCGCCTGTACCGTTTAAACAGTCGTG
TRINITY_DN18869_c0_g1_i1	278	399	399	399	0.99	0	1	AAGAAGGTGAGCTGCTGTACATTTTAGACGAAGGCGAGGATGGCTGGTGGAAGGTCAAGAAGAAGGCCGAAGGCGAACAAGAAGAAGGCGACGATGGTTTAGTACCGTTTAAACAGTCGTG
TRINITY_DN1898_c0_g1_i1	385	579	194	579	2.59	2	4	TTTTCTTTTTTACTGATAAATTAAACTTAATTAAATGATAAAATACAGTTTACTCTACATCGGAAAGCGAATGACGATGGGAATTCGGATAGCTACGAATTCGTACCCAACCATTTTTTACCCTATAAGAAAAAGAAAAATAAAGAGTTTTCAAGAAAAGAAAAAAAGGGATAGGTACCGTTTAAACAGTCGTG
TRINITY_DN19008_c0_g1_i1	1	266	265	266	8.12	6	10	GACTGTTTAAACGGGGGAGCAGCCAGCAGCTCATCCACGCTGCACAGTAACGTGTTTTCGCACAGAAAATAAAAAAAAAGTAAAGTACTTTCGAACATGAAGGGACACAGTGACATTGTGGTCAGAAGACCGATGTCCCTGTCGACTAGAGCCTGCCAGCAAAAGTCCGAACAAACACACACACGCACACACGAGACCAGGCCACGCGACATCGTTGAGTCCGTTTCATTGGAAACGCAAGGACACGGCCGTTTAAACAGTCGTG
TRINITY_DN19013_c0_g1_i1	234	313	312	313	2.77	2	3	GTGATGATGAAGTCCCAGATAGGCAAGAGACCTGACGCCATGTCCGAGTCCTCGTACTCGTCCCGTTTAAACAGTCGTG
TRINITY_DN19152_c0_g1_i1	1	186	185	186	7.44	1	11	CGACTGTTTAAACGGGGGGCTGCGGGGGCCGCGTGGTTGCGCATGCGAGACTTCGTCGCTCTTTAGATTCACGCACATGCGTCTCAGGCCAGAAAGCACGCGCCAGAAGCTCGCAAAGTTGACAAAGGCACGAGGAGAAAATGTACCTCCTGCCCTCCTGAGTTTGTGCCGTTTAAACAGTCGTG
TRINITY_DN19591_c0_g1_i1	464	684	682	684	1.96	1	3	AGGTGGAGGCTTCGGTATGCGGCACGGTACACGTTGTGTGGCACCTGTTGCGGCGAGGTGTCGCGCCTTGTAAGCAGCGGCATCACCATACCTGCGGAAGGGAGGGCTGCTCCTGGCTGCTCCCGACCCGACTCGGAGCGCCAGGGCCGCCGCTAACGGAAGCCAATGCGAAAAGGAGCCGCTATGCACAGCGGATCAGAGGACCGTTTAAACAGTCGTG
TRINITY_DN1987_c1_g1_i1	0	124	124	124	6.22	3	8	AAAAACGAAACTTTTGGCAGGGGCCCGTCATCCAAAATCGAAAGTGACCCGCAGACGACGGCCCCTAGCTGTCACCTGCCCGCTCCTCCCCCTCTCACCCTTTCGGGCCGTTTAAACAGTCGTG
TRINITY_DN20491_c0_g1_i1	0	318	318	319	3.09	0	4	ACGACTGTTTAAACGGTCGCCAAACTCGTCACCACGTAGAATCTGGAGTTAGCCAGAACTGATTAGATGACATGTCGTACTTTGTATTGGACTCAAAGTGCTCCTTCAAATGGATAATGTGAGGATGGTCGAGCGTTTCCAAGAGCTTAATCTCATCATGCACCATATCCTCGTGTCCTAGTCATCAGCGCCATTTCATCTCGCAAAGTAAATACGTACCCTTGACAGTCTTCTTTTCAATAATCTTGACGGCAACTTGTCCAAACTTGTCATGCGTCGCTTCACGCACAATACCATATGTGCCGTTTAAACAGTCGT
TRINITY_DN20624_c0_g1_i1	2	88	303	307	1	1	1	GACTGTTTAAACGGGCCAATCGACATGCCTCCGGCGTGCTGCTCGTAGTTCTCGAAAGCGGAGAAGATGTTCTCGTTCCTTCCGCC
TRINITY_DN20667_c0_g1_i1	1	89	461	462	3.92	2	4	GACTGTTTAAACGGCATGCGGCGGGTCCTACTCTGTTTACATGTGATATGAATTATCTTAATCTAACTTATTTAGTGCAAGTGGTGAG
TRINITY_DN20929_c0_g1_i1	0	593	593	593	20.3	0	26	GACTGTTTAAACGGCAACGAGGCAGACCTTCGACGTCTTCTCCTTGGTTCCGCCATCTCCAAACTTGTCATTGTCAAGAAAATCCGTGCCATTAGCATCCAAATTTACATTAAAATGATTGCCATCACCGCCAACATTCCACCTGTTTCCTCTGGAATAACGGAGACCATCTGGCATTGAAGAACGTTCTGATGTCCCACCTTTAGACGATGGCCTCGTAGATGATGGCACAAAACCACCAAAGTTATCTTTCCTTGAACTGAAAGTATCTCGCCTTGAACCATGAAAATCACTCTCTCGATCTTGCAAATGGAACAGAGAGCTGCTCCCGTTGTCATATGTATCCCTCTTTCCATAGTTCCCATGTTTTCCTCGTTCCATAAATGAAGCATTCCCAGC…
TRINITY_DN20997_c0_g1_i1	285	352	350	353	2.22	1	4	ATCCAGCAGCTGCACGCGCAGAGCAACCACCAACACCACCACCGCTACCACCACCGTTTAAACAGTC
TRINITY_DN21006_c0_g1_i1	0	251	251	251	2.67	1	4	CACGACTGTTTAAACGGGTGCCTTCGGATTGCCTTTGGGGTGCCTTGCGGTTGCCTTGGGGTTGCCTTGGGGTTGCCTACGGGTGGTTTTGCCTTCGGGTTGCCTGCGGGGTGCCTTTGGGGTGCCTTGAGAGTGTAGACATTAAATTTGGGCAAACTACTGAAAGGACTAAGAAGGAGATCAGTCTAAACACGACCACTTGAGTTGGTACTAGATCGCGGACGGACTAGCTCGCCGTTTAAACAGTCGTG
TRINITY_DN21016_c0_g1_i1	0	327	327	327	4.62	1	6	TCTCGTGCCGCTCCAAATGGGTCTAATTATTCCGCGTAAATGATTAAAACTACTCAAGGAAATACATTACACGTGCGTCGTAAATTGTAGTTACCTTCATCTGGGTTCGGCGATTCTGGAACCAGAACTTGACCTGCCGAGTCTCCAAGCAAAGCCGCCTACTGAGTTCCAGTCTTTGCTTGTCGTCGGGATGTGGGCACTCCTTGAAAAGTCTGAAGTAAAATTCCTTCAGCTCCAATCAACCGAAAACAAATAAAAGAATTATACATATATAAAGACGAAGGATTTACGCTTCAAGCTCTTGGATTTGCCGTTTAAACAGTCGTG
TRINITY_DN21147_c0_g1_i1	193	369	367	369	2.02	1	4	ATTCTCACACTTAGCCGATTACAACAGGGTTCTGGAGAAGACACCATGGAAGATCCGCTCCATGCACAGGAACTGTCACTTTCTATGCTGCAGGCATGCCTTGAATATTCCCTCGGTTCATACAAGTCATTCAAAAACAACAACAAATTCTTCGTTCCACATTTATAGGGAAATAA
TRINITY_DN21298_c0_g1_i1	457	531	529	532	2	2	2	TCTCCTTCTGCCTCCAGATTGTCGTTATGGCGGTAGCCCTCTCCGTCTTCTTCCTCTTCGCCGTTTAAACAGTC
TRINITY_DN21368_c0_g1_i1	0	73	340	340	1.95	0	2	GAGAAAAACTAAGAACTCGGGATCTGCTGCTGTTGCATCCCACGCCTCTACAATTTCAGGCCTCCAACATTTT
TRINITY_DN2144_c0_g2_i1	1	419	418	584	3.08	1	5	GACTGTTTAAACGGCACCTCTCCGCAATGGAGCATCTATCCTACTATCACTACGTGTAGGGATTTTCTTCGGGCCAAACCTGATGTTTCGGTAGTGTATTGCCCGAGGTCAGCAAGCGGAGTCGCTGATGTCTTAGCAAAATCTACTTTGAGATTTGATGTAACTCAGCAGTGGGGGGAGGCCCTCCCGCCACCCCCAGTTGCTTGATGCTCTGTTCTTGGATTTAGGGTACATTAATACTTAATCTAAGTTTTAACCCTAAAAACAATTATGCCAAATATAACTCCAAATACGAATCATAGGTCGACACCAGTCTATCGCCTATTAACCGCTCAACGTCTGTCAACAGTTTGTGTTAGAATTTGACTCAAATCCTAACAAGCTTATAACTGTCGTGGG…
TRINITY_DN21650_c0_g1_i1	2	191	491	493	1	1	1	AGAGGAATCCAACGGAGGCGACTGCATCGAGAATGGAGTAAGGACGACCACCAAAATGACGACGGAAGTTCGGCGCTTAAACTTTCGAGCTGGTTTCGGCGGCATACGACTATCGGCGACATCCAATGGTCGAGGATTGTAGTCCTTGACGGTACGAACCCAACACTTTCGATCGTGTGTCGATCAGAG
TRINITY_DN21953_c0_g1_i1	38	90	374	412	6.69	5	8	CAGGCCGTAGCAGTGTCGATGGCTCGAGTACAACGGGGGCCGTCGTCCAATA
TRINITY_DN22225_c0_g1_i1	2	301	299	301	2.22	0	4	GACTGTTTAAACGGGGGAGGAGTGATTAGAGATCGGCTGGGGAAGTTTGTGATTGCTTATAGCCTCGGTTTGGGGCAAGGGAACAACATCATTGCGGAGGCCAAGGCATTCTTGACTGGGTTGCAGTTATGCAACAGATACTGCATCCCTCTTTCCATTGCCGAGTTGGATTCAAAGCCCCTTATTGATTACATTGAAGGAAAGGCAACAACACCTTGGGAATGCAGCCGAATTGAGAGAAAATGAAAAACGATCGTAAGAGCAGCTGGGATTCAAAGAGGCAACACAGTACGGGAAGG
TRINITY_DN2268_c0_g1_i1	0	83	83	473	0.83	0	1	CTAGTGGTCACTACGGTCGGTGGAAAAGGGGGGAGGGTGCGGCGCTGGGACCAGAGAGGAGCCCTAGAGGACAGACACCACCG
TRINITY_DN23256_c0_g1_i1	2	415	413	415	3.81	1	6	GACTGTTTAAACGGGGCGGACTGGTAAGGTCCGTTGCCCTGAGCTTCGCCTCCGCGCTGCGTGTTCTTCCGCAGTGCGGGCATAGATTCCACGTGTCCTGCGTCGACACGTGGCTAGCTGCCCACTCCTCCTGTCCCTCTTGCCGACAGCCTCTTCTCGTTACGATGTGCGACAAATGCGGCGCCAGCTCTGCCTCTGCTGCTGATGAGCAAGGACCGAAGCCAAGGGAGGGTGGGGATGCGAACAGGTTCTTGCCGTGATGCTTATCCTCTAGTTTTGTAATATTTGGTTACTTGTAATGAATTATATATATTTTGCTAGGCTCACAATATTTAGCCTTCATTTACTTGTTTTAGCTGTCAATCTGGCTGGATTTCGATTAGAGATAGGATACTGGCC…
TRINITY_DN23569_c0_g1_i1	0	167	167	168	3.25	1	4	TCGCGGCCGAGAGGCGGTAGGTGAAGCTACGACAAGCTGAGGCGCGGTATCGCAAGAGAAAACAATCCTTCGCAAAGCCTTCGCAAAGCCCTTGCAAAGCAGCATTCTTCGCACGAAGTTTTGAGTGTTCGGCGCGCGTCGCTGCTGACGGGCCCGTTTAAACAGTC
TRINITY_DN24110_c0_g1_i1	233	286	286	287	1.96	1	2	CCTACTGAGCCCAGCGGTGATAGCAGTACCCGCTCGGTACCGTTTAAACAGTC
TRINITY_DN24146_c0_g2_i1	0	195	497	497	1	1	1	CACGACTGTTTAAACGGGCTGTAACTTTACTGTTGGCTATGGTATTTTATGACGTGCATCAACCTTCGTGGAGATTGAAAGCATAAATTATCCATATCCAGTATTAAGTGAATGGTATTTAGATTTTTCGTGTTAGATCAAGGTTTTAACGAGTTTTATTTGGATTTCCATGGATTGTGCCGCACATTGTGCGTT
TRINITY_DN24238_c0_g1_i1	465	554	89	562	1.57	1	2	TGGTGATTGTATGGATCCTTTGCACGCCAGCGGTTAGTGATGATTGGCATGGCCCATCACGAGGCGCGAAGCTAGTGAAAAGGGGCGTT
TRINITY_DN24782_c0_g1_i1	1	122	382	383	1.95	1	2	GACTGTTTAAACGGGATAGGCGAATAAAAAGTGTTGTAGCTTATATGGAATTTTTACGGGGGGAAAGAAATGTAGGGAGTTACCTCAGATATCTCGGAAATATCTATAGTTCATAAAATGT
TRINITY_DN2555_c0_g2_i1	0	343	343	343	3.85	3	4	CCCGACTGTTTAAACGGGGGAGGCGACGGCTCCTTTTGAATCATTCACCTCTCTCCACATATCCATGCATATAGTTTTCATACTGGCGTATGCCAAGAGATGGGATTCGCAATGTGAAAAACGTGAAAGACTGTGTCACGGGCTCTTCCTTCGTATCTCACAGGATTTCTTCCAGATCTGAGTGCCAACGTAACGATGTTTTATTGCGCATAGCACACAGCACATCGAGGATGCTGTATTATTGTCATTTTTGGTTGACTTCATTTATAAGTAAATTGCTGTAGAGCTATATTTACGTCCAGTCGGAGGTGTTTCCAGTAGAGGTGCCGTTTAAACAGTCGTG
TRINITY_DN25566_c0_g1_i1	2	375	373	376	6.02	1	8	GACTGTTTAAACGGGCCGAGCGGAGCGGAGAGGAGTGGGGCTTGTATAGACTTGCCACAGGCGGTGTATCAAGCGAGCTCGGTGGCCGAGTGGGTAGAGGACCTGCGCGTGGTGAATTGCTGCGCTTGATACAGGTTCAAATCCAGGCAAGGCCACTGAGTTTTTAGCAGATGACATCTCAACATCTCAAAGAAATATCAATAATTAGTATAACACAGAGAAAATAGTAATAATTGAGGTGTCAGCATGCTTGTACTGCACTGAAGTTGTAGGTAGCAGTGTGGTGTGGGGGTGTTGGGGTGCTGGGGCGAGGCCGCGTCCACGTCGCGTACACGTCGTCCGCGTCGTCCGTCGTCCGCCGTTTAAACAGTCG
TRINITY_DN26328_c0_g1_i1	2	146	395	398	6.47	4	7	GACTGTTTAAACGGCTGGACCAGAGCTAGGCGCGGCAACTTTCAGACCCTATGCTAACCTATCCTATATGTAGAGCAGCTCTGAGCGCTCAGCGCGAAAGCGTGCCTCTACATCACTATGGCGTTTCTTAAAAAAATAATGAAA
TRINITY_DN26450_c0_g1_i1	319	455	455	455	2.74	1	3	GTAGTCAGCTAGAGTATTGCATTTGAGAGAAACACTCTGCTGGTAGATGGTTTTCTCGACTTGGTGTTCCAGGCCAGCTTGAAGTTCACGGAGGAGCTCAAGCAGGTCTTCATTACTGGCCGTTTAAACAGTCGTG
TRINITY_DN265_c0_g4_i1	0	217	217	219	2.3	1	3	CACGACTGTTTAAACGGTCTCCATTGGAGGCGTCATCGGAGCGCGATTTCCTCTCCGATCTGCCTTCTCTATCCCTATCCCTATCCCGATCCCTGCTCCGATGTTCTTTATCCCTGTCCTTTTCCTTGACTTTCTCTTTCTTGATGTCGACGTCCTCCACCGCCTTCTCCAGGTAATCATACTCGTCGAATTCCATCTTCTCTCCGTTTAAACAGTC
TRINITY_DN26715_c0_g1_i1	263	404	404	404	0.99	0	2	ACCTTTTCAAGTTGTTAGCCATTGCTTGATGAAGTTTGTCTTAGAGATGGAAGCACACACATGGCTGGCAATGGCCAGGACGTGAGGTTCTTGTTCTTCGGCCATATTGTTTGATCTCGATGTTGTCCGTGTAAACAGTCG
TRINITY_DN26812_c0_g1_i1	0	161	161	161	5.99	5	8	TGTTTAAACGGCGAGCGAAGCGAGGTAAATTTTTCCGCCTTCGAATGAGTTGGGCGAGCGAAGCGAGCCAGAAGCTGACGGTTTTGAACTGTATTGTACACTAAGTTGGTAAAATGTACCTCTTTTTCTCCATTGTCTTGCCTCCCGTGTAAACAGTCGTG
TRINITY_DN27270_c0_g1_i1	2	67	65	409	1	1	1	GACTGTTTAAACGGCCGCGTATCCATTGGTACTAGTGCCCCCCCCCTCCACCTTTTCCATCGCTA
TRINITY_DN27776_c0_g2_i1	1	347	346	347	5.25	1	7	CGACTGTTTAAACGGGCCGCGCTCCAGCCAGGCTGGATTACCGCTGGGCGGTCAGCCCGAAAAATAATTAGCTTTGGCCCCGAGCAGGCCTGGAGGGGGTGGAATGGGCTCGGGGGTGTGGTGTGTTGCGGGGCTAGGAGGCTGTGGGTAGGGGTTGAGACGCTGCGGACGATAGGGAAACGCGGGGGCGAGGCCATAGAGCTACACAGCAAAGCATTGAGTCGCGAATCGCAACCAAGGCACTCGGTGTTTGCCGAGCCGCGTACAGTCGACGCTGTACTTCCTCTGTAACCGCAGTGTAACCTCTCGGTGTTGTATACATCCACACGCCGTTTAAACAGTCGTG
TRINITY_DN29171_c0_g1_i1	0	103	136	517	2	2	2	AGGGGCTCCTCCAACGAGCTCTGGGCCTTCCATTTCGGTACGTGTTTCTCGTCCTTATGTTAAGGTGCGCGGCACTGGCCCAGGCAGCGGCGCGCTCCTACAG
TRINITY_DN2927_c0_g2_i1	267	337	78	337	1.96	1	2	ACCATTGTATGGCCCTTCCATGTATCCCCAATGCCTGAACTTGAATGCAATCACCGTTTAAACAGTCGTG
TRINITY_DN30078_c0_g1_i1	197	263	66	263	2.77	2	4	ATAAGTCAAGAAAGGGAAACAGAGGAGGAGGCAGAACAACAGGCCCCGTGCCGTTTAAACATCGTG
TRINITY_DN3026_c0_g2_i1	262	316	305	318	4.67	2	5	TGACCAGACTTGGGTTGTCTTGTTGAGGAGGACTAGGTTGCCGTTTAAACAGTC
TRINITY_DN31046_c0_g1_i1	0	68	537	539	1.84	1	2	GACTGTTTAAACGGAGCTTTGGGATTCGAACCCCCGTATGCTCACATGAGCATTTCATTGTCCCACCA
TRINITY_DN31271_c0_g1_i1	2	243	241	243	10.04	7	13	GACTGTTTAAACGGCCCTGGGCGGTCGGAGAACATTGCATTTTTTTGGGCCACCCTACCCCAGAGGCATTTCGGCCAAAATATTTGGGAACTTATCTGGTATCATAGGGCAAACAATCGCTGGAAAATTTATCGGAATCGGACAATGTACTAGTTCAGCACAGGTTGATCTGGCGTGGAATGACCCATGACCCAAGAGCTTGTTATCGAGGCCTTTGGTACCACCCGTTTAAACAGTCGTG
TRINITY_DN32525_c0_g1_i1	2	206	204	206	2.35	1	3	GACTGTTTAAACGGCCTGAGAATTAAAAGATAACGCCTGGACCTCTCCAATCTATTCACCTCTGCCAAATTACAGGCTTGGCAAACTGAAACAGCATTTGCCGACCAGGCTGTCGAGAAGGACATTCTTGGTCCCACCTCCTCGACCACCTCCTCGCCCCGCGGCGGCACAGACCCCCGCCAAAACACTCCCCGTTTAAACAGT
TRINITY_DN32540_c0_g1_i1	0	53	300	300	3.21	1	5	AGAATGAGAGTTTTGGAAATATTTTGCCCCCTGCCTTTTCCAATTTCCTTAAT
TRINITY_DN32574_c0_g1_i1	33	122	89	320	2.33	0	4	AACAGATGAGGCCAAAGTTTGTTAATGTCAGGCCAAATCCACACCAAAGATTAATTCAGGACCACTGCTAGGATCGAAAAACCAAAGAT
TRINITY_DN32611_c0_g1_i1	0	238	238	238	6.02	5	7	CACGACTGTTTAAACGGATGCGAGCGAACGTGAAAAGGCCGATCAGCTCTGATCCCAAAAAGGTTGTGAATCGCACGAGAGCGAGATCCCGCGATACAATGTCAGCCTGTCAACAGAGAGAGAGATCTCACGCTGGAGAGAGTCAAACAAACACTTTTTGGCCCGTAGTTTATGCCGCTGAATCCTGGAAGAGTGAATAAGGAGAAGAAGCTTTGCAACGGCCGTTTAAGCAGTCGTG
TRINITY_DN33452_c0_g1_i1	0	77	377	377	2	2	2	TATTTTGGTCATTTTTTAGTTTCAGTTCTGGAAATTGAAATCTTCGGAAAAAAATTTTTGTCTAAAGCTTCCAAATG
TRINITY_DN34426_c1_g1_i1	2	401	399	401	6	3	9	GACTGTTTAAACGGGCACCTCACAGCGGGCCAGAGGACCGATGGACGTTCTTTCTCAAGAGCCTTCTTCTAACAGCAGTCCAGCGTCATGGCCCCATGAATAGATTCCTCGTTCCAAGAGCAATCCATTGGTGGGGTCAAACGCTCCAATCGAGCACTTCTTAACGACTCTGGAGGTCGCACTGGCGTTCCTAGTTTTGGTCGGCGTGCGGAGGTCGGACTCGTGCTTGCGCCATTTAAGCCCGATGCCGTTTGCTCTCGGCTCTGTCGGCCACGTCGGGCTGCTGCCGCGCTGTTTTACAACTTTCCATCTGGACACCCGACGCGTCCCGCCAACAAGGGCCTATCCGTATGGAGTTTGCTGCACAGATAGGTCCTTGTAGCCGTTTAAACAGTCGTG
TRINITY_DN3445_c0_g1_i1	406	524	399	524	3.95	2	5	CAAGAAGGATGCGCCTTCTTCATCTGCTACTCCAATAACCGCGTTAGGTCACTTCATTTTCGAAAAACGAAGACAAAGAGAGAGAAAGGTGCGGCAGCGATAATTTCTTGAAAGGAAA
TRINITY_DN34627_c0_g1_i1	1	389	388	390	2.9	0	5	GACTGTTTAAACGGGCAGAAGACCACCATCAGCGCCACAAGGATACAGTGCAGTGTCTGCTAGGGGTTGTGTGCGAGTGTGCGTCTGCGTGTGTTTATCTGTGATTGTGTGTGTCTGTGCGCGCGTCTGTGTGAGTGTTGCCCTGAGTTGTGGGTTGGACTTCCCCCGAAGTTGATGCTGGAGCATCGGAGCAGGCTCCCGCGGTGCGCGTTACAGTAATCAGGGCGCTCTTATGAAAGCTTCAAAGCCTGCGGAGACGTTGCTACGCCCCACAGCGACTTGGACGTGGAGTCGGCTGTTTTAATGCAGATGATGCGGCTCGAAGGTGAAGGCTAAGGTGAAGGTGAAGCCCAAGCCATTCAATGTTGCAGTCACCGTTTAAACAGTC
TRINITY_DN3482_c0_g1_i1	2	374	372	374	3.04	2	4	GACTGTTTAAACGGTACGAAGCGCCTCGCGTCCGACGGCTACTGCACCACTTTTTAAGAAAGGCAAAATTGTGCGCAGTAAACCACCAAGAAATCCTCCCAGCCCTCTGCCTTTGAACGATCCATAGCCTCGTTGAACATTTGAGCCACTGTAATAATTTGATATGCCGTTCCCTGCCGTGACACTACCATAACGCTGGTTTATGTTTGTTGGAATCGTGGCGAGAAGTGGAGCATTACACTGTCCTACAAGCTGGTCGGTAATTTTGTCAAAATAAACAAATAACATGGGTGGTACACCAAGATTTAAATCCACTGCATTCGGTGCACAAAGTTCTTCTTTCGCCGAGTAGGGGCCGTTTAAACAGTCGTG
TRINITY_DN3496_c0_g3_i1	31	220	189	220	8.02	1	9	GTCCACGCCGCCAGCCCAGAGTAGAGTCCTAGAGAAAGGGAGAAGCGCGAATGGAAAAAAACACATCAGCAGTTTCTCATAGCTTGCCATAGCGTCAGATTTCGCACTTGACAATTTTTCATAAGAATAGATAAAATGGCGTCCAGTTGTCGTCTGCCTGCCTGCCTGCCAGCCGTTTAAACAGTCGTG
TRINITY_DN3505_c0_g1_i1	378	456	455	456	3	3	3	GTATTTGCCGTCAAGAAGGACCAAGGTTTGATCAGAAACCTACGCCCCAGTGCCTTTTTCACCGTTTAAACAGTCGTG
TRINITY_DN3505_c0_g2_i1	1	94	455	456	0.89	0	1	GACTGTTTAAACGGGCGGGCGGACTGGGGCGAGCTCGGCGAGCTCGGACGCCGAAGCAACCTAACGAACGACCGACGGGTTCGGTCGGAGCCA
TRINITY_DN35605_c0_g1_i1	0	230	230	637	1	1	1	AAATTATCGGCACCAGCCCAGAAAGGGAAACATTTCGGTGACACAGACGAACTTTTAATTAAGTTTGTTGAGCGGGGACCGACTCTCTATCGCTACCCTCCCTGTCTTTGCAGGTGACTTACGACAAGGCGGGTGGCAGCCCGCTCAACGTGGGCTCCTTCAAAACCATCATGGGAGTGGACGGCAAGGGGGTGATCCGAGGCAAGGGCCTCAAGATCAGGAAGGCGCAG
TRINITY_DN3562_c0_g1_i1	0	264	264	264	4.75	2	6	GACTGTTTAAACGGTCGGAGAACGCCCCATGTCACAGCGCCATCGGGTAGGATAATTTAAAAATGGGGAAATTTTGATGAAACTGGGAGGCGAGTTTGTAAACGGTTAGCCGTGGACAGGACGTCATCTTGACACCTCGTGGTTAGCCAAGCACCCTTCCAGTCTGCCCTCGCAATGCTCGCTTTTAAAGGCGGGCACAATTTTTCATTTGTTTTCCGAACAATCGGCCGCGATAATGGACCCATACCCGTTTAAACAGTCGTG
TRINITY_DN35667_c0_g2_i1	0	221	221	222	7.33	6	9	CACGACTGTTTAAACGGGGACAGTGGACCGCGTCGACCCTGGTGGGACGCTGGATAGACTCAGGATATCCGAATTTATCCTGTACGCATCTTGTGCCATCCCAGACGTCCTAACTTCATATCAAATGCATCCAGGCTTATCCCAGCCTAGTCCCGTTCTCCTAAAATCATCCCTGATACGTTTTCGGTATTTTTCGGACCAGACTTGCCGTTTAAACAGTC
TRINITY_DN35752_c0_g1_i1	663	733	70	733	3.73	1	4	AACTTCCACCACCACCTTCTTCTCCTTCTCCTTGTCGTCTCCACAATTTTCTCCTCCGTTTAAACAGTCG
TRINITY_DN35893_c0_g1_i1	156	432	430	432	5.85	3	10	CTGCCTCCTATGTGTGCAGAACGGCAACAAAGCAAAGCTCCGTGCCGCTTCCTCCATTGCTTCGCCACCAAGTCAAACACACCGCCAATATTTCAACCACGTTCCCGAGCTGTATCAGAAAAAAAAATGTCTTTGAGTTCTGAAAAAAAAAAAGAGATTGTCCTTCTAGTGAGTTTTGTTTTGTTTTCTTTTTTTTTCAGAAGGGGTGTGCGTTTTCGAAGAGTTGAAATTCTTATACCACAGATGACACTGGGGGCCACCGTTTAAACAGTCGTG
TRINITY_DN36494_c0_g1_i1	0	383	383	384	8.15	1	14	ACTGTTTAAACGGCACAGCACCCATCCTCTTCCCCATATTCGCTCGGAGGTCATTAGACATCAGGATATTCCCGGCTTTCAGATCGGGACGACGGTTTGCATCCTTCCCTTCCTTGCCTTCATCCTGCTGCAAAAGCCTCCTCCGTAACGCGTCGAAGGTCATAAGAACAATCTCCACCGACTCTCTAGGGTCTTGACAGGATGGCACCATGGCCAGATTAATGGCATTGGCTTTCCTCGGCCGCTTCTTGCTCTGCTTCACCTTGCTACTGCCGCTGCCGTCAGTTCCGGAATCGTCAACCCTATAGCCACTAAAGTGCAATGGCTTCTTCGTTTGCCTTCCCGAGATCGTAGTGTGGGCACTCCACTCCGTTTAAACAGTC
TRINITY_DN36732_c0_g1_i1	1	71	409	410	5.17	1	7	CGACTGTTTAAACGGACCTAATCAACTCCATGTTATTTTGATGAATATCAATAATTAAACTAGAATACCA
TRINITY_DN36809_c0_g1_i1	351	448	448	450	3.99	2	5	AAACCTTGAATCGTCCTGAGCAGTCTCGCGGCCACCCATGTACCTCATTCATGCGCACGTATCCTCCGAGTCCTTGGAGTCCTCCGTTTAAACAGTC
TRINITY_DN3692_c0_g2_i1	102	177	75	533	1.31	0	2	GTGATCTCCTCCTCTAGATCTGCTGCATCAGTGGTTTAAGTAACCTCCATGTTACTATGTTGATTAACTGCCAAG
TRINITY_DN37110_c0_g1_i1	0	118	118	471	0.75	0	1	AAGAAGCTTCCAATATCGGTTGTGACGATGAGTACAACTTATTCTATGAGGGCTCAACAAGTTAAGAGCTATGGACAAAAGGATCATAAAGGGATCGATGGAAGGCGGGATGCCGATA
TRINITY_DN3761_c0_g1_i1	200	417	217	418	2.17	1	3	TCCCGGAGGAACTTATCGAACCCGCGCTCCCCCGCCTCCGCCTCCGAGTCGAGATACGACGCCAGAAGATCGGCCCCGTCCCTCTTCTCCTCCCTCCGCTTCGCGACGTAGAGCGCCACGAAGCGGTCCAGCACCGCCACAGCCTCCGCCATTCTCCTCTCGGGCCCCACCCCCATCCGCCGCATCAGCTTCCACCACGCCACCGTTTAAACAGTCG
TRINITY_DN3891_c0_g1_i1	1	314	313	335	1.42	0	4	GACTGTTTAAACGGGGAGGAGTGGAGAACTCCTCTAGGAAGCCACCGTTGCAGTCCGGGCACGAGATCGGGCTGTTATTTCCATGTGGCAAAACCCTAACGAACCGAGAGCAGCGGTAACACCAATAGGACGACGATGGGACTCCGATCGCCGAGGAAGAAGTCATAAGAGGGCCTAGATCTGGGAGGAGGACCGAAGCCCTAAATCAAAATCGGATCTTGGTGGCCCGATCGATTGATTTTGAGGAAACCCTATAAATTGAGGGAAACGGCGGAGGCGGTGACTTTAGGCAGAGGGGGGGGACCGGATGCTC
TRINITY_DN3925_c0_g1_i1	0	273	273	362	3	1	5	GACTGTTTAAACGGATCAGCCTGCACCAAAAAGCAAGTGAGCACAACAAATATAGCAAACCACAACTAACTCAAAAATGTGTGCATTAACAAGTGTTGAGAGCTTACTCGAAGTTGAACATGGACAACTTTGCAGAGGATCTTCGCTGGGAGATTAAACAGTGGCACCTGTTGGTCGAGCCCCTGGTTAGTCGACGCCTCAAGCTGAACATGAAAGATAAATAAATCAGTGCAGTTATACATTTGATGAAAGATAACATTTTTCAAGCATGAA
TRINITY_DN3950_c0_g4_i1	254	405	405	405	1.79	1	2	GATTGTTCTGCTGGATGGACCTCGGGCCGCTTCTGAAAGAAGCGACGGTGGAGTCCGAGATTGAACTTTGGAAGGTGATAGTTGACGAAGTCAAACTCAACGTTTCGCCGGGCTCTTCGTTCCACTGCTCCGAGCCGTTTAAACAGTCGTG
TRINITY_DN4006_c0_g1_i1	378	634	264	635	3.5	2	4	GAGGTGGCAGTGGGCTGATCGGCCATGGTTCACGGCGTGGAGATGGAAGGTGGCGACTGCTCGTGGCGAAGTCAGTCGAAGGTAGGGGAAAAGCTCAGAGAATGGCGATGGCGCCGAGGAAGAGGCCTAGGACAGAGATCGGAGGCAGTGGCTGGTGCCGATTCTGGAGGCCGAGGTGGTGCGGCTTGGTGGAATGAACCGAGGAGGGGAAGAGGAACCAGAGGACTCGAGCAAGGAGATGGCCGTTTAAACAGTC
TRINITY_DN4088_c0_g2_i1	405	481	481	481	1.97	1	2	ATCGGCGCCACGAGGGCGAGCGAGAGTCTACCTGCATCCTGCATCGGCGTGGCCGAGTGCCGTTTAAACAGTCGTG
TRINITY_DN4139_c0_g2_i1	1	195	194	197	6.52	4	7	GACTGTTTAAACGGAAGCGGAGAATATGAAACTCATCATCAAACTCAAAGCTCTAGTTGTTGATCTGAAAATTGGGGACTGGCATAATACATTTGAGCATAGCACGAGTGCAACACAATAAATACTTCAGATCCTTCTAATTACAAAAATAATCTTTACATTTCTATCACCCGATCACAGCCGTTTAAACAGTC
TRINITY_DN4185_c0_g1_i1	2	193	191	193	3.55	2	5	GACTGTTTAAACGGAGTCGATGAAGATGGAGGCAGCCTGCTGATCATGGCATCGAGCTTCTCATGGAAAGCTCGGACATGAACAGAAATATGGTTCGGATCTCTCTAGGGTGGCGTGATCTGTGTTGAGGCAGATGCGGGAAGTTTCCACGGTGGCGGTTGCATGGAACTCATGCCGTTTAAACAGTCGTG
TRINITY_DN4258_c0_g5_i1	0	316	316	318	2.64	1	5	CACGACTGTTTAAACGGTTAAGCACCGGATTTAGAATCCGTAGTGTGGCCATTTTGTAGAAGTTTTTTACAAAATGACCAAATTGTGGTTGCCTGTAATTTTTTTGTTTTGCAGCCACATGAATAAAACGGTAATTATGCCTCCCTAGGTTACAAACATCTTCACCTTCCCCTGTTTGCTGAATTGCTATGGCCTTTTAGGAATTTTTTTTTTTTTTGATAGGCAGCCTTTTAGGATTAGGATTTACAATTTTGTCTCTAAACAGATTTGGGCCATTCGGCAGATATGGGCCCGAAAATCGGCCGTTTAAACAGTC
TRINITY_DN4305_c0_g3_i1	12	374	362	375	1.76	0	3	GCGATCCATTGACCTTGATCAGCCCCGCCATCTTCTTTCTGGGATAAAAAACCCTAACCCGAACCAGAATTTGGAACAGACGGAGGAGAAAGGGAGTCGGAGAGGAGAAACAGGGGTGGAGCTCGGAAACGAAGGGGAAGAAGGAAGGGCGGAGCCGACGGCGAGGAGGGAAAGAGGCGAGGGAGGAGTCAGCGACAGCTCTCTTGGCACCGGAGGAGCTCGTACACGACGGTCATGGTGGATCTGGGTCAGACCTGGTGCGAGGGAACTGGGGTCGGATTGGCCTGGACGAGGAAGAGGAAGAGGATGTAAGGGTCGATGGTGAAGGTCTGGGACCTGGCCTTCGCCCCGTTTAAACAGTC
TRINITY_DN4367_c0_g4_i1	2	144	239	747	1.19	1	2	GACTGTTTAAACGGGTTGAGAATGGCATCGTACAGGAACTTGAGGTCATGGAGGAGTTGCTGTCCGTTTTGGTTTTCGACGAGCAACTGTTGGTTCGAAACAGCTTCAACCCTGTGAGAAAATTGAATCTTATTATATCAGT
TRINITY_DN4422_c0_g2_i1	39	222	183	222	2.7	1	5	CCTATTCACCGAAATAACAAATCTTTTATCATTAGACGCAGAAATCATGCGAAGAAATAACAAATTCCTAAACCTAACCCTAATTTCCCTGACCTCTGAAGGTTGTCAGTGACCCTGTGTTTGAACCCAACTGGGGGATTGACCTGCCACTCGACTAGCTCCTTTTGGAGCCGTTTAAACAGT
TRINITY_DN4458_c0_g2_i1	36	397	361	397	3.61	1	5	CAAGATAGTAAAGAACGAAACTGTTACCTTCGTAGAAGGTAACAAGGAAGGAGATTGGTCATGAAGAGTCTATCGTACATTCTATCGAACTGTTGGTGGGCGAGGAAAGATCTTGTTGCGACAAGAACGGAGTCGGCAGGGAGGATGCTTGCATGAGGTATTCTCGACCATGTCGGCTACAAGTGGCAAGGCAGAGTTCTGTCGCGGTGACGGCCGCAAGATCAGCGGTTGAGGAAATTCAACGACGAGCTCGACCATGAGCGCGCAGGATGAAAGGGAGAGTCTGGCACGAGGATGGTTCTCGGTCGTCGCAGGAAGCGGAGGAGAAGAGAATCGATGGCCTGCCGTTTAAACAGTCGTG
TRINITY_DN4514_c1_g1_i1	8	434	426	434	3.71	1	6	CAGACAGACAGACGGATGGACGGATAGACACTCGGAGTACGCAGGCAGACCAAGCTGTTTTCGGAGGAAGACAGCCGAGCGCAAATAATCGAGTGCTTCGCAATGTTGTTGTCGATGGCTCTGCGCAGGCGCGTAGCCAGGGGGATGTCATACAGGTCATGACCCCCCCCAAAACGACCCGCACAGATAACAAAATCCTTCATCGGTTCGCTAAGTTTTTTTTTAAAGAAGAACTGATTTTTCTGTTTAGTTTTAAACATTTAAACATTTAATGATGTACTCTACAAACGAAATGGACGACTTGCGTGGTAAGAAGATCAGGAAGAAGAACATGGCGGCGGCGTGGCGGAGCGTAGTGGGCCAACCATAACATGCAGACGACAGATGACCCGCTCTGCT…
TRINITY_DN455_c0_g2_i1	0	405	405	405	2.8	1	4	CACGACTGTTTAAACGGGACTGATAGCAGGAGTAGTAGGCATATGCGTTGGTGCTGGAGGGTAACTTGGTGGAACTACCGGAGGCTCGGAGGTATCCAACAATGGATTTCCATCTATAAGGAGCTTCACACCAATAGCGAATTTTGGAATCGGAGGCCTAAGATTATTTGCAGAAACGTTCAACATCCTTAGAAACCTCAAATTTGTCAAAGTTACTGGAATACTGCCAGTGAAATTGTTTCCATCAAGTCTAATGTTAACCAGAGAGTCTAGTTTTCCAATTGAGGGACTAATATCCCCACTCAGCTTAAGTTTTGGCAAAGTAATCACAGAAACCTTACCAGTAGAGCAAGATACCCCTAACCACATGCCAGAGCAAGGATCATTACCGTTTAAACA…
TRINITY_DN464_c0_g2_i1	0	133	133	133	4.77	2	5	TGGCGCACAACTTTGGGGGCCCATATTTCCCGAACGAAGCTAGTCAAAATTCAACTTGAGTGAGGAAAAGGTAGGGACGGACCAGGAGAACAAGAATCATTACCCACAAGACCCCTCCGTTTAAACAGTCGTG
TRINITY_DN4716_c0_g1_i1	1	125	124	125	4.59	1	6	GACTGTTTAAACGGCGAGCGAAGCGAGCTAAAATTTAGCGCCTTTGAAAGAGTTCGGCGAGCGAAGCGAGCCAAAAGCTGACGGTTTTGAACGGTATTGTACACTAAATTGGTCAAATTTACCT
TRINITY_DN4732_c0_g3_i1	0	332	332	332	5.56	0	8	CACGACTGTTTAAACGGCAGGTAGGCAACACTCCACGCGCGGCGCACCTGTGCCAGTGGTGGGGGCATGACGTATCTGGCGGCTGCGTTCGCTGCGGAACGTCCGAATCGCCCGCAGAGTCGCAGAGGCGTGCAAGATTAGGCGAACGCGGCTTTCTCCGCTAGATGGCGCCACGGGTCTTCATAAGGCATGCGAACGTCACTGCCATTGGAAAGAGTGGGTTTGAAACGGAATAAAAAACGAAAATTTCGTCCGTTTTGCTCTAAATCGCCTCCTTCATGGTGAAATGACGCTTTGAAAGTCAAAAGTTGGGTTAGTGTCCGAAAAAGTGC
TRINITY_DN4786_c0_g4_i1	684	736	734	765	1.08	0	2	CTAGAGAGAGAAAGTCTCTAGAAACTAGAAAGAGAAGGAAAGGCTTAGGGAG
TRINITY_DN4806_c0_g2_i1	0	351	351	351	10.94	3	14	CACGACTGTTTAAACGGTATCCTGCAAGGCAGAGCACGTCGTCAGGGAGGGAAAGAAATTCCGACACACACCAAAATTCAGTCAAGAGATCAAATTTTTGAAACATTCATAAATTTAAGTGAAAATTAATTATAAAAATTCTTGGAATATGGAGTCAAAATCAAATAAAACTCATCTGGTTTCAACGGAATAGTTGTAGAAATTTCGTTGTTTTTGAACCAAAATCAAACAAAATTTCCACGAAATTCGGCTGAAATTCACGAATTAGAGCACTAAAAGTTCAATCATTTCCCCTTGGGTAAAACCAGAGACTTGACCCATATTCAGTTTCCCGCCGTTTAAACAGTCGTG
TRINITY_DN4870_c0_g2_i1	136	364	228	364	2.94	0	5	CCAGAACCTTTTCGCCGCCGATCTCTCCTCCACTATTGCCGCCGCCATCATCGACGTCCCGATCGGATCGGAGAAAAAGATCGAAGGAGAGAAGAATTAGGGTTTTTGGAGGAGGCAGATGGGGAGAGAGAGAGAGAGAAGAATCGCATGAACAAAATAGTTTCGAAAGAAGAAACGCGCGTTGGTATTTATATGAAAAAGGGGGAGTGAGCCGTTTAAACAGTCGTG
TRINITY_DN4884_c0_g1_i1	0	133	349	349	1	1	1	CACGACTGTTTAAACGGATCTTCGAGGGATCCGACCTGATAAGAGAGTGCTGCTTTGCCGACATAACCAAGGACGCAGCCATTAACTTACTCGGCTTCGCCGAGATGATAACCAAAACGAAAAGATCGTCAGA
TRINITY_DN4890_c0_g2_i1	0	185	185	185	2.64	1	3	CACGACTGTTTAAACGGCTCATTTCGATTCAATGCCGATGCTGCCGTAGCCAATAATAATGCTCCACACGAGGCAGAGAATTTGGCCAGTGCCTTTGTCAATGCCAGGTCTATCCAATGCCTATCGGGTTTCCGTGAAATGTCGCTGGAGCTCCTTCCCACAATCTATCCGTTTAAACAGTCGTG
TRINITY_DN4893_c0_g1_i1	331	410	410	410	2	2	2	AGCTAGGATGCTGGAATTCGGTGCACAGGTGCCACCATCATTGGTCTTGAGATGTGCTGAGGGCGCGGCCGTTTAAACA
TRINITY_DN4893_c0_g3_i1	300	389	389	389	1.01	1	2	AAGTGTTTCGAGCTAGGATGCTGGAATTCGGTGCACAGGTGCCACCATCATTGGTCTTGAGATGTGCTGAGGGCGCGGCCGTTTAAACA
TRINITY_DN4983_c0_g5_i1	52	177	362	414	1.14	0	3	AATGGAACTCTTCAATTTGCGACCCTAGCTTCATGAACAGACATATGAACAGACCTCCTACCAGGCTTTCTTTTATCCCACAAGAAATCGCATCGGACAATATAAGGTTGTATGATTACCGGGAC
TRINITY_DN5040_c0_g3_i1	0	53	132	437	1	1	1	CGGGGACGGGTCGAAGCTATCGCAATCGGAATCTTATGACTTAAAAGGGTACG
TRINITY_DN5065_c2_g1_i1	0	180	180	180	4.76	1	6	GCTAACCGATTGCGCCACTGGGGCTACTGACAAAACTCGAATCTTAACACAACTAGTGTTGGCCTGCACTGCCGATCGCCATGGCTGGTAATCCAGGAATGTGAAAAGGGACCCCTGAGGATCTGACAGTGCGGGGGTCCAGCCCACCTGTCCCCTGCCTCACCCCGTTTAAACAGTCGT
TRINITY_DN5113_c0_g3_i1	39	235	196	235	2.84	1	3	TTTTTAAGGGTGCTGATTCCAAATAACTGGAAAAGTAGCGATGCATCGACAACTTTGGCCCGTCCCGTAGAGCCACTTCTGTGCTTCGGACAGGATTTGCTGCCACCTAGCGTTCTTCAAATGAACAAAAGCATTTCCAAAAAAAAGAAAACACATCAAAATCGGACCACGGGAAGTGTCCGTTTAAACAGTCGTG
TRINITY_DN5118_c0_g2_i1	0	338	338	338	5.28	3	6	CACGACTGTTTAAACGGACACTTTTCACAACAACTTTATTATTTATTATTCCACTAGTGGTATTAGATAAGAGAGAAAAAAAAAACCTTAACCCTAGCAAGTGTTCTATGGGCAAAAGGTGATCACATAACTAGCACCTGTACAAGTGAAGGTGCTAGTTTTGTCATCATAGGCGTAACTATAAGCCTGAGGACATGCAGATTTAAAGCTCTGTGCGTAGGTCGATGGCGAGCATGTCGAGGAAGTACCGAAATCCCCTCTGCAACAATACTGATCGGTGTTGAACACATCGCACGCACTCCTGCACCCTAGCACGGCCCCACCGTTTAAACAGTCGG
TRINITY_DN5267_c0_g2_i1	0	229	229	274	3.72	1	5	ACGACTGTTTAAACGGAGCGGACGATCTTGATCTTGTTGGCTGGCTCGACGGAGAGGTTGACTATGGAGGCGACGGCATTGGGCTGGAGTGGAAGGGAATGGGATAGGAGGAGTGCAGAGAGGAGTTTATGTGTACAAAGATCCAACCTTTTCTCGCTGCTCTCTCTTGATGAGTGGCGGAGTTGGAGAAGCGCCGAATCCCTGACGGAGATCTGAGGGTGTTTTAGTC
TRINITY_DN5275_c0_g1_i1	2	293	291	294	3.51	1	5	GACTGTTTAAACGGTCAGATCGTACGAGTGTGAATTGCAAAGGTCTATAACTGGTCTGAGTCCAACGGACGAATGGATTTTCCGCCACAACATATGGATCAGGCGAAGCGACTCGTGTGGTTCCCCTATAAATAACATGACATATGAACCTGAAAGGTACACACTCTAAGACCTCTCAAGTGGTTTATCATTATCATTCATCCTTGTGCTGACTTGATCGTCAAAGTGCAGACCTGGAAAATCCAACTCCGACGTAGGTACTCAGTGAACTTCTCCTCCGTTTAAACAGTC
TRINITY_DN5440_c0_g1_i1	0	124	124	124	3.85	2	4	CACGACTGTTTAAACGGCCTTGGGCAAACATTTGAGAAGCGACAGCTCACAGGAAGAGGGAGACTCAGAGAAATCTTTGTGGGTTCCGAAAACTTTGAGGATTCATGACCCAGATGAGGCTGCA
TRINITY_DN5440_c0_g2_i1	16	210	194	210	3.43	1	4	GCATGCCAGGCTGGCCTAATGGAGCATGGAATGTACCGTGGTTAGGGCCTAATGGTAACCAAATCCAATCTGGAAATGAGCCTCCGGCCTTGGGCAAACATTTGAGAAGCGACAGCTCACAGGAAGAGGGAGACTCAGAGAAATCTTTGTGGGTTCCGAAAACTTTGAGGATTCATGACCCAGATGAGGCTGCA
TRINITY_DN5489_c0_g1_i1	2	337	335	339	1.74	1	4	GACTCCGGTCCATGAGCAGACCGAGCTCGGATGGGAAATAGTCCAGTTACGGGGCAATGCAGCGGCTAGAGAGGATAACGCGGCTGCGTCGGAGTGTAGAGAAGTGGAGGAAGTGGAATGAAGGAGAAGAGAGAATAGGGTGAGGAGGGGGAAAGGGGCCATTTTGAGTTTGTGCTCATAAGGTGAGTGGGGAGAAATGGGGTTGAAAGGAGTTTTGATGTGGTGAGAGAGTGCTAATAAGAGGAGGGAAAAAGGTGAAGGAATCTGAGAAGCTTCAGGGGGTGATTGGTTTTAGAAATGGAGGGAGGGATACTATGATGTCCGTTTAAACAGTC
TRINITY_DN5496_c0_g1_i1	17	159	142	472	1.71	0	2	TAGGACGATGATTTGAACTGATGATGATGATTGATGGAAGAAGAAGAGGAGTTCGTGTGCGGCATCAATGGCAGCTTGACGGAGGCGGTTGTGTCGAGTACGGAGTAGTCGGATCTGAGAAGATAGAGAGGAGAAGGTGGAG
TRINITY_DN5506_c0_g1_i1	0	130	130	130	3.77	1	4	TTACGATCCTAGCAGCAAGCTGGCAGTTCCGCAGCATTCCAACGGCCTCCTCTTACTGGAGACCATAGCCGAGCTGTCCGTTTTCAATCCGAGCACTAGACAGGTCGTAACCTTACCACCGTTTAAACAG
TRINITY_DN5507_c0_g3_i1	347	400	54	402	1	1	1	ACCAAACCCAAAGATTTTAAATCTTCAAATACAGCGAGGCCGTTTAAACAGTC
TRINITY_DN5544_c0_g1_i1	0	309	309	374	7.92	0	10	GACTGTTTAAACGGGAGGCCGAGCTGATGGACAGCACGGTGTCGTCGGCCAGCGGCACCGAGGAGCACTGTCATGTTTCTACTGAGAAGTGCTGCACTGTCATAATACTAAGCGTTTTTTCAGTAGTGTACGATAAAAACTGTTCGTAATACTAAGAAACGTCTTCGTATTATGAAGATTTTTGTCATAACATACTGGGAATGCCTCTCTATAGATTACAAACAACGCTGCACTGTTATAATACTGTACGAAGCTTTTCTGCCATATTACGAAGAAAAAGCTCAGTACGACAAAGACAGTGGAGAGACG
TRINITY_DN5588_c0_g14_i1	2	290	288	333	2.74	0	5	GACTGTTTAAACGGCAAATGCCATCCCCTTGGCCGGACGAAGAGCTTCGCGGTCTTCTTCTCGTTCAGTTTGTACATCCTCTTTCTCGCCTCGTCGCGAAAGCTTATTGTTCCCTTGACAGCATCTTTTAGGTTAACTTGGCCTTTCATCAGATTTTCCCAGCTTGGTGAGAGTGCATCCTCAAAATCAGCCTGCAGGATCCTTGTGGCCAACATGTAATTGTAATCTAGCCGATAGGCCTCTAAAAAAATTCGTTACTTACCATGAACACTTTAGCTCCGGAGTTGA
TRINITY_DN5659_c0_g2_i1	1	55	55	290	1.28	1	3	GACTGTTTAAACGGATGGGAAGATCGCGGGAAAAAGTGGTCGTCCAGCGATTTC
TRINITY_DN5688_c0_g5_i1	8	92	317	325	1.36	1	3	TTAAACGGACCAGCACTGTCACCATGCCGCACCTGAGCACCTGAGCAACATAGAAGAGAAGGCGGAAGATCAGGAACGAGCCGA
TRINITY_DN5699_c0_g4_i1	0	237	237	237	7.79	4	10	ACGACTGTTTAAACGGCGAGACGAACCTCTTCCGATTCATCAACGCGGCCCTCAACACGGAGCTCTTCGTCTCCATCGCAGGCCACGCCATGACCGTTGTCGGAGCCGATGCCTCCTACACCAAACCCTTCACCACCTCCACCATCATGCTCGGCCCCGGCCAGACCACCGACGTCTTGATCAACACCGACCAACCCCCTGCCAGATACTACATTGCAGCCCGTTTAAACAGTCGTG
TRINITY_DN5699_c0_g5_i1	173	237	236	237	1	1	1	GTACTCGTAACAGCCGACCAGTCCCCCGGAAGATACTACATCGCCGCCCGTTTAAACAGTCGTG
TRINITY_DN5726_c0_g6_i1	215	323	118	323	1.05	1	2	CCGAGCTCGAGCCGTTGCACCGCTGCCGTTGCCACTGTCTCCGACGATGACGACGAGCGCTGCAGTGCTGTGGTGCGACACCATCACTGCACCGTTTAAACAGTCGTG
TRINITY_DN5731_c0_g3_i1	80	175	95	645	2.78	2	3	CATGAGTCCGATTCGACCCGTGGAGTTAAAAAGTCTGCTTGTGAGAGTGAGGAATCTTAAGTTGAAAGAATAAAAAACAGCCCACGAGAGCCACG
TRINITY_DN5731_c0_g3_i1	532	608	76	645	1.84	1	2	GGAACCGTAGTGTTCCTTCACGGCTTCCCCGAGATATGGTACTCGTGGAGGCATCAGATGTTGGCAGTCGCCGGGG
TRINITY_DN5748_c0_g4_i1	43	118	75	305	1	1	1	TTGCTGCGGGCAGTAGCTTGTTCGATTATAGTACTACTATAAATACCCCTACAGCTTCTCTTCTCCTTACCAATT
TRINITY_DN5752_c0_g5_i1	59	112	53	380	1.4	0	2	TGTTCCTGCCCATCGTGGCCGGGCACTTACGGACAATTTCCGCTGCCACTTCC
TRINITY_DN5783_c1_g4_i1	1	119	417	418	1	1	1	GACTGTTTAAACGGTGACGATCCGTAGATGGCGCTGGTGTCCCTAATAGAAAAGTGAAGTCCCTCAGAAGTCCCTTTACCGAAATCTCTCCCTAGTCCCTTTTTCAAATCCCTAGGAA
TRINITY_DN5787_c0_g6_i1	267	345	526	588	1.26	1	2	TCCTTATCGCCGATCGCCCTGAAAACTCGGTGCGCATCGATAAGGCTCCCGCACTTTGCGTACATATCGATAAGCGCA
TRINITY_DN5798_c0_g3_i1	311	379	378	379	1.94	1	2	AACGACGGTCGAGCAGACGAGGCTCCATCCAAACAACACAGTCCAGACATCCCGTTTAAACAGTCGTG
TRINITY_DN5804_c0_g2_i1	0	240	240	275	1.74	0	3	CACGACTGTTTAAACGGTGGACTGGCTCGTGTACGACTTCGCCGCCTACTGGGCCCCGCGGGTCGCTGCGAAGTTCAACTTGCCGTGCGCCTTCTTCAGCATTTTCACTGTCGCGGAGCTAGGGTTCTTGGGCTCCCCCAAGGAGATGGTGGGAAAGGGCGATCGGGAGATGTCGGCAGAGGGATTCACGGTGGTGCCTAAGTGGGTCCCATTCCCCTCCACCGTCGCGTACCGGCTCCA
TRINITY_DN6030_c0_g1_i1	2	220	218	220	4.09	0	6	GACTGTTTAAACGGGCCGCAGAACCTTCGGCGTTCATATTTATGATGCGAGTGCGGGGTGCGCGCTTCGAAGAGCTTTCGGGATTCACTTTCGTCAAAGACGGGTCGGTCCGCCTCAATCCACTCGCGTAGGAGTGTCACCACGTGGACGCCATGCCACGCCACGCCCGTCGAGTGCTGGTGTGCCCCAGAGACAAGGGAATAGGTAGACTGGAAACG
TRINITY_DN6550_c0_g2_i1	212	360	359	360	6.08	4	8	TTTTCTTCTTCATTAAAAAAAAAAGAAACTTACCTGAGAATCGATAAATGTTGTCATCGGAACTGAAAAAAAATGTGATAAAGAGAAAAGGATGTGAAGAATCTAGAGATATGATTTACATTTGGACAGAGCCGTTTAAACAGTCGTG
TRINITY_DN656_c0_g2_i1	1	291	290	293	3.37	1	5	CGACTGTTTAAACGGCGAAGCCAACTCCTGACTCGGCCGCCATGACCCTCTCCTGCCTTCGAGCTCCAACCAACCCAGCACCCATCAACCACAGTTCCCTCAGTTTTCTGGTCCCCACTTCCTCTTCCGATTCCTATAGTCGTCTTGGCCGAGAGCCCATCGTATCTCTGCCACTGTCCACCTTCCTAGCGAGTCCTCTTCGTTTTCTCTTCCTCATTTTCCTTTTTGTTGCAACGGACGATAGTTTCTCTGGACAATGATAATTGCCCTGACATGCCGTTTAAACAGTC
TRINITY_DN7111_c0_g1_i1	1	192	191	494	1.83	1	2	ATTCCCTTGCAAGCCTTGGCCACCGTGCTGGCCAGCTGCTTCTGCAACAACTCCGCCCAAAAACCAAAAAGATAGCAGTTTTAGATAACTAGCTTAGTTTTTTCATAAAATATGGAAGATATATGTGATGGGCTGCGATGATTGGTTGTTCAGAAAGAAAGGCATGCAGCCAATCCCTAGAAATTGGGAAT
TRINITY_DN728_c1_g1_i1	2	199	197	202	4.49	0	6	GACTGTTTAAACGGCTCCCGAACCTTCCCTTCCCAGACGAGCAGACCCCCCAATACTTCTCCTTCCTTCGCAGGCCACGAGGCCATTCTCCCTCCGACGAGATACTCGCCACAGTCCACCGCTCGCCCTGCTCCTCTATTCCAGCCGCTCGCCGCGAGCCCATCCGGCACCGCTACGGCACCCTTCGGTCCAGTCCG
TRINITY_DN746_c0_g1_i1	1	152	151	739	1	1	1	GACTGTTTAAACGGTTTCGGGGTCGGTGACTACGCCTTTGACGCAGGGGGAGTTGGAGGTCGGCGGTAGGGAAATGTGGGTCCCAGTGATAGGGTTTGCGGCGTGGAGGTCAGCGACGTCGTCGATGGAGATGAGGAAGCCTTATCGGATC
TRINITY_DN7676_c0_g1_i1	381	442	442	442	1.03	1	2	TGTGTCGCCTCGGCGAAAGGTGTGTGGCGAGACGCGGGAGGGGGAAGCAACGCGGGGGCGG
TRINITY_DN7737_c0_g1_i1	371	765	394	765	2.47	0	4	TCTAATCGGGATCCCTATAGTATGATCTAAGCCTACTCCTAGTCTTGGTAGTAAAAAAAGGTAATTTCTATTCCCCGAAATTTATCTAATTATATGAAATTTGCAATAAATTGCTTGTTTGAAAGAATTAGGATATTGCTTATGTTCTGTTAGTTTCCTGTTCGCAGTTAATAGAAATTTCATGTGGTTAGGTGTGTGATTATGGTAGGTTTCCTTAAATCCTGTGTGATTTTTGGTGTTATCTTTGCTCAGGTTAGTCATTTACTCTGTACCGTTCCCCATTTAGGACCTATGAGCTCAACGGGTGAAGTGTCTTCTTATATGGGCAGAGATGTGACACGTAACAGGTACTGTATCATAATGTATTTTGGATCACTCCGTTTAAACAGTCGTG
TRINITY_DN8032_c0_g1_i1	2	392	390	393	3.77	1	6	GACTGTTTAAACGGGTCGCCTTGGACGGTTGGTTGCGAGATCAATCGCCACAGTTGTCTTCTTTCGCTTTTTTTTTCTTTCCTTTCTCAATTGAGACCAACCTACATTTAGCAATGCAATGTATGCAGAGATGTTCCTCTATGTTAACGGATAAGTACCTCCAGAGATACATCAGGCCCGAGATTGAGTATGCTTTTTACAAGAACATAGCAAAGGGGATGAGAATATCCTGATTATTGATTAATAAAGGTTCTCGACTAAAATTTCATCTAGACCAATCCCCCACGTGCAGTTTGGCTCCTTAGACTCGACTTAACCCCAGGAAGAAAGCTTCTAGAAGGTGTATCAATCAAGAATTAGCCATAGTCATTAGTCACCGTTTAAACAGTC
TRINITY_DN8054_c0_g1_i1	2	69	69	638	1.97	1	2	GACTGTTTAAACGGAACCACCGCTCCAAATCCCACGGCGGTGGCCCATATCCAGTTATCCCCCGTTC
TRINITY_DN8133_c0_g1_i1	2	63	354	356	3.93	3	4	GACTGTTTAAACGGCACGGTGCGGCGGAATTGTCGCCACCCTCGTTTCTTCCGCTTGGGAG
TRINITY_DN8150_c0_g1_i1	0	95	310	310	2	1	3	ACTGTTTAAACGGAGGGCTGGGTGGTGCACCACCACCATTAACCTTTTTGCAAGGACGGCCCACGCCTTTCTGATGTTCATCTTCGGTGCTCTCA
TRINITY_DN8151_c0_g1_i1	2	67	423	425	4	4	4	GACTGTTTAAACGGCGCGGCCGTAGGCGTCGATGATGGCGGAGTAGGTGACATCGTCGGGAGCTA
TRINITY_DN8172_c0_g1_i1	1	452	451	452	2.93	1	3	CGACTGTTTAAACGGATTGTCGGGACCCTTGTAGACTCGATCTCGGACCTAGATGTAGGACTCTTTGCACTTCTTGGTGCGGCTTCTTTTCTTGGTGGGACGATGAGAATGACCGTCTCGGTCTGTGTCATTCTCCTAGAGCTCACCAATGATCTGCTAATGTTGCCTTTGGTTATGCTAGTGATCCTCATATCGAAAACTGTGGCAGATAGCTTCAACAAAGGAGTCTACGATCAGATTGTTCGGATGAAAGGCTTGCCTTACATGGAGGCACATGCCGAACCTTACATGAGGAGCTTAGTTGCTGGAGACGTCGTATCGGGACCACTTATTACCTTTTCGGGTGTGGAAAAGGTGGGGAATGTAGTGCATACGTTGAGATTGACAGGTCATAACGGA…
TRINITY_DN8551_c0_g1_i1	271	359	357	360	4.65	2	6	GTAGGCAACCCTTAGTACCAACCCGCAAGGCGGAAATGTCCCTTGAACCCCCTCCCTTGAATGAGGCCCGAGGCCCGTTTAAACAGTC
TRINITY_DN8556_c0_g2_i1	2	265	263	265	3.84	1	5	GACTGTTTAAACGGGTTCTGCTGCGGCAGGGAAAGGACCCGTTATCGGGTTTCTCGGAGTTTCAAGAATTCTCGGTGTCGAAACCAGAGGCGTATTGGAAATTGGTGTTTGAGGAGATGGGCGTCGAGTTTTCGGTCCCTCCGGAGTGTATGCTGAGGGAGGATAGTGCATTTCCTGGAGGGAAGTGGTTGCCGGGGGCGTATATGAACTCTGCTGGAAGTTGTTTAAGGTTGAGTGGTAAGAGGCGGCCGTTTAAACAGTCG
TRINITY_DN8565_c0_g1_i1	0	162	162	456	2.33	1	3	ACGACTGTTTAAACGGTGGGTCCCATGGGATTGTATAAAAACTAATTTTATGTTAAACCTTGGTGTCCAAGCAGTAGTCGATGTCACTCCAGTAGGACTCGTCCACCACAGCATCAGGGTCGCGATTGGGGTCCATGTAGATGGCCCCGATGGATGACGTGA
TRINITY_DN866_c0_g2_i1	0	56	56	282	1	1	1	GACGTGTAGACCCCCTTCACCCCCCTAAAATGTGCTTCCAGAAGGGATATCTCAGT
TRINITY_DN8801_c0_g1_i1	199	277	277	277	2.67	0	5	ACACACATACTCACACATTGCTCATTCGTGCAGCGTGCAGATCGGAAGAGCGTCGGTAGGGCAAGAGTGTAGATCTCG
TRINITY_DN9191_c0_g1_i1	368	439	439	439	2	2	2	TGTCTTACGTTAGATGTGCTCAAAACCACATCCAGCTCGACGCAAAAATAGTCCCCGTTTAAACAGTCGTG
TRINITY_DN9307_c0_g1_i1	1	205	204	205	5.69	1	9	GACTGTTTAAACGGTGTACGCTGTGAGGCTATCTTACACGAATCATTATTTTCTTCCGGACGAAGAAAAGTTGACTAGTCTCTGAATCTCGCACGTGTCAAACATCCAAGCCATCACCTTCCCCACCGCGATAAAATCCCAACAGCCACGCAGATCCCCCTCCTCCATCAACAGCCCAGAGAAGAAAGAAAGAAAGAAAGAAAG
TRINITY_DN9369_c0_g1_i1	2	128	394	396	1.05	0	2	CTCGAATAGCCACCAATGGCCGGAGGATGACGGAGCCTGAAGAAGACGACTCCCCCATTTGGAGATGACGATGGACGCTGATCGATCCACTACTGAACTGCTGCTGCTATCCATGCCTGAACAGCC
TRINITY_DN9639_c0_g1_i1	0	103	408	410	1.97	1	2	GACTGTTTAAACGGGTAGGGGAGGCGGGAATGGAGGTTGAGGGCATGGGTGAGGTTTAGGCGGGAAAAGAAGAAGATTAGGTCACGGGTTATGGGTTTGAAAG
TRINITY_DN9737_c0_g1_i1	2	108	106	488	2.95	2	3	GACTGTTTAAACGGATTGCAGTGTGACACAACGATCTATGGCGCAAGGGAAGACTCGGCATGGGACTGCCTCGTCAAGGTGCTCGGCAACCATGGAGCTGCTGCGT
TRINITY_DN9993_c0_g1_i1	314	377	375	377	1.02	1	2	GGTTCTCGCCCGTCCAGGCCAAACACTGCGTCGTCGTCGTCGTGGTGGTCCCCGTTTAAACAG

## Sheet: unique in 1637
contig	start	stop	length	contig length	average coverage	minimal coverage	maximal coverage	sequence
TRINITY_DN11259_c0_g1_i1	0	61	189	489	1.98	1	2	AGAAACATGCAATAAATGGAGGGTCATCTGTTCTTACTGCCGTCAAGATTACTGTTGCCAC
TRINITY_DN11371_c1_g1_i1	0	231	231	231	2.55	1	5	GACTGTTTAAACGGCCATGAGCTCGATGGCGGCAGAGTGCAGGCAGCACATGGCCAACTTGTGATCTCGTAGTTCTTGGTCTGTGAAGATGCGTTGTTAGGTGCTCCATTTTCCCATTGAGGCCGAACATAAACCTGTGCTCGAGAGATAGCTGTCCATACACTGATAAGGGATGTATGGATTCTCGAGAAGAGAGGAGCCGTGGTGGTCCCCCCCGTTTAAACAGTCGTG
TRINITY_DN11627_c0_g1_i1	307	435	435	437	0.98	0	1	GCGAGTTTTGCCATCGACGACCGCGATCGGATTGAGCGGACCGATGGCGAAGATCTTCTGGCCTTGCCAGCTGGGTTCTAGGGCTAGGCTGTCAATGAACTGGGCTTCGATGGCCCGTTTAAACAGTC
TRINITY_DN11837_c0_g1_i1	0	134	368	369	0.99	0	1	GACTGTTTAAACGGGAACTGGTCATCCTCCAGACGACTGGATCCGTAGCTGCTCATAGTCAAGATTTCCCCTTTCCAGAGTTGGCAAAACCCTAATCTTTCCTCATAGGAGGGAGCGCAAAGAATCAAAAGAAT
TRINITY_DN12003_c0_g1_i1	0	55	270	271	3	3	3	TCGGCATGTTGGTTTCGTCGTCGTTGAGTCATAGAACTCGGATTTTTCGGTGTCG
TRINITY_DN12374_c0_g1_i1	260	345	343	345	6	6	6	AAATGTCAAATTTATAAAGACAAAATCTTTTCCTAATAATCCTAGTGGATACATATGGATACTCAGGACCGTTTAAACAGTCGTG
TRINITY_DN12566_c0_g1_i1	430	559	129	559	1.01	1	2	GTTCCTTCCTTATTTTCCAGCACAGCCGCAGCATCACCTCCTTTCTCTGCCGACTGGTTCCCCTTCTCCGACTCATGACCTTCTCCCTCCTCTGTTTTCCCAGCAAGCCCCGCCGTTTAAACAGTCGTG
TRINITY_DN13653_c0_g1_i1	0	123	274	274	1.45	1	6	GTTTAAACGGTCGGTCTTGATAATCTAACATATACAACGCAAATTCTTATGTTGCTACAGTGATCGGTGGCCAGCGTCCGTTGTGGTCGGGCACAAATAATGGACAGCCACGTGGCAGTCTTT
TRINITY_DN13812_c0_g1_i1	399	456	112	458	1	1	1	GGGAGGGTCTGGAGTCGGGACCTTTGTCGGAGCACGCCCGACACCGTTTAAACAGTC
TRINITY_DN13883_c0_g1_i1	230	329	107	329	2.02	2	4	GGAGACGAATAATGCGGGGCCATGGAAGTTGGCTCCGAAGAAGTGCGTTCAGTTCTTGAAGAGGTACATGAATGGAAGCAAGTGGCCCTCCGACTGCCG
TRINITY_DN13893_c0_g1_i1	0	161	161	161	5.91	2	7	TTTGTTTTGTTTTGTTTTGTTTTGTTTTATTTGGGTAGTTATTTTCAGGAGCAGGTGAAGGGGAGCACTATGTATGGGTTCAAGGGAGGCCAGGTGGGGATCATCCTACGCCATCGCGCGTGATCCCGAGTTCATCTGCCCTTACCGTTTAAACAGTCGTG
TRINITY_DN14033_c0_g1_i1	0	103	106	667	1	1	1	GACTGTTTAAACGGGAGCCATGGCTTCCTCCCCCTCCTCCTTGGTCCGTCCCTCGTGGCACTCTTTGATCCAACTAATTTTCGATGAAACGGTCGAAGAGTAC
TRINITY_DN14132_c0_g1_i1	14	71	426	441	1	1	1	AGAGATTAGTCTATCTCTGTGAGACTGTGACTCCAATGGCTACCACTCAATTGGGAT
TRINITY_DN14385_c0_g1_i1	0	204	479	479	1.4	1	2	AACGGTGAGAAGTTGTGGGGCCCACCTCTTAATTTTGGCCTTATAGATTCATATTACTTACAAAGTTTAAACCATAACAGAACCAAAAATATCTTGCTGTACATACTTGCTAGCCATCAAGCACGTATACGACACGCTCGAGAGCTTTTACGATCCGTGCTGCACACGGTATTTTCTGACAATGTTTCACGGCCCGCGCTTCGC
TRINITY_DN14406_c0_g1_i1	392	595	223	595	3.15	2	4	TCCATGGAAGAGGAAGATGCAGGCTTTCAGAAGGTCGTGCTGGAGTGGGCTCATGGCTTGATGGGGTCGGCTAGGCGTGAGGAGGAGCGGTGGCCGTGAGGTGGTTGCAGTCATCGATGCTCCTCGGGGAGGTGAAGAGGAAGGGAGTGAGGGCTCGAGTCGAATCCGCCAATGCGAGCTTGAGGGCCGTTTAAACAGTCGTG
TRINITY_DN1481_c0_g1_i1	202	330	129	330	4.66	2	6	TGAATTCCTAGAGGCCTTAATCGAGATTGTGCCTGGGATGCCTCCTGCCCCGAGTGTTGCGGACGGTTGGCTGGATCCATTCAACGATGATCCTGTGACGTCTGTTGCGTCCCGTTTAAACAGTCGTG
TRINITY_DN15080_c0_g1_i1	256	314	314	315	4.07	4	6	GTGCGGGGGCGCTCATAACTTACCCAATGATTTTGAAATTCCTGCCGTTTAAACAGTC
TRINITY_DN15083_c0_g1_i1	1	116	132	483	3.57	1	5	CGACTGTTTAAACGGGATGTTGTTGGCGACAATCTTCAAGGCCTCCTTAGCAGAACGCGATGCGTTCTGGACGCCCTCGTCATCCTGACATGCAGCCAAATTAAGAGCCTTCTCG
TRINITY_DN15180_c0_g1_i1	0	250	385	810	2.17	1	4	ACGACTGTTTAAACGGCAGAAAACGGTTTCTGAGTGGAGTAAAAGAACTTGGGATCGTCGATCTCTTCCTTAAAGATTATTGGGATGAATCGATGTCGGTCGATGGTGTGAAAACACTTCCTGATGTCGAATTCCAAAAACCTGCGAGAGGTTCCCCACTCTTCTTTGATCCGTCTTAGGGCCGAGTGGCAGCCTCGACCCGAGCGGAAGTGCGATGTGTCTGGAAACTCGGGATCGTAAATGGATTCGG
TRINITY_DN15206_c0_g1_i1	1	74	268	269	1	1	1	AAGACAACGCGGACGACCGCACTACCAGAGAACTGCCGAGCTGTCGCTACTGCTGTGTGACGTTGCTGCCGTT
TRINITY_DN15243_c0_g1_i1	0	225	225	225	5.08	1	7	TGGAGTTGGGGAGGCGGTAGAAGTTGTAGTTCAGATCCTGATCGTGATTTTTGCGGGAAGAGGAGGGATTGGAGAGGAGGAGCCATGGGAGTTGGGGAGGGAGATGATGGGGTTGGGATGGAGTGGAGGAGAGCCAGGATGAGCAGACGGCGCGGAAGCGGAGGTAGTCAGAGATGGTCGTCAGTGATCTCGAGATGGAGATCAGGAGCTCCGTTTAAACAGTCG
TRINITY_DN15548_c0_g1_i1	0	61	369	369	1	1	1	GAAGAATGGAGGCGGGAGGGAGTGAGAGATTAGGGTTAGATTTGAGGAAGGAGACGACCAG
TRINITY_DN16235_c0_g1_i1	1	196	195	371	3.74	1	4	GACTGTTTAAACGGCCGAGGAAGAATCACATCGAGACGACGCGTGGAATGAGGAGAGAGAAAGTAAATTTCAAGAAGAAAAGATGGAGTGAGGAAACGGTACTTGTACGCGGATCTGTTGAGTGATGAAGCTTCACACTGGCCCGAGGTCAAATCCTCCGTTTCATTTTCTGTGTGCCGCAATATGTTCCATACT
TRINITY_DN16348_c0_g1_i1	223	290	67	290	2.73	1	3	CCCATCTGATGATTGCACCGTGTGATCCCTATCTCGAAGCCTTTGCCAAGGCCGTTTAAACAGTCGT
TRINITY_DN16425_c0_g1_i1	309	395	86	709	2	2	2	CAGCTCAAGGAACCGAACCAGGAACATTTTGGAACAAAAAGGGTTATCCTTTCAGAACGAACACATGGTCTGTACCATCAACTGAC
TRINITY_DN166_c0_g2_i1	2	287	285	287	1.85	1	3	GACTGTTTAAACGGGTCCTATCATGGCATAAGGGGCTATCTGAATATGCCGTAAGAATTTCTAGGGTTAGGGCCAAAAATAACATTTGTTACTCCCTTTTTTTGCACAAAAGCCAGATCTGAGTTTGTTAATTGAGCAATTTATGACGAAAATGATAAGAATTGAATGAGCGATTAAAAATACCTTCCAGGCGAGTGAATAGCCGAGGCGATCGGCTAGGGATTCGCTGGCGAGCCAGCAGAGGAGGCAGAGCAGCGCGCCGAGCGAGCCGTTTAAACAGTCGTG
TRINITY_DN1664_c0_g1_i1	0	144	174	474	2.97	1	5	CACGACTGTTTAAACGGGCTGATTCTGCGAGCCAGGGTACACAAGGCACAGTGAGTCCCACTTCCTCTGTCGATTACCTCGACATCTTTTACTCTTCTCTCCTGTCAATTTGAAACCAGTATTAAGAAATTAAATTTTAACCCA
TRINITY_DN1667_c1_g1_i1	3	175	172	177	3.28	0	4	CTCGCCCAAATGCTTCTTGAACATAGGAGGCACCCTCTAATTAAAGACGTCAACTTTAAAATCAGAGGGGGTTGATTTTTCTTTTTCCAATAAATTGTTGGTGGCATTAAGGGTTTTGATTAATTACCAGGGTTTTGATGAAGTCGGCAGCGATCATGACCTTGAAGAAGGA
TRINITY_DN17492_c0_g1_i1	2	348	346	350	4.61	2	7	GACTGTTTAAACGGTACGCCATCGCCGGCGACGAGAGGATCGGCAAGAGAAAAGAGAGGAGGAGGAAGAGGAGAAAAATGGTGATTTTTGGGTTGGTCGGGTTTAGCGCACGACGATCCGTATGCGGAGGCGATATGCGCGCGTGGAACGAACACTTCTATTGTCCGAGTCCGCATTTTGTGCGTGCTGGAAAAAAAATGGTCAGATGGTGACGGTGTCCCTCTCTGTCCCTATCGACAAGGAATATTCCGTTCCATTATCCGACCGCCGTGGTGACGGCGACGGTAACGGCATAGTCAATATCTATTTCCACTTCCCTGGATACTAGTGGGCCGTTTAAACAGTC
TRINITY_DN17915_c0_g1_i1	2	88	625	629	2.95	2	3	GACTGTTTAAACGGCAACGGGACCTCTCACCTTGCCGAACTCCTCCTTGTCGCCAGCCATGGCGTCCTCCTCAACCTCGGCTTCCC
TRINITY_DN18517_c0_g1_i1	292	358	357	420	2.02	1	3	TTAGGGTTAAATGCCATTAAGCCTCCTGTCTTTTATCCCATGTTTCAACTATTTCCTATTTTTTTT
TRINITY_DN18587_c1_g1_i1	2	58	56	490	1.98	1	2	GACTGTTTAAACGGCACCGATCCCTCCACGTCTACCAGAAAGACCACAATGCCTGC
TRINITY_DN19070_c0_g1_i1	326	393	391	393	1.78	1	2	CAGTACCCAGCCTCCGTCGCCCGATTCGATCGATGCCCGTTTGGGTACTTCCGTTTAAACAGTCGTG
TRINITY_DN1912_c1_g1_i1	1	57	273	296	1	1	1	GACTGTTTAAACGGCTCGACATGGTGGTTCGGGGCAGCAGGTGTCCTGGTAGCAGT
TRINITY_DN19281_c0_g1_i1	0	127	479	479	2.04	0	5	CGTGCACCATCCCGACGATCACCTCGTCCCTCCAGCACGCCAATCTCCCACTGCTTGTCTGCCGTGATGGTATCAACCCACTGCTGTGGTGCATTGCCGGAGATTTTTTCCTGCAACTACGACGAGC
TRINITY_DN19338_c0_g2_i1	0	253	253	253	3.84	1	5	ACGACTGTTTAAACGGCCCAACGCGGGGGGCCTCTGGAGGACCTACAGTAAACTAGACTTAAAAACCTACAGTTTTCCAGCAAATTTTACTTTACAAGAAGTACGAATTAATTTGGACAGACTACAGTTTTTCGGGCAAGGTACAGTGCAACTATGGTTAAGCTACAGTCTTAACTACACTTTGCAGACTAATTTTACGGTCTATAGTTTTGACTGCAGTTCGTCTGTACCGTCAACCGTTTAAACAGTCGTG
TRINITY_DN19378_c0_g1_i1	343	428	427	428	3	1	4	GTAGCATTTCTACTGGGTTCAGGATTATTATTGGGATATCTAGTCATGATCAGGATTAGGGTTAGGAAGGCAACCGTTTAAACAG
TRINITY_DN1970_c0_g2_i1	0	199	199	201	2.99	2	5	GACTGTTTAAACGGCCAAGATCGCCTTCTTTACAATACCCATTGATCATGGTGTTGTAACTATATATATTAGGAAAAATCTCACCTTTCTTCATGCAGCTCCACACTGATTCCATCTCCTCTACCATTCTAAACCTGGCGAGTGACATTAACAGAGTGTTGTAGCACCGGATGGAGGGGATGAACCCGTTTAAACAGTC
TRINITY_DN20293_c0_g1_i1	272	435	435	437	1.92	1	3	TAACAGATGACAGAAAAAGAAAGTTAGAACTATGAGATTGGTTATTTAAGGAAAACGTGAGTTTTTCGACTTCATATTACAGTTATGAACATTGTTATAGAAGAAGTAATCATATAATTAGCCGCTGAATGACCTTAATAGTCGGATAGGAGATGAGCTGAAG
TRINITY_DN20641_c0_g2_i1	357	454	136	459	0.96	0	1	TGCTAATAATGAGTTATGAGTTGGTATACAGTGATAATCGGTCGGGCCTGACCTTGTACAAAGCAGATGTTAACAGTGATAAAGTGTCCCTATTTAA
TRINITY_DN20936_c0_g1_i1	0	135	339	339	9.44	1	10	ACGACTGTTTAAACGGTCCGCGAGAAACCCAGGTTTCGTCTTAACGATAGGACTGAACTAACAGAAATTAGGGAAATAAAATTAGTCTTTGCTTGTTCCGAAATGTTCCATCAAGTTGGACATGACACACCTTTT
TRINITY_DN20947_c0_g1_i1	2	87	331	333	1.89	1	5	GACTGTTTAAACGGTGAGATCAAGAGCGGCCTTCAACTCAGATTTGCTTGCGGAACATCTGGGTATGAAGCGGTACTTCAGAGCC
TRINITY_DN21197_c0_g1_i1	2	105	311	313	2.31	1	3	GACGCGATCACGATCTAGACTTTAGACAAGTTGTAAATAAAGTTTAACGACGGCCCTCAAGGACGCGCCTTGTGTCGCACTGCAGCCACGTGCACGCCCGACA
TRINITY_DN21242_c0_g1_i1	1	196	195	196	5.17	1	7	GACTGTTTAAACGGAGCTGAAAGTCGGTATGGAGGTTGTGGGTATTGCAGCAGGTCGGGCTCGGAGCTGGTTGACTGAAAGCAGGGGGTCGGTTGAGTTGCTGCAATGGAGTCAACGGGAGGATCCGAGTTCGTGCAGGAGGGTGGAGTCAACGGTGGTCGGGACTGCGGTGAGGGGGCCGTTTAAACAGTCGTG
TRINITY_DN21477_c0_g1_i1	2	172	170	172	2.91	2	4	GACTGTTTAAACGGACCACTATTGCTCGCCATCAGCCGCTCCGACGAGACAACACTACAACTCTTCTTCCCCGATCAGCCCCGCTTCTCCCTGACCAGCCACCACTGCCTTGCCCTCGCCACGAGCAGCCGCCTCACCTTGATCTCGACTACACCGTTTAAACAGTCGTG
TRINITY_DN21515_c0_g1_i1	2	117	115	285	1.99	1	2	CACGACTGTTTAAACGGGACAAGGGGTCACCGTTGGTGACGGAGAGGCGTGTTGCCCGGCGAGGTAGCACAGGAGTGAAGGGAACGACGACAAGGAAGGCGGAGGAGATAGGTCT
TRINITY_DN21698_c0_g1_i1	2	133	131	429	3.95	3	4	GACTGTTTAAACGGAGCGAAGGGGTGGGGAGCCTGTGGCGGGGGAGCTCGATGACCGTGAACAGGGCGATGATCGTGACGGCGAGCCAGGAGCAGCCAGGAGGGACAATCTCAGCAGGGTGGCCTGCTTAT
TRINITY_DN21792_c0_g2_i1	0	54	203	224	3.57	2	4	CACGACTGTTTAAACGGCTGGTGTGCAAGACTCTGTTTGGGTGGAAGGAGGCAG
TRINITY_DN22749_c0_g1_i1	1	165	164	166	3.48	2	5	GACTGTTTAAACGGAGGAGCGACAGGAGGAGGAGAAGTAGCAGAGAGGAGGAAGAAGATGATGCCATGATCCCCGATTAGAAGTAGCAGACACGAATGAGGGATTTTTATGATGGAGGGTGGGGCCCGCAAGAGAGGAGAGATTGGATTACCGTTTAAACAGTC
TRINITY_DN229_c0_g1_i1	401	463	463	463	4.94	4	7	TCAGCAACCAATTTGGGGGAAATAGCTATTTCGGCGGACGAACAACCGTTTAAACAGTCGTG
TRINITY_DN2332_c0_g1_i1	0	234	363	363	23.71	1	30	ACGACTGTTTAAACGGCGGCCGAACGGGGAGCGGGACTGAGCAGCGAGCCGTGGCAGGTGTCGCCGACGCTGTCCCCTCTGACGAGGATCGCCCTCTGCTAGTTTATGGTCGTTTCGACTTAAATTTTTTGGCAGTGCACCCCTTGTGGATGCAAAGATTTTCTTGCGCATTTTCTTGTAAATTGTTTTTGGCATGTACTTCTCTCTTCTTCGGGGGAGCTGGTTTTCTGGCTC
TRINITY_DN23882_c0_g1_i1	0	395	395	395	8.77	1	12	ACGACTGTTTAAACGGGGTTTTCGAGTCGGTTGCTCTGCCATTGGAGGTCGCAGCGGAGCAGGGCTCTCGTCGAGGCTGGTCGTCGGAGTTGAAACAGAGGAGGAGAGAGCGAATGGTCATGGCGAGGGATATCGGCCAAAGGGCGGTGCCGCTGGAGGTGGACGTGCAGGCGATCCGTCTGCAGCCATGGCGGTGGTCGCCTCGGCTCGAGGAGAAGGAGGGGATACGACTGCGGTTTGAGGCTGGACAGCGGCTGAGCGCAGCATGAAGGAGCCGAGGTGCAAGGACGCTGGGTCGCAGAGGTGCTGTGATGGGCGGCCATGGCCGACGTCTCTTGATGTAATGGCCGGAGAAGATGAGTCGAAAGGACAGGGTCATCTCGCCGTTTAAACAG
TRINITY_DN23954_c0_g1_i1	0	73	390	392	1	1	1	AGAGGCAATGGTTCGAGAAGGGGATGCAGTAGAGTTGAAGATTTCGCCCAGGCCCTAAGGGAATAGGATCGAA
TRINITY_DN24297_c0_g1_i1	2	349	347	349	2.95	1	4	GACTGTTTAAACGGCGCCTTAGTCAAGTACAGTGTCTGCGAGGGAGTCAACCTCTGCCGCTGCGGCTGATCATGTTGCACCAGTTGCATGTGATAAGTTGCAAATGCAACCATATCGAATGTTATGTCCGTACTGTTTCTTCCATAGTGATCCTATCTTTTTCTTTGGCATTTTTTAAATGTTTACATTTTGAATAAATATACTATTGAAATGGAGGATAGCACCCTTATATACTACACGCCAACATGCTATACCTAAGGAGGCTCTTGTGGCTGATTGTGTCCCAAAAACTCTTCTTGAGCGACTACCTAAGCCCACCGAGCGGTTGGTCCGTTTAAACAGTCGTG
TRINITY_DN24348_c0_g1_i1	338	443	442	444	3.94	3	4	GGTAACGTAGCTGCAACCTCGAGACACGGAATGGTGTTTTGGAAAAAATCTTCCGCAATAGGACCGGACGACACTCCCATACCTGCAACCACCGTTTAAACAGTC
TRINITY_DN24578_c0_g1_i1	0	62	350	350	1.03	1	2	CACGACTGTTTAAACGGGACCAGTGAGCGGGCGGAGGGGTGCTGATGCCTGTCATGAACAAA
TRINITY_DN24628_c0_g1_i1	0	120	479	479	3.92	3	4	GACTGTTTAAACGGGAGCGGGTCCCGAGGCCTTTCTCAGAGAGATCGAGCTCGAGGCCCAGAGCATGGGTATAGGTTCCCGACCCATCGGCTAGAAATTTCACATGTTTGTTATCAGGAT
TRINITY_DN2516_c0_g1_i1	68	477	409	481	2.36	0	4	CAAGAGCCACAGTGATCAATATTGGTGATTTGGTTAGGGTTTTACATTATTTGCACTGGGGAGGATGAGTCCTTTTTGTTTGTTACTGTAAATTGGAATTTTGGAAATTGAAAGAAGCATTTTTTGGCATTCTAGGAAGCAGAATCATAGGCCCAAAAGGGTCTGGAATTGATTCTTGATTTTGGAGTAAAATGTCTTCCAAACAGTTCTACCAAGAAGTACAAGAAAGATGAATGACCCACTCAAAAGTGAAGAACTGCATAATTATAGGGGTGATTAGTGAAGTCTCAACTGAGAAGAGGAGGTACCCAATTCAGTCCACAGGATGCTCAACAGAAACCCTTCTTCATGCATCCATGTAACTTGCAGATGAATTTGTTCTCTTAATCTCTTATCAAG…
TRINITY_DN2523_c0_g2_i1	206	303	97	303	1.39	0	4	TCCTGCCTTCTTCCCCGACCAACTCGCCATGGAGCTCTCACCATCTCCAGCAGAGCAGCCACCAGCAAATCCTCCGCGGTCCGTTTAAACAGTCGTG
TRINITY_DN2546_c0_g1_i1	0	53	278	279	0.98	0	2	GGGTGGAGCACGGTCAGCCAACATCGGCATAGGTTAGGTGCTACTGATGGAAC
TRINITY_DN26391_c0_g1_i1	221	356	356	358	3.38	2	4	CTAATGTTATTATTATTTCTATTTTTTGCTGATTGCTTTATGACTGTCGATCTGCAGTGTGAGCAAGTGAACCGAAAAGAAGGGGGAAAGAGACCGAGGCTGCCGCTATGCGGCTGTGCCACCGTTTAAACAGTC
TRINITY_DN26787_c0_g1_i1	2	56	54	364	3.44	2	4	GACTGTTTAAACGGGCGAAAATAGAGCTGCCCGCCAAATTTTGAAAGACTACAT
TRINITY_DN27065_c0_g1_i1	0	51	51	217	1	1	1	GTTTAAACGGAGGAAGGCGAGGAGATGGGATTTGGCGGCGGCTCAGTCGGG
TRINITY_DN28108_c0_g2_i1	1	301	300	301	2.57	1	4	AGCTTCTTCAATATGAGAAGTCCTAGCATATTGAACACTGAGAATTCATAGTCCGACTGGTCTACAACAATGGACCTCTTTCCTATGTCGTGAGGCTTCGTCTTGTATACACGACCAGTGTACAACAATGACGATATCGATTCCATTGAGCCTGGAATCTCTGCCACTCTGATTATGTTCTGTTTCTTCCCTGCTAGCTTACAAACGATCTGTGCTGCTGATTTCCGAATCTCTGCTTCAGCTGGGTTCTTCCAGTTGAGCATCTCAATCAGTCTCTCAATCACCGTTTAAACAGTCGTG
TRINITY_DN29156_c0_g2_i1	0	517	517	517	2.49	1	5	CACGACTGTTTAAACGGTGCTGCCTTAGCGGTCACTGGGGATAATAATGGGGAGGAGGATCTGATGTCCACGCTGATTGGGATAGGGATTGTTGCTGTGCTCTACCTATTTGTCGTTCCGGTCAGTAAGTCAGTCAGTCAGTCAGTCGTGCTACAGATTAATTGGACCCTTTATATGTATGTAGCAGAGTTATTCCTATATGACTAACTCTGTTTGTGCTTAATTATATAACTGCAGCCAATTCTTATGAACTGGATGAGGCTGAGATGGTTCAAGCGCAGGTTCTTGGAGATGTACCTACAGTTTATGTGTGTCTTCATCTTCTTTCCAGGGTCAGTACTAATTACTCTCTCTCTCTCTCTCTTCCCAGTTAGTTTGACACTATAATTTCCTTTTTTT…
TRINITY_DN29379_c0_g2_i1	0	249	249	249	2.16	1	4	CACGACTGTTTAAACGGGTCCTTCGGCCAAGCAGAGGTCAACGTGGGCGGATACGTCGGATTCGGAGAGAAAGGTGGCGGAGCAGATCGGGCATTCGAAGGTGGCGATGGGATTGGATCGGATGTTGGTCGTGGTGGAGTTAAGGGGGGCGAAGGGGTCGAATTCGGAGGAGGGATTGGGATTGGAATTGGGTTTGGGTTTAGGGTTTGGGAGACTGGATTTGGGGGTGGTACCGTTTAAACAGTCGTG
TRINITY_DN29427_c0_g1_i1	0	66	525	525	1.83	1	3	ACTGTTTAAACGGGGGAGGGGAGGAAAGGTGGTTGAAGCAGGACCAGAAGAAGTACCTTTAGTGGA
TRINITY_DN296_c0_g3_i1	2	380	378	510	1.93	0	5	GACTGTTTAAACGGCCATGTTCGACTCCGGCGGATCCCTCGACAGTCGAGCCATCTCTTCCTCCTTGTCACCGCCGACCTTCATCGAGCTCGCACGGAGCTTCCTCGTCTCCATCGCCGACCGCCTCCCTGTGCCCGACTACGCCCGATTCCCCGCCGTATGTTCTTCATGGGCATCCTCCATCGGAGATCTCCCGCCAAAACCTCCCTCCTCCTCGCATTTCCCGTGGCTCGTCCTCATCCCCACCAAACCCTCTGTTATCCATAGTGACGACTATCCCATCCTCGCTTACCCCACCGACCCCGTGAACCACCGCCTGTACCAAATCCCCGTTGCCGCCAAATTTTACATCGGCTACAGAGACGGCTGGCTCGTTTC
TRINITY_DN29733_c0_g1_i1	0	205	205	205	3.3	0	5	TTAGTTTTTTACCTCTCGGTGATGGGGATGGAATTGGGGTTCGCCGTCCGTTGGGATCATCCGACGGTGGATCTTTCGTCGGTGAGGTTACCGCAGGGACGAGTGCAGTCACCGCCGTGTAGCGGGCAGAGATGGGGAAAGGGTGGAATCGTGGAGGAGAGTGGAAGATGGAGGGGTCAACTGAGCCGCCGTTTAAACAGTCGTG
TRINITY_DN3020_c0_g2_i1	270	401	768	771	1.3	1	2	TCAAATAGCCCTATTGAAGCACAAGCTTCATCTGATTCACAAGGGAATGGCTTTCAACGGGAAGCCAACGAAAACCGCTCGGTCCCAAGGAAGGAAATTCCAAGTCTCCGTCGACCAAGAAGCTACCCGCC
TRINITY_DN31090_c0_g1_i1	264	487	485	487	1.91	1	2	TTGACGGTCTGCGATGTAAACTCCTTTAAATAATTCAATAAAAATCTGAATTTTCATTGCTAATTTCAGCATTGATTGCAATATGTTCTGTACATTGTATATGTCAAAGTTTTGAAACTCAAAATAGATTGGATGATGTTTTGCTGATATAGTATCTTTGTGGTCTCATCTAAGTTATTGGTCTACTTGCATGTCATTTATGTAACCCGTTTAAACAGTCGTG
TRINITY_DN31108_c0_g1_i1	1	88	99	362	1.03	1	2	GACTGTTTAAACGGGAGGCCAGTCTTGGATTGGAACGTCAGGTACAGGATATCACTCGGCGTGGCCCGGGCGATCGCGTACCTCCAC
TRINITY_DN31354_c0_g1_i1	0	65	465	465	1.91	1	2	GCGTTGGACCACTCGACCACGTCGGTCCCACCTTTCGTGTTGTTGAGGTATTGGGAGGGGAACTT
TRINITY_DN31483_c0_g1_i1	0	387	387	387	4.95	2	9	CACGACTGTTTAAACGGATAGCATTTCCTGGACTGATCAATATTATAAGTCATCAAGAACATTAAACCATCATAATTTAAGATGATTTCAGTTTCGATGAAATACGAAGATAATCCTTCACGTGACTGATCACGTGAGTTTGTACTATAGAGATGCCGAAGACATGGGGAGTGTAGTTTCTTTCGACATATTAATTAACCTGTGACTAATCTTCGTCTCTGGACTCTCTGTGGAAGTGCACTTCCAGCAGTTGAACCCATTGGCGGGCATCGAGTGGGCCCCACTCACCAAAGCAGTAGATGGAACCACCGACGTGGGCATTAAAAGGGGACTTTATGATTAGGCCGAAAAAAGAAAAAGATAAAAAGGACCGTTTAAACAGTCGTG
TRINITY_DN32315_c0_g1_i1	0	95	278	279	2.24	1	3	GAGTTTGGATGGACGCATGGAGGGAGGAAGCTTACCCATTTGTACGGAACTCTTCGTTGCCGTCTTTCTCTGCTCCGATTTCTCTTCTTTTGGGG
TRINITY_DN32476_c0_g1_i1	312	387	81	388	1.95	1	2	TACTTGGCCACCACGTGCTGGCTCTGGGCCAGCTGGGCGTCGATCCTCGGCAGCTGGTCCACCGTTTAAACAGTC
TRINITY_DN32488_c0_g1_i1	333	469	467	470	2.15	1	3	GGCTCTACCACCCAGTTCCCATGTTGCGCCTTCGTACTCTGTTTCGAAACAGAGGATCCTCTTCCTCCTTCGCATCCGCTCGTGTCCGCCATCCCCTTCAGTTGGCCGCGGCACCCTCGGCACCGTTTAAACAGTC
TRINITY_DN3255_c0_g1_i1	175	280	278	280	2	2	2	TGGAGGAGGCTAAGACAAGTTGACGGCTTTCGTAGCGGCTTTGTCTAGCTAATCGCTGTGCGGGGTCGACCGAATGTATGAATTATCGAGATATTTCTATTGACA
TRINITY_DN32685_c0_g1_i1	2	306	304	407	3.08	1	4	GACTGTTTAAACGGCGGTGGGGCCTAGGAGGAGTTCGACGGGGGAGACGGAGGCCACGTCGCCGTCGTCCTCGTAGGAAAGGAAGGGTATTTCGGGGATTCCGCCGTGGAAGGAGGATCTTGGGGATAGGGCGAGGAGAAGAGGGAGGAGGGAGCTCTGGAGTCGGGCTATCGATTCCGGATCGGGTTGGGAGCGGGAGGAGTAGGGTGTGTGTTGGGATTGAGGAGGTTTAGATTCTCCGATGAGGATTAGGCGGGAAAGGGAGAGGGAGAGGAGTACGTGGAGGTGTCCGGAGAAGGTGGAG
TRINITY_DN3320_c0_g2_i1	0	77	414	414	3.69	1	4	CGACTGTTTAAACGGCCGACGATAGGGGGCCATCCAGTGGGTAGGGGCGACGCTTTTTACAAGGCATCCGTCAGCGC
TRINITY_DN33553_c0_g1_i1	436	489	87	489	4.42	2	5	TCATCAACGAGAGGCAGTTCGTGGAGGTGATCGGGACCGTTTAAACAGTCGTG
TRINITY_DN33618_c0_g1_i1	2	247	245	247	2.36	1	4	TTGAGACAGGGGAGGTTGACCGGCGGCCAGGCGGTGTCCGAGCCGAGGTGCGGCGCATCTGGAGGGAAGAGCTCGGGGTGGAGAACATGGCATAGGAGTTCGACTGTGGAGGTGCAGGGATGTGATCGTCGGGGTATCAGCGGTTGGAGTCGAGCTCCAACCATGGAATCGAAGGAAATAAGAGGGGTCAGAGCCTTGGGAACTCGGACGGGAAATAGGGAACGTGGTGGCCGTTTAAACAGTCG
TRINITY_DN33851_c0_g1_i1	2	298	296	298	2.46	1	4	AAAAAAAAAAACTGAAAGGTCTGCATATCAGTTAGTCTAAAACCAAACAACTGCATACAATCTGAAATTTACTAACAAACCTGAGTGAGAAATGTCTGCAATCACCAAAACCCCCCCTCAACTAACCCGCTCTATTCTTCTCTCTCCGAAGAACTTAAAAAAGCTCCGTGCGACAAACCAATGGTAGGTATTTTGTTAAGTGGAATGAGAGATGGTGGCCCATACAAAATGATGCCAAAGCCCTTTGAAGACAGGCAGCAATGCTCCTATGTATCGCTACCGTTTAAACAGTCGTG
TRINITY_DN33980_c0_g1_i1	533	629	287	631	3.01	2	4	CCACATAGTCGGACACTGAACTCAGTCACTCGTCGGCACAGCTTCAACCCCTCTCGAGCAGCCCCACCAACTCGCAGGTCGGCCGTTTAAACAGTC
TRINITY_DN3401_c2_g1_i1	0	130	130	130	3.45	2	4	CACGACTGTTTAAACGGGATGATATATTAATTGGGCCATCACTTATTGGGCTAAGGGCTGTACAATGTTAGATGGTATGGCCCATTTTGTAAAGTGTCACTTTATATAGCAGCCTAGCAGATAAAATGCT
TRINITY_DN34305_c0_g1_i1	1	304	303	304	5.01	1	7	CGACTGTTTAAACGGATCTGTTCTGGAATTTCATGGCTGGAGGAGAACTCGACCACGACACTGCGACGGAGGCGGAATACAGGATATGGAACTCGGCCAGGCCGTGACGGACCTGTCAGAGGCTGACGGAGGTCTGTCGTGGGCGGCGCCTAGGTGCTGCTGGTCTCAGGCGGCTGGACTCATGGCGGCGAAGTCAGGGCGGCAGTGCTCGAGTAATGGGATAAAGGAGGTCGTCGTTGGAGCAGAGGAGACCTGACTTTGATGGGGGAGCCGCCGACGAGGAGGGATGGCCGTTTAAACAGT
TRINITY_DN34363_c0_g1_i1	0	88	512	512	1.84	1	3	TCTCTCTCTCTCTCTCTCTTCCCCCTTCTTTTTGGCCAGTGCTATGCACAAAAATGATTGGACATCATCAATTCACTAATTAAAACAG
TRINITY_DN3466_c0_g3_i1	13	234	221	234	3.1	1	4	GGCACCACGAGAAGAAGAAGAAGAACAGCAACTAGTAAGACTAATTTAATTGATTAATGTTGTTTTTTAGTTACTTTATTATTATTATTTGTTTCTCATGGATGAACTGTGTAGGCTGTTCTTCACAAGCCGATCCCCGTGAATGCCATGAGAGTGGGAGCATTTCATCCATTTGAGAAAGAAAAGAATTTGAAGGGGGCGGCTCCGTTTAAACAGTCGTG
TRINITY_DN34757_c0_g1_i1	0	404	404	405	4.26	3	5	GACTGTTTAAACGGCATAATAAAATCTAACCAAAATTATCATTGGGCATTAGCATTGTTCATAAAAGATTATTCTCACATACATTCTACATGATCCAGAGCTTAAATGTGTATAATAGCATACCAATTATATTAACTGACAAGTTTTTGATATGTTGTCTAAAAGTTTACAGATAAATCAAGCTTTAAGAAGCAACTAAGACATTGCGGCGATAACATGGCAATTAGAACTAGAGTTCTTCAGAAATTACTGAAATTTAAGATAGTAACCAGATATATCACATTCTTTATTGAAGCACGATCTCCTTCAAGAACGTAAAAAAAATCTAAAAAACAACAATAAGAAAAAGAGCCCATCTTTATTCTCTATATCTCCACCTCTCTATTTCCACCGTTTAAA…
TRINITY_DN35657_c1_g1_i1	292	384	92	384	4.61	3	6	AATAGTGAAGGAACACATTGCAGATGTCAATGCCTTGTTACACTCTGCCCCTTACCTACTTGTTACACACTGCCCCGCCCCGTTTAAACAGT
TRINITY_DN35752_c0_g1_i1	0	116	116	733	0.98	0	1	GTTTAAACGGCTAAGTGGCTCATTAGAGGAAGATCGAAAGGGGCGTAACTATAACCTAATCCAAGAGAGGCCATTTGTTGGTGTTGGTAAAGCTGCCTGTTCATGGGCCACATCAC
TRINITY_DN36233_c0_g1_i1	332	482	150	482	1.01	1	2	GGGAGAGGATACTGGAAGGCGACCGGAGCGGACAAGCCGGTCGTCCCGAAAGGGAGCGGTAAGGCCGTCGGAATAAAGAAGGCTCTGGTCTTCTACTCCGGAAAGGCGCCCAGAGGCATCAAGACGGACTGGATCATGCATGAGTACAGG
TRINITY_DN36857_c0_g1_i1	1	96	324	325	2	2	2	GACTGTTTAAACGGCCAGATCTGCTCGCCGCCGTCTATCAGCTTCCTGTCTCTCCGCAGCAACGCGCTCTTTGGGGCGGTGGACGTGGCGGCGTG
TRINITY_DN37320_c0_g1_i1	2	246	244	246	2.36	2	4	GACTGTTTAAACGGCAACCTCTCGTACACCACTCGTCCAATGCCCTGGTTGCATGTTGTCTGGGCTGCAACCGAACAAACAGGCGGCGTCAGGACGAATTTGTCGTTGGAATTAGTTGTTGGTTACACTGGCAGAGTGGCGCGGATTGAGATAAAAGTCGAGGTCCGCCCCAAAAGCAGCGAATCAAACGTGGAGCGGGTGCTTCTCGCGAGTTCACCCCCCTGCCCCCGTTTAAACAGTCGTG
TRINITY_DN37560_c0_g1_i1	30	104	277	309	1.07	0	3	AACTTTGCCGGGGTTCGTCGGCGGCTGGAGATGGTGGGGGCTGAGGGGGATGCTAGCGGTCGGATTAGAGGGGT
TRINITY_DN3780_c0_g4_i1	2	183	181	234	3.29	1	4	GACTGTTTAAACGGCAGGCTGGGGCGACGACCGACTGCATTGCGATGGGCCGAAGCTCCATCGGCTCCTCCTTCGCAGACTTCGAAGACGCCATGGCCGAAGCCGAACCCCCCTCTTCCGTCCTCCTCCGCTGGCCTTTCGGCCACATCGAGTCCCTCGACCGCCACGAGCTCCGCGAGAC
TRINITY_DN38349_c0_g1_i1	0	124	124	124	4.26	1	8	AGAGGAAGAGGAAGAGGAAGAAGAGATGAGAGAGAGAGAGAGAGAGTTAGCAGCAGCAGGGGGCGGCCCAGCCCCGCCGAAGGACCCGCCGCCTCCGCCCAGATCCTCCGTTTAAACAGTCGTG
TRINITY_DN3842_c0_g3_i1	23	333	310	333	5.22	0	7	TAGAGTGATTGAAATGCTGGAAGCTGATGTGAATGCCTTGCCAATGCCACCAAAGCCTTTCTTTACGATGACACAACAGAGAAGCTTTGTAGGCCAATCTTGCTCTGGCTCATCCCTGACTGAAACATCTATAACTGAAGAATATGAATGAGTGAATTGTACTCTTGATTGATTCTGCCATGCTGTAAGTGATATATTACATGGTTTCTTTGTATGATTTGCTCTTTTCTCTGATATTTCTTTGTACACTGTTCTTGTTTGTAATCAGTTAATCTTCTTGTTGGGAATATCGTCCGTTTAAACAGTCGTG
TRINITY_DN3852_c0_g3_i1	2	309	307	309	2.44	1	5	GACTGTTTAAACGGAGAACCCCGTGAACTCCGACAGGATCACAGTCCCTCGAGCCACGAAGCTGTAGATCAGCGACTGCTGCCCCATTTTCCCCTAAAGATTTGCGAAAACCAAACCCTAACCCTAATTCCTTTGACAAAAACAAGACGGAAACGGAAAACCTAACCTAATTTAATCCATGTCCTCCTCCTCCTCTATATGTTTGTGACAAACGGATCTAGGTCGTGGTTCGATCCTCCATGTGATGGCGAACGGGAAATCAATGGATCAGGACACCTACGTGATCCGCTCCGTTTAAACAGTCGTG
TRINITY_DN3869_c0_g3_i1	216	279	277	279	5.11	4	6	CTCTCATGATCGAAGTGCTTCTGCCTCGAGCTCTCCATATCCAGATCCGTTTAAACAGTCGTG
TRINITY_DN3874_c0_g2_i1	0	291	291	291	4.51	1	7	CACGACTGTTTAAACGGGACATTCAGGGCATCTATGCAGTTTTTAAACCGATGCTGGTATGACCTCCATGATAAAACTCGCCCTCTGGTGCCTCAATCAACAAACTCACTCCAGCCGCCTTTGCCGCGAACTTGTCACTCCGCAGACTCACCTGGAACAGAAAACAGACCGATTAATCAAGGAGCCACAGAACCGAAAAAAGGAGAAAAAAAAATACAACAAATATATGCATAAAAAATCGATCAATGAAAATTGACGCCATCGGCAGCAGGCGCCGTTTAAACAGTCGTG
TRINITY_DN39_c0_g2_i1	670	985	981	985	4.63	3	5	ATTGTTCAAGATGGAAGAGACAGCTGGATCACCCTGGTCCTTCTTCTCCGTGACATCTAGCTTTGGGTCCATATTGGTAATTTCCCTGCGTATATCCTGAAATTGGGATTGAAATGACTCAGTGGCAAGTTATGTGAAGTGCAGAAAGGGCAATTGTTAAAACAATAAGTATGCTAACCAAATACCATAGAATGAGGATCTCTCAGTATCTTAAAGATGTATCTATACTTCATAACTTGTATATTTATGAAACTATCAACAATATAGACCATTCAATTGCCTAACCAATTTACTTGGACCGTTTAAACAGTCGTG
TRINITY_DN3929_c0_g5_i1	2	295	293	297	4.22	1	6	GACTGTTTAAACGGATGCCAATCGGAAGAGCTTCGAGAATGAGATCCGGACGCTGACAGAGATCAGGCACCGTAACATTGTGAAGCTGCACGGGTTCTGCTCCAGAAACAATGTTATGTACTTGGTCTACGAACATGTGGAGAGAGGGAGCTTGAGGAAGGTGTTGTATGGGGTGGAAGGGGAGAAGAAGTTTGGTTGGGCGAGGAGGGTGAAGGTGGTTCAGGGTGTGGCTCATGCCTTGGCCTACTTGCACCATGACTGCACCCTGCCGGTGGTTCACCGTTTAAACAGTC
TRINITY_DN3981_c0_g2_i1	0	247	247	280	3.79	1	5	CACGACTGTTTAAACGGGAACGAACATTATTTTTTGCACGAATTGTAACTGTGATTTTTGTAATGTGTAGTATTTCTATTTCATCTAATGATATATATTTAAGAAGTAGAATGGCCAGCAGTAGTCGATATGTCCGAGTGGTTAAGGAGACAGACTCGAAATCTGTTGGGCTTTGCCTGCGCAGGTTCGAATCCTGCTGTCGACGTTTTTTAATTTAAAGTAAGTAATCAATAATTTTTTTTTGGGT
TRINITY_DN3993_c0_g1_i1	11	347	336	347	3.36	1	5	GAGCAGTGGACCGGTTTCGAGTTCGTCGGTATCCGTGTCGTGATTGTTTCGGTGGTGAGTTCCGATGGGGTTTTGCCTTCGCAGAGTATGCACTCGAACGGGGCGCAGGGGAACCAGACGAGGTCACTGCCCGTATCCATGTAGAGGGTGACGGTCTCATTCTTGGATAGGGAGAGGGTTAGCGTGTAGTCGCTACCCGCCGATAGCGGTACCGACACTTGTTGATTTTGGCGTTGCTTGTGCTTATTTTGACGACGGTAACGGAAGCGGACAGAGGAGCGGATGGAGGTGGATTTCAGGAGGTTGGGAGTGGAGGAGCCCGTTTAAACAGTCGTG
TRINITY_DN4140_c0_g3_i1	0	228	228	228	5.68	1	8	ACGACTGTTTAAACGGAGATGATACCGCCATGGAACCGCTGATCCATCCCTTCCCTTCTCTGGCTCGACACCACCGAGCGAGCTCCCTAGCCTCCTCCGCCGCGGCCGACCGCAGCTACCTCGAGCCACCCACTCCAGCGGTCAGAAGTTCCCTTCACCGCCGTAGCTCGAGAAACACTTCCCTCCGAACTCTGCCATCGAGTTCTTCGACCGCCGTTTAAACAGTCG
TRINITY_DN4188_c0_g2_i1	307	370	63	371	1	1	1	GGCGATGGAAGGGTTGACGGAACTGTTGGGCGAGCGGCTTCGTGGTAGTCGTCGAGGCCCCAG
TRINITY_DN420_c0_g1_i1	2	350	348	350	2.48	1	3	GACTGTTTAAACGGCACCTCTAAAAAGCGACTCAGTGCCCATCTCTTTTACTCCAACCTTTAGTAACGCCACACCACGTCTTTGACCCCACCATTCTATTTATTTACCATACCTTTTCCGAGGCAAAAGTGAATTCCGTTCCCGTTACCTTCAGTGAGAATAACGAAAGACATATCCCAAATAGAATCCGAATCTTCCGTGCGTGCCTGGATGCGGTGAGAGTAATTGGAGGTGACCGGACTCGCTAACTCGGAAACCAAATAAATATAGTGAGCAACTATTAAAGTCGGACGGAAGAGACAAAATCTCCATCCAGTGAGATGGGTCCCACCCGTTTAAACAGTCGTG
TRINITY_DN4207_c0_g1_i1	0	295	295	295	10	2	11	CACGACTGTTTAAACGGGTCGCTTCCACTTTCCTTTGTTACAAATGTCTGAAGATATATATGTTTAGCGTAAATCATGAAAACTAATCATCATACCAATGAGTTAAGGAAACCCTAATTATGGATATAAATGTACTTACCCTCATAGTGAGATTTCTACTGTCGAAATCGACATCTTGGACAGGTGGCAAATTAGCTGAGGGTTCCCAGAATGGATCAGTGTTATTGGAGAAGTTGAAGAAGTGATTAGGATTAAGCTTATTCAATTCCTCCACGGGACCGTTTAAACAGTCGTG
TRINITY_DN4288_c0_g1_i1	0	259	259	311	4.53	1	7	GACTGTTTAAACGGCTGCTGGTGAGCCCATGGAAACTGACAAATCAGAAGTCCCTGCTGCTGCTGCATGATTATTATTAGTCTTCGGCTTTCTGATTATGGCGCTATGAATCTGAGCAACCTTACACTTGTGCTCTCCTCTTGCTCAGAAATAGGTGAAGTTAAACAGGAATCTTACTAGAGGTGGATTTATAGTTGTGTCCGAATATTTTGTAGTTTTTTTTATTGGAGTCCCAAATATGTAAGTGATCGAAAAATCG
TRINITY_DN4299_c0_g1_i1	1	262	272	465	3.99	1	7	CGACTGTTTAAACGGTGTAGTTGCCTCCCTCGAGGACCGCCTCGACGCCCATCAGAGGGATATCCACAACCTCCGCCTCGAAGCCGCCTAAAGAATCGAAGCAGACAGAGACGCCAAGGTCACTCTCTCTTTCTCCTACTATTTCACTAAAACCCTAGTTTTATTATAAAACCCTAATTGAACTAATCTGAGGTCGGTAGTGGATTATGTCTTGATAGGTAAAGTATACTAGAGGTGCGTTAGAGTGGAGGACGAGGTGAG
TRINITY_DN4299_c0_g7_i1	2	485	483	485	1.58	0	3	GACTGTTTAAACGGTGTAGTTGCCTCCCTCGAGGACCGCCTCGACGCCCATCAGAGGGATATCCACAACCTCCGCCTCGAAGCCGCCTAAAGAATCGAAGCAGACAGAGACGCCAAGGTCACTCTCTCTTTCTCCTACTATTTCACTAAAACCCTAGTTTTATTATAAAACCCTAATTGAACTAATCTGAGGTCGGTAGTGGATTATGTCTTGATAGGTAAAGTATACTAGAGGTGCGTTAGAGTGGAGGACGAGGTGAGCGCTGTCGATCGAGAGGAAGGGGAGAAGTCGGTTGGAGGTTTGAAGGAGGAGATGACCGCTGGCTGGCGGCGAGCTCGACAGGAGAGGAGGGTCGTGCGGTGCTCGAGCTGCTTGGTGGTAGAGCAGATTGGCATTAAG…
TRINITY_DN4317_c0_g1_i1	0	278	278	505	3.47	0	6	ACGACTGTTTAAACGGGGACCAGAACATGTACCCGACCTCCCACTTGAAATGCCTCGTCTCGGATGCCAGAGAGGCATCCAAGAGAGAAGAGAGGCAGTAGAGGGAGATAAGTAGCAGGAACCTTTTTGTTGCCATATTACTTTGGCTGAAAAAACTAAGGGGTGGAGAATAGGATCGAGGAGGTAAGGAAGGTAGTGCACTATAGTTAATAGCATTGGTGCCAAGGTAGCAGTGGGGTTTTTATAGGTAGATAGAAGCTCAGCTTTGACATAATGAT
TRINITY_DN4398_c0_g1_i1	0	114	170	410	12.58	1	14	ACGACTGTTTAAACGGGCCCACGGCGCAGGCGGAGGAGCCCATGACACATACAGAAAAAAAGTTTGTACTTTTTATTCTCAACACAAAAAGCTGCAAGGCTTCGTTTTTGATCA
TRINITY_DN4423_c1_g1_i1	2	127	125	127	3.08	1	4	GACTGTTTAAACGGGGACGACTTCGGAGCTGCTCCCGACATCGATCACCTCAGCTCCAGGGTACAGAAGGAGCTCACTGATTGGCTCAACTGGCTGAAGACCGACATCGGATTCGACGGGTGGCG
TRINITY_DN445_c0_g1_i1	0	467	467	467	3.39	0	5	CGACTGTTTAAACGGCCTCTTGCTGACGTGGCTCCCCATTCTTGAAATGAGATATGGAACTGTGCAAGGAAATGAGGGTGTTATAAGGAGGGAGAAGATTGTGGATTTAGGAATGTCTTGTACGCATGAGAAAGGAAGGAGCACGTTAGTAATACTGGAGAGGTGTGCAAAAGAAGACACAGGAACACAAAGTTGGCATATATCCACAACTCATGTTCAATGGGTATGGGATAGCAGAGGTCATCCACTTTTGGTTGACTGGTATGCTTGTTAGGTAAGTAAACTAATGGAAACAAAATTAAGCAAGGGCCAATCATACTGAGTTAGGTATTAACAACTTTAATTAGCACTGCAATCTCTCAATCTAATTAGCCATGCATGTGCTAAGTAATCCTCCGA…
TRINITY_DN4481_c0_g1_i1	1	265	264	265	2.77	1	4	GACTGTTTAAACGGTTGATGTCATATCCCTTCAAAAGAGCGATTTTGGAAGCGACTCCTTTGTCAATGTTCAGATTGATGAGCCCTGGGTTTCTCCTAAAGGCCAAGACAAGTCTCTTCATGTCACCATCAAGAAAGTTTTGCCAGAACTCTAAGCGAGGGACAGCAGAACTGAGCTTGAGCGCTTGAGGGTTGCGAGCAATGAGCTTCCGGAGATCGTCTTCAGCAAAACCCATTGCGCGAAGGGCCCGTTTAAACAGTCGTG
TRINITY_DN4486_c0_g3_i1	2	194	192	464	3.99	1	5	GACTGTTTAAACGGACCAGCTGGTGGAGCTCACGGAATGGTACGAGGGGCATTTTGGGGACTATCTGATGGAAGAGAAGCCTCACTTCTTCCTCGGTGTCGTCTGGGTGGAGATCTTCTTCCTCCTGCCTCTGTCGCTGGCGAATATTTTCGGGATTCTCGGCGGGAAGAGCTGGGTGGGGACCACCATTCT
TRINITY_DN4501_c1_g2_i1	0	201	201	466	6.12	1	8	CACGACTGTTTAAACGGCCTCCGTTCGCCTCTGGTCATCTCTTCGGCTGTGTTACAGTACTCAGTTACAAATAGGATAAGTATTTCAATAAATTTCCTAATTCAGCATTCTATTATGCATACTGTGATTCTGTGATGTTCTATGGTATTCGATTTCCTATTTCTGTGATCTAGCAGTTTGAACAATTATAATTGATTCAAT
TRINITY_DN4571_c0_g3_i1	197	276	274	276	1.2	1	2	ACTGGATTACGCGTGTTGGTCCGATATCGGGATCTTGGACGAGTCGGAGAAGACGAAAGTATCCGTTTAAACAGTCGTG
TRINITY_DN4577_c0_g1_i1	0	216	216	216	4.97	4	5	CACGACTGTTTAAACGGGTCGCATCCATTTTCTGGTAGCCAGGATTCCTTTCCAGAGCTTTGAGCTATTATTGGGGCAATTGGTATCCTAGAGATTCGAGGCTTGGAGGTATTTGGCCCGCATTACCTGACACCACAACTGTGTGTCGTCTGTTAACAATCTCTAAAAAAATTTGCGATAAGAGGTGCGTTGATCCATTCCGTTTAAACAGTCGTG
TRINITY_DN4602_c0_g1_i1	218	356	147	356	1.2	1	3	CAACAGATATGGCGGGGTAGTTGAGGTCGGACGCCGAGGCTGAAGAGCGTCGGCAAGTTCGGTTTGTGCTCTTGTTGAAAACCTTCAACTGCAGTGGAGTCAGCTTCTGAGTGCAGAGGAAGTCGAAGTAGTCCTCCG
TRINITY_DN4605_c0_g1_i1	2	339	337	443	1.98	1	3	GACTGTTTAAACGGCGATGAGGGAGTTGAGGAGGGAGGAGAGGTAGTCTTGGAGTTGGGAAGGGAGGAGGTCTTTGGCCATGGTTCGGAGAAAGACGGAAGAGGCCGCGATGGAAGCGGCAAAGGAGAGGGTAAAATGGGGAAAAAGACTTCCGATGAGGGAAGATAGGTAGTCTTTGTCCATGGCGCAGAAGAAGAAGATTGAGGCAGCAATGGCAGCAGCGGCAAAGGCTGTCAACTTGCTTATGCGCTCCATTGCTACCAACTTGCAACTTTTTGGTCTCCTTTTATACGACTGAGGTTGAGGAGGTTGTCAATCCTAATACGACTAGGAGTAG
TRINITY_DN4618_c0_g2_i1	195	495	493	495	1.38	1	2	TGTTTAGTCACACATTGGTCACGTAATTATAAAAAAAGTGCATCCCAATCAATATAATAATCATCTCCTCTATAAAATAGAAACATGTCAAATTGTATGTCTAAATTTACATGTGATGTAATCAGTTTTTTCTATCTATCTATCTATCTAATTCATGCATGGTATTGATAAGAGAATCATCAATACAATTGAGACGTGAAACAAACCCTGAGAGGTCGGATCTCGGCAGTCTCGGGATCGAACTCGATGGCATGAGCCCAACAATCGACTTCCCCGGGCTTGCCCCCGTTTAAACAGTCG
TRINITY_DN4618_c0_g3_i1	2	296	294	484	2.5	1	5	GACTGTTTAAACGGCTGGTGCGAGATCGTTGGGATACTCCATCCAGTCGCAATTGGGGCAGGTGTCGAGGTATCGGACCGCTCTCTGGCCTTCTTTCCATCCACCGGTTTGGACGAGCCTTCCGTCGGGGCTGAAACCTCCCGACGAACACCATGTGTCGGTCAATAGCTACTTGACAAGAATAATACGATTATGTTTAGTCACACATTGGTCACGTAATTATAAAAAAAGTGCATCCCAATCAATATAATAATCATCTCCTCTATAAAATAGAAACATGTCAAATTGTATGTC
TRINITY_DN4631_c0_g3_i1	0	202	202	202	2.68	2	3	CACGACTGTTTAAACGGCGGTCCCCGACCTCCCACCACCACCAAAAGCTTCCTCTCGTTCCCCTCTACCCTCCACCTTCACACCTCATCATGATCTGAGCACACCTGCTGTCCCGTCCTCCCCCCACATTGGCAATGGTCCTGGAGCTCCTCACAGGGACGCCCCTGGCCGCTGCGTGGAGGATTCCGTTTAAACAGTCGTG
TRINITY_DN4688_c0_g4_i1	0	240	240	359	1.86	1	3	GACTGTTTAAACGGCGAGGAACAAGGGACAAGGGTTGCTTTCGTCAACCTCGATGCTGGAATGGCTTCTCAGCTCGTCACAATTGAAGTCCTGGAAAGGCTCAAAGCAAGGTATTCGTTACAAAAGTAATGGCCAATAACGAAAATAGAAATACAAAAAATAATACATGCATTTAAGTTGAAATTCAAGACCGAAAAAAATCAATCCTAGAGGAAAGAGATTCACTAGAGAGTAGGAATA
TRINITY_DN4708_c0_g2_i1	1	379	378	379	2.51	1	4	GACTGTTTAAACGGTCCCATCCCTCAGTGCCCAATTCGTCGGATTCTTTGGCACAAACCCCTGTACACATTCGCAAATCGGCGAGTCATTAGGATCGCAAATCCCCATTGGACCGCAAGGCGATACATTGTCGCACTGGTCCTTGGGCGCAAACCAGAACAAATTCCACTGCTTCGATTGGTCGAGCCAGACTAGCCGCTGTGTCGAACCGGTCTGGTTCACTATCAGCCTGGAAATGATGGAAGGGTCCTTCAGGCCAAATGAGTAGAAGACCTCTTCTTGATTCTGCACAAACTGGAAGGTGAACATGCTGTAGGTCTTCATTTCGGGGATTCCGCTGAACCGCACTCCATTCCACGGTCCGTTTAAACAGTCGTG
TRINITY_DN4758_c0_g1_i1	0	312	312	312	3.04	1	5	CACGACTGTTTAAACGGGAGCTCCAGTCCGATTCTTGTCCGTTTGAGCCCGATGAGGTGACCATCGTCAGCATCGTACCTGCCGTTGCATCGATGGGCATCATTGGTCTCGGCTGCTGGATTCATCGCTATGCTCGATCAAAGGGGCTCGACCGGTGCACCAATGTTGCCACCGCATTAGTGGACATGTACTTCAAATGCGGTGACGTTGAAGAAGCGAGACGGGTCTTTGAATCGATGACGGACAAGGAGACAGCGTCATGGAATTCGATGATCAATGGGCTTGCCATGAACGGCCGTTTAAACAGTCGTG
TRINITY_DN4770_c0_g2_i1	115	378	263	380	2.19	1	3	GTAAAACATGAACAGAGATAGGAAATAAGTAGTATGTATGTGTAGGTAATCAACAATAGATAAGAGGAGAACTTAGCTCTGGAGAGAACTGTTGTGCCGAGCTCAAGATCGGCCGAGCTCAAGATCGAACACGGCCGAGGACGAAGACAGACCAGGGAGAACCGAGAGACAGACCAGAGAAGGGGGTAATCGGTCTCGAGTTGCCACAGGAGGTAGAGGGGAAGGAGAGGGAACTTTTCCTCTCTTGGACCGTTTAAACAGTC
TRINITY_DN4855_c0_g1_i1	0	255	255	255	3.08	0	5	CACGACTGTTTAAACGGACTACCTCTTCTCCTCCCTCTCCTCAGACTACTCCTCCGTCCTCACTCATGGCCTCCGCTGCTCCTCCCTCGCCAACACCACGTCACCTGCGACTCCTCCGCCAGAGCCCCAATCTTCTCCGAGTGCCGCCCCTCCCATGACTGATGGCACGAGCTCTTCCTTCCCAAGCCTCGATCCGTGTTGCCGCTCGTCTCACCCCCACGAGTAGCAGACAACCCTGCCGTTTAAACAGTCGTG
TRINITY_DN4919_c0_g2_i1	20	218	198	218	6.33	1	8	TAAGGACAAAATCAAGAAACGTCCTCGGGAGGAGGATCGCGATGTCGACAAAGAAAAAGTCACCAAGAAGAAGAAGAAGAAGTTAGAACAGTCAGGCCAAGAAATCCCCATGAGAAGGGAAAACGCCCAACCGGATCCCGCGACACTAACATCATCCCGTCCTAACGTTTCGACACCCGAACCGTTTAAACAGTCGTG
TRINITY_DN4942_c0_g8_i1	2	254	252	256	2.38	1	4	GACTGTTTAAACGGCATGGTTCTTTGGCTCGAGTTCCTTCGTCGTTCGGCACAGCAACGGCTCCTTCATGGGTGGTAGCAGTATGAAGTCGATGGGTCGTCGCCGTCGCGAGCGAATGGCGTAGCCGCACGGGTGAGCAGTGTCTCGGATCTTCGGCAACGGCGACTTCAACTCGTCACCTCGGCAACGGCTCGGGGTTGCTCTCCTTCGGCAATTCTTTGTGTATGGATCGGCACCGTTTAAACAGTCGTG
TRINITY_DN4982_c0_g2_i1	202	335	335	338	2.39	2	5	TCTCTCTCTCTCTCTATGTTGATGATGAAGAAGCTAATGGTGGAGTCCTATTTATAGGATTCCTGAGCTTCTACTGCTCTGCCATCGCCAGCTATAGATGTTGCCTTATTCCGCCTCTGTTGCCTTTCTCTGC
TRINITY_DN4982_c1_g1_i1	0	196	196	196	3.27	2	4	GCGACAGCATCCCCGAGCCAATCCATCAAACCACTGCAACGACGTGCCATTGCTGAGGATCGAGCGACGAGCATCTTGCCATCAGCAAAGCATGCTGCTGTTTCTACGAGATCGCACTCAGAGTGATGCCGCCACACCGAAACCGTTGGAACTCATCGAGCCGCTGCCGAGGAAGGATACCGTTTAAACAGTCGTG
TRINITY_DN5037_c0_g1_i1	1	280	279	280	1.9	0	3	ACGACTGTTTAAACGGTGCCACGATACACCTCCGATCGACACGCGGTCAGGTGCGCTGTGTTCGTATCGTCGAGGGCTACGATTTTCGGCTCTCGGATGTCGCCGATAGTCACCATACGGTACCGAAAGCAGCTCGAAAGTTACGGCGTGTTTAAGCTCTCGTCATCGTTTCGGTGGCCGTCTTTGCTCCAATTCCGACACCGTCTTCTCCGTTGGGTCCCTCTCGATGAGGACTACGCATTGATGCCTTCCGTGAGTGATTCCGTTTAAACAGTCGTG
TRINITY_DN5046_c0_g3_i1	221	388	387	388	1	1	1	GAAAAATTAAATCGTACGTAAAGCTGATATACTGACTGTGGGTTCATAAGTAAAATTAAAAATATATTTTCAGCATGCGGGGCGAGTGGAGCGTTGTATGTTGTGGTGATGGTTCTGACAGGGTGCAGTTTGTTTGTACTCGTGCTTCTACCGTTTAAACAGTCGTG
TRINITY_DN5090_c0_g2_i1	295	460	167	460	0.87	0	2	AATGCACGTCTTTCTCGTTCTTGAGCATATAAAAGAGCTCCTGCCTAATAAAGCCGCCATCTTTCCTATAGATCGCCCCCTGGAAGTACATCAGAGTCTTACGGCTATCGAAATCCGACGAGTCGTTCGCGTAGTTCCGAATCATGTGCCGTTTAAACAGTCGTG
TRINITY_DN5099_c0_g3_i1	4	159	155	161	5.08	1	6	GCACTGGGACGCTGCCATGGCCGAGATGTCGGATCCGCCAAGGGATCGCTCAGCTCCGAGGAAGAGGGGAACTCGTGCGGGTAGGGCGCATGTTGACGAGGAGATGGTCGAGGAAAATGGCCTGGTCTCGTGCTTGGGTTGCCGTTTAAACAGTC
TRINITY_DN5163_c0_g1_i1	1	244	243	245	2.72	1	3	GACTGTTTAAACGGCGGCGGTCTTTATTCTTGTGGGGCCCACAGGGGCAGGTGGTTCCTTTGAGTTGGTGTGGTTACTTTCTCGGGTCAAATCGTGACGACCGTTACCGTTGGTTAATTGGAGCTGCTGAGCAGTGTTGTAACCGCTGGAATCTCGTCGTGGGGTGAAAAATGAAAATGGTCACGCTGTCAGATGCCACGTGGCCCCAGACACCGACGTGCAACCATTACCGTTTAAACAGTC
TRINITY_DN5166_c0_g2_i1	297	440	143	441	0.96	0	2	CCTCTCCTGAAGGAATTCATCGTCCCCATCACCGACAAAGAACTCACCCTCTCCTTCGTCCCCACCGAGCCCTCCTCCTTCGCTTTCGTCAACGCCATCGAGCTCCTCTCCGCTCCCGCCGACCTCGTACCGTTTAAACAGTC
TRINITY_DN5176_c0_g2_i1	1	289	288	289	2.23	1	3	GACTGTTTAAACGGCGGAGGAGGTGAAGGTGGTGGTGGAGATGGGGGAGGGGGTGATAATACCGGCAGTGGAGGTGAGAATACCGACGGAGGAGGAGATGGTAGTGGAGGTGAGAATACAGGTGGTGGAGGTGAGAATATCGGAACAGGCGGCGGTGAAGCCACTATCGGCGCAGGCGGAGTGACAGGTGGCACGAACGGAGCGCACCGAAACAAACCACAATCCACAGGACGTGCCAAGAATGAAACACACTGCTTGGCGGATCGCTGAACCGTTTAAACAGTCGTG
TRINITY_DN5181_c0_g2_i1	0	412	658	994	1.74	0	5	AAGAGCACCACAGCAAACCTATTCGTGTGTCTGAGGAGCTCGAACCATTGGATATGGAGACTGGAGGATGGGAGATTATATATAGCTTTGGTCGGAGACACCATCGGCCTAATCTGGAGGAAGTAGCTGAAAATGAACTTCACGGCAAGAAGCAATACCCAGAACAGCGAATACTTGACATTATCTATAATCCCTTCCCTCAGGCCTCTCCCGACAAATGCCCGGCTTTGGAACCACCAGGTCAGAGCATAAAAAATCTTCCAGTTGGTCGTTTCAAGGAAGTTCCGGACCCAAGGGACGATGAAGAGAACCAATGCTAGCACCTCCGGGAAGACAAAGACCGCTGCAGCTTCCAAGAAATTGATTATCCGCTGGTTCGCATCATAGGACCACCGCCTG…
TRINITY_DN5187_c0_g2_i1	2	106	518	520	1.98	1	2	GACTGTTTAAACGGCACTGACCGGCCTGGTTTGCTCTCGGAAGTGAGTGCGGTGCTCACTGATCTCAAATGCAATGTGGTCAATGCCGAAGTGTGGACCCACAA
TRINITY_DN5189_c0_g1_i1	2	306	304	315	1.81	1	5	GACTGTTTAAACGGCCCGACCCTACCCATAGAAATTTCTAGGTAATTATTCTATAACAATACATAATTTTCAAAGTAGAAGCCTTGACAATTTATAGAAGGTTTGATCCTTAAGTTTTTTGCTACAGAAACCTCCAAAAATCAAATGCACAGATTTGTTTATGAAATGAACCTCAATACAAAGGAATGAAAATCATCCACAGATACATCTCTTGTATTCACATAATTCAGTACATTACATTACTGTTTACATCATAATCACCACAAAAATCTCCCATCGACAAGAGATCGAAAAACCCACCTCC
TRINITY_DN5236_c0_g3_i1	2	387	385	387	2.28	1	3	GACTGTTTAAACGGTCGAGGAGAAGCTCCCTTGGTTCGAACACTACGCTCGGCCCGGATTCCAGGACACGTCAACCATCCACGAGCTCCCTTACGACCACTCCATACTCCTCGAGAATCTCATGGACCCCGCTCACGTCCCCATCTCCCACGACCGCACCGACTGGACTGCCAGGCGCGAGGACGCGCAGGCGCTCCTCATGACCGTCACCGAGGCGACGAGCAGAGGGTTTGCCGGCGACTGGGGAAGATCCAAGAACCCGAAATTCATGAACAACCTGAGGTTCCAAGCTCCTTGCAACCTGCAGAACAATGTCGAGTTTGTAGACAAGCAGGGGATCAAGCAGTACTTCTCCGCCCTGTTCCTCTGCCGTTTAAACAGTCGT
TRINITY_DN5236_c0_g5_i1	18	201	183	201	3.65	1	4	GAGGCAACGAGCAGGGGGTTTGCCGGCGACTGGGGAAGATCCAAGAACCCGAAATTCATGAACAACCTGAGGTTCCAAGCTCCTTGCAACCTGCAGAACAATGTCGAGTTTGTAGACAAGCAGGGGATCAAGCAGTACTTCTCCGCCCTGTTCCTCTGCCGGCCTGCCGTTTAAACAGTCGTG
TRINITY_DN5245_c0_g2_i1	74	161	227	285	2.17	0	4	CCAAATTCCCTCCAAACCCCTGTCTCTGTCGCTATATAACTAAATTAGACCCGAATTCCGAAACCCTAACCCTAATTATGCAAAATC
TRINITY_DN5248_c0_g4_i1	4	200	252	552	1.86	1	3	GACTGTTTAAACGGCAAGTGGTGGAAGGAGATGCAGGCTGCACTCACCACCACGGACGAGGAAGAGTGCTGTTACGATGCGGATATATGGGCAAGCTTAGATAGCGTCTTCTCAGTGAACCTTCTCTCCTAAGTCCTAACCAAACTATAGAGGGTAGTAGTAGTAGTAGTACACTAGTACTCTATTCTGAGTTCAA
TRINITY_DN5283_c0_g1_i1	341	579	579	579	2.36	1	5	AGTGGCGGAGGTGGCGGTGACGGTGGTGGTTGTTGTTGCCATTTTAATATATACTTTTTCTTTCTCTTAATTTTTTCCTTCGATCTCTACGTTTTTGGAACCAAGAAAGGGGAATATATATTGGATTGGTTTGGGTGAGGTTAGGTACCAAAACAAGCTGGTAGGATTGGAAGCAGCCAATGGGATCGAAGGAAGATACTCTTCCTGTACCAAACGTGGGCCCCACCGTTTAAACAGT
TRINITY_DN5306_c1_g2_i1	4	144	140	146	2.44	0	5	ATGAATTCCTACTTATCTGATATTATGGATGATTAGTTCTGATCAAAGAAAATTCTGTTTGTAGTGGAAAATGATCATGACGGTGGGACTCACAAACTACTCGGCTCGGTCTCGGCAGTGCTCGATCCGTTTAAACAGTC
TRINITY_DN5428_c0_g6_i1	0	247	247	248	4.52	1	7	ACGACTGTTTAAACGGTGAGGAGACGCCGCTGTTCGAGCTGCATGCGGCCATGCAGCGGTTTCTTCCGGGGACGGAGGGTACGATCGACGGAAGGCTGACGGAGGAGGGGATCAGCTTTACGTTGGGGAGGGAGCTGCCGCAGGTGATCGAGGATAACGTGGAGAAGTTCTGCGAGAAGTTGGCGGGGGAGAGGAAGGATCGGTACGGTGAGATGTTTTGGGCGGTGCATCCGTTTAAACAGTCGTG
TRINITY_DN5437_c0_g3_i1	4	102	359	620	1.2	0	2	CATGACGGTGTGGCGGAAGTCGTTGCTCTTCAACTGCAAAGGGTTCGCCGTATACGATGCAAAGGGCAATTTGGTCTTTCGAGTCGACAACTACTCGT
TRINITY_DN5439_c0_g2_i1	362	437	437	438	0.96	0	1	TCTCGAGCTGCTCCTCACAGATTTCAGTTATACAGGTGGCAACGTACTGCTCGGCAGCGATGAGTTGCTGGGTCG
TRINITY_DN5466_c0_g1_i1	2	107	111	334	2.02	2	3	GACTGTTTAAACGGTGCATTTCTCCGTCCCTAGGAACTTCTCGTGGGCCGCGTCGATGCTGTCTCTGCACGAGAGGATCGTCGAGGAGAGCAAGAAGAAGGAGAG
TRINITY_DN5496_c0_g1_i1	352	470	118	472	2.48	1	4	GCGGTGGAAAACGAAGAGGGAGGAGGAGTCGGGTAGGCAAGGAGGAAGGGATCAGGACCATCGTGGTCGAGGAGATCCAGGCGGGGTGGAGCAGGGGTTCGTGGCCGTTTAAACAGTC
TRINITY_DN5496_c0_g4_i1	317	417	100	417	1.79	1	2	GACGACAAGCTCACGAGCACAAGGGATGGTGAAGATGGTGTGTAAGGTGGACTGCAGTGGGTCTTGAGGAGTTTGGCCATGGACCGTTTAAACAGTCGTG
TRINITY_DN5527_c0_g1_i1	1	254	253	288	2.59	0	4	GACTGTTTAAACGGCGAGTTCCAAAACCTACGATCAAGAACAAATTTCAACAATTCCCCCCCTGTTTACGAAATCTGGAAGTACTGTACCGAAAACCCTAAATTTTGGGGGAAATCCCCAAAATACCCCCCCCGCGATATCCCCAAGTACCACCGCTTTAGCAGGAAACTCAAACTCTAGATCGGGACATGCGTCTACAATAGTAGATCTAAATTAGAGATAGGAAAGTTACCTCGGCGGCAAGGTACTCAAG
TRINITY_DN5535_c0_g3_i1	0	419	419	421	2.6	1	4	CACGACTGTTTAAACGGAAGATTACTGGCATAGCCCTTGGAAAGAAGAAGATCGGGAGGAGGATGACGATGAGAGGAAGAGCACCGTGGCCTCGTTGTTCTTTGCAAAGCCTCGGAGGGGACAAGGGAGGAAGAGGAGGCAGAGGAAGGACTTCCAGAAAGATATACTCCCGGGTCTTGCTTCGCTATCGAGGCAAGAAGTGACCGCAGATATCCAAACCATCCGAGGGCTGATGAAAGTTTCGGGTCAGTCTTGGGAAGCTGGAGGAACGAAAAGACGGAAAACGGGACGGAACAGGACGAATTCTCGTGCGAGACGAGACGTACGGCCGAGAAATTTGACTGAGGTGGGTGCGCCACTGCTGCCGCCGGAGCCTGTGGGTTGGGGAAGGACAACGAG…
TRINITY_DN5568_c0_g1_i1	73	460	387	462	1.62	1	3	TTCGATTTCAAAAATTAGGTCTTTTTTCCTTCCCCTTTTCTGATTGGGTAGAAAGATTTATCCTTTTTTTCCCGACAGGTCGACAAAGCGGTTCGGGCCTGATGGGAAGCGGTTCGAGCACCTGGCGTTCCTCAACCTCGCCCAGAATGTCGTCTGTTTCCTCTGGTCATTGATAAGTAAGCGAACTTTTTCCATTTTTTAGGGTTTCGAGCAAATGATTTTTCGGTGGATTGAGGAATGCGCGAATTTATGTTTATCATCATCATTATCCCTACTTTTTGTTTGAATAGTGTTGTTGATTTGGCCGAGGAGGTCATCGGGTGGGGCCCCCTTGTCGAGCTACTGGAGCGCCAGTATTACCAACACGATCGGGCCGTTTAAACAGTC
TRINITY_DN5568_c0_g3_i1	297	461	338	463	3.57	2	5	CGGTGGATTGAGGAATGCGCGAATTTATGTTTATCATCATCATTATCCCTACTTTTTGTTTGAATAGTGTTGTTGATTTGGCCGAGGAGGTCATCGGGTGGGGCCCCCTTGTCGAGCTACTGGAGCGCCAGTATTACCAACACGATCGGGCCGTTTAAACAGTC
TRINITY_DN5586_c0_g1_i1	2	158	156	336	0.99	0	1	GACTGTTTAAACGGTATCGGTCAACCGAAAAGCAGTGGTGTGAGTGCGCAGCGCACCTCCCTGCGGATGCAGACGTGGGTGACGGCGATGACCACCAGGTCCGTCGTGTTGATGGGCACGATGACCTGCAGCAGGATGCCCTTGCGCAGCAGCATC
TRINITY_DN5586_c0_g4_i1	2	151	165	336	0.99	0	1	GACTGTTTAAACGGTATCGGTCAACCGAAAAGCAGTGGTGTGAGTGCGCAGCGCACCTCCCTGCGGATGCAGACGTGGGTGACGGCGATGACCACCAGGTCCGTCGTGTTGATGGGCACGATGACCTGCAGCAGGATGCCCTTGCGCAG
TRINITY_DN5592_c0_g4_i1	0	83	337	337	1	1	1	CCATGGGATCGCCTTCGATCTCCTTCCCTCCTTCCTCCAGTCCTCTTTCTCGACAGCCCTCCTCCTCCGTTCTAACTCCCTGC
TRINITY_DN5620_c0_g3_i1	0	161	161	162	2.69	1	4	GACTGTTTAAACGGGAAGGAGGAGGAGGAATGGCAGTGGTGATCGGGTGGTCTGGAGAGGATGGCATTGTCGAGGTGGTCGGAGACTCGGAATCCTCGGTCGGAGTTTACTGTCCGTCCAGGGAAGAGGAGCACGGAGAAGCTGCTGCCCGTTTAAACAGT
TRINITY_DN5627_c0_g3_i1	109	308	199	308	5.72	1	9	GACGCAGTTCGTGGGTGGTCGGACGAGGTTGGCCGAAGAAGCGAGCGAAGCTTGGTCTTGGTTCCGCGACAGTGACGACGGATCATGAAGGTAAAGAAGAAAGGATTGGCCGATGCTGGTCAGTTTCCCTCTCGTGACAGAGTATAGGAAAGAGAGAAGGATTGCAGAGTTTGGAGAAAAGGCCGTTTAAACAGTCGTG
TRINITY_DN5632_c0_g5_i1	265	316	93	316	3.06	2	4	AGTACTCCCGGAGTATACAACACGTCAGCAACTGGCAACCGTTTAAACAGT
TRINITY_DN5640_c0_g1_i1	0	456	456	468	2.85	0	5	GTTTAAACGGCCCAATGATTTTTTCCTTCTTTTTCTCGTACAGTAGAAGCTGTAGAGCTAAAACCCTAACCCCCAAAGCAATTCGCCGTTTTCTTCTTCTTCCTCATCTCTAAAAGGAGCAGCTTTTCCGTCGGAGATGGAAAAGCCTTCCGCCATTGGTCTTTCATGGGCTCCGAAAGTTTCCTTATCTTCTTCTTCCACTCTCGTAACACAGAACAAGAAGACTATCAACTCCCCATCGTCATCCGATAATAATAATGACAAAGGAAAAGAGAAAGTTTCTGTTTGGATATCCGAGAAGGAATTGGTGGACGGCTTATTTGTTCCTCCAAGAGACCCGAGAAAGCTGAACAAACTAGTGATGAAGAAGAAGAATCTCAAAGACACGAATGGTCCGAG…
TRINITY_DN5646_c0_g5_i1	215	409	194	409	4.54	1	5	CTCGGCGAATGGCGCCTCGCCGCCGAGGTCCCCCACCGCTTCAGGCTGCTCGACAGCGACAGCGGCGTCTTCATGGAGGACGACGGCCTCTTCTACTGCATCAGCAGATGCCCTGACCATATTGTCACCCTCGACATCGCCGCCGCTTCCGAGTGGACGATCCTTGAGCTGACGATGCCGTTTAAACAGTCGTG
TRINITY_DN5697_c0_g1_i1	0	379	379	379	2.04	0	3	CACGACTGTTTAAACGGTTATTGCCACGCTAACTAAGAAACTCGAGTTTCGACAGGCTTTGGCCTATCTGCTCATATGTTTCTGGGGGTTGTGTCCTATACCTGAGTTCTGCTATGCCCTGCTACCTGCATATTGTCTGCTTACAAATTCTTCCTTCTTGCCAAAGGTAACTAACTACATATAAAATCTTTCTGACCACAATGTGGGACTAAACACATTCTCTCTATCAAGTCACAATACTCAATATGTATTGCTAATTACTAAAATCTCCTCAAACTTTGTATACAGGCATACAGTCCAGAATTCCTCCTGCCACTCACACTCTTCACCCTCTTCCACATCTACACCCTCTCCGACTACCTCCGTTTAAACAGTCGTG
TRINITY_DN5703_c1_g5_i1	243	544	542	544	1.62	0	3	GAAGTTTTCGGGGTACCATGTCACTGGGAGCTTGCCTCCTGCATTTCATAGATGTTAGTGTAATTATGGTTAGGATTACTTGATCATTTTTTTGCTCTGGAAATTGATATCCAGCTATGGATTTAGGGATTCCCAACTTTGTAATCACACTTGTATTGTCAATGTACCTGGATTGAATGCACCAAAAATGACATCTGCAATAGCCATTCCACCATCTTGGCCCAGGTATCCAGCCCATAGAATTGCGGCTATTTTCGGGTTATTTTTCGCGAAGGAAATATCGACCGTTTAAACAGTCGTG
TRINITY_DN5703_c1_g6_i1	2	73	469	471	1.97	1	2	GACCGGTGTAGAATCGGTAGGAGCGGCCTGGGTAGCCTCGGGACGGGTTGGATCGCATTGCCATGTCGGCC
TRINITY_DN5703_c1_g8_i1	249	351	349	532	0.99	0	1	TTCGGGGTACCATGTCACTGGGAGCTTGCCTCCTGCATTTCATAGATGTTAGTGTAATTATGGTTAGGATTACTTGATCATTTTTTTGCTCTGGAAATTGAT
TRINITY_DN5704_c3_g1_i1	0	140	140	140	3.38	1	5	TGACCTCGCTCGTGGGCCCCACTAGCGGTAGCAGCGGTGGAGGAAGCGGCAGCACTAGCAACTTTCAAGGCTTCCCTATAAGTTCCATGGCTGGCTCTCAGCTCCATAGTGCTTCTTATAGCACCGTTTAAACAGTCGTG
TRINITY_DN5712_c0_g2_i1	2	379	377	379	3.5	1	5	GACTGTTTAAACGGAGGTGAAGGAAGACCAGGTGCTTCTCAGAGTTGTGGCTGCTGCTCTCAACCCAGTGGACTTCAAGAGGAGGCAAGGGAAGTTCAAAGCTACCGACTCTCCTCTCCCTGTGAGTGAAATTTTTAAGCCTCGCATTCTAGTAGAGCTTCCAAGGGTTAAATTCACTTATGGGACTCTAAGTTTTTTTTCCTAACAGTAAAGTCCTCCAACTTTGATTTCTCTAATACCGTGGCTCTTTGGACGATTTTATCCATGTCTCATTTTAAACACTTTTAATTAAATTCCAATTAACAAGATTAACATAATTAAACTAATATAACCCTAACCCTACCCTTGACCCAACCCCTCGCCGTTTAAACAGTCGT
TRINITY_DN5717_c0_g1_i1	0	501	501	501	5.12	1	8	CACACTGTTTAAACGGGCCCGCCGCGATCGAGGCTCTTCTAGTTCCTTGACCGGTTAACAGAAGGCGGAATGTCCATCCGAGAACATCGGGGACGAATGCTCGGTAGAGGATAAATATGTCGTACCAGTTCGGGTGCTTGACATACGAGGATCCCCTGCGAGCTCCGGATACCAGACGCTTAGCGTAATCCTCTACTTGACCTCCTACAAGGGGCACCTGTACAGCAGTGACATAACGCATTAAAAATTCGATCCGATGGTTGAGGAGCGCTGAGGATGGATTTTTGTTCTCAGTGCTGAGGTTAGAAAGTTAAGTCAAGTTGTGTGGTGTTTCCTATTGGAATATGGAAGTAGCACTCACCTCTCTTTCCTGCTTCCATTGCACTTCGGCTCCCTCCT…
TRINITY_DN5725_c0_g6_i1	2	285	283	339	2.47	1	4	GACTGTTTAAACGGAGCACGAATCGAATGCCGATGATGCAGGGTGCGAGGGGGTGGAGGTGGAGGTGAGGATTTTGGGAGCGGAGGCGATGATTCGGTTACAGTGTAGGAGGACGAACCATCCGGTTGCTAGACTGATGGGGGCATTGAAGGAGCTCGATCTTGAAGTACATTACGCGAGCGTGTCGGTGGTGAAGGAGCTGATGATACAGCAGACGACCGTGAAGATGTCGAGCCGGAGATATACACAGGAGCAGCTTCAGGCTGCTCTCTACTCAAAGGTT
TRINITY_DN5731_c0_g1_i1	0	80	80	619	1.98	1	2	CACGACTGTTTAAACGGACGGGCAATGCCCCCCTAGGCCATGTTGCACACTTGCACCGTAGCCTGTCCTACATCATTCCG
TRINITY_DN5738_c0_g5_i1	0	272	272	501	3.62	1	5	CGACTGTTTAAACGGCAACCGCAGTTTCTTCCTTGCCGTGATGAAAGAGAAACCCGGAGAGCGGATGGAGCCTCATTGTTTCTTTGACGACCATGCCTAAGTATTTGAGTTTGCCCAAATCGGATTCTTCCACCCGTCGGTGCAGTCCGACCACCGTCGCTAGCTCGTCCTGAACTTTTCTCATGGCCTGTGGATTCCTGAGGAGCTCTGACAGTGCCCATTCGACCTGTGTGCGTATCGGGTCCATAGATGCCTCCAACATATCCTATTCA
TRINITY_DN5738_c0_g5_i1	289	501	212	501	1.96	1	3	AATTAATCGACTGACTCAAGTAACTAATTAACTACTTATGCATTCACGATACTAAAGTACTGTTAATGAATGAAGGAACTAATTAATTCACAAAGTAGTATTAATGAATGAACGAACTAATTAATTCATAAGTGATATAGGATAGGATAGGATAGGATAGAATAGGAGGTTAAATTATTATAAAAAAGGTTAGTGCCGTTTAAACAGTCGTG
TRINITY_DN5753_c0_g5_i1	0	306	306	308	2.12	1	3	CACGACTGTTTAAACGGCCTGACCCCTTCCTGCTGCATCCACACCACCGACCTCAAGGCCTGCTCGAGCCGGCCATTTGAAGCGTACCCAGACATGAGGGCAGTCCACGACACAGCGTTCCTCGGGCGGGACCCATAGAACACGCGGCGGCCCGAGGCCATGTCGCCGCACTTGCAGTACATGTCGATCAGCCCCGACTGCACCGAAACCAGCTTGTTATAGTACCTGAACTTCTTGATAACAAACCCATGAACCTCCCGGCCGAGATTCCGCTCCGAGAGCTCCCCGATGGCCGTTTAAACAGTC
TRINITY_DN5758_c0_g6_i1	2	399	397	402	1.59	1	4	GACTGTTTAAACGGCCTGCAAGGCACAAAAGTGGACCAGTGGAGGATAAGTCCCGTAATTAATGGCAATAGAAGGGTCAGGTACCCGAAGCCAGAATTCCTGATTACATACATACACACATATATAATAGAATATTAATTTAATAGGTCTGAAAAGAAAAAACAAAGTCCAGGGCAGCATAGCAAGAAAGAAAGAGCGAGCAGAAACCCTCACCGCCCCCATTTCCAGTTCCTCCTCCTCCTCTTCGAGATCAGATTACCTATTATACCCTCCACCTACAAATACGATACCTCCGTCGTATCCTTCCTTCCATGGTGAGGATACGGAAGAATGCGTCGAGGCTTTTGGGTTCGGATTACCTACTATACCCTCCACCACTTCCGTTTAAACAGTCGTG
TRINITY_DN5762_c0_g2_i1	2	253	251	253	3.7	0	5	GGTCAAACATCCATTTTGAATGGAGAGCTGGATTTGCATAACAGCGATAAAATTATTTTTAAAATTTGTTTCTATAGTACAGAGTCACCTGAATTGTTCTGATACCAAGCTAAAGTCGCTTCTGATCTCTGTATCGTATCTTTGCCTTCTAAAGGTTGATGGGACCATCATGCCGCCGGATGGTCCGGATAATTGGCCGGCGAGCACCAGTAAGCGGAACTGGCTCGTGTTCTACCGTTTAAACAGTCGTG
TRINITY_DN5770_c0_g2_i1	0	73	84	324	4.49	4	5	CACGACTGTTTAAACGGTGAGAGGGTTGAAGATGATGGCTACGCCGTCTTCTTCGGGAAGAAACGTCATCCAA
TRINITY_DN5772_c0_g2_i1	7	438	431	438	2.45	1	5	GTTTAAACGGATGAGCTCGGTGATTGCAAGAGCCTGATTTGGCTCGACTTAAATAGCAATCGGTTGAACGGGAGCATTCCTCCGACCATCGCGAAGCAATCGGGCAACATTGCGGTCGGTTTGGTGACAGGGAAGCGGTTTGTCTATTTGAAGAACGACGGGAGCAGCGAGTGTCACGGTGCAGGAAGCTTACTCGAGTTTGCAGGGATTCGACCGGAAGGGCTCAACCGGTTGCCGAGTCGGCTCGCGTGCAATTTCACTAGGGTTTACATGGGGAGCACCCAGTACACATTCAACAACAATGGCTCCATGATCTTCCTCGATCTCTCTTATAACGACTTGGAAGGTTCGATTCCGAAGGAGATGGGTAAAATGTACTACCTAATGATACTTAATCTC…
TRINITY_DN5772_c1_g1_i1	5	124	119	125	2.08	0	5	TCGAGAGGCCCGAGAACGAACTCGGTATCGGCCCCTCTAGGGCGTTGTGAGAGAGGTCGAGAACCGCAACGTAACGCAATCTCCCTAAGGCCATCGGGATCGGTCCGTTTAAACAGTCG
TRINITY_DN5774_c0_g4_i1	76	349	273	349	6.16	1	10	CCTCTGAACATCCGGATACTCCGACGACCTAGCAACCCCGACATCCTTACACCAGCCATAGAAGGCAGCCAGCTCATCAATCTGCTTCGCAGCACTTGCATAAGCCTCGAACGACTTCACGCAATCGGGATACTCCATCTCGAAGAACCGATCAAGAAGGATAGCCAAGATCTCGCATATATCTGCGTAAAGCTGGAAGCTTTCCCTAACGACAGGGTACAGAGCAATGACGACCATCCTGCTGTTCTTGGCCAGTCCGTTTAAACAGTCGTG
TRINITY_DN5775_c0_g4_i1	63	325	262	325	2.81	1	4	TCCATTTCTGCAACGAGGAGGCACAGACTCCGGCACAGAAGTTGTCCATCATGCGCTGTGCCAGCGTCACCATGCTCCTCCTTCCCGAATCCGTTACTGTACCACTCATAACTGTCGTAACGAACAATATCATCGGTAAGGGCGACACATATGCATGGTTTTCGAAAACACACAACAGGTTTTAACTAACCAGAAGAGTTGTTTGTTGAGGCTGTCGATGACAGTAACATAGCAAGACACTCGCACCGTTTAAACAGTCGTG
TRINITY_DN5786_c0_g3_i1	584	655	216	655	1.06	0	2	TCCTCTCTTCGATATCACCAGCGCATACTTCAACTCCAGCCAACCTTGATTTTTCCGTTTAAACAGTCGTG
TRINITY_DN5788_c0_g5_i1	118	363	731	1042	1.12	1	2	TTATCCAAGCTCTGTGCCGCGAGCCAGTTCGAATTCGGATGCAGGGATATCGACGGCATCGAATGCATGTGCGGCTCGCTGATATACTTGATCACCACCGGAATCCCAAACTCCCACACCCGAAGCGACTTGTCATCGCTCGAAGTCACAAACCTCCTATTGTTATCCACGAACGTAATCGTATTGACCGCCCCCAGATGTTGATCGTACTCCTGAGTGATCTGGCCGGAGTTCATGTCCCACTG
TRINITY_DN5799_c1_g10_i1	267	398	398	398	1.9	1	2	GAATGATAAATCATGTTATAGGAATGTATAAGCAGATTCAAATAATAGGATTATAATGATAACAGTGAACCAGGTGTGGTAGAGGGACATTGGGCATATGGCATCCAATAATATAGAATAGCAACCCATAT
TRINITY_DN5799_c1_g11_i1	2	264	262	264	5.09	1	7	GCCGACAAATTTGTGAGTCCCAATTTCTTGATCCTTCCTGTTTATCAATCTGAAATTAGAAAACCACACATAGATCATTATGAACACATGAAACAGATCACAATCATAAGAGAGGCATCATAAGAATCCATCATCACAGAACACCCATGGATAGAATGATAAATCATGTTATAGGAATGTATAAGCAGATTTAAATACTTATCTTGTTCTGTTAATTGATCACTGGAATCGAGCTGGACAGGTGACCGTTTAAACAGTCGTG
TRINITY_DN5800_c0_g17_i1	299	491	491	600	2.17	1	3	TTGGGAAATAACCGTCTCAATTCTGTCATTCCGCAGAATATCGGAGAGGGGCGTGCTCTCAAGACGATCAACCTCAATGGCAACAATTTGGAAGGGGAGGTTCCTTCTTCGTTGGCCGAATGCACTTCTCCGGAGGTTCTTGACATTGGGAACAATCACATTATTGGCTCCTTCCCCTTTTGGTTGGGTAGT
TRINITY_DN5800_c0_g6_i1	0	471	471	570	3.51	1	6	CACGACTGTTTAAACGGCTTCCATTGGTAAGCTATCGCGGTTGGTTTATTTGGATCTTTCGATGAATCATTTCGTCGGTGCAATTCCGTCGGTTATGCCTTTGATAATCTCTGAACATCGGCATGTACCTAGGGTACACCATATTCTTCTCACTTGCCAACAATAGTGTCACAGGAGAAATCCCTCCTTCCATCTGCAATGTAACCTATCTCCAAGTTCTTGATTTCTCAGACAATTTGTTGAATGGTTCTATTCCGTCTTGCTTACTTCAAGCCGGCAATGCTCTCGGAGTGCTGAATTTGGGAAATAACCGTCTCAATTCTGTCATTCCGCAGAATATCGGAGAGGGGCGTGCTCTCAAGACGATCAACCTCAATGGCAACAATTTGGAAGGGGAGG…
TRINITY_DN5800_c0_g7_i1	2	501	499	566	2.06	1	4	GACTGTTTAAACGGACCGATACCGGCTTCCATTGGTAACCTATCGCGGTTGGTTTTTTTGGATCTTTCGATGAATCATTTCGTCGGTGCAATTCCGTCGGTTATGCCTTTGATAATCTCTGAACATCGGCATGTACCTAGGGTACACCATATTCTTCTCACTTGCCAACAATAGTGTCACAGGAGAAATCCCTCCTTCCATCTGCAATGTAACCTATCTCCAAGTTCTTGATTTCTCAGACAATTTGTTGAATGGTTCTATTCCGTCTTGCTTACTTCAAGCCGGCAATGCTCTCGGAGTGCTGAATTTGGGAAATAACCGTCTCAATTCTGTCATTCCGCAGAATATCGGAGAGGGGCGTGCTCTCAAGACGATCAACCTCAATGGCAACAATTTGGA…
TRINITY_DN5800_c0_g8_i1	491	608	606	610	1.35	1	3	GTTGGGTAGTATCTCGTCGCTTCGAGTTCTTGTTCTGAGATCAAACAAACTCGAAGGACCGGTGGTAGCTCCTACAGAAAATCTTGCCGACTACGCCTACCCGTTTAAACAGTCGTG
TRINITY_DN5801_c0_g2_i1	237	289	289	313	2.06	1	5	GGCAGAGTTGGGGTCGAGGTGGATGTAGATGTTGAAGAATTTCTGGTGCCCG
TRINITY_DN6250_c0_g1_i1	0	261	261	267	4.64	1	6	GACTGTTTAAACGGTGAGAGGGTTCACGATTATGGGCACTCCGTCGTCCCATGGCACAAACACCATCCAGCCGTCCTTGTTGCTGCTGCTGATGCACCATTTGTAGAAAACGTCACATAGCCTGGCTATGTGACGTTTGCATATACTCCTCGCAGCGTGCATGCTGATGAACGACAACTCCTCCCTATTCGGGTCACATGTGCTAGGAATGGCGGCTAGCCATGGAAAGAATGCGGGACGCAAACCTCTCAATGCCGATTC
TRINITY_DN6572_c0_g1_i1	0	99	120	398	1	1	1	CACGACTGTTTAAACGGCGAGGCACTCGAGCGACTCCCCAGTTTCCTCTCAACGGAACCCCTGTTGCCGCCCTCTCCTCCAGCGAAGCCGCAGTAGCCA
TRINITY_DN668_c0_g1_i1	421	499	78	840	1.83	1	2	AGGCAAAGACACACACAGGGACATGGGCGCTGGGCGCGACAAGCCTCGCAACGAACGTCGAAATCGTTGCGGCCTTTC
TRINITY_DN6733_c0_g2_i1	498	617	121	617	1.96	1	3	GAATGAAGGGAGGGGGAGCTCGAGGTCTGTGGTCGGGAATGGCGATCAGTGGTCAGAGGCCGAGATCCAGAGGGGGGAGGTCGACGGTGTAGCGGTGAGAGGCCGTTTAAACAGTCGTG
TRINITY_DN6827_c0_g1_i1	14	143	425	439	0.83	0	1	GAATGAGGAGAGAAAGGAGAAGAAGACAAATAACGAGGCGAGGAAGAGGAAAAGTGTCGGCGCAGCGGAAGATTTCGTTCTTGAGCTTGTTTGGTTTGGATCCAGGTATTGAAACCCTAGTCCTGATTT
TRINITY_DN6847_c0_g2_i1	2	358	356	358	2.46	1	5	GACTGTTTAAACGGGGACGCTCTCGATCAGCATCAGGTTGGAGCACTGCGAGAACAGAGAGACAGACAGGGCTGTTAGGTAGTTCACTAAAAGGTAGGCCATTTTATTCATTATTTATGTCACGTCTCTGAAGGTCGAAACGTGGCACACTGTGGGATATGCGTCTACACACGTGTACTAACGTCCACTAACGTCCACTTTCCACTTCAAACGCCTCACACTCAGCCCCTGTCTGCACTCACCATGATGTGCGCCTTGTAGCCCAGGATGGCCTCCTCCTTCTTCTTGGTGATGAGCAGCATCTTGTCGAAGAGGAACACGTGGCGGAGAGCCTTTGCGCCGTTTAAACAGTCGTG
TRINITY_DN6985_c0_g1_i1	0	65	95	323	1	1	1	CACGACTGTTTAAACGGGCTCGCGGACGTGGGCACGTCGGGCTCCTCGATGAACGGGACGGTGCG
TRINITY_DN724_c0_g1_i1	298	419	418	435	1.1	0	2	TAGTCTAGATCATCGGTAACGGGGTTGGAGTTGCGAACAGAGGCCCACTGACCCGTGAGAGGGTTGCAGACAAAGGAAATTTCGTCATCGCTCATGTTGATCGTTTGGCAGAGGAGGAGAC
TRINITY_DN7578_c0_g1_i1	2	263	782	784	1.68	0	3	GACTGTTTAAACGGCTGCCGTGTGGGGACTTGACCCGAACCGGCTGCTGGGACTTGACCCGACCCGGCTGCTGTGGGGATTTGACCCGGCTGCTACTGTGTGGGAACTTGACCGGCTGCTGGGGTCGGTTTCATCCGGGTGATGGAGCGAAGGTACCTCTTGTCGTGCCTGCTCAATTCGACCTTCGATATATGCTACATCAAAAATCAGCCTGAAATTCTAATAAGAATAGAACGAGCATGATGTTCTATTTCCACACCT
TRINITY_DN7627_c0_g1_i1	239	346	346	346	1.71	1	2	ATATGAAGAGTTGCTGCAAGTTTGTCATCTACGTAATTGAAGCATGAAAAAAAAAATCTAAACTTTTTCAAATTTGATCCCGGGCTTGAGCCGTTTAAATAGTCGTG
TRINITY_DN7879_c0_g1_i1	2	217	215	218	3.41	1	7	GACTGTTTAAACGGCGATCACTGGAAGGAGGGAAACGAAAGGGAGGAGAAGACCGGTGGTTCGTGGAGTTAGTTGGAGGACAGAGCTGGGAGTCGAAGGGGATGTCTGGCTGCTGGTGTCCTCGGCTTCGGAGTGTCTGATGTCCGATAGTTGGAACAATGGGAGGCGATGACTGCTAAAGATTGTGGTCGGCTTCCATGGCCGTTTAAACAGTC
TRINITY_DN8095_c0_g1_i1	0	344	344	345	4.35	2	6	GACTGTTTAAACGGCCAGGGCGGGAATCCTATTGCACCCAGAATTCTTTGTACCTGTGATATGCGTCGATTTCATCGCAACCGAATAAGTAGTTCTCCTCATCGAAGGAAAAGGCCTCTGCAACGCCGCTCGCGCATCGCTTCACTCCCTACCTAAGGTGTTGCGACGCCCTTTTTAGTCGTACTTCCACCAATCTTTCTGTATGCACCTTTTGTTACGCCAATAGCTAAGGGCATGCTCTGATCGCAGCACTCCGCGCAGGACGAGTCGGGCTCACCTGGAGCGGCGCCTTGCCACGGATCTACACCTACACCACCATCGTCACCTTCACCGTTTAAACAGTC
TRINITY_DN8656_c0_g1_i1	577	738	736	738	2.66	1	4	TATGGAATAAAAAGATTATATCATTCTATCTAATCCAATCTGGTAGGAACACTATCTAACTCTGTATGATGTGTGGATGACGTATCGGCTTTTCTACACTATTGCACTGTCCGCTTTCGCTTCGATCTTTTACCCTTCCTTGGTCCGTTTAAACAGTCGTG
TRINITY_DN874_c0_g2_i1	0	320	320	321	4.61	2	8	ACGACTGTTTAAACGGTACAGACAACAGCACTGTAGTACGTTCTCAGACTGTAGTTATAGTAATTTTCGTAGTTGTCTGTTTTGTTCTATTTTTGAGCAATTTTCAATTATTTTTTTATTTCTCATTGTGAGACAAGGCTCTGTAAGTGAAAGTATGCTCTCTTCTCCGATCCAAACATCAAGATCTATATGGTCCAATTGATTAAGTGGCATTGTTGTTGAGTCCCAGTGAGGAGGATCACAGTTTCCTCTTTGCCATCGGCAATGTTCGAGAAACTGCCCCAAGCCAAATCCGTATGGAGGCGGCCGTTTAAACAGTC
TRINITY_DN8748_c0_g1_i1	1	103	321	322	4.82	4	6	GACTGTTTAAACGGCCGAGGGGAACTACAACCTGAGCTCCTATTGCCTGTGTGATTCTTGGATTGGTTGTGATCAGAAGACGAACTTGAAACTGAAGGTCTT
TRINITY_DN8763_c0_g2_i1	1	258	257	258	3.19	2	5	GACTGTTTAAACGGCAAGACCTCGGCCGTCCTGGACATCGCGTCCTTCGAGAGTGCCTACGGACTCACGTACGGCCTGGGTGGGCCGTCCTTCGGATGGACATTCGGAGAGGTCATGGGCTTCATCGCCACCAAGTCCGTTCTTTTTCGCTCTGTTGGAACATTAAATCCTGTTTCAGTTTCGTAACTTTTCTAAACGTCGTGTTTTGCTTCGCTCGGCAGATACTCCGAGCCATCCCACCCGTTTAAACAGTCGTG
TRINITY_DN8913_c0_g1_i1	1	204	203	204	3.55	2	5	GACTGTTTAAACGGCACTTCTTCACCACTCTGTTGATTCTCCAGTCGGGGATGAGACCCTCAATAGTCAGCCAGTTGATGAGCTTAGATGAGTCGCTTTCCACAGTGGCCACCTCGACTCAGAGCTCCTCCAGCAGATGGATAGCGCGCTCGAGGGCCCGAGCTTCCGCCTCAATAGGAGATCCGCCCGTTTAAACAGTCGTG
TRINITY_DN909_c0_g2_i1	0	288	288	289	2.61	1	5	ACGACTGTTTAAACGGTGAGAGTACCCTTGAGGCCCATGGTGGATAGTTTCCTGACCGATCGATCCAATCCATTGGGTGAATTGAATTGAAAAAGCAGCAAGAGATCAGACAAAGGAATTCGCAAAACCTATATATAAAGGAGAGGAGAGGAGAGGAGACTCACAGTGTGGTGATCCTGAATCCGTTGCAAAAGACTCCTTCCCATTGAGAGCCGCAGGGGTCTGTCGACTGTGCCCAGCTCGGCGGTGTGTTCTCCCACGAATTCATCAGCGACCGTTTAAACAGTC
TRINITY_DN9505_c0_g1_i1	0	203	501	503	2	1	3	AAAGAACCTAGATTCCAATCATACCTAAGAAAACTCTAAAAAAGTTAAAGGAAATATAAAGTAAAAGTAAATTTGAGAATCTTGATGAGGAAAGGTGATACCTTTGGGTCCTAAGGTAACGGAGACGGCATCGGCGAGCTTGTCTATTCCAGATTGGAGGGCCATTCTGCATTCGTTGTCAAAAGAAATCCTCTTGGGGCCTG
TRINITY_DN9525_c0_g1_i1	2	327	325	329	6.23	3	9	GACTGTTTAAACGGGGCGGACAGCCAGCCAGTTGTGGGGGCGGAGCGTGCGGAGCGTGAAGCAGGCAGCGGGCGATATTCTGGCGAAGGGCGCAATCTGCATCTAATACGTACCTTTTTTTCCTCCTCCCTCTGTCTTGAAAAAACAAAAAAGAAAAAAAAAGACGTGGATGAATGGCGACGCACTGTGTGGTAGGCGGGCAGTCCTCCACACACTGCGAAGAAAACACTGGCCCGTCGATCATGTTTGGCAACGTCCTCCCCTCCACTGCTTCGACCTCCACCGTCGTACGAGATCCTCTTCAGGTCCAGCCGTTTAAACAGTC

## Sheet: unique in 1668
contig	start	stop	length	contig length	average coverage	minimal coverage	maximal coverage	sequence
TRINITY_DN10071_c0_g1_i1	0	158	158	158	3.04	3	4	GACTGTTTAAACGGGCCGGGCCGGCATATTGAGTTTTTTTACTAGAGTTAAAGTTCATTTCTTGATAATCATTTTTATCCCAAAGATCCACATCCCCGTTGCCCCCCTCCTCTCACCCAAAAATGAACTCTCCTCCACCCTCCGTTTAAACAGTCGTG
TRINITY_DN10096_c0_g1_i1	0	285	285	285	5.35	3	10	GACTGTTTAAACGGGGAAGATGATCACAAGGAAGAAGATAGGTTGGAGGCGACGATTTGACAGGGGACTCTCGCCGGCGCTGATGGCGGATCAGAAACATGGTGCTCGATTGAACTGCTGGGAGGAAGAAGAAGAAGTCGCAGATCCGGTGTCGCTGATTCGAAGAGAAGGAGAGGAATGGGGGTCGGCGGCTACCATTGCCGGAGAGGGAAGATGGAGGAGAATTTCTTAGTCCGCAGAGAACGGGTTTGATGGGTGTACGTGTAGTTAGTGACCGTTTAAACA
TRINITY_DN10301_c0_g1_i1	0	234	234	234	2.41	2	3	CACGACTGTTTAAACGGGGGAAGCGAATGTTGTTCGTCGGTGATTCCTTGAATCGGGGTCAGTTTATCTCCATGGTGTGCCTTCTGCATCGCGCCATCCCTGAGGGAGCCAAATCAATTCAAACCATTGAGTCTCTCACCATCTTCAGAGCCATGGTAACTAAAATCTGAAATTTGATATAGAATAAGTGATCAGTTATGGACGATAATCTAGAAGTCCGTTTAAACAGTCGTG
TRINITY_DN10372_c0_g1_i1	0	279	279	281	3.03	1	4	ACGACTGTTTAAACGGATCTCGCCCCCTTTCACTTCCTCCTGGTCTCGATTGTCGTTTTTGGTTCTTCCATGGATGCATCCGCCGCAAAAGGAGACGGTGGGGCCCAGGCGAATGCCCTCCGCCCTCCATGGCGTGCGTGACTGGCACGTGCGGCATAGTAGCACCCGCTGGTGTCTGGCGACGAGGAAGTTCGCGCCGTGGACCTTCGCGTCGCAGTCGAAGCACAGCGACGCGTCGTCGGACTCGCAGTGCACCCTAGCCACGCCGTTTAAACAGTC
TRINITY_DN10837_c0_g1_i1	0	230	230	260	2.52	1	3	ACGACTGTTTAAACGGAGAAGGAGTTCTGTGACAGGGAAACACGCCGAGGTGGTCGTCTCGTTGGTTCCGAGATCAGCCAGGAGGAAGAGGATGAAGGAGGGGTTTTGGTGAGCTTTGCTGGTGTCAGCGAACACGCCAGAGGCTCGGAGCCCCGTTCGTCGACGGCGACCTAGCAGGTCTCGGGCATGGGAAAGGTGATGGCCATCGGTCTGGATCAGAGGAGAGTTCT
TRINITY_DN10939_c0_g1_i1	0	347	347	347	3.02	1	4	ACTGTTTAAACGGCATGCGTCTCGGTCCTTGTCGGAGGTGGAGACGGTCAAGACCGGAAACAAAGACGAGACATCAAAGAAAAGATGAACCGGATATGACTACGGTGGTGATCGAGCTATGTTCTTTTCGCGGGTTACTCCGACGAGAAGTTGGGTTTGGTTGCCTGTCGCAGACAAAAGGAATCGGCCATGAAAGTGGCTAGTCTGTTCGGATCGATCGAAAATGAAGAACGGGGGCATGACTTCGTGGCTCGAGGGTCGTGGCAATGGTGGTTCGGCTACAGCAGGGGGTTTGGTTGAGGGAGGTCGACGATGGAGATCCAGCAATGGCTCGTCTTCAAGGAGGA
TRINITY_DN10955_c0_g2_i1	0	479	479	481	2.9	0	6	CGACTGTTTAAACGGCACATTGTGCTTGATGGCCCATTGACGAAGACGGACTAGAGCCTGCTCAACTTGTGCTGACGACCCCTCACCAAACTTCCCATCATAACTTACTGCATGGCACAATGGAATAGAAGCAGGACTTTTGAAGATATCGCCGTGCACATGGTGAAGTTCCAAGTTTTTGGACGACAAGGTAGCGGGATCCAAATTTTTGTCCAGTGTGATGAAATTGAGAGAAGCCGTGTCCCGCTCTTCTAAACGCAAGCATTTCTTGCAATTGGCTGTGCAGGGCCGCGCAGGTCGTCGACTCAAGGCGTCTGCGTGTCCGATATCAACCCCGCGCTCATGGACAACCTCGAATTTATAAGGGGCCAAGCGTTCCAGCCACCTTGCCAAGCGGCC…
TRINITY_DN10967_c0_g1_i1	1	162	161	462	7.99	2	10	GACTGTTTAAACGGCCACCACTGCCACGACCACCTCGCCGACCCCAGCCCCCTTCTCCTCCTCCTTCTCCACTAAACTCCTCCTCCCAACTCACCACAGACCTCCCCCTTCACCTCACCCGCCACCTCCACACCTACCACCACCAGCTCCGCCTCCACCAG
TRINITY_DN11593_c0_g1_i1	0	257	257	257	3.48	1	5	GTAGAACCATCTTCCAGTTTGCCGGAATTGATCGCCTAATCCTGTCAGATACATTGGTAGCAACTTTGGCACGTGCAAAGATATCCCACTCATGGACTTTTGTCGTTGAAATGGGGTACAATTTACCAATCTGAGATGCCAGTGCCGATATATAGAGAACATTCAGTCTATTGAATGGGAAACCAAGGAATTGGATCCAGAAATCCGCTTTATCGAATTTATAACTAGACAGAGGTTTGTCCGTTTAAACAGTCGTG
TRINITY_DN11676_c0_g1_i1	357	430	73	431	3.63	2	4	TTTCTACAGCTTTGTGCATGTGCAGTATCCCGTTACATGTTAAATTGTTCAGGAGCTGCCCGTTTAAACAGTC
TRINITY_DN11678_c0_g1_i1	1	264	263	266	4.04	2	7	AACGGGGAGGTAGGCCACCCATCGGGCGAGACGCGAAGGCAGAGCGGCGCAGACATGGGAACATACCAGAGAACGCGAAGCGAAACCAGGCCAGATGGGGGCAATGTAATGTAGTACAGCACATATTGGCTGGTCAGTGGAAATAATCTGCGCGTATGTGTTGTTTTAAGCTTAATTTCTCGTAATCCTTCTTTTGTTTCAGCTGCTATTCGCGGCTGTCGCTCTAACACAGTTGTTTCAGGATGGGCGCCGTTTAAACAGTC
TRINITY_DN12080_c0_g1_i1	229	314	313	314	8.72	1	10	TCTTTCGCGAAACCGATAAATTCTCGACCCTGAACGGAGGTCCATGCAATTGCAACAGCGGCGATCAGGCCGTTTAAACAGTCGT
TRINITY_DN12246_c0_g1_i1	285	385	383	385	2.41	1	4	TGAAATTAATAAATGAAAATTAAGTAGTTAATGGCGGGGTTACCATTATCCTTTTTCTATTATATTAGTATTCGTTAGTGATCCCGTTTAAACAGTCGTG
TRINITY_DN12344_c0_g1_i1	25	75	644	1029	1.24	0	2	CTCGGTGAAATAGACATGTCTGTGAAGATGCGGACTACCTGCACCTGGAC
TRINITY_DN12490_c0_g1_i1	0	103	103	520	1.74	0	2	ACTGGGTAAACTAATAGAGCCGTATTGATAAAACGGAAGCACGCGGAGATCGCTGTTCGATCGGTTGTGCAACGTGTCCGCGTCGCAAAACACTAGTTTTGAG
TRINITY_DN13010_c0_g1_i1	2	238	531	533	5.57	3	7	GACTGTTTAAACGGCATTGCCCTCCTCCTCTTCTACCTCATCGTCCACCCCAGGACTCCATCCTTCTCACTCTCCGCCTTCGTAATCTCCGCCTTTAACATATCCACAAACAACCTCTCCTACCACGACTCCACGTACACGCTAACATGCACCGTCGACCTCACGCTTTCCATCAAGAACCCTAATTCTGTAATTTCCAATTCCTACGACCCCGATTACGCCTACGTTTTCCGCAA
TRINITY_DN1321_c0_g2_i1	103	316	213	316	3.83	0	5	CTGCCCGTGTTCTTGGTGTCCCTGGCATGGATTTTCGATTCTCAGAATACACTCATCACGATATTCACGGACGCCCAGCCGCAGTGGAAGTGTAACGGATCGGTGGCGGGTTGTGGTTCGTCGAGACACATCGATCTGTGGGCTAGACAGGGGAGCATGGGATTGGGTTTGTGTCCACAAGTTCATGGCCGGGATCCCGTTTAAACAGTCGTG
TRINITY_DN13634_c0_g1_i1	1	72	437	438	1	1	1	GCGATACGCACGAGCAGGACAAGGTCATGCAGGTCACCGTCGCGTTCAACCACTTCGGGAACGGGCTCGTC
TRINITY_DN138_c0_g2_i1	0	224	224	224	4.08	0	6	GATCTTCTCCATGTCCCAGAACCTAGCACGACTCCGGCCTCTTCCTCCCTCTGCATTGATGACGACAATCAGCGACGAACTCTGGCTAACATCTCCCATGGTCGCTGGCGTCGAGAATCCGCAGCTTTCGTCGAACCAATCCACGGCCGTCGGAACCCCTCAACGAGCCCCTCTTCTCCAGTCAACTCGTGGCCGATCCAGCGACCACCGTTTAAACAGTCGTG
TRINITY_DN1380_c0_g2_i1	1	269	268	269	3.91	1	7	GACTGTTTAAACGGCGAGGAAGACGATCAGCCCAGGGTTCTACGACCAAGACCAAGGCAAAGGCCCCACGTCGAACTGGATGGTACGTTAAATCTGCATTCGGATGGTGTCTCACTTTTTCGTTGCGAAGGGTGTGCTGTTTAGCTTAGCTAAAAAGTGATCCGATAATTGTGTTTCTCCAGGAACAATGGTCCCAAATTCAGATGCTTGCTATTAATTGAACTCTGTTGCAGGATCTGATGACTCTGACCCCGTTTAAACAGTCGTG
TRINITY_DN13886_c0_g1_i1	0	208	208	209	6.31	1	9	AAAAAAAAAGAAAAAAAGAAAAAGCAAGGCGACGGGCCGACGGCGGCGGCAGGACGACTTTTGCGAGTTCTCCTCGCGAGGAATGAATTTGACTGGAAAGTTTTGTCGCTTTCTTTGTGCAGGGCAACAGCCTTCTGCGCGACGAAGTCAAGTACGGCCAGCTCATGACGTCCGTCAGCGCGCCCGTGTTCGACCGTTTAAACAGTCG
TRINITY_DN13944_c0_g1_i1	363	484	482	484	2.07	1	3	CACGCCTTCATCGTCAACCGGGGGCACCGGGCGTGCCACCGGGCGCTGGCATTGGAAATGGTGGTGGGGTTGGCGTATGCCGTAGGGGCAGGGTTTTATGTGAGCCGTTTAAACAGTCGTG
TRINITY_DN13945_c0_g1_i1	220	285	285	285	8.31	4	10	TTGAGCACCATATTAAGTGATCCAAGCAGTCGCCCTAGTACTCCTAAGCCGTTTAAACAGTCGTG
TRINITY_DN14127_c0_g1_i1	0	55	283	285	1.76	1	2	GACTGTTTAAACGGCAAGGACTGCCCAGCAGCTCACAGCGCAGACTCCAGCCACC
TRINITY_DN14195_c0_g3_i1	2	317	315	317	5.78	4	8	GACTGTTTAAACGGGGTGCCTGCCTGGGGAGTCCCCAGAGAAACCCCAAGCTCAAAATAGCATGATGTACTTATACATCAGGGATTTTTTGGCCCAAAATGGGCGAGCCTCTTCGATCGCCCTCAAATTCACAGGGAGCCTTGGGGAGCGACTATTGAACACATACCAGGTGTCAGAAGCCCCGTTTCAGGCCCTCTCACAACCGTTAAAAATTAAAAAATTCAACAAACACAGAAAGAAAACGTTGGCTTGTTCTAATGCAAGTGTTTTTCTCCCTCTCAACAGAACGCAGTCTGGGCCGTTTAAACAGTCGTG
TRINITY_DN14355_c0_g1_i1	0	77	372	373	1.17	1	2	GACAGGGAGAAATTGCTCTGGCGTGATGGATTCCCTAATTTATGCAGACTCACTCGACTGCGATTAAAGGTGCCCCC
TRINITY_DN14508_c0_g1_i1	0	246	246	247	17.7	1	22	GACTGTTTAAACGGCCAGCCTCAGCGGCTGCCAGTTCAAGCAGATAAGTACATCACACAGTTTGTTTCCATGGTTATGTGATTATGGTTACTATCCTATGTTGACATGAATTTTTATATATAGCATGGCATTGGTTCAGTGCAGAAAGAAAACAATGAAATTGGGACTCACGGTCGATCTACGTTAAGATCGGTCTATCCCGGCGCTGTGTGGTGACGAGTTGACCTAGCTCCGTTTAAACAGTCG
TRINITY_DN14712_c0_g1_i1	1	146	599	600	2.9	2	3	GACTGTTTAAACGGAACGACACTTCCCATGTAATGCAACCTCCTAACCAAGTTGTGATTTTCCATAGTGAAGCGGGCTTCGTGAAGCCGTCCTTCCTTCCAGCAGATGTCGACTGTTACACCGCCGCGACCTTTCAATCCCCTAA
TRINITY_DN14744_c0_g1_i1	0	296	296	297	16.5	2	21	ACGACTGTTTAAACGGAGGGTGATAGGAGGGGTGTCTAGCCTGTTGAAGGTCGAGTTCGAGTGCTGCGGGAGTTTGCGAGGTAGCACAACACTGGTTCGACTCGGACATGGTGGAGGAGCAGGAGGTGGGCGGAGGGGATCGAGGCAGGGGCTCGGCGGAGTCACAGAGCAGTTCGTTGGAGAAGAAGACCAGTTGGCCATGGTGCTCTGAGTTCCTCGCGGAGGAGGAGGTGAGGTATGGGCGGCTCGTCGTCGAGGATGGCCAAATCTCGAATGCCGATGCCGTTTAAACAGTC
TRINITY_DN14957_c0_g1_i1	307	370	370	370	1.9	1	2	TATGTTGTAAATGCAATGTATTTCTTTGGGTGAGAGTTTGGGTGTACCGTTTAAACAGTCGTG
TRINITY_DN15153_c0_g1_i1	2	68	680	683	1	1	1	GACTGTTTAAACGGGTACGACCCGATGCCCACGATGGCGCCTCCGCCCCCGTTTGCGGTGAAGGGG
TRINITY_DN15169_c0_g1_i1	0	158	158	567	3.3	1	4	GACTGTTTAAACGGAGGGGAGGAAGGAAAGTGGCGAGATGGGTGACGAATCCGTCGGCGACCCGAGTTCGTCGATGGAACGGAGGACGAGGTGACTGGAGTTGAAGGAGTCGAGGAGGTTGAGGGGATGGTCGTGACAGGGCTCGTGTGCGGCGAATA
TRINITY_DN15195_c0_g1_i1	0	65	275	275	2	2	2	CACGACTGTTTAAACGGAGGGGTTGCGGAGGGGGATGAGTCGGATCTGCGGCTGAGCGGCTGGAG
TRINITY_DN15396_c0_g1_i1	0	121	121	427	2	2	2	GACTGTTTAAACGGGGAGGGAGAACGGTACACTTAATGATCCCATTCCAACTATCTGCAGGGGGCATTTTTGGATCACCCTCCAGGTAGATGGAGGCGTGTCCCGTACAATGTTTTCCTCT
TRINITY_DN15558_c0_g1_i1	2	128	310	313	3.92	3	4	GACTGTTTAAACGGTTCCACCTCCTCCCAATTCCCCCGAAGCCGGCTCCTCCCATCAGCCTCCTCCTCTCGAGTGCCACTCTAGGCCGTGCCCAATTCTGGCCGCCTACGAGATCAACTCCGCCCT
TRINITY_DN15586_c0_g1_i1	246	373	127	373	1.96	1	2	TCCGAGTCGAGAGACGGCACCAGACGACGACGTCCCGTTCACCGCGAGGAGAGAGAGAGAGGCTGAAAGTTTGATCAGAGGTCCGCAAGCGCTGGCCCACCTGCCCGTGACCGTTTAAACAGTCGTG
TRINITY_DN15681_c0_g1_i1	0	60	60	321	1	1	1	TGTTTAAACGGCCACAACAACCTGCTCGCTAAGGCTTTCGCTAGGCAAGACCAGGCAAGA
TRINITY_DN15741_c0_g1_i1	0	156	434	434	4.13	3	5	GACTGTTTAAACGGCGGCGGCTGCTGCGGTCGAGGCGAAACGCCAACAACCGGCCCGTACGGTGCATTGAGGATCACGCTGTTATTGGTCTGGAGCACGGCAACCTACAACACCCTTTGTAACCCTAGGACTACGCTTCAAGACATGACGCCCTTC
TRINITY_DN1622_c0_g1_i1	1	174	173	544	0.83	0	1	GACTGTTTAAACGGACCGAGGCGTGGAAAAATAGCGACAACTTTTGCCTCCTCCCCCTACGGCTACGGCCCGAGGCACGAGGGCTGCTTCGGCCTGCTCCGAGCACGAGACGCGTCGAAACAGAACACATCCGGAGCTGTACCGCGCGTTGTGAGACCAGGACAGGTGGCAAA
TRINITY_DN1655_c0_g1_i1	0	161	161	441	0.99	0	1	GCGCACGGGGTAGCGACGGTTGTATTGTTTTCTTGGTGGTGGGACGATCATGCACTTGCACAAAATTGTACGAAAGCACGTATAAAATCGAGCGAAAATATTAACGGTTGAAATAAGTACGAAAATTTGCACGAAGAAGTACAAATACATTTAGTGTGTAT
TRINITY_DN17241_c0_g1_i1	293	419	417	419	11.78	9	14	ACTCCTCCGAACACCAGGAACACGAAGAACATTCCAAGGAGTGTGACGCTAGCGACCTTCTTCGTCTTGCTCTTTCCCTCCCCGCTCTTCTTGATCTTGGCTTTCCGGGCCGTTTAAACAGTCGTG
TRINITY_DN17627_c0_g1_i1	1	314	315	622	2.14	1	3	GACTGTTTAAACGGTGAAGATTGTTCTTCACGCCTGATCTCATTCGATGGGTTAATAATGGTGATAGGAGAGGAAGAAGAAAGGCCTCTGGCCTTGAAGTCAAGAAGCTGAAGGCCCATGAATCTTCTCCCTTGTAGCTCAATTGCCTGCTGAAGCTCAGCTGCTTGCTGCTGCTCTTCCATCTTCCTCCTCAGAAGCATCTCCTGACTGCTGCTGTTGTAGAGCATTCTTGCTCCTGTACTCAAAAATAAAAATCACAACTTTTTCAGCAAAACTAAAAAGCTACATAAAAAAATCAGAACTTTTTCAAGAT
TRINITY_DN18084_c0_g1_i1	2	103	101	390	3.65	0	5	GACTGTTTAAACGGTCGACCCTGCTGTGCTCTGCTACCTCCGCCCCGCTCCGCGTGTCTCCGTCGGCCAGTGGAAAGGGTGGGCATTAATGGAAACACGCA
TRINITY_DN18219_c0_g1_i1	296	381	102	381	1	1	1	GAAAACCCCAAACCCTGGACCATTTCTCCCTCTCTCGATCGATGCTCCCTCTTCCGCCGCCATCGATGCCGTTTAAACAGTCGTG
TRINITY_DN18317_c0_g1_i1	0	334	334	335	7.18	1	11	GACTGTTTAAACGGTCGAGCACCACCCATCAGTCACGAGCTCTAGTAGTTTCATGGCAGAGAGCTCCCCGACGCTCATCCCCTCATCGGCCGAGCACGAGATCAACGGGAACCCGACTCTTCCTCCACCCGCTACATTTTACTCCTCCCCTCTCGTGCCATGGTTTCGACCACGAGCCATTCCACCCCTTCCCTCAACGGATCCGGCTTTCCAGCCATGGCAAGCCCTCTCCTCTGCCTCGGTTCGCAGCGACAAGGCGGCAATCCGACCCCGACTTGTTTCCAGCTGCACAGTTCCGCCATGGCCGAAGCCTTGTCCCTCCGTTTAAACAGTC
TRINITY_DN18320_c0_g2_i1	419	472	122	473	1	1	1	CGACTCATTTCGGCACGCTATCGAGCCGTTAAGAGTGTGATTGGTGTGCCGTG
TRINITY_DN18361_c0_g1_i1	35	90	272	307	1.89	1	2	AGAAGCCGACGGATTATGTCATCAAGAACCTCAGGGTCCATGAAAAAATTATCAA
TRINITY_DN18439_c0_g1_i1	1	372	371	373	3.37	1	6	CGACTGTTTAAACGGTCAGCACCCTGTACGATTTACCTCCAGTTCTTAGAGGAGTTTACAGTTTGAGATGGCGGACAAACATTTTCAAGGGAAATCCTAAATCCACCAAAATATCAACTTCCACACTGCGAACCTTCAAGAAATGATCAAAAAGCCCTTAGGGCTAGGTTGGTGGAGGTTTAAGATTAGTATTAGAAAAAGAACTTTTCGATCATTTTTCAAAAACAAAGGTGTGGAAGTTGATATTTCGTTGTGGATGTAGCACTTTTCCATTTTCAAAATGTTTTTTTTTTTGAAGTTCACCTATCGGCTAATGAGCCCACATTGGGCAACCATCCCCCCATGGTACCACTGTGGCCGTTTAAACAGTC
TRINITY_DN18457_c0_g1_i1	0	66	99	386	1.5	1	3	GGGTGATCCATATCATCTTGACTTGGTTCTGCTTCCCCTCTTTTTTTAACAATACCGAGTCGAGTT
TRINITY_DN1851_c1_g1_i1	246	586	574	586	3.37	1	5	ACGATGGCGTCTACTGGAGGAGTGTTCGCGCGTTCTCCCAAGGGGCGGAGTACGCGGCGAAGTTCTGGGAGGAGATTGTGGGCCGTGTCAGGGAGAGGGGGTTGGTGGTCCCGAGGATTTTCTATCGGACGACGATTGCGACGGGAGGGTACGCGAGGGACCTCGCGTTCAACCCGAGCAAGATGGAGGCGTTCAATGGGGTGATGTTGGAGAAGTTGAAGGAGAGGGGGGTGCTCACCGGAGGAGCGGTGGACGAGTTTGATATGACGTTTCCGTGGCATTTCGATAATCGGTGCAACGACGGAGTGCACTATGGGCGGGCACCGTTTAAACAGTCGTG
TRINITY_DN18937_c0_g1_i1	1	125	451	452	1.01	1	2	GACTGTTTAAACGGAGAGGGGGCTGGGCTTCGCAGCACGACCTGTCTTGACCCCGCGCGAACTTTTGGCGGTAAAAGACTCCACTACCGCGGCCGCACAGTATACTACGGCTGTACAGTACTGA
TRINITY_DN19178_c0_g1_i1	373	555	554	556	2.1	1	4	AAACACACACCCTCCCCTCCATTACCGCTACATTTCAGCCACTTGCCACATGGAAGAGACAACCCCACACTACATCCTCTTCTCAACCCCTCCGTTTATAGAACTGCTCAACAAAATGGTGGGTAAAAAAAGATCCCATTATGAAGCTTGCCTAGGCTCCATCCATGACCGTTTAAACAGTC
TRINITY_DN19230_c0_g1_i1	0	61	61	305	1	1	1	AATAATTCAGTAATTTCTAATCACTGCTTTACAGGTGGGATAGAAACACTTCTGTAGTGCT
TRINITY_DN19293_c0_g1_i1	386	519	133	519	1	1	1	TTAACCACCACCTTCCCAACCGTTGGATCCATCACCCATCTCGAACTCTCCTTGACCCCTCGCTAGCCTGATCCGAGCACGGGATTCCCTTCAAATTCCCTTGTTTCTATTTTACTCCGTTTAAACAGTCGTG
TRINITY_DN1931_c0_g3_i1	0	278	278	279	39.93	1	46	CACGACTGTTTAAACGGCACACGCGCAGACGGAGAGCCGAGGCGGAGGAATCAAGGGCGACGTGCAACAACAAGGACCTATCTACTATCTGTATAGGAATTGCCGCACAGATAGGTCTTTGTTTCTCGGACACGTCGAAGAATGCGGACGCCGATTTGTGGACAGACCGACGGGCTGATGGGGCCGTCCATGAGAGGGCAGAAACTGTGCATGGGGTTATGGTAGCATGGGCTGGCGTCGATGGAGACCACTCACGCAGCCCGTTTAAACAGTCGTGA
TRINITY_DN19323_c0_g1_i1	0	71	514	514	1	1	1	ACCGTTGCCTCAAGAACCCGCAGTCGGTGCATTACGGAATCTCGTCAGTTCAGTCTCGATCGACAGTTTGA
TRINITY_DN19373_c0_g1_i1	232	402	400	403	2.46	2	3	AATCGGTTTGGGAATCCATGTGGCTATCGAAACCCTAAAAATGCTAACTTTATAGAATCTAAACCCTAGAAAAGTTTTTTGCATCGGGAAAGTTAAGCTCTGATCGGGGCAAGCGAAACCTTTAGTCTTTCTCTGTGAGCAGCGTCGATTAGGAGTCCGTTTAAACAGTC
TRINITY_DN19530_c0_g2_i1	0	233	233	265	2.81	1	5	CACGACTGTTTAAACGGCCTAGCTAGCGTAAAACGCTCTGCCAGTGCCCCGTGACGGGCGGCATGGGAGAGTACTTGGGGGCGGTCCGTACCAACAAGGAAAAAAAAAACCTCAAGAAAGACCTTTTTTAACATCGTGCATATTGCAAGTCGTTTCATAATAATCTGAGCTAAGCCCGCGAGTCGGGAGCTAAATACTGCGGCGAAAACACCCACCCGCGCGCTGTGTTTTGC
TRINITY_DN19748_c0_g1_i1	308	367	367	367	0.92	0	1	GTTTACTGCATTGGTTGCGAGTCGCTTTCTCAGGCGGAATATCCGTTTAAACAGTCGTG
TRINITY_DN1975_c0_g1_i1	2	661	659	662	2.46	0	4	GACTGTTTAAACGGGTGGCATCTTGCAATTTCTTTGCATCCTCAATAACCAAACTCGGAGTGCTCGTCAAATTGAGACACCTATCCACTTGCGTCGATGAGGGCGCAAGCATAAGTTTCAAATGGCAAGATATCAGCTCGTCCCCATCATCATCAGTGCCACCAAACAGATCGCTCTTCCTTGGGAAAAGCAGCGACGTCCCCTCCTCGTTCGAGCTCTGCATGCTCGCAATCCCCAAATTGCTGCTATAAGAAACTGCGGTCGAAGACAGACCCAACTTCAACCGATTGCAGTAATTGCTCCACTCATTAAGACCACTGCCACTATTCTCCGTGCTAACTTCTAAGCTGGGCCCCGACCCCGGAAGCGCCTTTTTTTATGCATCACCGGATCATCCGA…
TRINITY_DN19886_c0_g1_i1	2	164	462	465	5.93	2	7	GACTGTTTAAACGGAACCAGTTGTTAGGCATGAGTGGGGTGGTGCCCCGGGTGTTGATGTTTGTGTGGCGCTGTCTACATCGGGTCAGATGACGGGAGCTATTCTTGCGAAGATGATACCTAACTTCTCACCTTTATGTGGCCACTATGGGAAATCTCTGGA
TRINITY_DN20046_c0_g1_i1	1	52	328	330	4	4	4	GACTGTTTAAACGGGGGGACTCTCCGAGAAACCACGCACGACCACGGTCCC
TRINITY_DN20071_c0_g1_i1	2	148	440	442	1.69	0	3	GACTGTTTAAACGGTGACTGAAACTAAGGTTGGAGAGCTCATGAACAAGTTTATCGATGGAGGAAAGGTGATAATTTTGGGTGTCGATGACATGGATATCTTTAAAGGCATCAACTTGAAACTTCTTGCAATGGAGCAGCTTCTCT
TRINITY_DN20358_c0_g1_i1	0	181	181	181	9.8	6	12	TCGGCCCAACCGATCGAAGAAGGAATCTGGGAGCAAAACCTGTAGTCCTAGTTTTGCCTAATTAGAACGTTTTTTCCGTTTCTTTCTACGTTAAACTCTATATCACTCTCCCCTTCTTTCAGCAGATTTCACCATGAAACCATAATATCTTTCTGGACTCGTTTCCGTTTAAACAGTCGTG
TRINITY_DN20800_c0_g1_i1	283	475	192	477	1.95	1	3	TTTTAATCGGGTTTGGAACATTTTGGCTTCATCTGGACATTCTTTACATCCCGCCCAGTTTCAATTTTTTTGCTTTTGAAGTGGTGTCTACTCTGCAGGAACGCCATGGCAGGACGCGAGTATCGGATTTCTAGGGGACCCTTGGAACGGTATGGCAAACTCGTCTGCGGCGCATTCTCCGTTTAAACAGTC
TRINITY_DN21002_c0_g1_i1	2	344	342	344	4.75	2	8	GACTGTTTAAACGGTGGCGCGTTCGTGGAGCCAAACCGAAGGAAGAGCAAAAGGAAGGTTGGGTGCTTGTGGGGCGAGGCCATCCCTTTTCGCAACAGCTCCTCAAACTTCTCGATCGACTGGGTATCTTTCGGACAACGGATAACGTACTCTGAAGAAGTAGTCGACGTGCACGATTGTAATCTGAATGACCGATCCTTTTTATGTCCAAATACGTTCCTAAATACACCAAAACTGACGGCCACAGTCACATGACCAGTACCCCACCACTGTTGTTGTTGATCAGGAAGGACAGATTCAAGTCCTGGACCTGATGATCAAACGGCCGTTTAAACAGTCGTG
TRINITY_DN211_c0_g2_i1	4	261	257	477	1.65	0	2	CTGTTTAAACGGGCCCGACCCATATCGTTCGATGGTGATGACAGTGACGATGAAATCGAGTTCATCTGGGAGAGATTTGGGAACGGAGGAAAGGAGGACCCAATATCTGTCGAGGACTACAACGGTGGTAATGAAGTCGATGATGCACTCCTGCAGTTTACCATCCAGGGGTCGTTGAGTGATCGTCACGCTTTGGACTCGGATGACCCGAAAGGGAAGAAGGTGATGGAGGAATTCGTTGTAGTAATGGATGTGGT
TRINITY_DN21117_c0_g1_i1	276	377	377	377	1.99	1	3	CGATAACCCTCCAAGAATCTCTGCAGTGGTATGCCACTGTACCTCTTGGACACAGCAGCTGCAGTTTCCCCAAGCCTCGGCACATTGCCGTTTAAACAGTC
TRINITY_DN21205_c0_g1_i1	399	530	528	530	6.34	4	7	CCGTGCTTCCTCGAGCTTGTCCAGCTGGCAGAGGGAGCGGATAAGCATGTTACGAGAAGCGACATTCCACCGAATGCCGAGCCTGTCGAGCTCGGAGAAAGCATCTAGAAGGTCCCGTTTAAACAGTCGTG
TRINITY_DN2157_c0_g2_i1	0	122	260	262	2.97	2	5	CACGACTGTTTAAACGGTCGATTGAGGGGATGGCGGAGGGATGTCGAGGAGAGGAGATCTGTGATGCGAGGGGACCGACTTCGGGCGGCGGCGAGATGATGGAGGAAGATGAGGAGAAGAAG
TRINITY_DN21672_c0_g1_i1	0	209	209	209	2.99	2	3	CACGACTGTTTAAACGGGAGTACAGACGGGTCAATCAAGGCTCGCAAATTGTTCGTAGGTCGCAGCGGAGGTATGCGGTTCTGGTTTCCGAGTGCCCCCACCCATCGGCGATCGCGGCTTGCGTCTTCGTAGAAATAAGGCGGGATTTTCGTTATCTCGGAGATGTTTGCTGCTGCCCTGTTGCTCAACGAGCCGTTTAAACAGTCGTG
TRINITY_DN2184_c0_g1_i1	0	322	322	453	2.84	1	4	CACGACTGTTTAAACGGCTCCGTGGCTCCGCCGCCACCACCAACTTCTCAATGCGTCACAAGGAAGAGATCGACTCGGCCGACGAGTCGCATAACGTCGCTTCGCCTACTTCCGTACTCAGAGCACACTTCCCCACTTCCTCCACTTCCTGCTCCCTCGAGGAAGATACGGAAAAGAAGGTCAAAGTTGAGAATAACGAGGAATGTCCTTTTGTAGCGTCTCGGACGTTACCACTCGACGAGCTCAGCGATTTCTTGCCGTTCGAGGACGTGCCGCTCTACAACGACTCGGAGTTTCTCAACTTCGGGGACTCCTGTCCGAG
TRINITY_DN2249_c0_g2_i1	0	246	389	618	1.92	1	5	ATCGATTTTGGTGTCGTCGAAACTCTCCGCCTTCGCCGTGCATGGTTGTGGCGTGTTGGTTCCGTCATCTCAAATCATGCGAAAGGGTTCGGGTCGTAGCTGCGATTCAATAGGTCGTCGCCGTCTTGATCGTCCTCGTCCCTTTGATGTCTCGGCTCGAGCTCTTCTTGTCTTCTTCACTCCGTGCATATATAGTTTAGCCTTGGTTTCCTATGGATCCAGTTCTGTCGCAGATGCGACCGATGA
TRINITY_DN22570_c0_g1_i1	0	124	423	423	0.79	0	1	GATGAGAGCAGTCAGCAAAGAAACGATCTTGCATAATTTGCGCCTATCTATGAAGCTGTGGATCCATGCCACCAGATCAAGTGCACCAAGTGGAGAACAAGCGGTGAGCACGGCGAACAAGGAA
TRINITY_DN22714_c0_g1_i1	0	60	115	439	0.98	0	1	CACGATGTTTAAACGGACCGAATCCGAACCCACTAACCCGTGGGACTTTGGATGGATTTT
TRINITY_DN22877_c0_g1_i1	1	234	233	234	5.48	3	6	GACTGTTTAAACGGACCCCTCTCACCGCCTGCACTTCTGCCGGCGAAAGAGGGAAGAGCTGCCCACTCACTCGGCAAAGGGAGCTATGGTTATCGTACACGATCCTCTGGTTACAATTTTTATCACAGATGTGGGTGATTCCGGTCGGTTTGCACCGGTACATGTTCCCAAACACGTGTTCGTTCCGGCACCTCCGGTCACATTTGTGACTCGGTACCGTTTAAACAGTCGTG
TRINITY_DN23098_c0_g1_i1	238	349	349	360	3.19	2	5	CCGCGGGCGGACGGTCCGAATCGTGACCACGGACAGATCCAAAAGGTGCCTCGGACAGTACCGAAAATCCCTCAAAAGTTTCAAAATCAGAAGGATTTCGGACAGTCCGCG
TRINITY_DN2322_c0_g1_i1	289	367	78	590	1.92	1	3	TCGTTACGTTTCGTCAGGGGCCGTGGGATGCGCGGAGTTGGCAGCCGCTGCATGCTGCATCGCGCCGCCGCGGATCCT
TRINITY_DN23630_c0_g1_i1	244	308	306	308	3	2	4	GATCGAGGTGGAGGAGCGGGGTGGAGGAGACGGAAGTAGGAATGGGACCGTTTAAACAGTCGTG
TRINITY_DN23711_c0_g1_i1	0	63	477	477	0.94	0	1	TCTCTCTCTCTCTCTCTCTCTCAGTATTTTGCTGGGACTTATAGATTGTTTCTGATTCTTTAT
TRINITY_DN2408_c0_g2_i1	20	84	372	392	1	1	1	GGAGAAGAGAAGAAAATGAACACTCTAACAGCAGACATCAGGTTCGAAAAACCTCAATTAGTAT
TRINITY_DN24104_c0_g1_i1	2	409	407	410	2.67	1	3	GACTGTTTAAACGGGCTGTGCGCTGAGCGGAAGCCAAGCCAGACTCGAGGACTCGTCAACTCGTGTATCACTCTTTACCTGACGGCCATACTACTTAAATATTACTATGAATTTCCACGTATTACCTGTATAGTACCTCCATAATACCAAAAATTATCCTATCTTGCCACCATACTTACTCTAACATTACCGTATATTACTAGGCATCGCTCAATAAAACTATTACTTGTAACACTCAGCTGTACTGTAGCTATACCAGGTTAGTTGACGGCCCTTTGACCAACTTTTAAGGTGGCAAATCCTAGCAATAAACGGTTTGCGTCGCCGCGTGACTCTTTTCATTGTGGTCCCTCCCTCCTGCTTCCGCCCCTGTTACTGTTAGGGTCTCTCTGGCCGTTT…
TRINITY_DN24116_c0_g1_i1	0	115	306	306	5.17	3	6	GACTGTTTAAACGGCAACCCCAACACCTTGTCTATAAAAGGGAACAAGAATAAAGATTGCCTCTTTCTCCTTTTCATGTCTTCGACCCGCCACCCCTCTTCTCGAGTTGCGGAAT
TRINITY_DN24308_c0_g1_i1	313	480	167	480	1	1	1	GCGCCGCGCTGCGCTCACGATCATGACGGCGCGCTACTTTGCCTGGATTAGCGGCGGCAAACAACACAATAACACCGCGTCATTTTCTCGTTGCGCCTCGCGATACCAACGACGGAAAGGGCGAAAGTGCGCCAAGAAAGTCCGTCTGCCGCTCACGATGTCCACCA
TRINITY_DN2454_c0_g1_i1	1	51	412	413	4.94	1	6	TCACGACTGTTTAAACGGGGACCGCGATATCGGATCCGACAAGGTGAGTT
TRINITY_DN24661_c0_g1_i1	2	352	350	352	6.11	2	10	GACTGTTTAAACGGGAACCGACACGAGCACGCCTCCAGGACCTCCAGCGAGGTCTGTTTTCGCGCTCTGAATCCGACTCCCTTGGTCTCGATCAGGGCAAGCATTCGTCGCGCCGGCAGACCACCTTTGATCCAGCCACGTCCTTCTCCTCCATCTACCTCCAGCCCGTGGCCAAGCACAAAGCTGATTCCGAACTCCAGCCCTCGCAGCTGTGGCTCCGGTGACCTTCGATTCGCCTCCGATAGGATCGAGCCGAACTTCGCGGCCGAACATCTCGACCTTCCACCCACCTCTGCCGCAATCTCCTCCTCTTCCCAACAACCAGCACCACCTCGCCGTTTAAACAGTCG
TRINITY_DN24845_c0_g1_i1	2	70	352	354	2.94	2	3	GACTGTTTAAACGGAATGCCGAACCCCAACCGGTTGGAGTTCAAGAAAATGGCGTCCAGAGGACGGTC
TRINITY_DN24860_c0_g1_i1	171	222	222	222	2.55	1	3	CCACCCCCTGCGAGGCCTCCGAGCTCTCCAGCACCAGGCCAACCACTCGAG
TRINITY_DN24877_c0_g1_i1	0	271	271	271	15.07	1	19	ACGACTGTTTAAACGGGGTTAGGGGAGACGCAGGTAGGGTTGGGACTGCGAAGTAAATTCTGGATCAACAAGAGGCAGAAGCAGCGAGAGGAGGAAAGAGACGACGAGAGGGAAGGGTTAGAGGCAGACACCCAGCTAGCACTCATCACAAAACATGCCTACTGTACGCTCGCTCGCTCAATCTGCACTAGAGACACACCACTAACATACTCCAGCGATTCTCCAACACCCGCAGGCACCGTGGTAACGTCTCGGCCGTTTAAACAGTCGT
TRINITY_DN24897_c0_g1_i1	2	73	82	422	1.97	1	2	GACTGTTTAAACGGAATTGGGCCAGTGAGATTATTGTTCGAGACATCCAAATCATTGAGGAACGACAGAGT
TRINITY_DN24990_c0_g1_i1	0	119	360	360	1.92	1	2	GACTGTTTAAACGGCCATCTGGATACCCATCTGACGAAACCCTGCAGCAGGCCTCCCTTTCTTGATGGCATAGGCGAGACCGATGTACCTTGGATCCTCCCCGAAGAAGAGACGGTTGA
TRINITY_DN24998_c0_g2_i1	2	90	98	292	0.74	0	1	TGTGAGATCGGGAATCAGAGAATAGGGCCGAGATGTCTGAAGGGGGAGAAAACCCCAGATTGGGACCAGGTGAGGGGTCTATGCCCCA
TRINITY_DN25040_c0_g1_i1	1	303	302	303	8.88	1	13	CGACTGTTTAAACGGTGATAGGAGGGATGACGGCAGATCAAGGCGGCTAGAGGGGAACCGAAGTGGCAGGATATGAGCACGAGGTGTAGGCGGACCCGAGGTCGATGGCGGAGCTGGACGAGGGACTGGCCTGCTCGTTGGCGGTCGGGACAGAGGGAGGTACTCAGATCAGTGGCGAGCCGAAGAAGAGATAGATCGGCAATGGAGGGAGGATGGAAACAGGGGATGAAAGCTTTGCCGGAGAACGGGTTAGATGGAAGGGAGAAGGAAGAGGCGGGGGAGAGGCGAGGCCGTTTAAACAG
TRINITY_DN2510_c0_g2_i1	0	295	295	344	2.09	1	3	ACTGTTTAAACGGTGGATGAGATCCAGGAGCTCCTCTCCGGTCTTCGACTTCTGCATCTCCCTAAACGTCTTCTTGTTCACCAATGCCTCGATATCCTTCAAGTCATCCACCTCATTCCTCTGCTTCGAGGGTCCCGAGCCGACTCCTCCACCCACATGCATTGGTGACCCCATTAGCTGCCTATGGTGGGGCCCTCCCATCATCCTCGGCATCCCCATCATCCTCTGCATGCCCCTCGGCCCCACCATCGGGGACGATGGGGGGAACATCGGCTGCATCCACATCTCCGGCGAG
TRINITY_DN2515_c0_g1_i1	0	65	359	360	2.94	2	3	ACTGTTTAAACGGCCAAGCTCGACCCGTGCATCACTCTCTCCGACATCTCCTTCTCTCCATCTTC
TRINITY_DN25236_c0_g1_i1	2	57	85	378	1.98	1	2	GACTGTTTAAACGGACACAACGGTCCTGTGTGGTGATTGTGACAAGGTGGCAATT
TRINITY_DN2525_c1_g1_i1	1	200	199	263	4.68	1	6	GACTGTTTAAACGGAGGAGACGGAGTTGCTGGACCAGGGGGGAGGTCTATTGCGGATGGGGAATGGAGTCGAATGCAGCTCGTGGCCGGAGCGGATGGTGGGGCTCGGCGAGATCGGGGACGAGGATGGACTGCGATGGTGAGATGAAGGGAGTCAGAGGTCGGGTGACGAGTAGATGGATCCGTGGCCGGGGGGGCTG
TRINITY_DN25290_c0_g1_i1	1	238	237	239	10.22	4	14	GACTGTTTAAACGGGGCGGCTCGGCCGCACGGGGCACGCCTGCCTCTGCTGGGGCTGGATGGGTGGGTGTTGCGGTAGAGAGCCTTTTACACAGACATACGCCACGCCACGACGCGACGGAGTGAGTCCAGCAGCAGCTGCGCGGGCACACTCACACACTCACACACGTGCACGACAACACGTACGCCCCGAAAAAGGGGAATGATGCTGCTCTGCTGTGCAGCCGTTTAAACAGTC
TRINITY_DN2627_c0_g2_i1	420	537	117	538	1.98	1	2	AAGGCGGCTGGTCTGGGAGAGGAGGTGCAATGTTGCTGCCGACGAACTGTACCGTCTCCAGACCTCGCACATGTTGTCACCGTCTTTGTTTCAATGAATAGGGCCGTTTAAACAGTC
TRINITY_DN26272_c0_g1_i1	43	108	69	408	1.97	1	2	GAGCCCTTGAACGTACTGCCGGTGAGCGGATGCCGATGACTGGAGACGAGCTGCTGCGGACAGCG
TRINITY_DN26302_c0_g1_i1	206	321	320	321	2.01	1	4	AGAGGAACGGAAGATTCCAGAGAACCGGCTACCTGATGAGGTTCTAGAATGCCGCCCAATGGAAGGATGGGATGGTGACTCCATCGGGCTATTGTACACCGTTTAAACAGTCGTG
TRINITY_DN26399_c0_g1_i1	0	181	181	181	4.99	1	6	AAAAAAAAAAAAAAAAAAAAAAACCAAAAAAAAAAAAAAACAATTACCACTCAAGCGCGAAGGCAGTACAAAGTTTACTAATCAGCACTTTCACTAGCAGACTTGCACAGCACATTAAATACCAACTTGCGTCCTACAGCAAATCAAACTAATGAAGTTTGCGTGCCGTTTAAACAGTCGT
TRINITY_DN26507_c0_g1_i1	53	176	421	474	1.98	1	2	TGAGTTTCAGCTGAATAGAATACCATACCACGAAGAATTCTACCTAAAGGAATCCCCACCTTCGTATGAAAATCTATCACAGTTTTACAAACAAGCTTGCTTGTTTCTACAAGAGTGAGATGG
TRINITY_DN26548_c0_g1_i1	0	77	77	471	2.94	1	3	CGACTGTTTAAACGGGGCGGGCGGGGACGGTGGAGGGGATGGGGATGCAAGGCGGCTAGAACCTTGTATATAAGTGG
TRINITY_DN26567_c0_g1_i1	273	348	96	348	1.01	1	2	CTCTATCTCTATCCCTGCCCCGATCTCTGCCCTTATTGTCCCGATCTCTTCTATCATCCCGTTTAAACAGTCGTG
TRINITY_DN26607_c0_g1_i1	2	295	293	295	6.49	2	8	GACTGTTTAAACGGAGTTGGGCGGGTATGGGCCCACTGCTGCGCGTGCTGACTGAGCGTCGAGTGGCCCAAGGGTAGCATAAGCGAGTACGGTCTGGGGTAAAGGGCGACACAGGTCACACAAAACGAGGCTGTGCTCATCGAACAAGGCTGTGTGCGTCGTCTTTGACAGCTCGTGGGGCCGTCGAATACCGACCCTTGCTACTGAGGCTGCTTAGCGATTGAATCAGGGAACTGGCAAGGCACACTCAACACTCAAATGGTTCCGTGCTTCTGCCCGTTTAAACAGTCGTG
TRINITY_DN27276_c0_g1_i1	0	137	460	460	4.46	3	5	GACTGTTTAAACGGCCCAACGAGCAGGAATTAAGATTCTAGGGCGAGAATCTTTGTCTCTCGACGATAAGTGGGCACGGAAAGGTGCATCAACTCTTCATGGAGTTGCGACACATGATTTTCCCAACTTCTTCTTTC
TRINITY_DN2762_c1_g1_i1	10	262	252	263	4.35	1	5	GTCGACGATGGAGGAATGAGCGGCGAGCTTCGAGGTACACAATGAAGGAGGTAGAGGATCTGTACTGCTTCTACTACAGTACACAATGCAGGAGGTAGATGATCCGTACTGTTTCTGCTACAGTACACGATAAAGGAGGTATAGGATTCGTACTGCTGGGAGAAGGTCTACGACAGAGGGTATCACCGGAGAAGGAAGCAGCAAGAGGGAAGGAGGATGGGAAGTGGCCATTGCTGGCCGTTTAAACAGTCG
TRINITY_DN287_c0_g1_i1	1	432	431	504	2.33	0	3	GACTGTTTAAACGGACGAAGCAGCTGTTCCTTGCGAGGACAATGCAGGCGATAGTCGGCGGGTTGGGACTCGGCAGCGTGTTTCTAAGACTGAAAACCGACGAGGACGGGGTGAACGAGAGGCTAGGATTCTTCGCGTTCAGTCTGAGCTTCCTCCTCTCTTCGACAGTCGAGGCTCTACCGATCTTCCTACAAGAGAGGCGAGTCCTAATGAGGGAGACTTCGAGGAGAATGTATAGAATATCCTCGTACATGGTAGCGAACACGGTCGTGTTCGCTCCCTTCTTGCTTGTGGTGGCTCTTCTATTTGCCGCTCCGTTGTAGAAGACGATGGAGATCGAGACTGCCACTACGCCAGAAGAGCATTTACCGCAGCCATGCAGCCACCGACCCACTGACG…
TRINITY_DN29082_c0_g1_i1	392	472	470	472	2.26	1	4	GAAAAAAATAAAGGGTAAGGACATTCAGGTCATTAAACACGTGAAAAATGATCGGGATACCCCCCGTTGAAACAGTCGTG
TRINITY_DN29182_c0_g1_i1	2	169	167	169	4.62	1	6	AATTTGATGAAATTGATCCGAAATTCAAAAATTTGCACACTTAAATTCACAGTTATTTCTCCTTGGGAGCGTGTGTGTGCGTGCGTGCGTGTGCTTAAGGGTCAGCGGGTAAACATGCAGGGGTGTATACGACACGGGCGCCGCTCTGCCCCCGTTTAAACAGTCGT
TRINITY_DN2923_c0_g2_i1	1	141	140	141	3.46	2	5	GACTGTTTAAACGGCGACGGAGAGGCTCGACGCCGTCCATTTCCGCGGGATCGGTCTGCCGTAGACGTTAGGGATCAGCGGGGCATCCAGCGGTCTCTTAACGGGTCTGGATAGGAACTTGATCCGTTTAAACAGTCGTG
TRINITY_DN29282_c0_g1_i1	2	59	64	234	2	2	2	GACTGTTTAAACGGGCAGCAAGCCGCATCACTGAGCAGCATCCCCAATAAACATGTC
TRINITY_DN29432_c0_g1_i1	0	97	137	362	1	1	1	TGTTTAAACGGCCAGCAACTCCCTGCAGGAATTCCTCCAGTCACCTCGCCTTCTCTCTCTCTGGCGCCATCAGCCAGGAACCAGACCGGAGCTCCGC
TRINITY_DN29548_c0_g1_i1	0	275	275	275	4.23	0	7	ACGACTGTTTAAACGGGGGGCTGGCTTGAGAGCTATAGCTAGAGGACGAGACACATAGCTTCACCCTACTTGCCAAAAAAAAAGGTATCTTGAGGAATTTTTCTTCTTTCTCTTTCTATGCGCATAGAAGAGAGATGCGGAGAATGGCCAGTTTGATATAGAGGTTTTTGTCTCCTAATCAAAACACGAAACAATCCCAGGAAAGGTATAAACCTTAAAACTAGGGATTGGCTAATGCCGATTTCCTTCGCCTAGCCTGGTTCGTACCATGCCTG
TRINITY_DN2965_c1_g1_i1	11	126	115	139	2.98	1	6	CCTTCCATGGTTGCCGGGTCGAGAGCGTAGACCTCCTTCTCCTCCTGCGGCAGCTCAAAGATCTCCTTCCCCACTCTCTGCAGTCGCTCTATAGCATCCACCGGGATGCCGTGGT
TRINITY_DN29881_c0_g1_i1	0	112	425	427	1	1	1	GACTGTTTAAACGGGCACATTCCACACACAATCACATATTCAATTACAATCTTTCCAATCTCGCACAATCTTACACAATCCACACATTCATCACTCCTTTGTACGCTTTTTT
TRINITY_DN30007_c0_g1_i1	0	172	172	172	49.55	19	60	CACGACTGTTTAAACGGGGATGTGTTCGGGTCAGAGGCAGAGGGCTCGGCAATGGCCTGGACACAGGTGAGGGCGAAGGTGAAGAAGACGAGCTGACGTGTTCTCGACGGCGCCATTGCGGATCACATCGGGGAAGAGGGATGGAGAAGAGCAGCAGCGGTGGAGTTGAAGG
TRINITY_DN30007_c0_g2_i1	0	161	161	172	21.3	1	26	CACGACTGTTTAAACGGGGATGTGTTCGGGTCAGAGGCAGAGGGCTCGGCAATGGCCTGGACACAGGTGAGGGCGAAGGTGAAGAAGACGAGCTGACGTGTTCTCGACGGCGCCACGACGGATCTCCTCGCCACAGATCGGATCCGCCCTTCAACTCCACC
TRINITY_DN30223_c0_g1_i1	0	100	370	372	1.99	1	2	GACTGTTTAAACGGCAAGCGATCGCAACCCACGATCTCATCCACACTTTCGCTATGACGTCCAAAAGACGTGGCATTGTTGGAAAGGTCACTAAGATTTG
TRINITY_DN30253_c0_g1_i1	284	416	415	418	2.54	1	3	GTGTGATTTACGCTCGGAGAAATCAAATTTTACCCCTCGGCGTTTACGTGTGGTTCAAGTTGTCCTTTTTTTCGGTATTTCTCTGCCCCTCTCTTTCCCGTTGAGCGCGCAGAGGGGACCGTTTAAACAGTC
TRINITY_DN30367_c0_g1_i1	2	118	635	637	6.53	5	7	GACTGTTTAAACGGAAAGGATCAGTTGAAACCCCCTAATTGTTTCTGTGAGACCAACATATTTCCCTGGAGAACCAGTAAATACTTCTGCCACAAAGAAGGGTTGTGATAAGAAAC
TRINITY_DN31167_c0_g1_i1	308	439	131	440	1.01	1	2	GAAGACCCAGTTTCACCTTTGTCACTGTTCATTTATCACAACGCAAAATGAGTCGTCATTCCCACCTGATGTGCTCCTGGGGGTTGGGCTGGTGCACCCAGGCCCGCAGCTGGCTGCCCGTTTAAACAGTC
TRINITY_DN31338_c0_g1_i1	9	246	237	248	3.79	2	5	GCGGAAAGTCTTACCAGACGCTCTACTCCTCTGTCCCAACTGCAATTTCGTAAACAATTAACACCACTTCATTTTGCTATTTGCAAATTTTAAATATTTCCGAAAAATAGTTAACGAATATGACAATAAAAATAGTAAGGGGACAGGGACTTTTATGCAAAAAGGTATAAATAAAAAACTAATTACCAGCAGATCAAACCTCTTCTCCCACTCGACGGTTTCGCCGTTTAAACAGTC
TRINITY_DN31433_c0_g1_i1	0	151	151	176	3.61	1	4	CGACTGTTTAAACGGGGGCAAGAGTCGAAAGAAAGCATGAATGGTAAGGAATTTTTCCCGAGGTTCACACGCACGCCGCGTGCCAGACGGTCCTTCGGAGGGTCTGGAGGGTCTTCTGGATAGTCTTCTGGACGGTCCCCAACTAGCCCTC
TRINITY_DN3151_c1_g1_i1	13	252	239	252	4.58	0	7	ACCATCATGAGAACTCTCTCCCTGGCCTCCGGACCCAGGGATTCCAGAAAACGCTCTTCCTCCATTAAAAGAGCCATCTGGCTTCGTTCTTCCTGAGACATGGATCCCCCTGCCTGGGAATCCATAGTTGTGGCAGGAACTTCTTGTCGAACAGTCCCCATCTCCTGGGTGACGGGGGGTTGAGAGAATGTCACCATTGCCGAAGTGGCTGGAATTCCAGCCCCAGTTCCGGTCCCATG
TRINITY_DN31766_c0_g1_i1	528	669	668	669	1.89	1	2	ATTTCCGGCAAAGGGAGATCTCACACTTCTTCCTCCAACTCTCCTCTACTTCTTCCTTCTTCAACTCTACCCCTAATACCTCCTCCATCCCCTCCAAAATGCCTCTCCAATATCCCTGCTACAGCAGATCCGTTTAAACAG
TRINITY_DN3181_c0_g1_i1	0	261	261	261	21.69	1	26	CACGACTGTTTAAACGGCCAAACTGTGGACACGTTTCCACCTTCAGTGATGGAACAACTCGAATCGAATCAATGGATTCCTCGATCGCAGTAATGCGGTGACGGCCACACGTTCGAATTGAGCGCTATTGAGCCATACTCTGGAAGTCGAAAAGTGTGCGCGGGGTTTTGGCCGCCAACACAAGTCTTCTAGCCCACTGTGCGACGCCTGGAGTAGCCGCGCCCCAGGCCCAGCCCAGCGCCCCGTTTAAACAGTCGTGAG
TRINITY_DN31832_c0_g1_i1	1	82	81	321	3.72	2	4	GACTGTTTAAACGGCTGCTCCCAATTGATGCCGCCCGTCCTCAGTGAGATCCTCCTCCTCGGGCTAGGGTTTATGATAAAT
TRINITY_DN31893_c0_g1_i1	1	351	350	374	4.85	1	6	GACTGTTTAAACGGGGGCACGGTCCACGTCGTAATGTTGGGCTCCTATGCCCACTTCCATTCCGATTCGGATCAGTACAAGTGGCTGAAGCGGGACTTACGGAAAGTCGATAGGAAGACGACACCGTGGATTTTTGTGTTGCTTCATGCGCCGTGGTATAATACGAATTCAGCGCATCAGGGAGAAGGTGAGAGCATGAGGAAGGACATGGAGCAATTGCTTTACCAGGCTGGTGCGGACGCTGTCTTTGTCGGACATGTCCATGCCTATGAACGTTTCGTAAGTCGTCCTATACTTTTTGGAGTAACCTTTTCCTCCTCAGCACTGAGGAGCCGTTGTATCAAAGAGGG
TRINITY_DN31995_c0_g1_i1	1	82	361	364	3	3	3	GTCGTTAAATAGTGCTCGAATGGTGTTCGATCACTCTTCGGACGAGGGACCCATTTGATGGCGTCATAGGTTGGTTTGAAG
TRINITY_DN32013_c0_g1_i1	277	435	435	437	2	2	2	AAGCAAATACGTTCTCGGACAAGCTGGCGTTATGGACGGTCAAGCTTCTTCGTATTCCTACCGATATATTTCCACAGGTATCTATATATAAATTAGTCTGATATATAAATTAGTCTTCATATTCCTACCAGAGATTTTCCACAGCCGTTTAAACAGTC
TRINITY_DN32255_c0_g1_i1	312	402	263	402	3.99	2	5	CCCTATCGAGCGGGTCGGGGGTAACTTTTGAACGGAGGGTCGTAGCGCGATGGGACTGGCACCAATGGGTCGGATCGGCCGCAATTTCCT
TRINITY_DN32434_c0_g1_i1	0	78	78	207	4.51	1	5	ACGACTGTTTAAACGGGTTCCACCGAGACGATAACGAGCTTCCCGTCCACGGCGCCGTTTCTCCACCACCATTTCCCG
TRINITY_DN32704_c0_g1_i1	239	298	59	298	3.15	2	4	GATGGAGCGGAGGCTTTCGATGATGAAGTCGAGGGTGTTAAGCCGTTTAAACAGTCGTG
TRINITY_DN33108_c0_g1_i1	1	133	132	362	9.68	2	12	CGACTGTTTAAACGGAGGGCGAGACCACATCAAACCCTGTGTGCGTGGGCTGCAGTGTGGGCTACTTCGAACCTTGCGCCAATCAAGATGAGACGTCGAGCAATCATCAAGTGTTGACTGAGGCTGTCAAGA
TRINITY_DN33124_c0_g1_i1	0	305	329	609	2.54	1	4	GACTGTTTAAACGGCCCAGGCAGGTGTCACCGTGTCACAGCGCGGAGCGCGGCGCCGTGATTAGAACGGCATTATCTGCCTCCTCTTTCATTCATGTCGTATGAATAATAATAAAAAAGAATGTCTCCCCCCCAAAAAAGTAGGAAAATCTTTTAAAAATGATGCAGGCAAAATTGAAAGATATCGCGACATTTTTACGCTATTAAAAGTGTGCGGCAAATTAAGACGACCGACCTCCAGCCCTGTCGCCCGCTGGCCCGTAATAACAACGGAAACCCGCATTCGGGCGGACCAGCAGCAGCAGC
TRINITY_DN33262_c0_g1_i1	2	234	232	235	4.23	2	6	GACTGTTTAAACGGTCATCTCGGCGAAGGGCTCGGAGCTCTCTATCCAGGAGGTGAAATGGTGAGGAGTCGGAGCTCGGGACTGCGGTTATGGTCGGCTTCGACCATGGCAGGCGGGAGGAGGGAGTTGCGATATTTGGTATGGCGGCGTTGAGATCTGGTGGTGGCTGAGGTGCACTACTGCTAGTCGAGAATGGCGTATGAGAGGAGGAAGAAGAGCCGTTTAAACAGTC
TRINITY_DN3335_c0_g3_i1	2	329	327	329	2.39	1	4	GACTGTTTAAACGGGTGGGTGGAGTTCGTCTCGGCTGGAGAGGATGAACGATGGGGTCGAAGCTTGAGCGGAGGTCGAACTAAGGATGCGTTCATGGCTGGTGCAGCTTGCTGTCGGAGGAAGGTCGGCAATGGCGGCCATGCAGTGGAGAGAAAGAGGGATGATCAGAGGAGTCGACGAGGTGGTCGGCTGAATTGGTCTCGAGGAGATGGGGGCGCTAGGACCAGTGAGAATGGGGAGAAGAAGATGAAGCTCGACGGATCCGATGGAGCAGTTGGAGGAGCTGCCGATTTTGATGGATGATCGGATCCGATCACCGTTTAAACA
TRINITY_DN33899_c0_g1_i1	292	366	365	367	7.76	6	9	GCGTTCTCTGTTTCTTTCTGCATCCCGCTGCTGCGCTGCTGGCCGTGGCACGTCCCATGGCCGTTTAAACAGTC
TRINITY_DN3410_c0_g1_i1	31	238	207	313	2.7	1	4	CTAGACTCAGGTAACCGAGCACGCGCCATTAAATTCCTCGCCAAGGCTCGCCGCCTTGATCCTTCCCTCCCTGTGGATGGTCTCCTCTCCTCAGCCGAGGAATCAAACCATAATCCCTCGGTTTCCTCCGAAAGCTCCAATTCCGCCGCTTCCTTCTCGTCTTCCACCGCTAGGGTTAGGGTTTCGAGCTCCTCCTCATCTCCCAAG
TRINITY_DN34188_c0_g1_i1	0	199	199	200	2.59	1	3	CCGTTTCTCAATCGTGCGGACCAAAATGTCCCTCCTCCGTCCCAACTCCCAACCATCGAGCGTAACTCCACGGGCAATCTTCTCACCAATGAAGTGGCACTCCAGTAAATATACACAAGTCCCTCTTCTCCATTATTAATTTGAAATATCGAAAAAAAAAACGAAAAGAAACAAAAGAATCAGCCGTTTAAACAGTCGT
TRINITY_DN34368_c0_g1_i1	2	64	360	364	0.98	0	1	GCGGGAAGCGGTGTGGTTACCTCCCACAAGAGCTACACGCTTGCTTTGGCTCGTGAGGAGGA
TRINITY_DN34448_c0_g1_i1	0	226	226	226	3.4	1	5	ACGACTGTTTAAACGGCAATGTCTCGCTCCTCTTCCCCACTTTTACATCAGACCAAAAGACACTCCACACTTGATTGGGGCTCCATTTATAATCAGGATTTATGTCGTATTTCTTTTCCAACTCCAGAAATTTGACTACAGTCAGACCCCTCTATTTGGCACGGTTTTGTCTCCTCTATTTGACACGGAGTCATCCCCACCACCTTGGCCCGTTTAAACAGTCGTG
TRINITY_DN34530_c0_g1_i1	313	379	66	379	0.98	0	1	AAGTCTACTTACTCTGTTTGGTGATTCCATTGCAATTGGACTCGTTTTCTGAAAACTGACTTTTCA
TRINITY_DN34614_c0_g1_i1	0	211	211	211	16.96	14	23	CACGACTGTTTAAACGGGCGGGTGGGCCATGCCAGAAGACAGTTGAAGGCGGCCAAAATTCTGTACACGTCTTGATGATCTGGTGGAGTCTTGAAACACCGCTCAACGTTCATTGATGAATTCTTACGTTCGATTCAAGTGCCACGTAACGACTCCTCGGAGGCCGCGCCTGGATGGTGACGCTGACTTTGTCACCGTTTAAACAGTCGTG
TRINITY_DN3481_c0_g1_i1	0	62	62	372	2.21	1	4	CACGACTGTTTAAACGGCGAGTCAGCACCTTCCTCTTGCCCCGAAATATTCGTAATGCTCTC
TRINITY_DN3482_c0_g2_i1	2	155	372	374	0.93	0	2	GACTGTTTAAACGGTACGAAGCGCCTCGCGTCCGACGGCTACTGCACCACTTTTTAAGAAAGGCAAAATTGTGCGCAGTAAACCACCAAGAAATCCTCCCAGACCTCTTCCTTTGAAGGATCCATAACCTCGTTGAACATTCGAACCACTGTA
TRINITY_DN3499_c0_g4_i1	298	380	380	380	3.89	1	5	GGAGAGAGTGCCAGTAACATCTTGCTTCCGCTACCGGAGTGGTCACGGTGGTCCGACACGGTTCGGGCCGTTTAAACAGTCG
TRINITY_DN35183_c0_g1_i1	0	53	365	371	1	1	1	GCCTTATAGGGAGTTGTTGACCTCCACTAGTTGTAAGGATGCAGATGGATGGC
TRINITY_DN35461_c0_g1_i1	346	446	444	446	0.95	0	1	CGAACCTCACAACACCTCTAGCTCCGATCGACATCTTCGTCATGCCGAGATCCTCATGAGCTCGAGCTTCCTTTCCCACATCAGCACCTTTGATTGCTCA
TRINITY_DN35694_c0_g1_i1	220	370	150	372	4.01	2	6	CAAAAAACAATTGCATACCAATTACGGTCCCGTAACTGAAGAAGAGCTGGTGAAACTGCGTGGCGAAGGAGGTGAAGAGGCACCCCAGCGCCGTCACCAGCCCGCCCATGACCGCCGTCACCCTGGTGGACTTGCGCCGTTTAAACAGTC
TRINITY_DN35768_c0_g1_i1	297	457	456	457	2	2	2	TCATCGCCTCAACCTTATCCAAGGCCTCATCCAACCTCCCCTCGCTTAACAGCGCGTGAACAACGGTTCCATAGACGAACTGATCGACCGAGCATCCAAGATGCTCCATCTCATCGGCCAACGAGAGACCAGCTTCGACTTCTCCGTTTAAACAGTCGTG
TRINITY_DN35804_c0_g1_i1	312	405	403	405	1.99	1	2	TCGAGAACGGACACGAGGAGGTCCTTCCGTTCGGCCCGAGCGAGCATCTTGATGACCACGTTGTAGGTCAAGACGTCCGTTTAAACAGTCGTG
TRINITY_DN36181_c0_g1_i1	306	636	636	636	2.15	1	4	TCTGTTAAGAAGTGTGGGAGACAGTTTAGTGGGGTAGTTTTGTGTTTGTAGACTTTCAAGTTGAGGCAGATTGTGTTAATTTAAGTTAATGAGCATAGATTCTTTTGCAAGACAGTGGAATACTCCCTATATGTGTCTGAATATTCTTCAGCTCAGTCTTCTGGTTCACTAATTTGTTGTGTTTCTATTGTGCTGGTTAAGGATTTTGCTAGTCTCAAGGAAAGTGAGGTATATGAAATTGATACGGATCATTAATACTACTGATGTGACATCAAGGTGGACCAATTCAATGGTGTCATCGGTCAATCAATATCCGTTTAAACAGTCGTG
TRINITY_DN36186_c0_g1_i1	259	336	77	336	1.86	1	2	GGCCTCCTCTTCGGCAAAGCACCCCGACCTTACCTCCCCGTCGCATCGCCCTCCGCGACGCGTCCCGTTTAAACAGT
TRINITY_DN36398_c0_g1_i1	1	248	247	249	7.99	1	11	CGACTGTTTAAACGGCGAGAAGAATTTGCACTTGAATCATATGTTTTTCAGAGGAAAACAAAAAGATCAAGAAGCGAATCCCTGTCACGCCCATCCAGTTTTCTTCTGAGCAATTCACCTCACAATTTGTCGGCTGGATTTTTGCCAGTGAACGAACGACAACAGCAGACGAAACGATTTTTGTTTACACTCAGTGCCGACCGCCTTGCCGCCTTGCCGCCCTTGCGTTCGGTCCGTTTAAACAGTC
TRINITY_DN3646_c0_g5_i1	0	296	296	419	6.59	0	10	CACGACTGTTTAAACGGAAGGCATGTGTAGCGGGTCCCCAAGCGGTGTGGCGAATATTTTATATCTGAAGAATTATCGTCAGAGTCGACCGCTCCATCATCACTAGTATCTGAAGAATTGTCGTCAGAGTCGGCCACTTCATCATCCTCGTCATAGTGGAGCTCGACGGAGTTTGCCACTTCATCTTTAGTATCAGAAGAATTGTCATCAGAGTTGGACATGTCATCATCATTACCGTCCTCGTCCGAGTTGGCCACTTCATCATCATTAGCAACAGAAGAATTGTCGTCGGAGTT
TRINITY_DN36728_c0_g1_i1	38	428	390	428	34.1	21	44	CACGAGCGCCGCCAACCAGCCACCATCCCAGACTTCATGATAGATCTCCTTCAACCTCTCGCCCATCTCCCTCCCGAGATCCACTGGCCGTCACTCCTCCGCCGTCCTCGCCGCAGTGGACCCCAATCCACCTTCTCCTACCACCTGCGCTGCACCCCTGTCCACCTTCCTCCCCTCTACAGATCTCGCGCCACCATTGCCGATTCGACTCCATTCCCTGCGAGTTCGAGCCTGCGAGATCAGCACAAACTCACCTCGGATCCGAACCACCCTGTGCTTGAACCCCAGTGCATCTCCTCCCCGTCGACGATTGTCGGCGTTCGTCCTCCCAGAGCTCCCATTGCCAGCAAGTCCGACACCCCCTCTTCATGATCCGTTTAAACAGTCGTG
TRINITY_DN36939_c0_g1_i1	254	330	330	330	0.99	0	1	ATTCGAGGAAGAAGAAGGCGAGCCATGGCGGAGAGGAAAATCCAAGCGTGGGGAGCGGCTCGCCGTTTAAACAGTC
TRINITY_DN37025_c0_g1_i1	2	94	433	436	1.89	1	2	GACTGTTTAAACGGGGCGCGGTTCGGGTCGGTCTCGACGGCTGCCATGGAGCAAAAATAAGCGAAACGGAAAATCAGACGGCCGATGGAGAG
TRINITY_DN37094_c0_g1_i1	0	168	466	466	3.95	1	4	CAGCCATCCCAGACGAAGTCTACGAAAAAAGGTCAAAGACGACAAAGTCGAAAACAAAAGTACACGAGAACGACCGTTCTCTTTTCTCTCTCCTCTTCTTTCTCTTCCTTTTCTTCTTCTTCCTCCTCTTCTTCTCCTCTTCGTCTGCTTCCCTCTCTACTCGGATTT
TRINITY_DN37257_c0_g1_i1	0	190	190	190	2.79	2	4	TGTTTAAACGGAGGCGGTGGAGGACTTGAGAAGGAGGAAGACCTCACCGTCGCTGGAGGTCGATGGGCAAGGCAGACTCGAGCTCGATGCTGGAGAAACAAAAACAGGGGAAAATTGTTGAAAACAGAGGAGGAGGTAGAACCCGGTCCGAGGGATCGGCGGTCAGGGTCTTACCGTTTAAACAGTCGTG
TRINITY_DN37437_c0_g1_i1	337	473	473	473	1	1	1	TCCCAAATCTCGAACTTGACGGTCGCATCGTTCACCGCGAGGGTCTGCGAGAAGAAAGCTGCCCCGATTGTCGATTCCTGAAACAAACGACCAAAAATTATTTAAACCAAACCCTCATTCCGTTTAAACAGTCGTG
TRINITY_DN3744_c0_g3_i1	95	257	162	257	2.23	1	4	CGAGACGGACATTCCACATATACCCCTCTACCAGAGTTATATTCACGCGAACCATCCATCGCGATCATAAAAGGGCTTCTTTTTTTTTTGTGCCTCGTTCTTCCCCTCTCTTCTTCTCCCATCTCTCGCATTGCGATCGGCCGAACCGTTTAAACAGTCGTG
TRINITY_DN37497_c0_g1_i1	177	248	71	250	5.59	4	6	CAGTATGTGTGCTCGCAAGTCATGACAGCCCAAGTCAGTGCCATACTGCATGGGATGCCGTTTAAACAGTC
TRINITY_DN37590_c0_g1_i1	1	110	121	384	3.01	1	6	CGTAGCGAAGTTATGCAGCCTTCCGTTCAAAACTAAAAGAAAAATTGTCTCAGGCCAGCTGGCTACGTTGTTTGTGTAGTGCTGGTTACCTACAGTCCATTCCCTGCAT
TRINITY_DN37707_c0_g1_i1	1	110	304	305	3.1	2	4	GACTGTTTAAACGGCATGTTACCCCCTTCCGTCGACGATAGCCTCCAGTTCCTCGCCCTCCATCTGCAGTCGTCGTACCTTCGCCTCGCCACCAACCTCTGGCATAGTG
TRINITY_DN37719_c0_g1_i1	0	208	582	582	2.43	2	3	CACGACTGTTTAAACGGGCCGCAAGACAAGCCAGCGTGGCCACTCGACATCTTCCCCCATCAGCAGCGCCTTGATTGGAAGGTCAGCAGACGGGTAGTCTTCGTTAGTTGGTGACGAGAGGATCTGTTCCGCTGCAGGAGGGGTTTTATGTCTCTGAACCGCACTCTCTCTCTCTCCCTCGCCCGTGTTACCCTCTTCGCAACACGCT
TRINITY_DN3797_c0_g3_i1	0	267	267	363	3.1	1	4	CACGACTGTTTAAACGGGGCCATCCAATCAACAAATCCACCTCCGGCCGATGGACTGCGGCCATCTTCATAATAGGTACGCTCAGTAGATGTTATTTACACACGATCCGTTCGTTATTAATTTTCATATATCATGCATAAACTCATTCATGATCATCTTGATCAGCTGTCGAGATGGCAGAGAGATCCGCATACTGCGGCATATCGATGAACCTGATCACCTTTCTCACCGACCGGCTCCATGAATCCACCGCAGAGGCCGCAGCCG
TRINITY_DN38195_c0_g1_i1	0	106	106	426	1.78	1	2	CGGCAGATGGAGGTCGAGGAGCGGGTTGGGGCCAGGCCAGGGTAGCCCAGCTTGACCTGGAGAGTGGCTCCAGACATTCGCGTGACGTCCCGCGACGATTGAAGTT
TRINITY_DN3832_c0_g2_i1	1	53	52	353	1	1	1	GACTGTTTAAACGGGCCGGCCCTCAAATCTCGGAGGGCTTTGCGGACGCGGG
TRINITY_DN3950_c0_g3_i1	84	192	291	375	2.13	2	3	CGGCCTCGTGTCGAGCCAGACGCAGCACTTGCTTGCTTCGATGTTATCGGATGACGACTTCACCACGAAATTTCTAGCCGAGAGTAGGAAAAGGCTATCGGAGCGGGC
TRINITY_DN4045_c0_g2_i1	2	53	51	367	1	1	1	GACTGTTTAAACGGCCCCTCTCCAAGCTGATCCTCAACAGCTTCTGGGGGA
TRINITY_DN4050_c0_g4_i1	0	439	439	439	3.05	2	5	CACGACTGTTTAAACGGAGCCTTGCCTCAATTGGTGCCGTGATACCCTGAGCGTCCTTCCCGAGCCCACCACCAACCCTGTAACCCATCTTCTCCATCAATTTCATCCCGATCCCTTTAGTATGGTTTTCAAACTTACCAAGATCTGTATTTTTCCTCACCATCATCAGCTTCTTCGAGCTTTTCGACCTCTCCTGCTCTTGCTCCTTCTCCCGCCGCTCGGCTGCCTCCTTGATCTTCCTCCCAAACGCCGTCGGCAAGAAATCCAGTTCTTCTGTTTCCACCTCCATCTCCTCCACAACCGTCTCCTCTTCTTTTCGCTGAAACCCTAGCCCGAATCCCAGTCCCTGCGAAATACGGTTAGGGTTTGGGGTATCGTCAGCATTGGCCTCTCGGTCGA…
TRINITY_DN4052_c0_g1_i1	344	535	535	536	2.83	1	3	AGCGCGGGCAGGAGAGGTTCGGCACGATATGGGCCACACTCTCAAATGACGTACGCTGAAATTCGTCCCATAGTACGAAGAACATAATGTCAAGCCCGCTAAGTCCGTTCTCCCACGTTTGTACAAGTGCAGCGCCCTTGCAGTGTCGAAACTGCATAGCGAGCGAGGCACAATGGGCCGTTTAAACAGTC
TRINITY_DN4052_c0_g2_i1	317	518	497	519	1.61	1	2	TGTACGACGCAGCGCGGGCAGGAGAGGTTCGGCACGATATGGGCCACACTCTCAAATGACGTACGCTGAAATTCGTCCCATAGTACGAAGAACATAATGTCAAGCCCGCTAAGTCCGTTCTCCCACGTTTGTACAAGTGCAGCGCCCTTGCAGTGTCGAAACTGCATAGCGAGCGAGGCACAATGGGCCGTTTAAACAGTC
TRINITY_DN41_c0_g2_i1	1	127	185	276	3.96	1	4	CGACTGTTTAAACGGCGATCCCCATCAACACCGCCTTCCTCCTCGGATTTCCTCTGCTCTGCAACCATGCTCCGTGACCTCCTCGACGATACACCATTGTAACCAGCGCCGACCTTCGACCTCCGC
TRINITY_DN4130_c0_g1_i1	2	244	242	245	2.9	0	5	GACTGTTTAAACGGCAGCGGAAGGAACGCTTCGACCAACGCCTCGCGGAGGCGGCGCAGGCGGAGCTGGCACTACGGGAGCTGGAGGACGAGGAGGACGAGCTATAACGGTAGGCCCAGCAACACAGTCACGACGCGCGCTTCGAGCCGTCTGCATGGTAGCATGTTAGTGGGGGGTGGCTAGGTTAGAGGGGGTCGCAGCTACGAGTGTCAACATCATCTGCGGGTCCCGTTTAAACAGTC
TRINITY_DN4177_c0_g1_i1	174	409	235	409	4.51	1	9	ACCCAGGAGCAAACCCTGGGCTCTGCGCCCTCAGCGACGACGGAGATCAGCAGCCGAGGTAGCCGCCGAGATCAGACCAGGAATTAGGGTTTGGACAAAACCCTAACCCTAGATCTGTCGACGAAAGAGGAGAAGGAAGACAAGAAGCCCAGCGCCGCCCCGTATGAAGTAGAGGAGAACGAGGCGAGGAGAAATCCATGGTCGACGGCGAGATCAGGCCGTTTAAACAGTCGTG
TRINITY_DN4273_c0_g2_i1	1	215	214	259	4.38	1	5	CTGTTTAAACGGCACAGATAAACCAATCCCTGTGCCGGCACCATAGGATCAATACACGTGGCATTGCCGCTAGTCTTGTTCGGAACCATGAGTTTCTCAAGTTCTGTTATTTTTATTCTTGACGGAATTGTCCTGGAACAGAGATTTAGTACGAAAGAAGTTGGGAACAGATTTTATGGATATGGCATTCTGTTATCCGGACTTTTATCTGTGT
TRINITY_DN4325_c0_g2_i1	125	725	600	739	3.02	1	6	AAGCAATTCATTTTCTGGTCAAGACACTCACCTTGTCAGTAGATAACCGACTTATCGAGCTCGCCGCGAACTACAGTCAGGAGCTCGGCAACTCCTCCCCTCCCCTGTAAGGCCTCGCTCCATCGGATCCCAAGGGGGAAATGGCGATCATATGGCCCCAACGTCGGAGGATGGAAAGAATGTGTGTGCTCATATAGCCACATCTGCAGTCCCATCGTGTCCCATCAGATCAGGAACAGAATATGTGTATCAAATGAAAGGAAAATCTGCTAAATACAAGCACTCACCTGCAAGAGGCACAACAGTCCGCCCATATGGCATGCACCATAACTGAAGCTCCTCAGCTGCCCCATCAGATGACACAGAACAGCTCCGCCCCAGTTATACTCTCCAATGCTA…
TRINITY_DN4444_c0_g3_i1	0	154	154	154	3.69	2	5	CTGGAGGGATCGGAGGTCATCGGTTGGAGTTCTTGGTGGTCGACGAAGGGAGGCGAGGAGTTGGAGGTCGGCTGGATGGCACACAGGAGGTTGAAAGAGGAGGTGAAGGCGAGTTGCAGGCGCTGGTCTGTGGGTTTCTTGCCGTTTAAACAGT
TRINITY_DN4512_c0_g3_i1	0	81	336	336	1.58	1	3	ACTGTTTAAACGGACCCCACCACCACCACCGATACACCCTCGGTTTGCTGCCTAGACTGCAAGGACATAACCGACACGAGA
TRINITY_DN4514_c2_g1_i1	0	275	275	374	7.13	0	10	GACTGTTTAAACGGGAGGGCAGGCCACCCACCAGACTCCCCGACACAGCATGAAGCATGCTCGGTGCTCGCGCTTGGTTTAGGTTTAGGCTGGACTTTCAACTAACGGCTATCACAAATTAGCCTCTCGCCGTTACTTGGCGGGTTGATAAGCACACAGGGGGCTCTTAGTCCGCGGACTCACAGGCCGCTGCACGGGTTTACGTTAGGTAGGAGTCTCGGATACACCACGTCACGAATTTTGACAGCGGACTTTTAGGTATAGGCCCGACTTTT
TRINITY_DN4631_c0_g2_i1	0	202	202	202	3.83	2	4	CACGACTGTTTAAACGGCGGTCCCCGACCTCCCACCACCACCAAAAGCTTCCTCTCGTTCCCCTCTACCTTCCACCTTCACACCTCATCTTGATCTGAGCACACCTGCTGTCCCGTCCTCCCCCCACATTGGCAATGGTCCTGGAGCTCCTCACAGGGACGCCCCTGGCCGCTGCGTGGAGGATTCCGTTTAAACAGTCGTG
TRINITY_DN4650_c0_g4_i1	289	341	339	343	2.02	2	3	CGCCGACTATGGCGGAAGTCGCATTCGCTGCGTTTTCGCCGTTTAAACAGTC
TRINITY_DN4660_c0_g2_i1	133	467	334	467	4.13	1	7	GAAGAGGTTCTGGCTGTAGAAGGAGATGTCGAGGAAGAACCACGTGGTGCACGTGCCGACGAGATGGAGGCCGTGTCGGCGGAGGAACTCCCTGCTGAAGAGTCCGAATGAGTTGGATGTCGTCGCGGTGACGGCCGACTCTTCGGCCTGGAACTCGACCTGCAGCACTTTTGACATGTCGGCGGCGGCCTGCTTGGCGTTGTTGGCGACGAGTGCGGTGTAGCGTGCAGTCTCGGGCATCTTCATTCGCCAGTAGTACGTCAACGCGGCGGGCAATGCTCCGAACATGACGATGATGCGCCACACATAGTCGGCCTCCGTTTAAACAGTCGTG
TRINITY_DN4684_c0_g2_i1	0	355	355	355	1.22	1	2	GACTGTTTAAACGGCCAAAAACTTAACTTCAAAAATAAAGTCGAGTAAGCGCGAGATATTGCGTTGAAGAGTCTTCCTCCGCTTGCGGAGACTGAACCCGCGCGAGGTGAATCACTTATTTGACTGCAACTTACCCCTAACATAATACCTGGAAAACTGTCGACTCGCTTTCGTGCCAATCAATGCAAGTTTCGCTTTTGTGTATTCATTCATTCGTCGCTCGAGTTACATCACACTGCCACCGCAAGAAAAAAAATCGGCCGTGGGTTCGGTTTCCGTAACATTGTCTGCACCAGAAGCATAACAAGAGCGGAGCACCCACGCTGCTGTTGCGCTTCCCGTTTAAACAGTCGTG
TRINITY_DN4684_c0_g5_i1	0	315	315	315	2.57	1	4	CACGACTGTTTAAACGGCCAACGTTGAAGAGTCTTCCTCCGCTTGCGGAGACTGAACCCGCGCGAGGTGAATCACTTATTTGACTGCAACTTACCCCTAACATAATACCTGGAAAACTGTCGACTCGCTTTCGTGCCAATCAATGCAAGTTTCGCTTTTGTGTATTCATTCATTCGTCGCTCGAGTTACATCACACTGCCACCGCAAGAAAAAAAATCGGCCGTGGGTTCGGTTTCCGTAACATTGTCTGCACCAGAAGCATAACAAGAGCGGAGCACCCACGCTGCTGTTGCGCTTCCCGTTTAAACAGTCGTG
TRINITY_DN4765_c0_g1_i1	105	387	282	387	3.9	2	5	AACGTCAGCTAGAATACCAACAGCCAGCACTAGGTAAAATCCACTCTGAAAATTTCCAGAGTCAGCCCACTCTGACATTTTAGAGTTTCATAAACTCTAAAATCCAGAAACTCTGGGGACGGAACTCACAAAATTCGCGCACCTCAGAGTTATTCTTTTAGAGTTTTTCGGTCAGAGTTTTAGGATCTGAGTGTTAAAGTCAGAGTCAAAAGTCAGAGTTCTAAGTTCTAAGATTACATTAGAATATGTCAACAAATACTTGCTTCCGTTTAAACAGTCGTG
TRINITY_DN4768_c0_g2_i1	0	259	259	259	2.32	2	3	GCGCGAGTCTTTGACTGAGCTGGCCAAGTTTCAGAGGAGGCCTGCGGGTGAGTTTTATGCGAAGGGAGCTGAGATTCGAGGCGTGCCTCCCACGGAAAAAGAAATTCTTTGTTCGTGAAAAATAACATTCTCTCCTTGACACGTCGTAGAAACGTACTGAAGAACTGTTTGGGTACAGTGAGGACTCGATTTTTGAAGACACTCAGGGACTCGATTTTTGATGAGCAGTCATCCCCACCACTCCGTTTAAACAGTCGTG
TRINITY_DN4769_c0_g1_i1	1	156	155	216	4.62	1	6	CACGACTGTTTAAACGGCCGCTCCTGGCGATGCCGCTCTAACCCTAGAAGCAGCACCTTCTCCCTGCTCCTTCTCCTCCTCTGCTCCAAAACCCTAACTTTCTACCGATAGATAGATAGCATACAAGTTGAATCGAACCAGCCGTAAAAATCCTC
TRINITY_DN4791_c0_g2_i1	107	284	177	284	3.38	0	4	GATTCATACCCAAAATCCAATCTCAGACAAAGATTCAAGATTGAATGATCATATTCAGATCAACATAAACATAGTATGCATAATAGAATATTGAATTAGGAGTATAATGAAATACTCATCTTATTGTGTAATTGAACTGGAATCGAGCAGTCGCAGGTAACCGTTTAAACAGTCGTG
TRINITY_DN4813_c0_g2_i1	4	138	134	267	2.7	1	6	AGAGAGAGGGAGAGAGAGAAGAAAGAGAGAGAGAGATGACGATCCAGTACGCTCTGGTGGCTCGCGGTTCGGTTGTGCTGGCGGAATTCGGCGGCGCCACCACGAACTCGGCGGCGATCGCCAGGCAGTTACTG
TRINITY_DN4836_c0_g1_i1	5	336	331	358	2.88	0	5	CTGTTTAAACGGAGCAGCGATGACTGGTTCATCGGATTTGCTCGCCTTCACGAATAGAGCAAAAAATTTAGGACAAATAACAACATGATAGAATCGAGCTGATCGAAACCTGGAGGGAGGAGGAAGGATCAAGATGGAGCTGAGATGGCAAGCATTATTAGTCTTCAACCCCATCAGTTTGGTGGATCGGGACATGGATGTCGTAAGGAGAGGTCGAGATCCGACAAGGTAGTGGAGGCGGAGGAGGTCTAATATAGTGAGATCTTTGAATAGGAAGGAGCTTGAGTTTGGGAGTTCTTCGAGGAGGAGACGGGGGATGGACGGGGAGGAG
TRINITY_DN4843_c0_g1_i1	1	396	395	396	4.27	3	6	GACTGTTTAAACGGCACGCGGCGTGAGCAGCCCGCTTGTTTCGGAAGGTCGCCATTAATGTAGACCACTTGGCATTGTCGGCCCAGCCAATGAAACGCACGTTATTGGCAGACTATGGACCGCGTTCTGCAAATAACGTATACTTGAGGAAAATTAAATGAATAAGTCTTAGCTAAACTTTAAAAGTTTTTTTGTGGTTTTGTTTTTTAGGTTTCCCAAACTGAGTTACAAAGTGGCATTTCCTCTCGATTTAACTCGTATGCGGAATGCCTCGGCTGATGGACTCGAAGGGAATGTTGCTTGGCAACCCACCCCCTCAGCGCAAGCAACCTGATTGTGTGCCACTGGTGCAGTAAAGCCCACGCGCACACACACACACCGTTTAAACAGTCGTG
TRINITY_DN4962_c0_g2_i1	2	325	601	605	3.54	1	5	GACTGTTTAAACGGGTGGCGAGGGCCCACCTGGGGACGTTCCGGCTTCTCGAGGAGAAGGCTCCTCCGGGGATCGTCGACAAGTTCGGGTGGTGCACCTGGGACGCGTTTTACCTTACGGTGCACCCGGAAGGGATATGGGAAGGAGTGAAGGGCCTCGCGGACGGCGGGACCCCTCCCGGGTTCGTGCTCATCGACGACGGCTGGCAGTCGATCTGCTGCGACGACGACGACCCGAGCACCGGCCGAGAAGGCATCGATAACACGTCGGTAGGGGAGCAGATGCCCTGCAGGCTGATCAAATTCGAGGAGAATCATAAATTC
TRINITY_DN4988_c0_g3_i1	195	504	504	504	11.47	6	14	GCTATCTCAAGAGTTTGGTCTGTAGATTTGACTGCTAAGTTTGATTGATCAACCTCCTGTAGTTCAGATAGATATGACTTTCCTGTTGATTTCTTCTTCTCACGTGGCACTTGGTTCCCTGTGAAACCATCATTGTCCTTATCTTCATTTTCTACCATTTTAACTTCTGATTCAATTTCTGAAGTTTGCCCATGTAGATCATCTTTAATGTTTGACGATGATTTCCCATCTGAATCATACTTTGGATTTGGTAGAGTTTCTTTACTGTGAACCAAACCCTTTGTTTCTCCCACCGTTTAAACAGTCGTG
TRINITY_DN5003_c0_g4_i1	294	538	537	538	0.99	0	1	CCCGCCATGGAGAGGTACAAGGGGAGGACAAAGGAGGTGAGGGCATAATTGACCTTGCTGATGATGAAATTCGACACCCTTCCTTCTCTAGGCAAGAACAGCCCCATCAAGAAGGCGTTCGTTCTCGTGTCGTGCCCGACGAAATAAGGCCAGTAGCACAGCGCCTGCGTGAACGCCACGACCATCATCATGTCCACCCCCCTCATCGGCATCCCCTCGGGGTTCCGCCGTTTAAACAGTCGTG
TRINITY_DN5005_c0_g3_i1	0	263	263	265	1.86	1	3	CGACTGTTTAAACGGAGAAGTCTCGAGTTCTGGATCACGGCGAGGAGGAGAGGAAAGTCGAGCAGAGAAGGTGGATCGATGGCTGGGAATTGCGAGAGAACAAGGGAGTTGATGGCAGTGGTGACGGAGAGCTTCAGCCGAAGTCCTGCGAGCTGGGGGTCTGCCATGGCTTGAAGGGAACGGAGGAAGATGAGGGGACTGGAGGATGATTGATGGCGGTAGGTTGATGGAGACTCGAGCGGTTGCCGACCGTTTAAACAGTC
TRINITY_DN5009_c0_g3_i1	251	307	85	343	0.95	0	1	ATGAAAAGACGGCTCGATAAGAATTATGTGGCTCTCGATAGATTCTATGACGAAAT
TRINITY_DN5022_c0_g3_i1	1	257	256	257	1.89	1	4	GACTGTTTAAACGGAGAAGGAGAGGAATTCAACTGCAGTGGTGGTCGGCCGACCGGTTGAGGAACTCGGGAACTCGAGGAACAGGGGAAGGAGGAAGTCAGCAGTCAGGTTGCTGGAGTCGAAGGAGGGAGATGGAGTGGGTCGACACCGCTGGCGAGGAAGATCAGTGGTCATGGAGGCAGAACAGGGCCGCAGGCTGTCGGGCCTGTTGGAAATCAGGCTCCTGGCGGCAGATCATGCCGTTTAAACAGTCGTG
TRINITY_DN5037_c0_g9_i1	0	268	268	268	2.19	0	4	CACGACTGTTTAAACGGTGCCACGATACACCTCCGATCGACACGCGGTCAGGTGCGCTGTGTTCGTATCGTCGAGGGCTACGATTTTCGGCTCTCGGATGTCGCCGATAGTCACCATACGGTACCGAAAGCAGCTCGAAAGTTACGGCGTGTTTAAGCTCTCGTCATCGTTTCGGTGGCCGTCTTTGCTCCAATTTCGACACCGTCACTTCTGTTCGTTTCCCCTCGGCGAGATCTACAGATGGATGCCCTCCGTTTAAACAGTCGTG
TRINITY_DN5039_c0_g7_i1	333	462	129	462	4.78	1	5	CCGCGGCCGCGTTTCGAACGGCAGAGTTCAATAATGGCGGGCGAATCCCAAGGTTTGGCCTCGCCGAGCGGGAATCGAATCGCTCTGCGAATAACGGGGTCGGTCCAGTGTGGCCCGTTTAAACAGTCG
TRINITY_DN5040_c0_g2_i1	152	546	394	546	3.87	0	7	AAAGGGTACGTAAGAATTCCCCGGATCCCGAACGCAACTGATAGAATCCTCCATGGAGGCTTCGATGTATTTCCTCCTTCCGCGAAGCTAACCTCCGGACCTGTGAAGGGTCACGGGACCAGCATAGGACCTCCGAGATCGCTTGCTCATTCTTCATACCCTCGACTCGTCTTAGCACAAAGGCCGGAGGTGGGGACCTCCCTTCTTCTTGGGCTAAAACTAACCATGCTTGCCTTTCCAATTGGGAATCGACTTCGGTGATCACTCCTTCCCACTCGAAGATAACCGCCAGCCACCCGCAACCCATTCGCTCTTGTCTCTGTAAGGGGTTGTGCAAGGACGGGTTGTCGGCCTTATTTGGAGGCGGAAAGAGTCTACCGTTTAAACAGTCGTG
TRINITY_DN5050_c0_g1_i1	0	197	197	198	4.13	1	7	TAATGGATCTTTGACTTTTCTTTTAACGAAATGCCCCTGTTTTACTTTTGGGCTTTGCTTTTTCTGATCATAAACTGAGTTCTTGGATGCTCTTGTTAATGTTCCTATTGGTTGATTTAAAAGATAGGGAATTCTGTTGTTTCCTTCTTCTTTCTTAATCAGAAAGAAGACTTTCCCTTCCCGTTTAAACAGTCGTG
TRINITY_DN5069_c0_g2_i1	0	393	393	393	5.81	3	7	CACGACTGTTTAAACGGAAACTTGCGATCTTTTCACCGGGCGGTGGCTTCTTGACAACCTGACCCACCCTTTGTACAAGGAGGACGAGTGCGAGTTCTTGACGGCCCAGGTCACGTGCATGAGGAACGGCAGGGAAGATGATACGTACCAGAAATGGCGGTGGCAGCCGAGGGATTGTTCCTTGCCGAGGTACGTAATCGTAAAATATTTGTGTTACAACTTTGCTGATTTGGGTGTAATGAATTTGTGTTATTGAAGTTTCGACGCGAGGTTGCTGCTGGAGAGGCTGAGAGGGAGAAGGCTGATGTTCGTCGGAGACTCGCTGAATAGGAACCAGTGGGAGTCTATGGTGTGTTTGGTGCAGTCGGTTATCCCGCCGTTTAAACAGTCGTG
TRINITY_DN5148_c0_g4_i1	245	418	416	418	1.64	1	2	TTGTATATACATAAAAGAAGATACATTAGAAACATGCATATCGAATGATATTATTAAAAGGAGAAGAAGAAGAGGGAAAAATTCTAGAACCTTGTCTTCCTTTCTTGTTCTGCGATTCATTCCAACAATTCTTATCCCATAGGTGAGCTTCGTACCGACCGTTTAAACAGTCG
TRINITY_DN5210_c0_g1_i1	0	331	331	331	3.34	1	5	ACTGTTTAAACGGCGGCAGCGGCGGCGAGAGGTTCTGGTTGGAAGAAGATAGAAGGTACAGCGGAAGAAGCCGAGGAGGATTCCGGCGATCCTCCCCTTACTATGACCCCTATGACGGCCCTCATGTGACTTCCCAGAGGTCAGTCGCTGTTCCGATCAACTCACCTCCCCCATTGAAAGATCCAGTGTATGATAAGCATGCTGGTGGATATGATAAGAAGCCGGATCGGGATAATTCGTTAGGTGGGTCCCTTGGGTGGAAGCCTCGGTGGAGCCGGCAGGGCTCGATGAATTATTCGAGGACATCAGTTAGACCGTTTAAACAGTCGTG
TRINITY_DN5245_c0_g2_i1	0	56	74	285	2.88	2	3	CACGACTGTTTAAACGGATCGAATGCGAACCGACCGTTCATTTATTGATCTGAATT
TRINITY_DN5250_c0_g1_i1	2	264	262	264	2.75	1	3	GACTGTTTAAACGGTATCTTCTGCTGGTGGCCTAGTATGCTTCTTGGACTCGGGATGCAAGAACATGTTTGTGTGCAATCCTCTCACCCCCTCATTCAAAGAGCTGCCTCCAAGGTCTCTCCACATCTGGTCTCGTGTCGCGATTGGAATGGTGCAATGTGGGTCCACCGGGTATAAGATCGTGTGGCTGGGATCCAACGGGGATCACGAGATCTACGAATCGGTCAAGAACCGTTGGTCTTGTCCCGTTTAAACAGTCGTG
TRINITY_DN5262_c0_g3_i1	140	192	192	192	3.31	2	4	GCAAAATAAGACCTAAAAAGCAGATCTACCTTTGTTAACGCGACCCAAAGCA
TRINITY_DN5262_c2_g1_i1	16	312	296	314	8.39	2	13	GGACTGGGATTGGTCTCTGAAAGAGAACTCTGGCCTGGCCTCCAGTTTTGGGCAGAGGCGACTCGAAGACTGACATCCGATGTGGCGCCAATCTGACATCATACCTTCACCAAAACCTGCATAAGCTAACCTATCCTTCACATGACGTGTTCCGTCGTGCGAGTTGGCCAACTTTTCAAATATCAATGGCTCATGATTTTTGAAGAGTTAATCTTCTTTTGGGTTAGTTACTAGATTCTCAGAAAGTTAAGCGGCCACACAAAATGTCGCGTTTGACCATCCCCGTTTAAACAGTC
TRINITY_DN5264_c0_g1_i1	74	234	346	420	1.46	0	4	TCAAGGACGCAGAATAGTGGTTCCAGGAGGCCGTGGTGGAAGGACACATGTATTCGCTAGTCGGCGTAGCGAGGGCAAAGTTCAAGAAGGGGCATAAGTATTAGGCCTACAAGCTGACCAATAATCTGACCAATGAGTACAGTAAAAAAGAAAAAGCCCC
TRINITY_DN5265_c0_g1_i1	1	130	333	334	13.36	11	14	GACTGTTTAAACGGTCCAGTAGAGGGTTGTCCATAGTATCTTCATACTCATGAAGTCCCTCACTATACTTGACTCCCGCTCGTTCACGAGCCTTCTCGACTGAATAGTAAACCTGATCCTTCCAGCTCT
TRINITY_DN5266_c0_g2_i1	2	240	238	242	2.76	1	4	CTGTTTAAACGGCGATCTCGATGTGTCGGTCACCTACAAAATCTCGAAGAATTACGTACTGAGCGTCTCCATGGAAGCGAAGCCACTCAACAAGGCCACGCCCGTAAATCTTGCTCAACACAGCTACTGGAATCTCGCGGGAGAGGGGAGCGGCACTATTCTTTCGCACCGAGTCCAGATCTTTGGCTCCCGCATCACTCCGGTCGATGACGAGCTCATTCCGACCGTTTAAACAGTC
TRINITY_DN5317_c0_g4_i1	1	273	272	273	4.83	1	6	GGCCGAGCTCGGCGGGGAGGTAACCCGCTATGTCGGCCCCGTTGAGGTCGATACCCGCAACGGTCTCGACGTTGGGGTCGTCGAGGGAGGGTGCGCAGAAGACTCCGTTGTAGGAGCAGACGTCGGGGCCCACCCAGTTGGCGGTGAAGTTGGTGGGGTCGGAGTAGAAGGCCTTCTTCCAAGCGTGGAGTGCGGTGTAGGCGCGGAGGAGGCGTTGGTTCTTTATGTTGATGTCAACATTGAGCTGGAAGTCGTCCGTTTAAACAGTCGTG
TRINITY_DN5339_c0_g3_i1	252	364	146	364	1.01	0	2	ACGGCTCGAGTGGTCTTCTCCTGGAGCTCGGATCTCCGGCATCGACACGAGCAGCTCGAGCTTCTTTGGCGTTCGAAACAGTAGCAATGGCAACTCCGTTTAAACAGTCGTG
TRINITY_DN5344_c0_g6_i1	2	586	584	586	3.82	1	6	GACTGTTTAAACGGTAGCAGCTCGTCTGTCCCAAAGCAACAGGGAGATACTAAGAAGAAACCAGTTGCCAAGGGGGTAAGGAAAGTGGGCATTGAAGTGGATGGAAAGTTACACGAGGTGACGGAGAAAGGTCGCTTCTTATGGTGTTGGATGTGTAGAGTTAAGTGCAACGGTCGGTCCTCAATGATTTCTCATCTCTCTGGGAAGAGGCACTTGCTAGAGCAGTCGACAAGATTAGATGCAGCGGCTAAGAGGACATTGCCGAAGGAAGAAGTCGTGCTCGCCACGGACAATGTCACATTGCAAAATGTAGTCGTGGAAGAAGCGATGGACAAAGATGTGACGTTGCGGAATGAAGAATTTGTGGAGGCGACCGAAAATGGGACGTCACAGAATGAA…
TRINITY_DN5389_c0_g1_i1	0	301	301	301	5.68	2	8	CACGACTGTTTAAACGGAGTTAACGGTTGAATTCCCCAAAAGGTCGAGCTCAAAACCAACGCCACGACCAGAAACCCTATAAATCTCGCAAATCGAAATCCCGACAGGACAACCAAACACCGACACGGCCAAAATTCGACCTTCTATGACCCAAATCGGAGCAGCGCACGACACGAATCAAGAACCTTGACTAATTAAAATAAGAAACGAAGCAGAAAAAACAATCACATCAAGATCGGGCGATCGGAGGGAAATGAGATTAGGGATCGGAGGGCTAACCTGAACCGTTTAAACAGTCGTG
TRINITY_DN539_c0_g1_i1	2	246	244	246	5.61	3	6	GACTGTTTAAACGGTCCATTGCGACAGCTCCAATGGCTTCCAGATAACCGTCAAAGCTCTCGAAGACGCATACTCGGGAGCGGAAGCTTCCGGCATGAGTGTGAAGGGCCTCCTACTGACGAACCCTTCGAACCCGTTGGGCACGGCGATATCAAGACCAATTCTTGAATCTTGTTTCGACTTCGCTACCCGCAAGAACATCCACCTCATCTCCGACGAGATATACTCCGTTTAAACAGTCGTG
TRINITY_DN5405_c0_g2_i1	2	292	290	336	2.89	1	6	GACTGTTTAAACGGAACACCGACAGGTCCACGGGAGGCATGAAGGCGTCACATTCGATATCGGTCTCAACGTCGGTGTAATGAATAGCATCGCACTGGGGCCCATTCAGCGTCTCCCTAAAGAAGAAGAAAATTAAACAAAGTCGAAGAATTCAATAATTTCAAGAAAGTGGGTGAGTTGGGACCTGAGCACTTGGGCCCCACCGATGACGAAGACACTCTCGGTGGAGAAGGAGTATGGGGAGGAGGAGAGGAGGTCGAGCGCGGAGGCCATGCTTCCGCAGATGACGA
TRINITY_DN5428_c0_g5_i1	0	288	288	288	4.5	1	6	ACGACTGTTTAAACGGTGAGGAGACGCCGCTGTTCGAGCTGCATGCGGCCATGCAGCGGTTTCTTCCGGGGACGGAGGGTACGATCGACGGAAGGCTAACGGAGGAGGGGATAAGCTTTACGTTGGGGAGGGAGCTGCCGCAGGTGATCGAGGATAACGTGGAGAAGTTCTGCGAGAAGTTGGCGGGGGAGAGGAAGGATCGGTACGGTGAGATGTTTTGGGCGGTGCATCCGGGGGGCCCGGCGATACTGAATAGGGTGGAGAAGAGGATGGAGCTGGGGCCGTTTA
TRINITY_DN5449_c0_g1_i1	0	335	335	335	7.21	2	11	CACGACTGTTTAAACGGCGTCAAACCGACCTGACTCCATTCTACGGCAGACATCTGAAACGGTGGGCCCATCAGGGAGTATCGGCACCTTGGATAACCAGAATTACTTCAACGTCTTCCTCCGCCGTAGGAAAAGCTCAAACTTTTTTAGTACGAATGGGAAAGAAATGGTGAAAAAGAAGGGATTTTAACGGAATGGTACAAGGATTGGTTTGGTGAGCTAATATTCTGGATTGGAGATTAGGGATTTGGAAATCCCTCATCACCGATATCCTCTTTTCCTTCACATCTTCACATCCTTCGATGTGGCGGCGAAGAGAGAGAGAGAGAGAGAGA
TRINITY_DN5471_c0_g3_i1	247	301	299	302	0.85	0	1	TTCTTTTTTTCATTAAAATAAAAAACTAGGCTAGGCGACGGGACAAAATCCGGC
TRINITY_DN5492_c0_g3_i1	0	202	202	202	2.35	1	4	AGAGAGAGAGAGAGAGAGAGAATATCTCAGTCGTTCTCCAGTCGTCGTCTTCCTCTAGATCACACGGCGAGGCGAGATTCCCGCTAGGGCTTCCTCTCTCTGCCTACTGTATATATGGAGCCTTCTCTCTGAAGCAAAGCATCCCCCTCGCCTTTGTTCTCTGTTACCTGAAAATTCTCCTCTTCCCTCCGTTTAAACAGTC
TRINITY_DN5500_c0_g3_i1	2	280	278	610	3.35	1	4	GACTGTTTAAACGGGAGGTCCATCTTTAGAAATCCTCTAGGACTCATATTGTAAGATATTATGGACCTGGCCAATATGTTTTCTTCCATGCTCTTCTCGCATGTCAAGCGAGGTGGTAATACTGTGGCTCATTATGTGGCTCGGATGCTCCCTTGTGAATTGTGATGGTGCAGAGATAGCCATTGTAAACAATTTCCCCAATGCTGTTACTGCCCTGGCAGACTTGGATATGCTCTGATCATTAATGAACTATTTTACCATCAAAAAAAAAAACTTGG
TRINITY_DN5500_c0_g4_i1	2	359	357	598	2.51	1	4	GACTGTTTAAACGGGAGGTCCATCTTTAGAAATCCTCTAGGACTCATATTGTAAGATATTATGGACCTGGCCAATATGTTTTCTTCCATGCTCTTCTCGCATGTCAAGCGAGGTGGTAATACTGTGGCTCGGATGCTCCCTTGTGAATTGTGATGGTGCAGAGATAGCCATTGTAAACAATTTCCCCAATGCTGTTACTGCCCTGGCAGACTTGGATATGCTCTGATCATTAATGAACTATTTTACCATCAAAAAAAAAAACTTGGAAATCATCAGACGATTTCAACAAAGAATTAGAGGATCATACGGGAGATACAGTAGAGAGAGTGACCTTTTCAAGCTGATTCATGAGGGAAA
TRINITY_DN5526_c0_g2_i1	0	283	283	283	2.87	1	3	TTTTGAAATACGTAACGGCAAAAGCCCTGATTTATAACAGAGTGTCACAACTTACTCTTCCGACGTAGAAGTTATGAAAGCCGATCATCTCGACCATCCCTCTGAAGTTCATGATGAGGCCCAGCAAGAAGGCATCCCTCGTGGGAATTTGGTAGTACATGGCAGGAATCATCGTCCCGACCACCTTGGCAACATAGCCAACACACACCACAGCCAGCAGTATCCAGACACGTGTACGGAACTCGTTGGACTCTTTGATGTGGTGACCGTTTAAACAGTCGTG
TRINITY_DN5548_c0_g2_i1	1	86	104	394	3.99	3	5	CACGACTGTTTAAACGGAGCGCCTCCCACACCGCACTGTTGCACTTGAACCCGCTCCCGAACGCAATCTGCCACACCCGATTCCC
TRINITY_DN5554_c0_g1_i1	0	89	417	417	3.82	1	4	ACGACTGTTTAAACGGACCGCGATGCCTGGGAGGATCATGTAAGACTTCAGACCATGAAGCTCTGCGCACCGACCAGTCCCACATCTCG
TRINITY_DN5561_c0_g3_i1	0	255	255	257	3.1	1	6	ACGACTGTTTAAACGGAACAAGCTATCTCTGAGATCCCGGAACATAACGCCACCTAGTCTTCCCTGTGTCTCCTTCTCCTCCAGCTCCCTCAGCTTCACCAGCCGCGAGTTCAGTTCCTCCAGCGAGAACCAATCCTTCTTCCCCTTTGCTGCCGCGACCGGCCTCAACATCCTCAGCTTTTCTCCCAACTCCTCGTGGGTGTACATCTTGACAAAATCTGTGCTCCGACGCTTCGCCTCGCCGTTTAAACAGTC
TRINITY_DN5564_c0_g4_i1	0	252	252	253	5.59	1	8	ACGACTGTTTAAACGGCAGACCACCAATGATCTCGAACTCCGGCGTCTCCCTCGGCATCACTTCCTCCTCCCTCGTTGTCCTGACCCCGAGATCGACCCACTCCTCTTGAACCGCCACCAAGTTTTCCCCCATCTTTCTTCTCCTCTGATTCCCAGACCTGCAACCCTGAACGACGGCGAACTTTCCTCCGACAACCCAGCCTATCCACCTTGTCGCTGTCCATCGAGCAACTGACCGTTTAAACAGTCGTG
TRINITY_DN5583_c0_g1_i1	414	699	699	700	2.61	2	5	CACAAATTTGCATAACGGTAGCATGTTCTCAGGTCACGAGTAAGTTCCTGAAGGAATCGATGACCTACTTTATTATTTGAGTAGGGAAAGAATGCCAAAATGATTAAATTTGTCCATATATGATGTGCATTTATAAGATTTGGTTGCAAGCTTTTGGTGGGAGATGAGTCTCTTTTTGACAATAACTTGGAACATAAGATTTGGTTGCAAGCTTCTGTGAAGACCATTTGCAATTGCTAGATGGCTAAGTTGTAGATGGATGTTACATTGGCCGTTTAAACAGTC
TRINITY_DN5588_c0_g12_i1	358	438	437	438	1	1	1	TCGTTACTTACCATGAACACTTTAGCTCCGGAGTTGAGAGCATTGATGATCATCTTCCTCTCGACCGTTTAAACAGTCGT
TRINITY_DN5588_c0_g7_i1	0	356	356	356	2.58	1	3	ACGACTGTTTAAACGGCAAATGCCATCCCCTTGGCCGGACGAAGAGCTTCGCGGTCTTCTTCTCGTTCAGTTTGTACATCCTCTTTCTCGCCTCGTCGCGAAAGCTTATTGTTCCCTTGACAGCATCTTTTAGGTTAACTTGGCCTTTCATCAGATTTTCCCAGCTTGGTGAGAGTGCATCCTCAAAATCAGCCTGCAGGATCCTTGTGGCCAACATGTAATTGTAATCTAGCCGATAGGCCTCTAAAAAAATTCGTTACTTACCATGAACACTTTAGCTCCGGAGTTGAGAGCATTGATGATCATCTTCCTCTCGACCGGCCCGGTTATCTCCACGGTCCGTTTAAACAGTCGTG
TRINITY_DN5624_c0_g5_i1	373	428	55	429	1.02	1	2	CGGGGTCGGCGGCGGAGCGGAGGACGATCTCCAATGTGGGCCCGTTTAAACAGTC
TRINITY_DN5630_c0_g2_i1	2	238	236	244	2.5	1	4	GACTGTTTAAACGGAGCGAGCCGTTGGGTCGGGTTGTCTTCCCCGCGAGCATGGCGTACCGGAGGACCGACCACAAGAAGCCCGTCGATCCGATTTGGCTGAATTTATCGAGGCCTTCGGCGTTTGAGGAAGCTGTGGATGGAGATGAACAGAGCAAGAAGAGGAAAGAGTCGAAATTCTCGAGCAAGATCCACCTGCGTGTCTGTCTCGAAACAGGGTACCACGTCCTCGACGAA
TRINITY_DN5655_c0_g1_i1	337	413	108	413	2.92	2	3	TTCGGAGAGGAGAAGGAAATCGTCCAATGCGAACGACGGTACGTCTTCCAATCCATCGTCCGTTTAAACAGTCGTG
TRINITY_DN5661_c0_g2_i1	344	429	429	585	2.56	1	3	GGAAAATCGGAACATGCCATCCTTACCTACTATTCGCAGACTCTGCGCTGCCTTCAATACCGTTGTCGTCACCGTCATCGCGGCC
TRINITY_DN5670_c1_g4_i1	202	289	87	385	1	1	1	CAAGAAGATGTCCAGGGGTCAAGGACTGTATCTTCCATACAGGATCGACTCTTCTTTCCATTTCGTTGTCTCCTCCTCAGGGATCCT
TRINITY_DN5672_c0_g3_i1	1	237	236	464	2.57	1	3	GACTGTTTAAACGGAGCAGTGGCTGGGGGTCCCGCAGATAAAGTAGCGGGTCCCCGGTGCCGTCAGCTTGATCGTGGTGCTCCCGTCGGCGTAGGACTGCACGGAATTGGCAGACGTGCAGGAGTTGTAGTCGGATTGGCTCACCTCGTCCAGGCTATGAAGAAGGCCGTAAGAGAACACTGCAGTGATAAGAATTAGATACAGAGCTCAGTAACAACATGAAAGGAAAGAGAACG
TRINITY_DN5675_c0_g1_i1	0	140	164	356	3.99	2	6	AACCGTTCAAGAAAGCCTGTGGAACCTGCTGACGAATCCACCTCTGCTGCCGCCGTCCCCGCTTCCCTCGCCAACGTTTCCGTATCACTTGCATCTCCTAATAACAACGGGACGACAATGACGGCAACGGCTACTATGGG
TRINITY_DN5683_c0_g3_i1	0	125	429	429	1	1	1	GACTGTTTAAACGGCAACGCCTACGTCTTCAACGACGCCATCGACGCGGCGACCCGTTGCGGTCTGTCGATGGATCTCCTCCTCATCCCCTTCCCAGACGTCGTCGGCCTTCCTCCGGGTTGCGA
TRINITY_DN5686_c0_g2_i1	1	65	64	414	3.34	1	4	TAAACGGCCCCCCTTCTTCTCCGTTCAGATCCGCCGCAGATCCGAGCTTCCACGACCCATCAAT
TRINITY_DN5703_c1_g1_i1	9	379	370	379	1.78	0	3	GTAGAATCGGTAGGAGCGGCCTGGGTAGCCTCGGGACGGGTTGGATCGCATTGCCATGTCGGCCATCGATACCCGGTCGACGAAGTTTTCGGGGTACCATGTCACTGGGAGCTTGCCTCCTGCATTTCATAGATGTTAGTGTAATTATGGTTAGGATTACTTGATCATTTTTTTGCTCTGGGAATTGATATCCAGCTATGGATTTAGGGATTCCCAACTTTGTATTGTCAATGTACCTGGATTGAATGCACCAAAAATGACATCTGCAATAGCCATTCCACCATCTTGGCCCAGGTATCCAGCCCATAGAATTGCGGCTATTTTCGGGTTATTTTTCGCGAAGGAAATATCGACCGTTTAAACAGTCGTG
TRINITY_DN5704_c2_g1_i1	0	104	104	104	3.9	1	5	ATTGCGGCCTCGGTGCATATGCCGTTCGCAATACTTGGAGTCGGGGTACGCGTCCTTGGAGCACCGCCATTTCTTGCCGTCAGTTCGCCGTTTAAACAGTCGTG
TRINITY_DN5730_c0_g9_i1	2	102	575	577	4.86	3	6	GACTGTTTAAACGGCTTAACGGGCATCGACCCAACAAGCTCCCACGCATCATTAAGCCGACCGGCCCGGCCTAAGAGATCGACTACACAAGCGTAATGTT
TRINITY_DN5733_c1_g1_i1	0	162	162	163	4.04	0	6	CTTGCCCCGCCATTGCCGAGGTGCAGCCACCATGAAGACGTTGATCGCCGTTCGCTCGAGACGACGACCCGAGACCGCCACTGCATCTATACGGAGCCAGTGCCATCGGAGACGAACGAGGATTCACGACGCCGAGCAGCCTCCACGACCGCTACCAAGGAA
TRINITY_DN5739_c0_g1_i1	27	106	282	309	1.43	0	2	TATGGTTCCGGACAGAATGTGAGCAGCGGGATCAATAAAACGAAACACAAGCACGGCCTTGACAGCTTCTCGGATAATT
TRINITY_DN5754_c0_g1_i1	0	412	412	412	1.95	1	3	CACGACTGTTTAAACGGGGTTATCTTTGACCGCTGTCCGTAATCGACCGTTCCGTTCAGGAAGTCCGTGATCGGATCGGAAGTAGGGAACGGCTGCGAGAAATCGATGTCGAAGTCCGTGATCAGGTCGGAAGTAGTCATCGTGAAGAGAGAGGAGAGATCATCGGCGAAAGGAAATCTTGGCCGTTGATTTTGCTCTTCGGACATTGGAGAAGCACAATAACAAAATGTAGCTAGTGCAAGAGAGGGAGAGAAGGGTATAGATAGAGAAGCAAACTTTATGTAATCTATTTACTTATCAGGAACACAATGTGAACGTCGACTTTTAGTAAAATTGGTTGCATGGTCCACGTGGGGACCACGGTAGATGAGTGAGTCAGCGCCCACGAGGGTCGACCGT…
TRINITY_DN5777_c0_g14_i1	2	77	75	390	1.99	1	3	GACTGTTTAAACGGCGGAGGGAACCCCCCAGACCCTGCGGCCCCCACGGTAACTTTTGGCCGTCGCACCCTCTCC
TRINITY_DN5786_c0_g5_i1	0	199	199	202	5.48	2	8	CACGACTGTTTAAACGGGAGAACTCCAACTCCTCCTCCTCCGCCGCCGCCTCTCCCATGGGAGTATCGGATAGCGTCCTGAGGAAGGTCCTCATCTCCTACTCCTACGTGGCCATCTGGATCTTCCTCTCCTTCACCGTCATCGTCTACAACAAGTTCATCCTCGACCCAAAAATGTACAATTGGCCATTCCCCATCTC
TRINITY_DN5788_c0_g7_i1	134	365	231	365	2.27	2	4	GGGATATCGACGGCATCGAATGCATGTGCGGCTCGCTGATATACTTGATCACCACCGGAATCCCAAACTCCCACACCCGAAGCGACTTGTCATCGCTCGAGGTCACAAACCTCCGATTATTATCCACAAACGTAATCGTATTCACCTCCTTCACCACCCCACCCTTCTTCTCCCTCGTCGGCTTTCCTCCGACCTGGATCGACGTCGGCTCTCCCCGTTTAAACAGTCGTG
TRINITY_DN5792_c0_g12_i1	415	585	206	585	2.77	2	3	ATCCGCGACAACCCAACCGTTCCATCCGAACCACTGCTGCCGAGTCGAACTGCTGTTGATGTATCGCGCCGAGCTAGAGCACAAGCAATCCGAGCACGACTAGGCACGAGGCAACATCCCGATCACTGATCGTGCCGACCCGATCGAGCATTGCCGTTTAAACAGTCGTG
TRINITY_DN5792_c0_g3_i1	448	550	549	550	4.74	4	5	CCGAGCTAGAGCACAAGCAATCCGAGCACGACTAGGCACGAGGCAACATCCCGATCACTGATCGTGCCGACCCGATCGAGCATTGCCGTTTAAACAGTCGTG
TRINITY_DN5792_c0_g9_i1	220	370	150	370	2.79	1	4	TCGAGCCGTACAGCCGAGCTCCCTGGAGAAACGAGGACGAACTGTCACTGACCTACCACCACTGCCGAGGCCAACCACCTCCATTCCATGCCATTGTCGACGAACCAGAACTGCACGAACAACCGCCAATACGCCGTTTAAACAGTCGTG
TRINITY_DN5800_c0_g16_i1	446	526	526	526	5.11	3	6	GGGAACAATCACATTATCTCGTCGCTTCGAGTTCTTGTTCTGAGATCAAACAAACTCGAAGGACCGTTTAAACAGTCGTG
TRINITY_DN5801_c0_g8_i1	0	317	317	363	2.86	0	6	ACTGTTTAAACGGTGGCGGTCCGTGTCGGAAAAGATCGCGCGGTATGAGTAATGGAAGGAGTGGAGGGGAACGCAATGTTGAGATATCAGGGCGAAGTAGGCGTTCGAGGGGTCGTCGAGGAGAGCGGCGGCGAGCAATCTTCTGGCGGCGGAGATTAGGGTTGGGGAGGCTCGGAGAGTCGCCTTGGCGGGGATGAAGCGTTCGTGGAAGGATGGTGTGAGGAGAGAAGTGTTGAGGACGGAGTTGGGGTCGAGGTGGATGTAGATGTTGAAGAATTTCTGGTGCCCGTGGAAGAATTTCTCCCATAGGGGGGCGA
TRINITY_DN5803_c0_g11_i1	304	406	124	427	1	1	1	ATGCGCTTCGAGTAGCCCTATCTTCGGCATCGAGAATGTTACGTTGTTAATGGATGCCACGAGACGTGTCCCGTTGAGACACATCGGGCACGAATCTTGTCC
TRINITY_DN5804_c0_g1_i1	0	217	217	217	2.77	1	4	TACGACTTCGCCGCCTACTGGGCTCCGCGGGTCGCTGCGAAGTTTAACTTGCCGTGCGCCTTCTTCAGCATTTTCACTGTCGCGGAGCTAGGGTTCTTGGGCTCCCCCAAGGATTTGGTGGGTAAGGGTGATCGAGAGATGTCGGAAGAGGCGTTGACGGTGGTGCCGAAGTGGGTCCCTTTCCCTTCCACCGTCGCGTACCGTTTAAACAGTCGTG
TRINITY_DN590_c0_g1_i1	1	216	215	216	3.64	1	5	CGACTGTTTAAACGGAGAAGACGGTTATTGATTCCGAGAATGGAGGCGACGCTGGAAAAGAAGACAATGCAGAGGTTGTGACTGATGGAAGTGAGGAGGATGGGTTGTTGGAGAGGAGTAAGAGGAGGAAAACTGAAATCTTTATCGGGGGATTGGATAGGGATGCTGAGGAGGATTTGAGGAAGGTTTTTGGGAAGGCCGTTTAAACAGTCGTG
TRINITY_DN6079_c0_g1_i1	2	185	209	394	0.99	0	1	GACTGTTTAAACGGTGCAACCACCGCAGCAGGCGCTGCAACAGCAGCCTCAATCGCCACAGCAGAAACAACCTCCGAAACAGCAGCAGCAACCTCCACAGCAGACGCAGACGCATCCTGTGCAGTTGGGGCAACCTGCACAGCAGGTGCCAACAGAAAAACAGATGAACCCTCCTCAACATTC
TRINITY_DN6480_c0_g1_i1	304	369	76	370	2	1	3	TTGCCTTTGGTGTGGCTATGATCATCAGCGTGTGGTTTGGCACGCTAGCCACCGTTTAAACAGTC
TRINITY_DN723_c0_g1_i1	2	295	293	295	4.27	1	5	GACTGTTTAAACGGGACGTGTGGCGGAGGTGTAAACGGGCGGGTGGATTTCGAACAGGTGAATAATTGGCTGAGCCTCGTTGCAGAGCGTGTTGCATTGAGTAAATGGCTGAGCAAAGTGGTGGACGGGCTTAATCACAGAGCAGGGCTTGCAGCGCGCGCAGCGCATGGCCCTCGTGGGAAAGCCCTTCCCAGGTCAAGAAGAGCAGGAGAATAGACGGGGGTGGCTCGCATGCTATGCCATGGGCTCTGCCACGGGCTCCGCCATGGGTGCCATGCCGTTTAAACAGTCGT
TRINITY_DN7236_c0_g1_i1	522	638	638	638	3.18	2	5	ACCACCTCAGTCATTTTCCCTATTACTCGAGCTCTTCTCGCCATCTATTTCCTGGCGACTAATCAGACCTCTTCATCTTCTTCACGACACCGGGCTGCCGCCGTTTAAACAGTCGG
TRINITY_DN7291_c0_g2_i1	0	306	306	306	3.62	1	4	GGAAGAAGAAGAAGAAGAAGAGAGGGAGAGAGACGTTGGAGGTATGACTATGGGGAAATAGGATAGTTTAAGAGGCCAATTGGCTCCTTGGAAGGGATTATTTTTTTCGACCGTTGGAGATTTCGGGGTGGGGCCCTCTGTTGAGCTAATGTAATGATGACCCACCCAATCTTTGAGGATGAAGATTTTTTTGTTGTTCTTTTGACAGCAAGGCTCTTACCTGTTTGGACTTTGTATCTAATGCTGAGTTAATCCTGATTAACCCACTGCTAAGTGCTAACATGCTAATCCGTTTAAACAGTCGTG
TRINITY_DN7388_c0_g1_i1	395	492	97	493	1.01	1	2	GCAGCCGCCGCACAGATTAGATAGGTCCTTGTTGGCGGGAGGCATCTCGCAGGATTCTGCCCCCGGCCGGAAGTCGGCTCACGCCGTTTAAACAGTC
TRINITY_DN7987_c0_g1_i1	1	128	492	493	4.93	3	5	GACTGTTTAAACGGTGCTCGACCGAAGACATCAACCCTCAATCCATTCCCATCAATGACAACAACAGCAACAGCAGCGTTCCTCTTTCGGGCCGCCTACTTCATTGCCCTTCGAGCTCCTCATACGT
TRINITY_DN8254_c0_g1_i1	0	68	71	358	2	2	2	CACGACTGTTTAAACGGGGGCTTCTCGTGGGCCCGTTTCGGCCACCGTTCTCGACGATTGCATAGGGA
TRINITY_DN8283_c0_g1_i1	382	476	94	477	1.03	0	2	TGCAGAAAACATTAGCGCAAAATTAGGTAGAGGTATTGCTAATTCTGTCATACCAGTGGCAGAGCAGTTGTAGTGGGGCCCCGTTTAAACAGTC
TRINITY_DN8397_c0_g1_i1	428	546	546	546	1.7	0	2	CGACTCTACCTGAGGTATCAGATACGCCGAGCCAGACCAATGCAGCAGAGAGAAGCCGGTCACAAGCTCAGATGGTTCCTTCAAGTAGCCCATCCTACCTACCCGTTTAAACAGTCGT
TRINITY_DN8453_c0_g1_i1	1	288	287	288	3.41	0	5	CGACTGTTTAAACGGGTTCATCGAACCTCCGCTGAAGGGGCCCGCTGCAAGAATGTTGGCCCCGACGATAAACCCGATCGCGATGGGTGCGACCGTCCCGAGCGAGCCCTTCTTGGGGTCCGCGGCGGTCGCGTAGACGGTGTAGACGAGTGCGAATGTGATTATGATCTCCATCACCACCCCTTGGAACTCACCCATCCCTGTGGCCACTCCGTGGGTAGGAATTGCCTGCCATAGTAACAATCTTTGACAAACTAGCAAATGTTTACATTGCATCACCTCAGATA
TRINITY_DN8464_c0_g1_i1	2	272	371	609	2.96	2	3	GACTGTTTAAACGGTGTGGATCTCTGCTGCGAGGAGAAAGGGCTCGTAGTTGGACGGTGGTCAGCGAGGGAAACAGGGCAGAACAGAGCTCGAACAGAGGAAGTTCGGATGATGATAATGGCAATCGAAGTGAACCACTGGTGGAGCTCGACCATCAGGGGAGGGCGGCGTTCGGTGGTGAGCGCTACCGTGGAAGATGAGGGGTGCTCAGAATCATTGATCGACGGAGGAGCGGAGGTGCAGTTGGATGGCGAAGTGGAAACTCGAAAC
TRINITY_DN8548_c0_g1_i1	365	600	235	600	3.34	2	4	ATGGCGGAGCAGTACTACTCCATAAGACTCGCGGCAGAAAATAATTAGCTGAGCGGCCAGGAGTGTGTTAGGAACGGCCGCGTCTCTGTCCGCCCAGCCAGCCCTAGGGCCCAGCCTCCCCTGCGAGCGACAAGGACGGCGTTGCGCTCATGCTGATTGAAATTAAACTGCACTTTAATTTCTGCAAGCGAGTAGAGCCCCGTCTGGGCGTGAGTCTGCCGTTTAAACAGTCGTG
TRINITY_DN8650_c0_g1_i1	0	213	213	222	4.31	1	7	ACGACTGTTTAAACGGCGAGTTGACCACCTTACCCCCTGCACTTTCACCCTCACCTCGTTCTCCTCCTCGCCTGCATCTTCCCTCACAGCTCGCCGTCCCTCGTCGACCTCCGAGCGGCAACCTTCGTATTCCTCTGTTCCAGACGAATCTCCCCTGTTCTAAGGATCCGACACCTTGAGCCCATCAGCCGCTCCGACCTTTGAACTCCGTTT
TRINITY_DN876_c0_g2_i1	50	226	176	604	2.12	1	3	TGGGTCTGAACCAGTGTAGGTAGCCAGAACTCTTTGCAACCGTAAGAGTCGTTAAATAGTGCTCCAACTCATGACCCCCTTTGAATTTGGAACTTTATTTGATTAGTTCCACGTTCGATGCAAAGTGTTTGAGACTCCAGCTTGTGAACTATCGAGAGGCGTCGTCTTGACTCTGT
TRINITY_DN8806_c0_g1_i1	296	358	62	363	2.03	2	3	GGCCCTGGTCGTAAGATTTGTTTCCTTTATTTTGTAATTTTATTATGTGATGTCAGATGTTT
TRINITY_DN9005_c0_g1_i1	255	374	374	374	1.15	1	3	CAGATTTTGGTTATGGGGAACGATTTCAGATTGGGTTCACAACCAATGATTTGGTGGACATTGCAGATGTGTTTGTTGCAATGGTGGCCCCGTCTTTTACGACGCATTCTTTCTCGATG
TRINITY_DN9133_c0_g1_i1	0	250	250	251	7.02	1	9	CGACTGTTTAAACGGGAGATCGAGGAGGATGGAAGCAGGCGTCAATTCCGAGGTAGAGGATCACCGACTCCAGTCGAGGTGGTTCGTCGAGAGGAGCTGGGATTCGATGAAGATGCTGGAGCTTCGAGCAACGGAAAAACGTCGACGTCGAGTGATCAAAATTCGATCAAGGTAAAAGAGGTGAACTCGGCCAAGGACGAACGACGGTGAGCCGGGGTTCGATGAGGTGGCGAGGTCCGTTTAAACAGTC
TRINITY_DN9141_c0_g1_i1	0	58	58	301	4.9	4	5	GACTGTTTAAACGGCGCAGACCGTACCGCACTGCGGAGCACAGCGCGAGTCCGCCCCT
TRINITY_DN9159_c0_g2_i1	2	282	280	282	5.47	4	7	GACTGTTTAAACGGCTTGCACCTGAGGCAATCTCCACGTGGCGGTGATTCCATTGGCCTTCTCTGCTCTTCGCTTTCGAAATCTCCGATATCATTCCAACGCCAGCGCGGCAGCGCCAATAAATTAGTTCTTCTCCCACCTCCACAATGTGGTCAGCAAAGTAAAAACTATTGAAGAGGAACAGTGAGGGGAGAAAATTAAGAAAAAAAGGAATAGCAATAAAAGAGGCGGGAAAAGAGAGGAGCAAAGTGGGAGATAAGTTACCGTTTAAACAGTCGTG
TRINITY_DN9181_c0_g1_i1	294	344	50	348	0.94	0	1	GCCCACTGTGCGCGCTCCGCCCTTATTGCAACCCCTGCCGTTTAAACAGT
TRINITY_DN9355_c0_g1_i1	1	112	387	388	2.95	1	3	CGACTGTTTAAACGGGCACTACCCGCACGTCGCACAACATCATTAGCGGCGTGCGTGCTTCAGAAAAAGGAGTGCCCGAAGAAAGGGTGACAGAATAACAAATTTCTTTCT
TRINITY_DN936_c0_g1_i1	275	567	566	579	1.23	0	2	ACGCTGCCGATCTCGTTCGAAGAGAGGCCCTCAAAGACGACCGTGACGCATTCACCGTCGTCATCGGCAGCCGATCGGCGGTTCTCGACGACGACGACGACGGCGCCGTCGCTGCCGACGCGAACGTCAAGGACATCACGGTCGAGAACTTCTCTGTGGCGGCGAGGGGGAAGGAACTGCTCAAGAACGCCTCTGTCAAGATCTCTCACGGAAAGCGATACGGCCTGGTGGGTCCCAACGGGATGGGGAAGTCGACTTTGTTGAAACTCCTGGCCTGGAGGAAGATCCCGTT
TRINITY_DN9637_c0_g1_i1	2	114	115	368	1	1	1	GAAGGCGGCCAAAACTCTGGCCCTGTCTCGACACGTGCGGGGCGTCGCGCTGTCCTTGCCTCTGCAGTAGGCCGTTTCTTTGCCGCTCCCACTTGCGGGCCCAAAAAAGGAA
TRINITY_DN9757_c0_g1_i1	271	439	168	439	4.71	2	6	TATAGAGTCTTGTGACGAATCATCTCTGTCCTCGGGGATATACCCCGAGCTGGAGTCAGTTGATGATGCCGAGGAAGGCGGCGAGGTTGACGTCGTCCTCCAGCCGTCCTCGTTGATGGTGTGGGCCAGTTGGACAGGCGGCGACGCCCCGACCTCCGTTTAAACAGT
TRINITY_DN9940_c0_g1_i1	177	268	268	268	6.57	2	7	GTGAGTTTTTTGTTACTAAATGGTTCATTAGGGATGTGCAATTAAACAAGTCAATATGTTGACATGGTCATCAAGACCGACCGGATGGGAG

## Sheet: unique in 1754
contig	start	stop	length	contig length	average coverage	minimal coverage	maximal coverage	sequence
TRINITY_DN10424_c0_g1_i1	1	226	225	226	4.17	3	7	GACTGTTTAAACGGCGGCCGCTCCACATTCTTTGCGGGAGCCGTCGGCAGAGGCGATGTCTTCGGCGGAGGCGGCGGAGGTCTATGTACCTTTCCAAATGCTCTCCGTAGAGCCTGTCCCATTGTCGTTTTCTTCTTCTTCTTGGTTAAGCCGATCAGGCTGCGATTGATAGAGAAATAGAGGGCCGAATTAGGGTTAGGGTTTCTCTCCGTTTAAACAGTCGTG
TRINITY_DN10478_c0_g1_i1	1	161	391	392	5.66	4	6	GACTGTTTAAACGGCCATCCCCTGGACCTCCTCCTGGCCGGAACTTCACCTCTACACCTTCCTCTTCACTTCCATGCTCAAGCCTCTCCTCTTCACCATCAAATGCTCTCCCTAACACCCCTCTTCTCACACCTGTGTTGCTGCTACTACAGTCACTCTC
TRINITY_DN11348_c0_g1_i1	386	493	493	493	1.84	1	2	TTTCTGGAGTGTTTTTCGACCGTCCGTATTGCATATTAGATTGGTAGCCCTAATCTTGTATTGTTTCCTATGAATATTGTTGGGAAATCGCAGTTTAAACAGTCGTG
TRINITY_DN11933_c0_g1_i1	0	198	456	456	1.24	1	3	GAGAACACTTCACCTCCATTCCTCGTTCAACTCCATCATCAGAGCCTCCATTCTCAAGGGCTCGCCTCTCCAATCTCTCCTCCACTTCAAAACCCTCCTCTCTTCCCACCCAATCTTCCCTGACGACAAAACCTTCGCTCTCATTCTCGGCGGAGTCCGAAACTCCTCCGAACCACCAGCAATCTCTCTCCAAATCCA
TRINITY_DN12127_c0_g1_i1	295	357	357	357	1.05	1	2	AATATCTCCAGAGAGCAGCAAGTTTATGTACAGTTAGGAGAGGAGGAAGGTCGAGACCATGG
TRINITY_DN12373_c0_g1_i1	0	62	62	587	2.11	1	3	CACGACTGTTTAAACGGAACCCCCAACGAGGGTACTTCCTCCTCCGTCACCGCCTTCTCTTC
TRINITY_DN12475_c0_g1_i1	0	315	315	315	26.6	3	36	CACGACTGTTTAAACGGAGAACCGGCGCGGCGGACCAACGAGGGCGACGACATAATTAATTAAAGATGCATGCATGGCCAACTAATGAAAGTAGAAGCCATGTGGCCAATGACAGTAAAAGCCTCATGTCCTAAATTTGAAGACCCTTCAAGTGATCAAAGGGTAATCAAGTGAATCTCTCTACTTATAAATACCTACCAAGGCCAAGTCATTGAGGATCATCCAAAGGCTCTCTACTCTCCTTCTCTACATATCCTCTCTTTCTTTGTTTTTCCTCCTGCCGGAGAAGCTTAAATCTCCGTTTAAACAGTCGTG
TRINITY_DN12643_c0_g1_i1	2	161	416	418	2	2	2	GACTGTTTAAACGGTCCAGGGCCTCGGCATCGTGGTGGGGCCGAAAGGGAGGAACGGGGCCTCCCGGAGCGCCAAAGGCTTCACCTTTGGGGTCTCGGTGTAGCTGTACTGGAACTCGAAGGGGGCGCCCTCGACTTTGTAGGCGAGCCCCTTATCCCC
TRINITY_DN12917_c0_g1_i1	2	425	423	426	7.22	1	11	GACTGTTTAAACGGACCCAATCACGGCGGTTATGATGTGTGCACTTGCAGTCATCAATGTCCCTACAAATCCAAACATCAGATTCAGCGGGGGCGGACCCAGGATTTCAGGACAGGGGATTCAAACAAACAAACAAAAAAAGTGCGAACATGTGTCAATGAGGACTCGTATTTGTACGAGTATGTTTGTGAAAGTTTGGTTGTTGATTTTGGTAGGGAGATTAATGAATTTGGTGCAAACATTCAAGTGAATAATCAGTTTTTGGGGTAACTAATTCAAATTAACAGACTAAAGATGACCAACTAAGTGTAATGGCATTTGAGAAGTAGTTTTTATGGATGAGAGGATTATTCACTTAGATCACTGAAAATGCTAAAAGTTGAAGTGAATGCCGATATA…
TRINITY_DN13367_c0_g1_i1	1	279	278	279	13.48	2	17	GACTGTTTAAACGGAGAATAGGGCTCAGTTGTGGAAGCACATTGCCCCTGTAGTCATGATTTCCCAAAACTACCAAAATGACACACAAACACACAAAATTAGGCTAACAATGCAAAAATAAATAAAACGAAAATGCGCATTGATCAAAACTTACTAATGTACCACTGCTTTTGCAAACTTTCTGCAGTGTAAATGTTTACAAATGATTCCTCGAATGCCTTGTCATCTACGCCGGTCAACCCATCCTCGTAGAAATTATCGCCGTTTAAACAGTCGTG
TRINITY_DN13486_c0_g1_i1	0	244	244	244	6.29	5	7	GACTGTTTAAACGGCCATGGCTGCTCTAACCTTCAGCAGCCATCCCAGCAACCTCGTCCCCTCCTTCCACCGACTCCGAAGTACCGCCGCACCAGAGCCGCTCCGCCTCGAGTTCCTCCGTCGCCTTGAAGCGCTCCGACGATGAGAGCCGAACAGCTAGTCACCCATCCAGAGTTCCTTCCTCGACGAGGACCACAGACCTACACCGCTATTACTAGCAGGGTCCTCCGTTTAAACAGTCGTG
TRINITY_DN13672_c0_g1_i1	0	453	453	453	8.45	4	12	GACTGTTTAAACGGTAGGAGGAGGGTGGAGCCAACTCCGGCGAGGTTGGCGCAACTGCGGATCTGCCGGATCTTCCTCAGTCGAGCGTGGGCGGGACTCATGTGCATGCTTAATTTCTAGTGATGTTTCTTTGCACGGCCGAGGAAATATCTTCCACCTATTTACAAAATAAATTAAATCTCACCCACGGCAGCATTATGCTTTAATTTGCAAGTATCCCAATCATGAACAATGTGACAAATATATACGCACAACAAAATTGAAGAAATATCATATTGTAAAAAAGTTGAGGCCAAAGGAGAATCAGAAATCGAAGAAATGCAATTTCATTAAATGAATGTCCAAAAGATTCTCTTTCGGCTTAATCAGAACATGCTACTAACTAATTGTGTGATGAAA…
TRINITY_DN1396_c0_g1_i1	4	340	336	340	4.55	2	6	CACGACTGTTTAAACGGCGTACCCGATCCGAAGTCGACTTCCCCGAATCCGATCCACCTCCAATCCACCATATGCGTCAAACCGTAATCAACCGAAGCGACGTTAAACGGATTTTCCTGTGGGTCCCCCTCCAGCCACGTGGATAGCCTCCCCGGCATTCTTTCCTTCGCTTCTTTCACCAGGCCGACGACTTCAACAAGAGACGCCGCCCCAGCAATCCGATGGCTCCGCTCGCTGACGACTAAGCTGTACCCACAGCTCCCGTAGTAATCCCCTTCCAGCTTGAGCATGTCCTCAATCAGTAGCCTGCGCATATCGACCGTTTAAACAGTCGTG
TRINITY_DN14380_c0_g1_i1	0	156	462	464	4.23	1	6	GACTGTTTAAACGGTCATAAGCTCGCCCGTTGACACCCTGAGGGAATGCTATTGGGGCCATTATCAACAGTTACATCTATCAAAAAAAAAAAAAAAAACACGTCTTAAGTATTTCTAAAAACCGTTATCAACAGTTACATCTACTTACCTCGAGAC
TRINITY_DN14466_c0_g1_i1	0	269	269	275	3.31	1	5	ACTGTTTAAACGGTCACTGGACCTTATAGGTTCACAAACAACCAAATCCTATATAATTCGTTCAAAACCATAGAACAACTCAAACCACCACAACAGAGATAGAAACCACCGTAACAAAGATAGAAACAACCGGAACAGAGATAGAAACAATCGCAACAGACAATTAAGATTAACACATATCGCAAACAAAATACAAACACATTACAATCCCCTCAGAACATCAACCATTGAGGAGGAGCCATCCAATCCCAGCCGTTTAAACAGTCGAG
TRINITY_DN14683_c0_g1_i1	228	287	59	287	4.97	4	6	AATTGAAAGAGATGGTCAGGTGGAGTTTGATGGAGTTCGCCTATGGCCGTTTAAACAGT
TRINITY_DN1499_c0_g4_i1	18	289	271	289	5.32	1	8	CGACGAAATTGGTCCTCTACTTCACCGGCGCCACCAACATTCTCTACACATTCGGTGGCCACGCCGTTACAGTGTGAGTACTGTTAATTATTAGCAATTCCAATTTGTGATGTCTACAGTAGTAGTTTATTTATGAAATAAGAATAAAGACTTCATTTTTATTTTGTTTTATTTTTTTACTACTGGGTTCAGATCAGATTCTCTTTTATTTCACTTTTGGAAAAGCACCTTCCATTCCAGCTTTTGCTGATATCCCGTTTAAACAGTCGTG
TRINITY_DN15149_c0_g1_i1	0	186	186	188	2.31	1	4	GGGGAACTTCCCCATGACCGTTATCGCAATGCCCAAGCTGAAGTACTTGGAACGCAGGTTCAACGGGTTCGAGGGCCCACTCCCCTCGGAGTTGTTCGAGAAGGATTTGGATGCGTTGTTCTTGAACGACAATCGGTTCAGCGACGAGATTCCTGAGAATATGGGGAATTCGCCGTTTAAACAGTC
TRINITY_DN15236_c0_g1_i1	2	58	353	356	2.93	2	3	GACTGTTTAAACGGAGCGAAAGAATATGCGGAGCAAATGTATGCAAAAGGAAAGAA
TRINITY_DN15298_c0_g1_i1	2	398	396	508	4.23	1	5	GACTGTTTAAACGGGCTGTCCTTGACAAGTGATCAATCCAAAGAACTCCGATCGATGGAAGAAAGCGAGCACTCAACCTCACCTAGATCTTCCTTTGTTGCACCTAATGGAGAAAGAAGACTGGTAATAGGTTTCTTTTGGAAAAATAGATCGTCGCCTGTTTTCTTTTGATTCATCCAATTGTGGAGAGTGAGTGACGTATCATACTTCCAATTCCTCTAAAGGAGTTGACCCGAATCAGTAAGAGGGATGATATATTGACAGACTTATCCCTGGACCATTTTCTGCCTACTTTACTGTCATGTAAAAGAAAGTATAAGACAATTTCAAGTGCAGTGGCAATTAAAATTTATGTCACTTTTTCTTTGATGGGCTCAAACTTGAAATACAGATATT
TRINITY_DN15418_c0_g1_i1	0	322	322	322	4.73	1	7	AAGAGAGGGGAGAGGCTATGAAGGATGTATCGTGCACTACGTTTTCCATAGGGTGGTTCGGGGAGGCCGAGAAAGGAAAGAGGGTGAATAAGGTATTGTGCTTTCTCACCGGGGATAGTACAGTAAATTTGTACATGAGGCCTCTGGAGGGGATAACGGTGGTGGTGGATCTCGATGTTATGGAGATTGTGGAGTATGAAGATCGGTTGACAGTGAAGCTGCCGAATGCGGACGGTACAGACTACAGGGCAACAAAACTGAAGAAACCCTACGGTCCGCGAGCGAAGCCGGTGACGATCGTTCAGCCGTTTAAACAGTCGTG
TRINITY_DN1543_c0_g1_i1	0	273	273	273	57.26	6	68	ACGACTGTTTAAACGGTGGAAAATGCTAGAGTTACATAGCGAACCTTACATAAAGGTTTACTGTTTACATAACCAATCAAAATGCTCCATTTCCAACCTCCCCCCCTGATTTTCAAGGTTAATTTAAACCATAGTGTGCGTAAAGGCCTGTGATTGGTCATTACAGTTTACATAAACCAGTTTATGTAACTGTAGCAACGTCCGTAAGAATTTGTCCATTTATCGTCCTTATCCTCAAGCATTGGAGTCTTGAGTGCCGTTTAAACAGTCGTG
TRINITY_DN15450_c0_g1_i1	298	381	380	381	2	2	2	AAAGGAGATATCTTTTGGGTCAAAACATAAGAAAAATACTTAATTGTATCGAGATAATGGCAAAACCCGTTTAAACAGTCGTG
TRINITY_DN15496_c0_g1_i1	237	288	287	288	1.73	0	3	GGTTCGGGGTATTTCCTCTTGTTTCTCTTCTGGTTGGTCGTTTTGGGAGTG
TRINITY_DN15577_c0_g1_i1	74	577	503	577	5.85	2	10	CTGGACACACTGGGTCCTTATGTTATGTATGTGACATTGAAAGCTATAAATATGTTAGGTAGTATAATGTTGTTGCTTTCTGGAGCAAATCCACATGGCCCCATAATTATTTTTGTTTCCTTTGGAAATCACTAGGAAATTATGCACATTGAATCGACGTCAATTTTATTTGGGAGAAAGCGATCGTTGCCAAGGAGAAAAGAGTTGAACCGCCTCCTCCGTGGAGGGAGATCGAGAGAATATTGGATTTTTAGGGTTTATTAAGTTTAGGGTTTTCGGGAGGAGTACGTGGATGGATAGGTAGGTATTGGGCCCGCTGACAATAATACTAGGCCTATGTCCAAGTCCAGCTCATATGTACGGGCAGGCCTCTTTCTTAGGAAAAGTACTTTGTCTTAT…
TRINITY_DN1575_c0_g1_i1	14	130	433	447	1.72	1	2	CGAGAGCTTGAGTTTGACCGCGAGGACGCGGAGTTCTTGCGACAGCTGGATCAACGTCCGGGTGACCTCTTCGAAATAAGCCCCTGCTGGAACTCCACACCGTAAAGCCTCGCAAA
TRINITY_DN16070_c0_g1_i1	0	111	160	550	2.89	2	4	GAGGAGGGAGAGATAGAGGAAGGGAAGGGAGATGACGAGGATGGATATGGAGATTCTCTTAGCATTAGGAGGATGTTCCATCTCTATATATCTTTTGGTGTATAGGAGTGG
TRINITY_DN16581_c0_g1_i1	320	434	433	435	2.44	1	3	CGCGATCAGGAGATGGCCGAGGCAGGGGACGAGGAGGACGATCGAGAGCCCGAGAGGGCGAGAAAATCTGTACCTCACCAGAAGAATCTCGCTAGCGAACCCGTTTAAACAGTC
TRINITY_DN17295_c0_g1_i1	0	274	274	274	2.96	2	3	CACGACTGTTTAAACGGGGCCAGGATCCTCGGCCGTCTTTTGCTTCGGCGCCTCCTCTTGCGTGCTCTCAGTCTTGGCTGTCTTAGATTCCTCCACAGTCTGCCTCGCCATCTGCGTGGTAAGCCTCCAGAAAGTCGCAGCTCTTGCAGGCGTCATGCCGTCCTTGGCAGTCTCGTCCATCGTCTTGCGCAGCTCTTCGGGCATGCCCTCGTTCTTGATCTTGTCCAGGAACTTGTCGACATCCGCAGCCATGGAGGCCGTTTAAACAGTCGTG
TRINITY_DN17427_c0_g1_i1	7	84	77	606	0.91	0	1	TTAAACGGGCGGAGACGGCCGATTTCATCAGATGCTTCCGCTCTCGGCATCGGGAGACGGACTCTTCTCCCTCGATT
TRINITY_DN177_c0_g2_i1	2	204	202	204	5.96	3	8	GACTGTTTAAACGGCCAAACAGGCTCGTAGTGTCAAAGATAAGGGCATTTTTGTCATTTCAGGGTTATTTTGGAATTTATTTGCATTGCCTAATTCTGTACTTTTGTTACTTAAAAAAAATTCTCTACTTTTGAGTTTCAAAAAAAAATGTGCACTTCTTCCAATTTCTCTACGGGTCACGTGATCCGTTTAAACAGTCGTG
TRINITY_DN17768_c0_g2_i1	289	410	408	412	3.98	3	6	TGTGATTTCTTCTTTTGCTCTACTCTCGACTCCATATTAACTTTATCTGTTTTCTACTTTGTATTTTTGCAGGACTAGCAAGGGGTACTCTACCGCGGCAGCGGTGACCGTTTAAACAGTC
TRINITY_DN18065_c0_g1_i1	2	384	382	384	5.33	2	9	GACTGTTTAAACGGATCGGACTCGCCTCCGTCCCGACTACCGCCGCCATGATCGGATTTCCATCACCACCGAGACGTATCCTCCACATACAACCCACAGTCGATCCGAGATTTCCTCCCACGACAGATCAGATCCCTTGCAGCTCCTCCGCCGTCCCGGTCGATCGGTAGTGCAAGCTTGACCCTCCTCATCTTCCCTATCTTGGCAGCAACCTTCCGTGACCGATTTCTGAGTCGTTCGATCCTCATGCCTATGTTGCGGTCTGCGGGACTCTGTGTCCTCGTCGCTACCTTGCACTCATGTTCCGCAACCTTCGACCAACAGATTCTAACCCGAGCCATGAGTGAATCCTCCTAAGTTCCATGCCGTTTAAACAGTCGTG
TRINITY_DN18381_c0_g1_i1	331	406	405	407	2.19	1	3	TAAGACCAATTCCCCGGCGGCCAAGGCGGTGATCGAGCAATTGCTGAGGATGCTTGTACAGCCGTTTAAACAGTC
TRINITY_DN18466_c0_g1_i1	2	55	129	318	2	2	2	GACTGTTTAAACGGTGACATGGGATCACGAGGATGATTGTGGAGTTCGTGGTC
TRINITY_DN1957_c0_g2_i1	0	280	280	281	2.73	1	4	ACGACTGTTTAAACGGGATAGAAGGTCAATTCTCATTAACTTAACGCGCACGCGCGAAATAGACACAAACCTTTTTACTTTTTTTACGTAATAATATAATTACGAACCTAAAATTCCTTCTCCATCTCTCCTTCTCACGTATCAAAGCCAACGAAAGAAAGAGAGGGGGAGAGAAAAATAATAATAATAGTAATTAGAAGAAAAGAGGGAAATAAAATGGCGATCGCAATCGAACTGGACAAAACCCTAGAATTATTTCTCCGAACCGTTTAAACAGTCG
TRINITY_DN1993_c0_g1_i1	183	253	70	253	1	1	1	GAATCTCGGCTAGAGGAGGTCAGGGCTGCTCGACAGTGATCCATGGATGGGTTCTCGCCGTTTAAACAGT
TRINITY_DN20386_c0_g1_i1	2	319	317	319	14.42	8	19	GACTGTTTAAACGGCCTGCCATCCCGAGTCAACTCCTCCCTTCCATGGCCATACCTACGAACTCCAAGCCACCGACAACTGGTTTCCTTCTCCAGCTGCTCCACCGGCAGGATTCCTCCTTCTCCTCGAACCCTCCACGCCACGACACCGCCGCCCAGAGAACCGCGAGGCTTCGCCGACCTCGGCAACAGCCAAGAACCTCCCTGCCATGGCCTCTCCCCCTCCTCTGTTTTTAGATCCAACCCTTGCTGCCATTTTCCCTTCTCCACCATCGGTGAAGCCACCATTATCGACCTTTGGCCACTCCGTTTAAACAG
TRINITY_DN20422_c0_g1_i1	0	345	345	345	13.57	4	20	CACGACTGTTTAAACGGTAGTGCGTAGCGGGGCGGACCGGATAGTGGTGGAGGAGTGTATGGCGATGGTGAGCTTCATGGAGTTTGCCAACGGCAGGGATGCGGTCGGGCGGTTGTTTCAGTGAAACCTTAGCCTAATTTGGTATTGTTAAGGATTTATCTTGGATTAATTCATTCTGCTCATGTCTCTTTCGATGACATTTTTTTGGACAATGTATAATCTATGTGGCGTAATTTTCGTCTAAAAATAGACATCTTCATAGCAAACATCCAAAACAGCATTGGAGAGAATTTTTTTTTTCTTTGGCTAGAATGTGTTAGGAAAAACGCCGTTTAAACAGTCGTG
TRINITY_DN20868_c0_g1_i1	1	66	310	311	2.98	2	3	GACTGTTTAAACGGCGACTACGAATCCCTAGTCGCCATGGCGCGCCGCCAATCCCAATTCAACAC
TRINITY_DN20994_c0_g1_i1	1	440	439	440	31.05	4	51	GACTGTTTAAACGGCTCCATTTTCGTAAAAGAAAAAAATTACAGTTACTTCATGTGTTTTACCACAATAAAATTTGCATTCTATTGTTAATAAAAATATCTGATGTTGAGTAGAATTTCTTAATATATATTGTGTTAATTTTTTTTTTTTTTTGGATAAACGGTTCCACTTTCAGTTTGCTTCCGGTTCCCGAAATCGTAGGACCAGTCCTGGGTGCTTTAAAAGTCTTGACCACAGTTCTTAAGCAGCATGTTGTCTGGTCTTGTGAATAGTTAGTTTGGAGGCCATATAGTTTGTTTGGTAGTATGCCCTGTGACTTAAAAGTGGAGATACACAATTGGTATGCTTTGTAAAAGGCCAGGAGTAACCAAATCAACAAACTGTGAAATATGAGCAATG…
TRINITY_DN21072_c0_g1_i1	232	377	377	379	3.9	1	5	CACAGGAACACGAGAAAGAAGGAGTCGCATGAGGGATGTCTTGCCGGTGGTGATCTCAGTAGGGGCAGCTCGTGGAGCTTAGGTGATTGCCGGAGACATGGAGTCTCGCGGAGTGTCGACGCCATGGCGAGCCGTTTAAACAGTC
TRINITY_DN21172_c0_g1_i1	0	273	273	275	4.21	0	6	GAGTTCTGCAATGGGGAACAATGAGGGGTGATGGCCGTGAGGAGCGGTGATGGCGGCTAATGGTGGCTGGAGTTGAGGGAAAACAGAGGAGAACAGGGCTCGGGGTGAGGTCTGTAATGGAGGGGGTAGTGGTGAGCGAGGGTGACGACGGCAGCGGTGATCACTGCTGCGGTGGTGCAGCCACGGGGTCAGGGGGACGAGCTGCGGCCATGGAGGACTGCTGCGGGGAAGATGATAGGGTGGTTCGTGTTCAAATCTGCCGTTTAAACAGTC
TRINITY_DN21482_c0_g1_i1	0	408	408	408	2.17	1	3	CACGACTGTTTAAACGGAATCCACAACGAAGTTGAAGTTAGGATTCGGTTGAGGGTGGAATTGAATGGAGTTTGGGGGAGATGATTCGTTGGAGAGCGATGCCTGCAAGGCTCTGGTGAGTGCCTCGTTGTCACGGCCGAAGGCGTCGCTCATCCATGACGTGTCCTGTAGAGTCCTGTACGTCGGCCACGTGTCCATGCTCAGGCAATTCTCTGCCATTACCGATCGATCGATGGATTTGATGCTTTCTTTAAAGTTCTTGATTTCGAGACGGAAAGAGAGAGACGAAGATAGTGAGAAGGATAGGAGGGGAGTGTGTGATTTATTAATAAGCAGATGGGAAACGAAAACGCGTTCTTCGGGCCACGTGTCCATGTCATCGTAATGTAAACCGTTTAA…
TRINITY_DN21750_c0_g1_i1	300	402	402	402	3.06	2	4	AAAAATCTTTAAAAAGAGGAGAACCCACCTCGGATTTTGCAGCAACAGTCAACTCCTCCTCACTCTCACTCTCACTCTCAGAAGAAGAAGAAGAAGAAGAAG
TRINITY_DN22317_c0_g1_i1	0	200	200	200	3.84	2	4	CACGACTGTTTAAACGGAGCCCAACCCGAGCGCGATCTTGTGCCTCACCGACCATGCGAGTAACTTCTTCGCGCCGTAGAGATGGGAATCGAGGCTTCCGTTGGGCATAAGCTCGTAAACAAGTAGGAATTCTCCGCGTTGGTGGCACCAACCGACGAGTTGCACGAGGTTGCGATGCCTCAACCGTTTAAACAGTCGTG
TRINITY_DN2234_c0_g3_i1	13	122	297	310	1.24	0	3	TGGGAGCTTCGGATCGAGCTCGAACCGAGACACGAGCCTTCCTCATGGTGGCTTCTGGGGCTTGTTCGGGACTTTTTGAAGCGACCAACTTGGGATGTTTGTTTGAGCC
TRINITY_DN22493_c0_g1_i1	0	403	403	403	5.48	2	7	ACTGTTTAAACGGAGTTGCTGGCCATGCAACCCGGTTGACCCTCCCTTAAGAGAAGCAGTGTGAAAACTTCCAAGATCACCAACCTCTGCACTTGCCCTCTTGTGAGTGCATGATTCATTTTGGCAGTAGGAGCATGGAGAAGATCCTATCTCCCTCGCTGAAACACCACCCTCCTGCTGCACTGTAGATCCATTTTTTTTCCCCCTAGAATCGCCTGACTCCTCACCTCCCTCCATCTTTTATTTGAACCTTTGCAACTCTGGAATAAGATTGAGAGGGAGGACCATTTGTTTGCGGCCTTCTCTTATTTTGACAGAGATGGCAGTGGCTTTATCACCTCAGACGAACTCCAACAGGCCTGTGACGAGTTTGGTATCGATGACGTCCGTTTAAACAGT…
TRINITY_DN22724_c0_g1_i1	270	523	522	523	1.57	0	2	ACTGAATTGAATGACAGTCGTAGATCTGCCTGTTACAATGTTTTTCCTAAATTTAACTTTCGCCCCCTTCCAAACTTCCAAACTGATGAATTGCTAATGAATGTCTTTCAATTTTTACTAGACAACAAATCTGATACCGAAGTTCCGAACTCGATGAATCCCTAACGGATGTCATTTTCTCTAACAGCACAAATACGGTTGCCGTGCCATGATGCTCGAAACTGTGGCCGCCGTACCCGTTTAAACAGTCGTG
TRINITY_DN22724_c0_g2_i1	313	523	297	523	2.64	1	3	TTCCTAAATTTAACTTTCGCCCCCTTCCAAACTTCCAAACTGATGAATTGCTAATGAATGTCTTTCAATTTTTACTAGACAACAAATCTGATACCGAAGTTCCGAACTCGATGAATCCCTAACGGATGTCATTTTCTCTAACAGCACAAATACGGTTGCCGTGCCATGATGCTCGAAACTGTGGCCGCCGTACCCGTTTAAACAGTCGTG
TRINITY_DN22943_c0_g2_i1	1	284	651	652	2.17	0	4	GACTGTTTAAACGGGTACATACACGGCCCATTGCGAAGTCTGACAAGAGGCGGACGAGGTAATGAATAGTCTAACAACTTGGGACTTTCCAATTTGCAACTACAGAAATTTACAAGAAATAAATAACACAAGCTTTTTCTCATCCACAGTAGTAAATCATCAAATAGAAGCTAGTTAAAGACACTATATCCCACCATTCGAATTTAAAACATAAACACAGAATATGCACCCACACTATCACCAAGATCACTAATTTGCATTAAACACATAAAACAGATGAAAA
TRINITY_DN23049_c0_g1_i1	287	399	399	400	8.61	6	10	CTGCTTGCCAGCCACCATTAGGCAGCCCGTCATGACCGACCCTAGGAAGAAATTCCGAAAACAAAAGAGATGTCGTCAGAAGAAAGGGCGGAGTTGCTCCGTTTAAACAGTC
TRINITY_DN23065_c0_g1_i1	386	446	445	509	1	1	1	GTTTTTCCAGCAAGATTTCAAGAAAATTAACTTGGCCTGTTTGGTCTGGTTTTGAATTCA
TRINITY_DN2321_c0_g2_i1	2	409	407	411	3.06	0	6	GACTGTTTAAACGGCCACTTCACCCGGGAAGTGACTTTCGCTCCGAGACCGGTATTGTTGAACTCACCGTAATACAGCGTCTTCAACGCGAAATCACCCTCCCACGGCATGTACCCGTCGGGATGAATCACGCCCGCGATCTCGGACTCCATGATGATCGTCCTCGAGTACTCCTTCCACGGTCTGGCCAAATAGGTCTTGATCTTCATGTTAGCCTTCAGGTGTGGGTCCGCAACGATGCGGCACTTGTGGAGGACGAACCCGGTGTTCTCGTGGTGGTCGGTGCGCCCCTGGGCGGTGACGATGTTCTGCTGGTTGTCGAGGGGGTGGCGGACGACAATGAGGCAGTTCTGGAAGACGGCAGCGGCGTCTCCGAAGATGAAGTCGATGGTGCCGTTT…
TRINITY_DN2338_c0_g1_i1	0	325	325	326	4.52	0	8	ACGACTGTTTAAACGGCGAGCTTGATGACGAGCTCGGTGGGCATCTTGAACTTGAGTAGGAACAGGTTCGAGGGGAGCATACCGGATGTTTTCGGACAGAGGTCCTACTTTACTATGCTCGACGTGTCGTACAACGAGCTCACCGGTGGCATTCCAAGGAGCATGTCTTCCGCGGGGTATATCGGACATTTGGATGTTAGTCATAATCGTCTTTGTGGGCCGATACCGACGGGACCACCGTTCAATGGCCTAGATGAGACGTCCTTCGTGAACAACAACTGCCTTTGCGGGGCGCCACTGTCGACGCCTTGCCGTTTAAACAGTC
TRINITY_DN2362_c0_g1_i1	0	273	273	303	3.19	0	5	GTTCGGGTCAGTGGCTCGGCTGCATTCACAGTTCTCCGGCAACGGTAGCAGCGTCACCTCGGCAGCGGCATACGCATCTTCTCGGCTCGTCGCCTTGGTAGCCCCGGTGTGTACGGCGTGCCTTCCGACGTGCATGGCACTAGCGACAACATCAACAGGTCCTTGCCTCCACTCCGTGGAAAATGGGGAGGAAACATCTACTGCTTCTGGAACGGAGTCTCCCGGACAAACCTTTCTCACAGTATCAATTTGTCACGTCCGATTTCTGGGTGC
TRINITY_DN23721_c0_g1_i1	0	54	448	449	0.61	0	1	TCCTCGCTCGCGTCCAACGTGCTTACGTCCCTCGAACGCAGCCGGATGGGCCCA
TRINITY_DN23823_c0_g1_i1	0	70	578	580	1.91	1	2	GACTGTTTAAACGGAGCAATGACCAAAAGTCCCCTTACCTTAACACTACCCCTAACCCCCTGCCCTTCCC
TRINITY_DN23873_c0_g1_i1	218	292	291	292	1.93	1	3	CTCGGACCGCACTCTGCTCCTCCTCGGGGAGTCGGTGTGGGCCCTGTACCATAGAGACCGTTTAAACAGTCGTG
TRINITY_DN23878_c0_g1_i1	255	390	390	390	1.36	0	2	AAAATGTCGACGTCGAGCCGACGGCCGAGATCCATCCGCAGCCCGACGAGGTCAAATCTCCGCCGTCAGTGCACACGTCGGCGGAGTACTCCGCTGCCACGAAGCTCCAGAAGGTCTACCGTTTAAACAGTCGTG
TRINITY_DN2389_c0_g1_i1	1	266	265	266	3.74	2	6	CACGACTGTTTAAACGGCTCCGGGGGATGACTTGCTCCGGAGAAGGAAGAATTCCCTTCATCTTCGCAAGAATCTGGACTCTTACCACTATCAGCCTCAGGCACTAAATCGGCCAATTCTTGAAAAGAACCCTTCCCCTTCCACTCCTTTGAAGGCATGAAATGTCCTAAATTTTGAGACTTTTGTGTGGTGAGAGGAACATCTTTCTCTTTGAGAACACTTCCTCGGAGCTTTTCGGCTAAAATCTTTGACCCGTTTAAACAGT
TRINITY_DN24307_c0_g1_i1	0	59	63	361	1	1	1	AAAGTCATCAAAATGGTGGCATCAGGCTGGTCCTCACATTTGGTGGGTTCGGGACAAAT
TRINITY_DN24456_c0_g1_i1	0	51	538	538	0.92	0	2	CACGACTGTTTAAACGGGATAAAACATAGAAGTGCCAAAGAACCTCTGGAC
TRINITY_DN24609_c0_g1_i1	294	350	349	351	1.8	1	3	ACTGCTCACCATGCATGAAGATGAGACGATGATGCTGCTGCTGGTCCACTGACGCC
TRINITY_DN24698_c0_g1_i1	1	60	59	400	1	1	1	CTCTCTCTCTCTCTCTCTCCTCGATTTGATGTTTTTCTTGTTTTCGTTTTCTCCCTTTT
TRINITY_DN24709_c0_g1_i1	425	506	504	507	3.12	3	6	ATAGAGAAACTCAAAAGCAAGGTTCAGCTGGATTTCAAGAACGGAATCCCCCGTCGAATAGCGGAGGCCGTTTAAACAGTC
TRINITY_DN2471_c0_g3_i1	2	319	317	319	6.67	4	7	GACTGTTTAAACGGAGGCGACAACTAGAGGAGAGGAGTCGCCGGTCTAGCATCACCGCAAGTGGTATACTAGTTTTTTATTGGCGAAGCAAAGTGTTTATAGACCGAGTCAGACTTTTTTGAGTTTTGTCCCCATTTTGGATTAAGAGGAAAGTTTTCTGGGGATAAAAAAAATGCAATCAGATATATTTTCGCTTTAAAGATGCTAACTTTTATTTAGCTTTGTTCCTTGGATCTCTTTTGATTGAAAGAAGCAAACTTCCTCACTTTCTTCACTACTTTGGACCAATAACGGCTGAAGCCGTTTAAACAGTCGTG
TRINITY_DN24869_c0_g1_i1	40	213	173	214	3.42	1	5	GAGGTCTTTGCCGGAGTTGAGGGAGGTGGTCGGAGATCGGTAGCGGCCTGGGTACGGGGTTGGCCAGTGGTGGAGACACCGGCACTGGAGGAACAAGGAGATGGCAGGGCATACCAGTAGTTCGAGGTGGCTGAAGGGTTCAGCGGTCCATGGCATGGCCGTTTAAACAGTCG
TRINITY_DN2493_c0_g2_i1	0	313	313	313	2.9	2	3	CACGACTGTTTAAACGGACGCGACTGCTGTCTGATTCTGTTGCACCATGTGAGATCCATATGCATATAAGTTCATTGCCTACATAAATAAAAAAGACTGTCACTCTTTCAGCCAATCCTGCAAGATGAAATAAGCGATTCAGGCCCACAAAACCTGTGGAGGCAGCTGCATGTGAGGAAATCCAAGGTACTGAGCATACATTTCGGGACGATGTACAGTTTGCGTCTGCCTTGGAAAATTTATCAGATTTGATGGCACATGGGTAGCGGAAAAAGTCGAAGGCATCAAATGATTTACCGTTTAAACAGTCGTG
TRINITY_DN25178_c0_g1_i1	459	527	525	528	2.22	1	3	CCGCGAACACCGACCGGGTGTTCGACTACGTGACCCGTTCCCTCCGTGAGGTGCCCGTTTAAACAGTC
TRINITY_DN25292_c0_g1_i1	222	342	341	343	4.5	2	5	GTAGCCATCATCCGCTTCAGCAATCCCCTCCGCCGTGGCTGCATCTCCCGTCGACCAGGAACCCAGCCTCCACCGCTGCAACCTCGTCGAGTTTCCTCGACCTTGGCCGTTTAAACAGTC
TRINITY_DN25495_c0_g1_i1	0	134	428	428	1.95	1	3	GGAGTTCATCAGCTATCCCATTTACCTCTGGAGCGAGAAGACCACCGAGAAGGAGATCAGTGATGACGAGGATGAAGAGACCAAGGAGGAAGGCGAAGGAGAAGTCGAGGAGGTGGACGAGGAAAAGGAGAAGG
TRINITY_DN25599_c0_g1_i1	2	325	323	325	7.48	2	11	GACTGTTTAAACGGAGAAGCGAGCAGCCTGCACGCCCCATCTCCTCCTCCGGTCGTTCCGTCCACCTCGACGGCGAGACCCATGTTTTCCCCAGCACCTCGCCTACGTCTCCCTCGAGCATCGAAGCCAGACGCCTCTGACCTCGCATCCGAACCTGGCGAACCTCCTTTTTCTTCTTCTTCTCTAGCCACGAGTCCAGCGCAGTCGACCTCCTTCCTCGTGTACGACGGAACCGATCGTGCAACTCTGGCTGGCCATGGCAGACGACCCAGCCTCTTCCTCCCTACCTTCCAGCCAACATCAATCGCCGTTTAAACAGTCGT
TRINITY_DN2579_c0_g2_i1	0	514	514	514	2.57	1	5	GACTGTTTAAACGGGAGGGGAGAGAAATCGCCAGAGGGTAGGCGTGAACAGTAATAGAGGATATACAACTATTTAGCGTAATACTCCTCATTCTATTACTAGTAATAACCAAATTTTATTATGCATCATAGAGCATGTTATTCTTACAAAATAACAGAGTGAACAAGTACGCTAGTCGGAATGGAACCGTAGGATAAATTACCTAAATTACTTTTGCTGCTATAGCAACAGTCTCAACTAACTTGACCTCTCTCTCTCTCTCTTCCTAATCTTAACCCTAAAACCATTCTTCATCTGGAGTACCACAGACGCTCTTTGTTGCACTGAACAACCATCCACCGCCTCGACGTGGAAGTTGTAAATGATAGCCGCTGCTAGGACTTTCATTTGGATTAAGGC…
TRINITY_DN25865_c0_g1_i1	0	292	292	293	5.23	1	7	ACGACTGTTTAAACGGATTAACAAAGACCGGACATCCTCTTGGAGTGGGTACCATTGTGTACCCCCTCATCCTCACTCCACGTCAGCAAAACAATCCAAATAGAATAGAGTGGAGGGAGTACCACTGTGAATGCTCTAACTGCCTGATACTATTCTGCGCTTTCCTACAACCACTACAAAACCCAACACTCCAACAGCAGATCTTCTGATTCCCACGGTAAGGATTATCCCACATTACATAATTCCCTACATCGCCGTCCGTCAACTCCATGAACACGCCGTTTAAACAGTC
TRINITY_DN25909_c0_g1_i1	1	306	305	306	12.31	1	16	GACTGTTTAAACGGACCCCGCCCCGGGCTGCACCTAGACCCGCTGCTGTCTGCTCATGTGCCCGAGCCTGCCCGTCTGATGCTGCACTTGCATTCACCTTTGTGGCTGCTCCGGCCTGCTACATCAACTATTATGTGGATGCTTTCCAGCCCAACATAAAACCTTACAGGAAGGACTGTCTAAACAAAGACAGACAGATCATCAGAAATATAAGTTCATAGTTGATTTCAGGCCGCAACTAGCCAACTTCACTTGCTCGTCTCCTTATGCAATTGAACTTGCAACACACCGTTTAAACAGTCGTG
TRINITY_DN26377_c0_g1_i1	0	65	294	294	4.6	3	6	GATTGTACACCAGAGGGATAGGTTGGTAAATATCCCTAAAGAACACGTTCAAGAAGTCCTAAACC
TRINITY_DN26473_c0_g1_i1	262	359	359	360	5.04	3	6	CGTCGAAGGGATGGTGGGGAGCTGCTGCTCGGAGTCGGAGCGGCCATGGAGAGAGGAGCTCGGCTGAATTGCGGGGATGTTGGCCGTTTAAACAGTC
TRINITY_DN26491_c0_g1_i1	0	190	190	190	4.97	4	5	CACGACTGTTTAAACGGAGTAGTGTCGAACCCGATAAGCAATCAACCATAGATCCATCCGAGATATCATAATATGATTTCTCGCATTCGGCCTCCTTCCTGTGGGCTGTGGGCCAGTAGCGAACAACCATCTTGGGCCTTGGCGGTGGGCAGGTGGACAGGACATCCCCCGGACCGTTTAAACAGTCGTG
TRINITY_DN2702_c0_g1_i1	2	297	295	398	3.51	0	5	GACTGTTTAAACGGCGGATTCGGCGGCATCCGCATCCTCAGCCGCCCCATGATCCCCGTGCCCTTCGATCCCCCCGCCGACGACTTCACCCTTCTCATCGGCGATTGGTACACCGCAAACCACACGGTAATAATTAATCACGGAATTGGTGGTTGGAATTGCTTTATGCCGTGATATGTTGGGTTAGTTAGTTGTGCTCATGAGTGGTACGTGAAGTGTCGGCAGAATTGGTATGGATGGATATGGGACCATGCAAAGTTTGTAACTTTTTATTTGTAGCAAAATTTGATTTCTA
TRINITY_DN2709_c1_g1_i1	37	291	254	291	6.74	1	13	GGGTTAGGGTTTGTTGTTCTTGTTTTTAGTTTGATGATGAGGAGGGAGAGGAGGGTGGAGATGAAAGGAAGGAGATTTAGGAGTTCCATTAGGAAGTTGTGGCATTCCTATTCATATGCATCCATCTCTATATATTCTTAATAGAGTCTTGCTATGTGTGTTTAATTTGTTTTTTTTTGGTTGATTCAAATCCTGACTACCAAGCCCACTAAGGAGAGTATTTACTAGGGGTGCACACCGTTTAAACAGTCGTG
TRINITY_DN27121_c0_g1_i1	2	75	239	241	1.12	1	2	TGTTTAAACGGCGTGGAGGAAGGGCGGCGGAGTGGCTGCTCCGTGGCCAGGAGCTCGTGGTGGGTTTTGATCG
TRINITY_DN27329_c0_g1_i1	1	117	116	614	3.51	0	4	GACTGTTTAAACGGAGCCTCACAACTGCAGGGCAGTTTTGGAATTATTTAAAAAAAAAAGAAAAAGTTTCCATCCGTTGCAAATCTTCCCATATTTGTACGGAAGAAATTGGGAGC
TRINITY_DN2742_c0_g1_i1	0	231	231	231	4.35	2	6	ACGACTGTTTAAACGGCTTGTGTGCGATGAAACTGACACACTGAACCTGACGCAGGTTGTCGAATCCGATGATCCTCGCGTATGCTGCCTTGTACTCCTTGGCGCACTCCTGGAGCTCCTTCACCACCTGAGACGCATCGGTGCACCCAAACATAGGGAGCTTCCACATTGTCCAGTAGCGACCATCGTAGTATCCAGGGCTCGCATGGTATTCCCGTTTAAACAGTCGTG
TRINITY_DN27767_c0_g1_i1	0	206	206	206	120.9	25	133	TCTAAAGGAAATTTTAAGGTTGCTGCCTTTATCGTTTGGGAATTATGGAAGACGCGGAGCAACTTGATCTTCAACGACACACAAGGCGACGCAGGATCTGTTATCAAACGGGTTAGCGGTTTGGTCTCCGAAGGCTCACTCGAATTTGCTCTGCCTGGGTCCTTTGGGGGCTTCAATCAGCCAGCCACCCCGTTTAAACAGTCGTG
TRINITY_DN2780_c0_g2_i1	2	253	251	374	2.6	1	5	GACTGTTTAAACGGTGAGGAACTTTTGTTCGCGCCTGTCGTAACTGACTGCTGAGAGGCGGTCGATCTGATATCGGACGAAATTGTCCCGAGGATTGACTCCCGAAGCTTGGAGTTTTGTCCTTGGATGACGATGGGAGGTTCTTGGTGGGGGCCGCGATCGGGACGAGGGAGGAGGACAAGATGAGACTCGAGTATCTGGTGAAGGAAGGGGTGGATGTTGTGGTGGTGGATAGTTCCCGAGGGAATTCT
TRINITY_DN2783_c0_g1_i1	392	552	552	552	3.45	1	4	ATTCAGACAAATTTATGTTATAGGAACATTCAATCTGTGATGTTCAGAGGGAAGATGATCTGTGACCAAACGAATGCCGAGAAGCTAGAATGCTTCTCGGTGGAGCTCGTTAAGGAGCAGGAGAGGAGGAAGACGAGCTCTGTTCCGTTTAAACAGTCGG
TRINITY_DN2791_c0_g1_i1	9	120	376	385	0.91	0	1	TAAACGGGTGGTGGGCTCCACTTCGACTCTGCAGAGCTTGACAGATTTGTGGGTCCCATCCGAATCATCGCGTCGTCGGTTCCAGGCAACTCTGGGCACCTCTGCCAAGGA
TRINITY_DN2794_c1_g1_i1	0	234	234	235	5.28	1	7	TCGCTCGTCCTCAGCGGCCCGTTCTCTCCTTTAGACTCCATTAACCCCTAAACCCCAACAACAAGAAGAAAATAGAAAACACCCAATATCAACATCAAACATCACAAAAACCTTCCACCAAACCCTAATTTTTCACCTCGGCTTGTCACCTAGAACGATTACAATGGCAATTCCCTTCCTCCGCCTCCGAGCACAAGGCGGTGGTCCGAAACAGAGATGACCGTTTAAACAGTC
TRINITY_DN28035_c0_g1_i1	2	84	334	337	0.94	0	2	GACTGTTTAAACGGTGGTTGGAGGAGGCAAGCCGAGGTGGTTTTGTCATGAGAGGGCAGAAAGCTCGGTGGATCTCAGACGA
TRINITY_DN2817_c0_g1_i1	53	275	222	275	3.84	3	5	TCCGTAGGTTTCGATGGCCTCTTATGGAATTGAGAAATCTTGAGATTTTTCTGAATCCAAAAGTATGATTGATAAAGGCGGAGGATTTCTTTCTTGTTATGTGAATATGTGATGAGATGGTGAACGCTACTTTCACCAGGAGCCAGTCGGCTGGTGCTGCCATCAGGACCCCGAGCTTCAACAGCCCTAGGATCGTTTCGGCACACCGTTTAAACAGTCGTG
TRINITY_DN28247_c0_g1_i1	262	339	77	339	2.4	1	3	ACCAGATCTGGTTGGGGGTGGAGAACTTGGCGGCTTCCTTGAGGGCCTTGTCGCTCCAGGAGCCGTTTAAACAGTCG
TRINITY_DN28260_c0_g1_i1	0	325	325	325	20.03	2	28	CACGACTGTTTAAACGGGATCTTAACGGATCTTCGGGTGAGAGGATTGCAGACGTAGAGGACCATATCATTCTTGAGAAGCAAGAGAAGGCCATTGCAGCAGTCGCAGATGTAGCCATAGGGCCAGGTGAGAGTCTTGCCTATCTGTGCTATGTCTCGATCCTCATCGTTGAGGGCACAAAAGTAGCTACAATCGTATTTAATATGCTCCGTGAAGAAAAGAGCAGACATTTTACCAGGAAGGCTGCCGTATTGGTGGCGGAGAATGCCGGAGACGAGGGCGTGAAAATATTTGTTTACCCATCTCAACCGTTTAAACAGTCGTG
TRINITY_DN2834_c0_g1_i1	375	532	212	532	4.85	4	5	TGTTGGGGATTCGAAGAATGTTGGCAAGAAGTGGACCATGAGGTGTCAGTCTGTTGTGTTGTCGTCGGCCACGAGTTTCTTCAAGGGTAAGCAGTATGTCAATCCGGAGACGACTTTGCCCACAATCGAGGTATATGTTGCCGTTTAAACAGTCGTG
TRINITY_DN28444_c0_g1_i1	254	342	88	342	2.01	1	3	CTAACCTAACTATGAATTTATATCAATTCGGGATAGACAGAGGTGACGGATAGTACGCTGTCGGAGTGAGACCGTTTAAACAGTCGTG
TRINITY_DN29119_c0_g1_i1	4	72	386	390	3.94	3	4	AACGGTCGGTCTTGATAATTACAATGAGCTAATATAAGCTAAATTTCTGTAATAAGAGCTAAAGAACT
TRINITY_DN29176_c0_g1_i1	317	367	366	367	2.6	2	3	AGAGTTTGATGAGGACGGCAGGGGCCGCGGCGTCGAGGAAAATGCGGAAG
TRINITY_DN2955_c0_g1_i1	344	509	508	509	2.68	1	3	CTCGAACTTTTCAGTTGTGATGATTATAGCTTGGGATGGCAAATGGGCTGCCCCATGGACAAATTGGTCTATTTATATCTCTTGTTCTTTATGAAATTTCGTCTTTTTTAAATGCAGTGTATAAAATGATCCAAAATTGAGTCATGGTCCGTTTAAACAGTCGTG
TRINITY_DN29826_c0_g1_i1	485	546	94	548	2	2	2	CGTGCCGCTAGAGGGGTTCCAAAGGGGGAGTTGAGAAACAGAGTCCACCGTTTAAACAGTC
TRINITY_DN2994_c0_g2_i1	6	77	395	403	1	1	1	CCCATCTCTTCTATACCTCTTCGTCGTCATCAGTAATGCGTATGCCTATCCATCTTTCTTTCTTTCTATTT
TRINITY_DN3020_c0_g1_i1	2	288	286	771	3.94	1	5	GACTGTTTAAACGGCGACCGCGTCGATAGCGCTCTCAAGGACATGGCCATCGTCATGAAGCAACAGAATCGCGCCGAAGAAGCCATCGAAGCCATCAAGTCGCTAAGGCATCGGTGCTCCGATCACTCCCAAGAGTCTCTCGACAACATCCTTCTTGATCTTTACAAGGTCCCCTTTCTTTCTTTCTTTCACTACCAACCCTTCGTGTCGGTCTGCATTCTGAAACTTGAGTTGTCTTCGGGTAACAGAGATGTGGTAGATTGGATGATCAAATAGCCCTATTGAA
TRINITY_DN3020_c0_g1_i1	402	770	368	771	3.22	1	8	TCTTGTAAAAATCTAATCTTTCGTCTTCGTTCTATCATCTATCGTTCGTTTACTGATTCTTCCCGCGTCTTTCAGGGAAATCTCGGTTGGGCACTGATGCAGAAAGAGGAGTACGTGGAGGCCGAGAAGGCTTATCGGAGCGCCCTCACCGTGGGACCCGACAACAACAAGACCTGCAATCTGGGCATCTGCCTGATGAAGCAGGGGAGGGTAGCCGAGGCGAAGGAGACCCTGAAGCAAGTGAGGTCAGCATTCGCCGACGGCCTCAGGGGAGGCGATTCCCACCTCAAGGCCTTCGAAAGGGCGCAGGAGATGCTGCGGGATCTCGAAGCGAAGCTCACGTGCAATGTGGGCCCGTTTAAACAGTC
TRINITY_DN303_c0_g2_i1	2	278	276	278	4.32	1	5	GACTGTTTAAACGGACACTGGTTAGTCACTGGAGCAAAGCTGGGGGTTGAGAAAGGTAGGATTGTCGTACGTGTAAAATATTCCTTGCTGAACTACTGATATAAATTGGTTTGTTCCTTGTTTGGGCATTCTTTGCACAGTTAAAGTTTGTTCTTTTTGATCTTGCTGTAATTATCAATTGGGACTTTTTGTAGTGTGTATTCTGCTGCAGATGTATTCAGTTAGTGAGGAGGGTTACAAAATTTCCGGTCGGGAGTTTCTCACTGATGAAAGAAG
TRINITY_DN304_c0_g2_i1	2	292	532	534	1.34	0	3	GACTGTTTAAACGGGGTTCACGATCTTCGGCCGATTGGGTGCCTCGGATCAAAATTATACCTGGGTCAGCGAGCTTACTCTAGCAGGACCTAGACGGTGGAATAGGGAACTCGTGAGGGAGTTATTTGACGATTACGAGGCAGCCGCTATTCTAAGAGTGCCGCTGCACGACACTGGAACGGAAGATACACTGTTATGGCGGGCAGTGGGAAGTGGTAAATTTAGTGCAAAGTCTATGTACAAACTGCTACGAGACGGCCAGCCGTCCACTTCATCCACGACCGAGGCAG
TRINITY_DN30627_c0_g1_i1	1	161	427	430	1.34	0	4	TTTTTGTCTTTCCCTCCCAGACTGAACGTACGTCGAATCACTCTATCCTCTAGAAAGAGAAAGTGAATCAGTCCATTCTATTAGGCTAGTAGTTGACTTCCTTAATGCTTGCGTTAAGTAAAAAAATGTGAATTTGGTAACACTTGCTCTCTTGCCACTA
TRINITY_DN30646_c0_g1_i1	48	138	397	445	1	1	1	CCGCTCTTCTTCTTCGACATTTTTTTCTCCTTTTCCTTTTTCTTTTTCTTTTGGGAATCCGAAACCCGAATGCTGACTTTCTTGTTTTCC
TRINITY_DN30810_c0_g1_i1	0	52	65	353	0.75	0	1	GCATGATTCTATTATTTGATATCTGACATGCTTTCTTCTTAGAGGAACAATT
TRINITY_DN31251_c0_g1_i1	2	87	383	385	3.95	3	5	GACTGTTTAAACGGCGGCGCCTTGGGCGGGGAGGAGGAAAGGGACGCCTACTTGAAACTATCGGTTACAGTCATAACCACGTTTT
TRINITY_DN3152_c0_g2_i1	346	433	106	578	1.01	1	2	CGACTCATAATTAGCAAATTCGTAGGTTCAATTCCTGCTGGATGCACGCCAATGAGAACGTTCAATAAGTCTATTGGAATTGACTTT
TRINITY_DN31575_c0_g1_i1	0	143	429	430	2.44	1	4	TAATTTATGTTTTGATTCGGGATCAATTTTGGATCAATTTCTTTTCTTTGGGTCTATGTGACGACTTGGGATTTTTTTTTCCTTCTTTTAACCTAATGTTGACTTATTTAGGTTTTTGTTAGTGGGAGTTACTACCCTATTGA
TRINITY_DN31698_c0_g1_i1	1	218	217	218	4.61	2	6	GACTGTTTAAACGGCCCATCCATAACCCAACAACTGAAACAAAGAAAAGATAACATCAATCAATCAATATACTAAAAGAAGAAGAAATTAATAAGGCTAGGGTTTAGAATACAGAGACATTAGACTATTAATGTGAAAATTAAAAAAGATTAAACCCTAACTAACTAACTAACAATAGTAGCTAGTTAACATATATATCTCCGTTTAAACAGTCGTG
TRINITY_DN31997_c0_g1_i1	1	78	405	407	1.99	1	2	AGAAGTGCCTCGCGGAGCAAGGGGTTGATAGGCCGTCGATGGGAGATGTGTTGTGGAATCTCGAGTATGCACTGCAG
TRINITY_DN32043_c0_g1_i1	0	68	346	346	1	1	1	GACTGTTTAAACGGCCCATCTATCCGCTGAAGGACGCCTTTTTGAGAATCCTCTCCTCCCTATTCGCG
TRINITY_DN32154_c0_g1_i1	2	59	423	427	1	1	1	GACTGTTTAAACGGGATTGGACGTCGCCCTGTGTACAGTGAAGAAGACCTGGAAGAA
TRINITY_DN32207_c0_g1_i1	1	72	137	410	8.51	5	9	GACTGTTTAAACGGGACGAGGAGTTTGGAGGAAGAGGGTTGATCCTGCTCGATTTGGGCGTACATAGCTTT
TRINITY_DN32449_c0_g1_i1	450	573	573	573	3.63	2	4	TTCTTTTTTTTTTTGTGGCAAACGAGAGCGTTAAAGAGGTGAAGGAGAAGGCCAAAGGCGAACGAAAGTCGGCGATATTATATGTACTCTGACTAAAGAGTTGATACCGTTTAAACAGTCGTG
TRINITY_DN32514_c0_g1_i1	0	211	519	519	10.79	7	13	CACGACTGTTTAAACGGTGCATTGAAACCAGAGATTGGGGAAGAGGAGCAAGCAGAGCCCTCCGTTGTCCGTGGGCTCGACTTGAATGTTGTCTCGGTTCCCGATCTCAATGACGAGTTACCACCACCTGCAGAGGGCTCTCCTGACGAAGAGAACGTTTGTAGATCAAACGGCAGTGTCGATTCCCAAACATGTGCAGTGCCCGCCGTGG
TRINITY_DN32709_c0_g1_i1	2	101	553	555	9.95	8	11	GACTGTTTAAACGGCCAAGAGGAATATGAGAAAGAAAAGGAGAAATAGTTAGGGAAAAAACAAAGAATTTTTTCCTACCCACCTACAACAAGAAGACAT
TRINITY_DN33130_c0_g1_i1	1	80	206	404	2.73	1	3	GACTGTTTAAACGGCCATCTTCACCCCCTTCCTCTAGATCTGACAGCACCGACTTCATTCTCGCCAAGATCCCACCGGA
TRINITY_DN334_c0_g3_i1	0	173	173	174	4.98	4	7	CACGACTGTTTAAACGGGTACGAGCTTTCGCTCAGAGATATGGTCGAGGAGGTGCCAAGGATAGTGGAGATGAAAAAGTTTGAGGAAAAGAAAGGGATGAAGAGGAGTGGGAGTGCGGATAGTGGAGGCCATATGTTGAAGATGTTCGTGCCGAGAATGCCGTTTAAACAGTC
TRINITY_DN3353_c0_g3_i1	2	299	297	558	4.23	1	5	GACTGTTTAAACGGCTACAAAATTAGTCACTCCATTGAAATGGTTTACAAAGACCTGAACAATAAAATCATCCATGACAGCAGAATCCATATGTGCTGACATAAATAACAAAAGTGTAAATACCAGCAATCAAACAAAACTAGTCTTCTACACGAAAAGAAAGAAGAAGAAAAAAAAAATTCAATCCTTAATAGCTTCAGTTAGAATTATAAAACTCTAAAATTATGATTATCAATCTTCGAATCAAATGGAGAAAATACCCAAACAAGTGTTATACTAAAATTAGATATACCAAGT
TRINITY_DN33965_c0_g1_i1	1	160	371	372	1.52	0	2	GACTGTTTAAACGGAGTGGGAAGGTCGTCAAGGGCAGCGGTGGCGGCTCCAGTAATCAGTGGAGGAAGATCGGGTTCTGGCCGACAATGGATGGGTCGTCGGTGGCAGAGGTTCGACGCCGAGGCATCGGGTGGGTGCAAGGTCTGTTCGGTTTCGGGT
TRINITY_DN34106_c0_g1_i1	239	385	383	386	1	1	1	ATGTCGTAATTTCGAGACGAATCGAATCGATGACGTGTGTTACTAACGAGGGTGTGAGCGTGATTTCGAGATTGTCGAGGTTGGATTCCATGTCCTGGAGGCTTCCAACTCCGATGTTGACGAGCGACTTCGCCGTTTAAACAGTC
TRINITY_DN34188_c0_g2_i1	249	364	364	364	2.97	2	3	CCAATGAAGTGGCACTCCAGTAAATATACATAAGCCCCTCTTCTCCATTATTAATTTGAAATATCGAAAAAAAAAACGAAAAGAAACAAAAGAATCAGCCGTTTAAACAGTCGTG
TRINITY_DN3422_c0_g1_i1	2	216	214	283	3.88	1	7	GACTGTTTAAACGGCAACTCATGTATGCCGGTGCAGTTCAAATCCAGCAACAGTAACAACTTTAGATTCTCGAAGAAACTATTTGCAATCTTTAGGTGTTGGCAAGCATGCTTCTTGCAACTGTACATATATGTCCGTTGAGACCCAATTTGTAACGGTACTATGGGCTTGCTTGAAGTCAAATATATATGGCGAACTTTGCTCGGGAATTCAA
TRINITY_DN3527_c0_g2_i1	0	104	104	308	3.06	3	4	GACTGTTTAAACGGCAACGAATTTGATTTTGAATCAGAACGGTGTAAGGACCAGATCCGTGAGAATTTTTGGAAGAAAAGGGAAAAAAATGTCGAAATCGGCAG
TRINITY_DN35440_c0_g1_i1	0	50	53	403	1.9	1	2	CACGACTGTTTAAACGGGGTAAAGACCCTGAAGTAATCATCGATCTCGAT
TRINITY_DN35473_c0_g2_i1	0	401	401	401	13.11	9	15	CACGACTGTTTAAACGGTCCGAGCCCGATCCGAGTCCAATCCGATCCGAGTCCGATTTTGATTGTTGTGGGCCGGGTTGGACTTGGACAAGTGTTTAAAAATGAAGCCCGACTAAGTCCGGCCTTTGAACCCGACGGTCTAGTGATAAGTGGTAGCTAGTTCCATTTTGACCCACCAAAATTAAACGATGGTTTGCATTCGGAGCTAATGCGATGGCCACGTGGTAGAGTCTGTCTAGGAAAGAATTTCTCCTTTGGATGAGGATGAATATGTGGATAAGGCATAGCGTCAGAAATGGAAATTAGGATCAAACTCAGCAGTCGTTCTCAGGTGTGACCACCTGATTGGCTTAATTGGAGTTGGGACCCAAAACCATCTCATCAGCCGTTTAAACAGTCG…
TRINITY_DN356_c0_g1_i1	0	606	606	606	28.48	1	49	GACTGTTTAAACGGGCGAGAGCAGTCTGGGAAGACCCCTTTCTGGGTGACATAGGTGCAGGCCGGGGGAGACGCTGAGCTCCTACCTCATGAGACTGTTGGAAGGAGATATCAGTAATTTTCGGAAAGGTTGTTTTGCCTTATGGATCATCTGGAAGGCTAGGAATAAACTACTGTTCGACAAGGTCGCCACCAGGCCCACCATTTCGATTCGGATAACCAAGGCGCTCCTCGAAGACTACTCCAATATTTCCAGCCTCACGGACCCGATTCCCCTGGACGGTGCTGGGTTAGACGCAGAGGGTCTCCATATCAAGGCCTGGCAACCACCCCCTAGGAACCATCTCAAAATCAATATCGACGGTGCGTATAAGGAGGAAACGATGGGTATGGGTATTAT…
TRINITY_DN3563_c0_g5_i1	2	402	400	402	2.94	1	7	GACTGTTTAAACGGGGAGATACCGAGAGCAATCGCGATGATGTCAGCACTTGCGATCCTCGACATCTCTAACAATGCTTTGACGGGATCCATCCCTCAGAACTTCGGGAGCTCGCCAGCTCTCGAGATGCTAAATGTGTCCTATAACAACCTTTCCGGGTCGGTACCCGTGAACGGAATACTGAAAAGCATAAACCCAGAGGAACTCACGGGAAATCCGGGTCTATGTGGTGGCGTGCTATCTCCGTGTGACCCGAACTCCGATATGACAGTGCCAGCAATGCGACAGAGCGTGCACATTAAGCACATTGTGGCTGGTTGGGCTATGGGAATCACGGCTCTCTTCGCGATCGTCACCACCATTTTCGCAATCCATCAGCTCTACCGTTTAAACAGTCGTG
TRINITY_DN3570_c0_g1_i1	2	353	351	353	2.97	2	3	GACTGTTTAAACGGTCCATTTTCTTATTCATTGATTAGAGTGTTGTCCACCGAAAGAAAGTTAGAAACGTGTTATGGAAAAGTTCAATTAGAAGCCGTGTTGTTACAAAAAGCTTTTTCGGTCCAACGTAAGTGATTGCCAATATTAATTTCTTCTCACCGAACATATCCCAAACACCAAAGATTTGGTCACATTAATCTCTTCAGTATATATATTGTCAATTTCTAAAAGAATACAAATCTTTTTACACGGAAATTCAGAACAAATAACAATAATAAACCTTCAAATAAAATTCGTCAGTAATCCACAACGATATCAATCTCTGAGCACATAGCCGTTTAAACAGTCGTG
TRINITY_DN35807_c0_g1_i1	2	303	301	304	3.4	1	4	GACTGTTTAAACGGAGGATCTCCCCTTCTCCCCGATATCCGAACTGGGACGTGTCGGTCAGATATTGGTTTCTTGAATTGCTAGCCGAAATTTAATTAATTTCTTCAATTTTTAGTTTGTGTCGGCCCAGTTTTGGAACTGTGGCTTGTAAGCAGCCGTCAATTTGAAAGCACAAATGGAAGCAATAACGGGGTAATGTGTGAATATAAAAATGTTTGAGTTTGTTGTTCCAAAATTGTTCTTCATGAAATAGTAAGATGAGATGGACATTGCTACAGTTACATAAACCATGGTTTATGTA
TRINITY_DN3590_c0_g3_i1	1	229	228	346	2.46	1	3	GACTGTTTAAACGGGCATCATCGATCACACCGTGCGGGAATGCAAAGGCATTGGGGGGCATTCCCGATGAGATCTGACAACGTTCTGAATTCGGAGTTTAATTATTAATTTAATTGAATACTAGCAGCAGCTTTCAGACCAAAGTCACAGTGGATTGAATACTATCATCTCAAAAGAAAAAAGAAAAAAAAAAGAATACTACCAGCTCTGTGCTATTTGATCATGGTA
TRINITY_DN35924_c0_g1_i1	0	217	217	217	3.77	1	5	GACTGTTTAAACGGAGTGCAGGAGTCGTGGTCGTCCTAGGAGCGTGAAGGGGGGATGATGGCTGAATTGGGACTCGCTGGTGGCAACGACGGCGATGGTGGTCAGAGACGGAAGTCGATCTGTGCTGGATTTCCCGTTGGGGCTGAAGGCCTGGTTTGAAGACAGGGGATGCTCGTCGGATCGAAGGGGAGGAGAGTCTTCGCCGTTTAAACAGTCG
TRINITY_DN3606_c0_g2_i1	2	108	374	377	5.19	4	6	GACTGTTTAAACGGCTTCTGCATGTTCTGATAAATCCTCTCATAATCCAGATTCTTGAACTCATCCCACTCAGTCAGAATACACACCCCATGGGCTCCTTTTGCCG
TRINITY_DN36216_c0_g1_i1	0	320	320	320	16.33	2	25	AGAGAGAGAGAGAGAGAGAGATTTTTTTTAATCCAAAAATCACATCGTTATTATCCCCTTGACCGACTTCACAACAATTGACCCACTGTTGCTATTATATGTACAGATTTAGTAATATCTGAGCCGACGGCAAGAGAGTAACGCCTTTAATTTTCATGCAGGACTGCTGAGGTGCGGAAAGAGCTGCAGACTGAGATGGGTGAACTATCTTAGACCAGACATCAAGCGCGGAGACATCGGGCCTCAAGAAGAGGACCTCATTGCCCGACTCCATTCCCTGCTCGGTAACCGGTGGTCTCTGATTGCCGTTTAAACAGTCG
TRINITY_DN36287_c0_g1_i1	0	83	290	544	5.42	1	6	ACGACTGTTTAAACGGGGATTTGATGACCACAATTACGATTATTGTTATTATTTTAAAAAGACCACAATTAAGAAACCCCTTT
TRINITY_DN36719_c0_g1_i1	2	190	188	502	2.84	2	3	GACTGTTTAAACGGCTCGTGAAGCCGACACTGTACAAACCCTTCTCCCCTTTCCATCCATTCGGGAATGGGGATTTGGGCATGCCCTCCTTGGAGAATAGATCGTCACCGTCCTGCAAATTTACATGATGTTAATTCCTATTTAATTAGATTTCATTAACTAGGAATAGCTCGTGACTAAAGGCAATA
TRINITY_DN36745_c0_g1_i1	1	229	650	651	6.64	3	8	GACTGTTTAAACGGCCCACCTCTGAAGTTTGCATGAGGTCTATGCCAGTTTGGGATCTTGTAAGATTTATATAAACCTGAAACTGTCATTGGTTCCCACATAAACCAACTAATATTTAAATGGTCAAGATTTTGGTGAAATTCTGATTAGGTCCTAGGAATTGGCAACACATCCTTACACAATTCGTGTCAATCGAATAGGTTTGAAGATTTTCTTTAGAAATTTAAG
TRINITY_DN3692_c0_g1_i1	34	137	522	556	1.09	0	4	GGTGAGTCTGACCTTTGGCTGGTTGCTTCGCATGTCGGTGGACTACTTCTCGGGCTTGGGTAGCTCTTGTGATCTCCTCCTCTAGATCTGCTGCATCAGTGGT
TRINITY_DN36928_c0_g1_i1	408	624	216	624	1	1	2	GATATTGATCGTGCAAGCAATCGACGTCGAAGCCAATGTCGAAGCCCACAGCTTCATTTTCGATCAAGAAAGCATCAGTCCGCGTAGGAATCCAGCTCTGCCGTTTCTCGCTTTGCTCTTCGTCTTGCCGCTCGTCGTAGCTTAGGATTTGGTGTTGGCATCGAGCGCTCAACATGACATTCACATCGCATCGTCTTGTTTCATCACTTCTCCCAA
TRINITY_DN37112_c0_g1_i1	1	513	512	514	14.52	4	19	GACTGTTTAAACGGACGAGGCTCCGGTAGGTGAAGTCGGTTACGACGAAGGTGATGTAGAAGCCTTTGGAGTGGAGGAGTTTGGCTAGGTTCAGTAGAGCAGTGAGGTGGCCTTGGGATGGAAAGGGTATGAGCACCAAGTGAGGTTTGGCCATCACTACTAACTAACTAACTAGATCAGTTCTTCTCTTCTGTGAGCAGCTCGACGTTCTTTATAATAGCACCATATTAGGAAGGAATCAGTATGGTTTGATTGAGCATTGCTCATCAACGTGACGTCATCTCATGATGATGTCATTGTGTTTTATGAATGCTGATGTGATTAATCAGGCAATTAACAAACTGAATTATTATTATTTTGCTTGAGAGACGACTGAAGATAATAGGGAAGTCATTATAT…
TRINITY_DN37260_c0_g1_i1	279	422	420	422	5.96	4	7	TCGAGTCTCTGGGGGTCATGGGTTTCGAATTCTATCTTAAACTCTGTAAAAGTAGTTAAAAAAAAATGCTATTTTCCAACATTTGTCTTGAAGGCAGAATTGAAAACCTATGTTTATCAAGACTGGCCGTTTAAACAGTCGTG
TRINITY_DN37414_c0_g1_i1	0	118	529	529	1	1	1	CACGACTGTTTAAACGGGACTGTTAACCGAATCCAAATGGGATTTTGATATTGACTGATGGGTTCAAACAACCTAAACCATTACGGAACTCATTACTCTGGCACTACAGCGAATATTG
TRINITY_DN37582_c0_g1_i1	2	106	104	355	1.07	1	2	CGACTGTTTAAACGGTACCTCATCAGCACCGCAGCGGCCACCGACTTCATCTGCAGGTAGGCCAGATCCTTCCCAAGACAGACCCTAGGCCCACCATTGAACGC
TRINITY_DN37665_c0_g1_i1	2	139	374	377	1.03	0	2	GACTGTTTAAACGGACTCGGAGCTTCCATAGAAACTCCCATCGCCGCCTCCCTCCATCCTCAGCATCAAGTACGCCCTTTCCTGACACCGAATCGACAAAACTAACTCAGAAACTCAAAACATTCATTTTTGGGGGA
TRINITY_DN37779_c0_g1_i1	0	137	372	372	6.6	4	8	CGCTTCGAATCGTAAGAACTCTCTACGTCCATCTGCCTTTCCCTTGACTTCGACCCTATCGTGAACATTGTTCTCTTTGCGTCCTTTGACCCTATGAGCGCATTGGTTGGATACAGATTCCTTTGGTCCAGAATTCT
TRINITY_DN37820_c0_g1_i1	1	214	213	214	2.76	1	4	GACTGTTTAAACGGCCCAAGCTCGTCATTTTCCTCTATCGGCCAGCTTCCCATTGTTAGACCACCGCCGATAAATCACCTCCATCACCTTCAAACCCCAATGGCTCATCCGCCTTCACCACCTCTCCACGTCAGATCTGCACGAACTCCAGATTGTCTTCCCCTCCGCCGTCCATCGTCGGATGTCGGGACCGTAACCGTTTAAACAGTCGTG
TRINITY_DN38001_c0_g1_i1	0	73	247	247	7.34	4	12	CACGACTGTTTAAACGGAAATGTCCTCTCTTTCATAATATACCCACTTGCTTAAACGAAAAAAAAAAACGAAA
TRINITY_DN3805_c0_g4_i1	69	415	346	415	2.42	0	4	CTGGTCCCGCACCAGCTCCACCCTCTTCAGGTACACCTCAAGCTCCATAATCTGCTGTCGCTTCCACCTCGCATCGGACAAATTCACCGAAGTACCCCCGAAGCTCAACACCGGAGGAGTTCCCAATCCCAGCAATCCAAACCCTAACCCGCCGCCGATTCCTGGTCCACTCACCACTGAAGTCATCAGTTCCTTGAGGATCGGAGACATGCAGCTCTTCACCGTCGCCTCGACAATGCTCGGTAATGCCGGAGGCAATGGCATCAGATTGATTATCGGGGAAGCTGCCGTCTGCACTTCAACTTTCACCACTCTCTCCGGAGTCCCTCCCGTTTAAACAGTCGTG
TRINITY_DN3807_c0_g2_i1	0	202	202	202	12.84	4	16	CATTATCACCACCCTCCTAGCCGGTCCTCCTTCCTTTTCTCCTCATCTTCCTCCGATCGGCCCTCTCGACATCGAAAAGCCAACACGAGCAGCCAACCTCGCCAGAGTCCGCCTTCGAGTTCCCTCCAGTCAGAGATCCAGTCGACTCTTCCTCAACCTTTGTCGACTCCAGCCTGACACCATAGCCGTTTAAACAGTCGTG
TRINITY_DN38128_c0_g2_i1	2	183	181	183	3.22	2	6	GACTGTTTAAACGGCTGGTCATCATGGCTGGTGAAGAAGCAGGGGCTCGAGGCATAGGAGATGGATCCAGGGCGGCCACGGCTAGGTTGCAGGCGGATCGAGGAGGAGGGGTCCGCGCTGGAATCTGCCATGACAGGAGAAGGGATCAACAATGGAACTCTGTCCCGTTTAAACAGTCGTG
TRINITY_DN38303_c0_g1_i1	169	286	286	286	1	0	2	AAGTCAGAGATCCGAGGAGGTTGAGTTTCAGGGAAACGTCGGTCAGAGGAAGAAGTCCGGCCATGGATTTCCAGCAGCGGATGGGGTCGATCTGGATCGAAGGCCGTTTAAACAGTC
TRINITY_DN38310_c0_g1_i1	0	136	136	136	4.1	1	5	GACTGTTTAAACGGGGAGATCGAGCCCACCCGAGTTCGGATTCGGGTTCGGGTTCGAGTTCAGCACGTGCGCTGCGGGTTGCTGCAGGTTGACCAGCTGTGAGCGGAGCAACGACTGGAAGTTGATGGGCGTGGAA
TRINITY_DN3892_c0_g1_i1	0	400	400	400	4.71	2	8	CACGACTGTTTAAACGGCACCTACGTAAATTAATATCAAGAAATCAAGAAAATCAAGAAACAGTACATAAACATCAAGAATCAAGAATCACCTTGGAAAGCCAGTGCAATGCACTCAAGCTGACAGCCAAATGCAGACGCGCTCGGGAGAACAATTGCTCGTAGAAAGATCCTGGAACGCCCGCCAAGAAGTAGGGCCTCTTCTTGGCCTTGTCCTCCGAAGAAGATGACGACGGTGACAGCAACGAATGAAACAGCGAGTTGAAATCGTTGGAGGGGAGATCGCAGAAGAAGGCCTGGAACTCGGGAACGCGGTCGCACTCTCGGGAGTATCTCCCGCGGAGGCTCTGGACCACCAATTCGACGGTGGACTGAGTGTTGTAACCGTTTAAACAGTCGTG
TRINITY_DN3926_c0_g3_i1	0	413	413	413	4.59	1	6	CACGACTGTTTAAACGGGAGACTCTAACCCTCACTCTCCCGAGATAGAAGCCCAGGAGCGCTACCATTGGAACTAACTCATTGCTCAACCTTTCTTGACAGTTGTCTTGGTCATTTCTCTATACACATTTCCAAATATATAAGGAGGGTAAAACCTTCTTAAATGGGGGGGAAATATCTTTGCATTTCAGCCATCTAATACCACACTTGCAATCTCACTGCGAAATACACTCAAGTGACTTGGAATCAGCAATAAAATCATCCTTTCTCATTGCCTCTAACATTTCGACAAAAAGAATGTACTTGCCCTTGTGATACATACAAATACCATGTCATCAGATCCCATTTCCTGGTCCGGGGTACACGTATCCATTTCGCGCACCTGAATACCAATAGTCCG…
TRINITY_DN3926_c0_g4_i1	0	426	426	426	4.75	3	7	CACGACTGTTTAAACGGGGTAGGAGACCGGGAGACTCTAACCCTCACTCTCCCGAGATAGAAGCCCAGGAGCGCTACCATTGGAACTAACTCATTGCTCAACCTTTCTTGACAGTTGTCTTGGTCATTTCTCTATACACATTTCCAAATATATAAGGAGGGTAAAACCTTCTTAAATGGGGGGGAAATATCTTTGCATTTCAGCCATCTAATACCACACTTGCAATCTCACTGCGAAATACACTCAAGTGACTTGGAATCAGCAATAAAATCATCCTTTCTCATTGCCTCTAACATTTCGACAAAAAGAATGTACTTGCCCTTGTGATACATACAAATACCATGTCATCAGATCCCATTTCCTGGTCCGGGGTACACGTATCCATTTCGCGCACCTGAA…
TRINITY_DN3950_c0_g1_i1	0	174	174	402	2.25	1	3	CACGACTGTTTAAACGGGGTTCCGAGTCGGGATTCTCTACTCCTACAACGAGGTCGTAGCGGTGGCGCGTAAAATGTCGAGCTTCGGCCTCGTGTCGAGCCAGACGCAGCACTTGCTTGCTTCGATGTTATCGGATGACGACTTCACCACGAAATTTCTAGCCGAGAGTAGGAA
TRINITY_DN4016_c0_g2_i1	0	425	425	425	6.39	2	8	CGACTGTTTAAACGGAGACCATCGAGAATTATAGCATGGACTAACATCAAACGTGACACGGAAAAAGTATCATTGAAGGTTAGATAACATCAATCGTGGCATGGCTTACCACTGGACTCGATGAGAACATAATATCATGAAGTATGAATCTAGTAATTAAAGGAGATAACACATTGGATGGTAGACACATGTAAATAAACATGAAGACACATGGAGAGGGAGAGAAACATAGAAGGGAAGAATTAATTGCCATGAAGGCGAAGGAAATAATCCCCAAGAAGGGGAAAGGAAAGAATCGCCGTTGAGGCGAAGAAAAAGTAACAGCAGCAGAGCAAATCAACTCTCATGCGATACATTATCCTCTCTAAGTTTCTTATTGTCCCTTTACTCTCTTTTTTG…
TRINITY_DN4018_c0_g2_i1	1	258	257	258	9.74	1	15	GACTGTTTAAACGGTTGGTGGGCGTATTCGTATTTTATTTGCTCAAGCAGATATTTGGGTGTGTTGGGTGTACCGTTTGGCCTATCAAAAAAAAACGTAAAACTTGATAATGACTAATGGCAAATCAATAAAGTCTTGTTCTAATCCACGAGAAACTAAACATAATGTAACTCACACCGCTAGTTTAATTTTTCATTTCGTGAGTATACTAAGCAAAACAGAAGGGTAACAAAATTAGGGTTAGGGTTTAGAGTTTA
TRINITY_DN4027_c0_g3_i1	78	364	286	364	4.74	2	5	CCCAAGCTTCGGTGCCAATCATCTCCCTCGGCGCCGGCGCTCCAGCAGACCGACTGCGACACCTCCAGTCCAGCACCCCAATCTTCCCGCTTGGCCACCGAGCAGCCACGGCGAGCTCTCCTTGCCTCCCAGGACTCGGATCGCCTCACCACCTCTTCTCATTATGTTCCACTGTTACCCAGCCGCTCACGACAGCCCACCTGAGATCACCATTCCTCTTCCTCTACGTCCGACCAACCGTCAACCGTCGAGATTTCCCTCTTCTACTTCCGTTTAAACAGTCGTG
TRINITY_DN4068_c0_g2_i1	285	502	502	542	1.99	1	6	ACTCGGGACCTATCCCCAATGCTGCTGGTCAGTCCAGCTATTCTGGTTCTCTTTCCTCCACAGCTGGTCCAGGTTCAGGTGCATTACTAGTCACTGGAGGATCAAATAAGCAAAAATCTAACTCTGGGCCACTAAATAGACATGGGGATCCAGTTAAGAAGTTATCCAGTCCTCAATCTGGAGGTGTCACTCCAATGGCTCGTCAAAATTCTGGTCC
TRINITY_DN41_c0_g2_i1	186	276	149	276	4.4	1	5	ACCCCATGGCCAGAGCTCCTCCACTGCGAGCAACTGAACGTCCACCCTCCTTCCTTAGCCACAGATGACTGTGGCCGTTTAAACAGTCGT
TRINITY_DN4124_c0_g1_i1	2	493	491	493	3.57	1	6	GACTGTTTAAACGGCCACCCAGTGTGCTTACTACTCTCTAAGTTTGTTTCTTGAATATTGAATCTTTTCACTATTTCTTTACTGCTGATGCAACAATGCTATAATTTGCTAGCAAAGAAAGAATCAGGGGAATGATCCTCCTATATGCGTTGATTCAGCACCATTTATATATGCCAAAGCTGCTTTAATTTGGAGGTATGTTTATGTGCATGCATGTTTCCCAATTTTCCTCTATGTTTGTTTTTTGATATTTCTCGATCTTTGCTTTCTTGATCACTTCTCCTCTAGATGACCTCTACAACTGATAAATAATATAGGATTGCAACTCGAACACTATTCCATACCAGAGCATAATTTAGAGATAGGGGAAGAGGAAATATATAGGCAATCGCAGGAGCC…
TRINITY_DN4139_c0_g1_i1	2	194	192	196	3.74	2	4	GACTGTTTAAACGGAAGGGGAGAATATGAAACTCATCATCAAACTCAAAGCTCTAGTTGTTGATCTGAAAATTGGGGACTGGCATAAGACATTTGAGCACAGCACAGAAGTGCAACACAATACTTCAGATCCTTCTAATTACAAAAATAATCTTTACATTTCTATCACCCGATCACAGCCGTTTAAACAGTC
TRINITY_DN4188_c0_g1_i1	2	301	299	303	4.58	3	5	GACTGTTTAAACGGAGTTTGGCGAGGAAATACGTAGGCAAAAGAGTGCTGGAGGTTCGGCGGGGAGTCCGTGGAGGTTGCCGGCAGCTCGGCTTGTCGGAAACCAATTGCGAAGGGATCTCGAGGAGATTAAAGGCTGGAGAAGGAAGAGCTCGACTGGATCTACCATGAATCGGATGGAGAAACACGGTTGCGTGGGTGGGGAAGATGGTCGGCGCTCGTGGCGGCGACTGAACTCGAGCGGTGTGCAGGTGATTGTGAACAGACTGGCTGGAGGTTCACCGCGCCGTTTAAACAGTC
TRINITY_DN4241_c0_g2_i1	184	306	304	308	0.95	0	2	GGCTCGGAGTTCGCCGGAGAGGAAGATGGGGTCGTGGCAAGGTGCAGAGAAGGAGATGGTGGAGTCGGTCTGGTTTCCGAGTGGCCATAGGGCGGTTGGAGATGGTACCGTTTAAACAGTCG
TRINITY_DN4298_c0_g2_i1	0	386	386	386	2.66	1	5	GACTGTTTAAACGGCCCTTCCTCCGGATATGCTAAGAAGTACGGACACTCCTCCGGAGGTGCCGAACTGGTGTCCAACACGTAGTCGTGTTTGTATCCGTGTTCGTATTTTATAACTTTTATTACAAGACACTCCTTCCGATGTGTCGTATATGTATTCATATCTGTACCCGTATCTGTATTCGTGCAACCTAGCTGATATGCATTAGTACCTGTTGAGCATGATGCAGCAAGAGATGGGAGTAATGCGGATTCGATCTCCTGAACAGAATGGAGGCTGCAGCCAAGGCTGCTGCCGTCTCCCCCGCGACCTCTGACCCTGGATTTTCCGCGTCGATCTTGTAAGCTCTTCTCGATGTCGTCATGTCCTCCGTTTAAACAGTCGTG
TRINITY_DN432_c0_g1_i1	252	528	528	528	2.46	2	3	TCATCTATCTAGCTATCTCTCCCGACACTTCCCACTTCAAGGCTACCTCCTGCTCCTGCTCCGCTCCTTATCCGACACTCTATCTGCCATTCTCGCTGGCCGCCTCTCTTCTGAACACATCCAGATTGGGTCCTTTGGATTATTGGGTAATTCGGCTGCGGGGTACTTCCCTTTACTATGTCCAGGACTCCTTCCTAACTCCTATACTAAGACAAAGTCCCCACCTTTGCTTCCCGACATCCCTCTAGCATTCCAAGTTCCGTTTAAACAGTCGTG
TRINITY_DN4321_c0_g2_i1	0	289	289	302	3.02	0	5	CACGACTGTTTAAACGGTTGGAGAGGGAAGGTCGGATCGATTTCATGTGATGGTGGAGGAGTTGACGAGAGGAAGGAGGGATCCGCAGTCAGGGCAACAAGGAGGAGGAGATGCCGGCGCGAGGACAGTGGGGGAGCTTGACTTGGAGACATCAAAGGGATTGGCCAATGGAGGAGGTGAAGTCCCGGCGGTTGCCTCATCGAAGAGAGTTGACAGTGGCTCTGCTAGGCGCTCGAAGGAGGAGTTCGATTAGGGAAGCTGAAGAGTACGGTGGAGTTGCTCGTTCTCC
TRINITY_DN4337_c0_g4_i1	0	344	344	365	3.11	0	5	CACGACTGTTTAAACGGCAATTCCTGCAGCCATCCCAGGTTGGAATTTTAGTCCCAACTCTTCCAAATTCAAAAAATAGAACTGATACTACAATACTAATTTCTAACAATATTCTCTGCACATCATGCTCTAATAATTTCCCTTTCTCTTTCTCTGACTCTTTCTCTTTCGCTTCCCCTTTTCTATTTTCCTTCATCCAAACAGCACTAACAATATGACACATGGCATGTTACATGTATCCATTTTTGTTTGTTCTCTCCCAAGCACCATCAATCAATAGAAAGAAGAAAAATAAAATAGAACCCTTTTAAGTATCACATGTGATGTTTTTTTTTTTTTACGCC
TRINITY_DN4394_c0_g2_i1	0	362	362	435	2.17	0	4	GACTGTTTAAACGGTCCCACTCTCCTAGAAGATTCCTAAAAGCAGTCTTGGTTTTTATATTTATCTTTTTCCATTTTTTTTTTTATATTTATCTCTCCCCCCTTTCTATAACGGGTGGACGATATCACTCTCCACTTCTCTCTTCAAAAGAGTTCTTCGCATCTGGTCTCCCAATTTTAGGTATTTTCCCCCCTTCATATTTTTGTCATATATTTTCGAGTTTCCCCCTCTTTTATCTTTTTCAGTTCCATGTATCTATTTTGAGAAATTAATTTTTGTTTGAAAAAAGAGAGGTTCCTCGATTCAAAACTATCAATCAATGGTTCTTGATTCATTGATGATGGATGGATTCCGATTCGACG
TRINITY_DN4506_c0_g1_i1	0	101	101	516	1.14	1	2	CACGACTGTTTAAACGGGGGAAGGAGATGGAGGCCGAGGAGGAGCTCTGTCTACGGGTTCCGGTGGTGGCCTTGATCAGAGTCCAGCCATGGCGGTAGGTC
TRINITY_DN4508_c0_g2_i1	0	234	234	234	2.53	1	3	CACGACTGTTTAAACGGCGACTAACGAGCGTCTCCCCTTCTCCTCCTGCAACCGGCCAGGGTCCCTTCATCTCCATGGCTAAGCGACCAATCCGATCCCCTGTTATTTCCAACACCGACCTCCACTGCAACTATCAACCACCGCCACCTCTTCCCTCGCCAACACCTTCCAGCAGACGACCCTACACAGTTCGAACCCCTCTCCTCCTGGCCGAACTCCGTTTAAACAGTCGTG
TRINITY_DN4536_c1_g1_i1	0	402	402	458	7.83	1	10	ACGACTGTTTAAACGGTGAGAACTTACGGCTTCAAGACGTCGCGAGTTCTCTTCTAGCGAAGCTCGAAGAGTTCATGGAGTTCTACTCGATCAAGAAGAACATCGCCGAGGCCATCAAGACCATAAAGATCTGCGTCCAGGTCTCCAATCTCTGCGTGGCGTGCAACCGCCACGTCACCGATGCGCGATTTTATCCGGCACTCAAGACTCTGAACGTCATAGAGAAGGACTTCCTCCAAAACATTCCGGTGAAGACGCTACGAAAGGTGATCGAGAAACAAATACCGGCGATGAAGCAATTCGTCGAGAAGAAGGTTTGCAGCGAGTTCAACGATTGGCTCGTTCGTGTCAGGAACACCGCGAAGGAGATCGGACAGCTGGCCATCGGCCGGTCCGCGT…
TRINITY_DN4554_c0_g2_i1	2	275	573	575	2	2	2	GACTGTTTAAACGGCATCCAGAGAGGGTTGTGGCCTTGGGGCTGTCCGAACTCGATTTGGTTGGCAACATTTTGCCCGTGTTGGGCAATCTCACCTTCCTTAGGAGGCTCAATCTCTCGACCAACAATTTCCACGGACAGATCCCACCGGAATTGGGGAATCTTCCCCGACTTCGTCGTCTTGACCTCGGTACCAATTCTCTCAGCGGGATCATTCCGTCCCAGCTCAGCCAATGTGCAAGTCTCCAATACATAAAGTTGCCCTTCAACGTGC
TRINITY_DN4606_c1_g1_i1	3	161	158	162	3.28	0	5	AGCTCCTTCCACCATTCCGACCACCCGTTCGACCTAAAAAAAAAAATCAATTTTCATCAATAGAACTCATCAGAACCTATTATTTGCATTACGATTCATCATAGGGTTTTGGTGGAAATTACCTCGCCGCCAAAATCGGCATGGCCGTTTAAACAGTC
TRINITY_DN4616_c0_g2_i1	0	215	215	215	8.73	1	11	ACGACTGTTTAAACGGAGGAGGCAGTCGACGAGGTTGAGGGTGCCCGGTAAGAGACAGAGGAGAAGTTGACCGGCCATGGGTTCAATCGCAGTAGGGAAAGTCGGAGTCCTTGGCTGCGAGCTCGGGACGGTGATGAGGGTCGGATGCTAGAAGAGAAGGGCAGGTGATGGTCCCGCTGGCGAGCTTGCAGGAGGGTGCCGTTTAAACAGTCGTG
TRINITY_DN4738_c0_g1_i1	2	160	158	160	2.63	1	4	GACTGTTTAAACGGAGGGAAGATGGATAACCAGCTGCTGCTCGCGGAGACGATCGCGATCCGAATTCTGGAGAAGATGGTGATGGGTTCCAGATGAGCGACCGAGATGGAGAAGAAGACGGAGGTTGAGGCGTTGAGGTGGCCGTTTAAACAGTCGTG
TRINITY_DN4767_c0_g1_i1	0	121	121	479	1	1	1	CACGACTGTTTAAACGGTCCAGCGTATTGACACCAACCGAACCGATGCACTCTTCATCCATCTCCTTCGTGCCAAAACGCGGCGAAGGAGTTTTCTTGCAGTGTCGAATCATCGAACGCCA
TRINITY_DN4783_c0_g3_i1	1	268	267	360	3.73	1	6	GACTGTTTAAACGGGGAGAAGAATGTCCTCATCTTCGACTTGGGTGGTGGGACCTTTGATGTCTCGCTCCTCACCATCGAAGAGGGGATCTTTGAAGTGAAGGCCACGGCCGGAGACACTCATCTCGGAGGTGAGGATTTCGATAACAGGATGGTGAACCACTTTGTTCAGGAGTTCAAAAGGAAGCACAAGAAGGACATCGGCGGCAACCCGAGAGCATTGAGGAGGTTGAGGACCGCTTGTGAGAGAGCGAAGAGGACGCTCTCC
TRINITY_DN4854_c0_g1_i1	0	146	392	393	1.01	1	2	ACTGTTTAAACGGCAGCGGCACCGACTTTGCCGCGGGCCCCACTTCGAGCGCCGTCACGTTCCGCTTCGGCTGGTGGAACGGCGACACGTCGACAGACGCCACCATCTGGTCCGCGTACCAGACGGCGACCTCGACGGAGTCGTAG
TRINITY_DN4911_c0_g2_i1	221	291	553	553	2.74	2	4	ATTCTTTATCAAATAAATGTACGGATGATGAGGATTAAGGGACAATTCGCTTAGTGATGTACGTATTTGG
TRINITY_DN4966_c0_g1_i1	0	284	481	483	2.06	1	3	CACGACTGTTTAAACGGCAAACCCAAGATCCGAGCACGTTCGTCGAGACCCGATCCTTTCTCCTTCATCAACCCAGCGAGGGAGAGAGTGATCGACCTCCGGCGACACCGTGTGCCTTTCATCCGTCACTGGAGCAGCCCCGTGTCTGACCCACGAGCCCCGATCTCCCTCTGCAGACCGCTTCCTTACTTCGGCGAACAACCATCGCAGCCAAACACCCCCAACCTGGACTCAACCCGATCCCCTGTTCTCGTCTGTGAAATCCTCTGTTTTGTCTCCATCGA
TRINITY_DN5040_c0_g1_i1	131	449	318	449	7.14	1	9	TAACCTCCGGACCTGTGAAGGGTCACGGGACCAGCATAGGACCTCCGAGATCGCTTGCTCATTCTTCATACCCTCGACTCGTCTTAGCACAAAGGCCGGAGGTGGGGACCTCCCTTCTTCTTGGGCTAAAACTAACCATGCTTGCCTTTCCAATTGGGAATCGACTTCGGTGATCACTCCTTCCCACTCGAAGATAACCGCCAGCCACCCGCAACCCATTCGCTCTTGTCTCTGTAAGGGGTTGTGCAAGGACGGGTTGTCGGCCTTATTTGGAGGCGGAAAGAGTCTACCGGAACCTACGCCGTTTAAACAGTCGTG
TRINITY_DN5042_c0_g2_i1	0	209	209	209	5.53	1	7	CACGACTGTTTAAACGGCATGACAGTGGTACGAGCATGGTATGGCGACAGTGCAACAGTGGCAACGATCGTCGTCCTCGGATCAAACCCAGCAGCGGCTGCACTCCGGCGTTGGTTCGGAAATCAGTAGCACGACCTTCTCCCTCCTTCGATTGTCTTCCCCAACGAGCTTGGAAGTAGCTACGCCAATGGCGGCTGTTCGAGCAGCAG
TRINITY_DN5055_c0_g2_i1	4	91	87	411	0.93	0	1	AAGGAATTCGCGTGTAAGTCCATCGCGAAGCGCAAACTCGTAACCGAGGAGGATGTCGAGGACGTAAGGAGAGAGATACAGATCATG
TRINITY_DN5073_c0_g7_i1	1	285	284	285	1.38	0	3	ACGACTGTTTAAACGGACTGAAACCCCTCCCTTCCCACGTGGAATCCGTACTAAAACTCTCCTATTCCCATCCCGCATCCGCTGTGAAGTTCTTCCGTTGGTCCGGACTCTCGGCGAAGCACTCCCACTACGCCTGGAACATCATGGTCGACATCTTAGGAAAAAACTCTCTTTTCGAGCCGATGTGGGACGCCATTAGATCCATGAAGCAGGAGTCCGCCCTCACCGTCGCCACCTTCGCCTCCGTCTTCGGCTCCTACTGCTCCGCCGTTTAAACAGTCGTG
TRINITY_DN5095_c0_g3_i1	0	50	50	302	1.02	1	2	CTCTTCATCTCTGTAATAGTTTTTCTATTCCATATGTTGTGTGTGTGTGA
TRINITY_DN5117_c1_g1_i1	2	225	223	225	7.61	1	9	CACGACTGTTTAAACGGCAGGGTTCCCTCTACAACCTCACCCTCAACGAGGTGCAGTCCCATTTGGGGGAACCCTTACAAAGCATGAATCTTGAAGAGCTCCTCAAAGGTCTGGACGACGTGCTGGACCCACCAAACATCCTCACCGGTGGTCCCAATCGGTACTCTTCGGGGTCCACCGTCCAGCGCCAGGGCAGCGTCACCATGCCGCGGTCCCTGACCAA
TRINITY_DN5149_c0_g2_i1	0	284	284	312	3.87	1	5	ACGACTGTTTAAACGGGAGTGGGCGGAATGATCATCAGCAACGAGGACCACTACGGCTTCAGGACGAGGAGCGACGGGGACGGCATCTCCCTCTTCGGCGCCAGCAACGTCTGGATCGACCACGTGTCCATGAGGAGGTGTTCCGACGGGCTCATCGACATGGTCCAGGCCTCCACCGCCGTCACCGTCTCCAACTGCCACTTCACCGACCACAACGACGTGATGCTGCTCGGCGCCAGCGATGCGCACGTGCAGGACAAGATCATGCAGGTCACGATCGCGTT
TRINITY_DN5250_c0_g2_i1	2	393	391	393	3.23	1	5	GACTGTTTAAACGGTATCTTCTGCTGGTGGCCTAGTATGCTTCTTGGACTCGGGATGCAAGAACATGTTTGTGTGCAATCCTCTCACCCCCTCATTCAAAGAGCTGCCTCCAAGGTCTCTCCACATCTGGTCTCGTGTCGCGATTGGAATGGTGCAATGTGGGTCCACCGGGTATAAGATCGTGTGGCTGGGATCCAACGGGGATCACGAGATCTACGAATCGGTCAAGAACCGTTGGTCTTGTCCCGGAACGATATCCCCAGGCATCAAACTGCCGCTGTCTCTGAACTCGGGCTCGCATGCCGTGTCCATCGGCAGCACGGTCTACTTCATGCGTGGAGATCCAGATGGCATACTCTCGTTCGACGCGGATGCCGTTTAAACAGTCGTG
TRINITY_DN5250_c0_g3_i1	146	381	235	381	5.09	0	6	ATGTGGGTCCACCGGGTATAAGATCGTGTGGCTGGGATCCAACGGGGATCACGAGATCTACGAATCGGTCAAGAACCGTTGGTCTTGTCCCGGAACGATATCCCCAGGCATCAAACTGCCGCTGTCTCTGAACTCGGGCTCGCATGCCGTGTCCATCGGCAGCACGGTCTACTTCATGCGTGGAGATCCAGATGGCATACTCTCGTTCGACGCGGATGCCGTTTAAACAGTCGTG
TRINITY_DN5274_c0_g5_i1	0	124	397	397	3.1	3	5	GACTGTTTAAACGGCACGTCTCTCGCACTGAGAGACGACCGAAGCCTACTCGATTGGAGGTTGTTGCTTCCGGGCAGATGCAAGGTCGGCACGCTAGGCTGTTGCCGGCCCATCACATTCGTAG
TRINITY_DN5298_c0_g3_i1	16	177	538	555	2.03	1	3	GATCATCGGAGCACTTGATCTCGAAGCAGGAACCGCAGCTCAGCCCTTCGCTGAACAGCGCAGTGCTCAGCGCGGCCGTTTCTACGCCGTACCCCTGGCTGTATAGGTCCCCATAACCACATGCCCCTCCTAAAAACAATATTTTGCATCATATGTATATT
TRINITY_DN5327_c0_g5_i1	0	291	291	291	4.96	1	7	CACGACTGTTTAAACGGCGTCTCCGTCAGATACGACGGCAAATCCCTCGGCTCAAGCGGACCCAAACCGGGTAACCGAATCACCGGTTCCGTAACAGGAAGCTTAACCCGTCCCTCCCACAAATGGCCGTATATTGCGTCCACGGCACACGACTGCGTAAAAAAGGCAGCGGACCGCAACCCGTGCCGGCTAGCCACTTCCCATCCCCAAGCCAAGAACGAGTCGTAGACCAAAACATGAACCGGACGGCCTTTGGACTCGAGTGACTCGATTAGGTCCGATAGTGTTTCG
TRINITY_DN5327_c0_g7_i1	0	82	291	291	2.55	1	3	CACGACTGTTTAAACGGCGTCTCCCTCAGATACGACGGCAAATGCCTCGGCTCAAGCGGACCCAAACCGGGTAACCGAATCA
TRINITY_DN5342_c0_g4_i1	0	359	359	359	1.58	1	3	CACGACTGTTTAAACGGAACCGGTGATCATGTCTACAAAGTCGAGACCCTAGAGTCCATCGGAGTAGTCGGACGACGTACATGAACATGAACATGATTCATTATTCATTATATTTTTCAATACTGACCTGCTTTTTAATTTCATGCATGCATGTTAAGATCGTGGATTTTCCGATCATCAATTTTGTTATATTGGATTGAGTTCACATGCAAGTGTCTCAACTCCTGTGATTCTTGTAATTTCCCTACTTAATTTCTTTCTGTAAGAATAAATTATATGCTCTGAGTGATCTGATCATGAGTGGCAATAAACATCTAATTAGAAAATTATGTAGCTTATTGGCCGTTTAAACAGTCGTG
TRINITY_DN5371_c0_g3_i1	0	242	242	244	3.58	0	4	CACGACTGTTTAAACGGAGCCCGTCAGCTCCGTCTCCGACGCCACTGCAGAGGAAGACGTCGCCGTCTCCCTCATGATGCTTTCCCGTGACACGTGGAAATTGCAGGAGGACGACGGCGGAAGGATGGTGATCAAGAAGAAGATGCCACGTCATCATCAACAACGACCGTCCGTATCGGTATCGAAGGGAAGGAGCAAGTACCAGTGCGGAACTTGCAAGAAAGTGTTCCGTTTAAACAGTC
TRINITY_DN5373_c0_g3_i1	21	380	359	380	2.07	0	5	TTACCACCCCGGGAGCTTACCAATGAGGCAAACTAACTCACTGCTCCAATAACAATATCAGTAACACTGTTATAGCTATATCTGATTGATACAATGGAAACTGTTTTGGCTCTCTCTCAAATCCAAGAGAATGGAAGCTTGGGCAGAAGATAAGGCAGTTGGTAATTATAGCTATACTCCTCAAATTCTAGAGAATGAAAAGCTTGAACGGTTAAGAGAAGGCTAAAATTGTTTTGATTTGTGTTAAGACTCCAGTGATATACTATATGTTGAGCTAGAGTATGAATGGAGCCTCAAGTTCACATTGTACTGACACCTAAATTGAGCTCAAGCTCAATAATGCCGTTTAAACAGTCGTG
TRINITY_DN5380_c0_g2_i1	0	331	331	331	1.74	1	3	ACGACTGTTTAAACGGCGGACATGACGCGGAACCATGCCATGTAGGCGAAGGCGAGTAGCGCCGCGCAGGCCACCGCCGTCGTGGGGTCCATGGGAAGAGCAAATGGTGAATGGAAATTAATGGTTTTAATTAATTTGCGAGTTGGATGGGATTTATAGGAAGGAGGTGGAGACGATGAAGAGGGAATTTAAGAGGCCAGTTCATGAAGTGGCTAGCTGCATAAACTGGCTAATAAATGCCGTCAGAGAGCGTTGGGATCAAAGGGAGAGAGATGATAATGATGAAATTAGGGCAACAAACAATGCTTCTTTTACCGTTTAAACAGTCGTG
TRINITY_DN5392_c0_g1_i1	0	228	515	515	0.97	0	1	CACGACTGTTTAAACGGTGAGGTAACTGACAGTTGTACAATTAAATTAGCGTGTCCCGTACGAGACGGCATTAGCCCATTAATCTCGCACAATAAATAAAAGAGATTTATTTTCACCCTTATCATCGTCTATTATAATTCGTTCCTATCTCATTTATCATCTGCACACAGAGAAGAAGTGAATAAACACCCTCTAGTTATCCAAATCGGTGAAAGAAAGTAAAACCCT
TRINITY_DN5392_c0_g3_i1	0	269	269	492	3.26	1	4	CACGACTGTTTAAACGGTGAGGTAACTGACAGTTGTACAATTAAATTAGCGTGTCCCGTACGAGACGGCATTAGCCCATTAATCTCGCACAAGAAATAAGAGAGATTTATTTTCACCGTTATCATCGTCTATTATAATTCGCTCCTATTTCATTTATCATAAACGCCCTCTACTTCATCCAAATCTGTGAAAGAAAGTAAAACCCTAAGCCTAGAAGCACTAGCCATGGCGGATCCGATCGACGATCTTCGATCACTCATGGCTTCCCA
TRINITY_DN5481_c0_g2_i1	0	434	434	434	9.74	5	12	CACGACTGTTTAAACGGGGAGACCGGGCATGCTTTACTGTTGGTTGACTTTGTTTGCTGTTGGGCAGTACTGTTTACGTTCGTCTGGTCGATCCGGACGCTGGGGGAGATATCCAAGACTGATGGGAAGGCGTCCCGGAACCTTGGGAGGCTCTTGATGTTCCAAAAGCTTTATATTGCCGTTATTGGATACCTGTATTTTACGAGGGTTGTGACGTTGGCCATAGGGGAAATCGTGTCGTATGAGTACCGGTGGGTGAAGGTGGCAATTGATGAGGCAGTGAGCCTTGCTTTCTATGCCTTTATGTTCTATATGTTCCGACCGAAGGAGAGGAATGAGTATTTTGCATTGGATGATGTTGACGATGCGGGGCTCGAGCTATGAGTATGGTTATGATGA…
TRINITY_DN5481_c0_g4_i1	1	500	499	500	6.19	3	9	GACTGTTTAAACGGGAGAGGAAGGTGTTGACGCTGGTCATCCCTCTGCAGGTCGCCACCAATGTCGCTCTCGTTGCGACCGGGGAGACCGGGCATGCTTTACTGTTGGTTGACTTTGTTTGCTGTTGGGCAGTACTGTTTACGTTCGTCTGGTCGATCCGGACGCTGGGGGAGATATCCAAGACTGATGGGAAGGCGTCCCGGAACCTTGGGAGGCTCTTGATGTTCCAAAAGCTTTATATTGCCGTTATTGGATACCTGTATTTTACGAGGGTTGTGACGTTGGCCATAGGGGAAATCGTGTCGTATGAGTACCGGTGGGTGAAGGTGGCAATTGATGAGGCAGTGAGCCTTGCTTTCTATGCCTTTATGTTCTATATGTTCCGACCGAAGGAGAGGA…
TRINITY_DN5489_c0_g5_i1	175	443	443	475	1.42	0	3	TTACGGGGCAATGCAGCGGCTAGAGAGGATAGCGCGAGTGCGTCGGAGTGTAGGGAAGTGGAGGAAGTGGAGTGGAGGAGAAGAGAGAAGAGGGTGAGGAGGAGGAGGAGGAGGAGAGGGGCCATTTTGAGTTTGTGCTCATAAGGTGAGTGGGGAGAAATGGGGTTGAAAGGAGTTTTGATGTGGTGAGAGAGTGCTAATAAGAGGAGGGAAAAAGGTGAAGGAATCTGAGAAGCTTCAGGGGGTGATTGGTTTTAGAAATGGAGGG
TRINITY_DN5500_c0_g1_i1	2	300	298	609	4.95	0	7	GACTGTTTAAACGGGAGGTCCATCTTTAGAAATCCTCTAGGACTCATATTGTAAGATATTATGGACCTGGCCAATATGTTTTCTTCCATGCTCTTCTCGCATGTCAAGCGAGGTGGTAATACTGTGGCTCATTATGTGGCTCGGATGCTCCCTTGTGAATTGTGATGGTGCAGAGATAGCCATTGTAAACAATTTCCCCAATGCTGTTACTGCCCTGGCAGACTTGGATATGCTCTGATCATTAATGAACTATTTTACCATCAAAAAAAAAACTTGGAAATCATCAGACGATTTCAAC
TRINITY_DN5500_c0_g1_i1	319	609	290	609	4.01	1	6	CGGGAGATACAGTAGAGAGAGTGACCTTTTCAAGCTGATTCATGAGGGAAATGAGAAGGGCGTTGGTGGTCTTGGTCCGCTCATTCTGGGGGATCCGAAGCCCCCTCTCCATCGCATACAGTCGACCTGGGATCTAATCGGTCAGAAAATGGAATTCGACAAGAAATTGGAGGAAATTAGGGTTAGGGTTTTGTTAGTTGGTTACAGTAGTAGGCGACGAGGGGCTCGTGCTTCTGAAGCTCGTCCGCTCTCTGGAGGAAGGGGAGGAGGAGCTTCGCCGTTTAAACAGT
TRINITY_DN5500_c0_g2_i1	0	597	597	597	3.62	0	6	ACGACTGTTTAAACGGGAGGTCCATCTTTAGAAATCCTCTAGGACTCATATTGTAAGATATTATGGACCTGGCCAATATGTTTTCTTCCATGCTCTTCTCGCATGTCAAGCGAGGTGGTAATACTGTGGCTCGGATGCTCCCTTGTGAATTGTGATGGTGCAGAGATAGCCATTGTAAACAATTTCCCCAATGCTGTTACTGCCCTGGCAGACTTGGATATGCTCTGATCATTAATGAACTATTTTACCATCAAAAAAAAAACTTGGAAATCATCAGACGATTTCAACAAAGAATTAGAGGATCATACGGGAGATACAGTAGAGAGAGTGACCTTTTCAAGCTGATTCATGAGGGAAATGAGAAGGGCGTTGGTGGTCTTGGTCCGCTCATTCTGGGGG…
TRINITY_DN5500_c0_g3_i1	319	610	291	610	5.2	1	6	ACGGGAGATACAGTAGAGAGAGTGACCTTTTCAAGCTGATTCATGAGGGAAATGAGAAGGGCGTTGGTGGTCTTGGTCCGCTCATTCTGGGGGATCCGAAGCCCCCTCTCCATCGCATACAGTCGACCTGGGATCTAATCGGTCAGAAAATGGAATTCGACAAGAAATTGGAGGAAATTAGGGTTAGGGTTTTGTTAGTTGGTTACAGTAGTAGGCGACGAGGGGCTCGTGCTTCTGAAGCTCGTCCGCTCTCTGGAGGAAGGGGAGGAGGAGCTTCGCCGTTTAAACAGT
TRINITY_DN5506_c1_g1_i1	0	153	368	368	6.55	5	7	CACGACTGTTTAAACGGTGGTAACGTTATGACCTGTCTGGTGCTCGGATTGAAAACGGACAACTCTGCTACGGTCTCCAGCAAGACGAGGCCGTTGGAATGCTGCGGAACCGATAACCTGCAGCTAGGATTTAAATGATTGAACTCGTTTGAA
TRINITY_DN5530_c0_g1_i1	0	360	360	360	31.01	0	42	AGGCGACGAGGCTTTACTCTCCGGTGCCGAGCACCGCGACGGAATGTCGGGCGGACGATGTGTTACCGGACGGGACGAAGGTCAAGAGGGGATGGTCCGTGGTGTACCAATCTTACGCGATGGGGCAAATGGAGAATATATGGGAAAAGGACGCTTATGAGTACAGGCCGGAGAGCTGGTTGGATGATAAGGGTAAGTTCAAGCCGGAGAGTCCGGAGATGGCGTACATTCAGATGAAGTCGATTGTTGCTTCTATCTTGGAGAGGTTTGTGGTCGATGTCATTCATAAGGAGAAGCAACCTAAGCAGGTTTTTCATTGACACTCAGGATGAAGAGAGGGCTACCGTTTAAACAGTCGTG
TRINITY_DN5530_c0_g2_i1	0	516	516	516	4.14	2	6	CACGACTGTTTAAACGGTCCGCGTCATACACGACAGGATCGAGGAGAAGAATAAGCTCGAGGATAAAGAATCTACTGTCTCCATTCGTCGAGAAGGGTGAATACTCCGAGGAGTTCCTTCGGGATATTGTGATCAGTTTCATACTCGCGGGACGGGAGACGACTTCCTCCGCTTTGACGTGGTTCTTCTGGTTGATGTCGTCCTCGACGTGGAGAGGAAGATACTAGAAGAGATTGAGACCGTGCGAGCCGAAGGCGACAGCAAGAACAAGAATACCACCTTCGAGTTTGAACAGTTGTGGGAAATGCAGTATCTCCACGCGGCGATTACGGAGGCGACGAGGCTTTACTCTCCGGTGCCGAGCACCGCGACGGAATGTCGGGCGGACGATGTGTTACC…
TRINITY_DN5530_c0_g3_i1	0	369	369	369	8.33	5	10	CACGACTGTTTAAACGGTCCGCGTCATACACGACAGGATCGAGGAGAAGAATAAGCTCGAGGATAAAGAATCTACTGTCTCCATTCGTCGAGAAGGGTGAATACTCCGAGGAGTTCCTTCGGGATATTGTGATCAGTTTCATACTCGCGGGACGGGAGACGACTTCCTCCGCTTTGACGTGGTTCTTCTGGTTGATGTCGTCCTCGACGTGGAGAGGAAGATACTAGAAGAGATTGAGACCGTGCGAGCCGAAGGCGACAGCAAGAACAAGAATACCACCTTCGAGTTTGAACAGTTGTGGGAAATGCAGTATCTCCACGCGGCGATTACGGAGGCGACGAGGCTTTACTCTCCGTTTAAACAGTCGTG
TRINITY_DN5530_c0_g4_i1	1	601	600	601	2.69	0	6	GACTGTTTAAACGGGTTTCGGGTGGAAGGCCAGCAAGATGCTCGGTTTCGGATCGGAGAGACGGCTCGAGGAGGCGGTGGGGATCGTGCACGACTTCCCGGTCCGCGTCATACACGACAGGATCGAGGAGAAGAATAAGCTCGAGGATAAAGAATCTACTGTCTCCATTCGTCGAGAAGGGTGAATACTCCGAGGAGTTCCTTCGGGATATTGTGATCAGTTTCATACTCGCGGGACGGGAGACGACTTCCTCCGCTTTGACGTGGTTCTTCTGGTTGATGTCGTCCTCGACGTGGAGAGGAAGATACTAGAAGAGATTGAGACCGTGCGAGCCGAAGGCGACAGCAAGAACAAGAATACCACCTTCGAGTTTGAACAGTTGTGGGAAATGCAGTATCT…
TRINITY_DN5530_c0_g5_i1	1	465	464	465	4.11	0	7	GACTGTTTAAACGGGTTTCGGGTGGAAGGCCAGCAAGATGCTCGGTTTCGGATCGGAGAGACGGCTCGAGGAGGCGGTGGGGATCGTGCACGACTTCCCGGTCCGCGTCATACACGACAGGATCGAGGAGAAGAATAAGCTCGAGGATCGGGCTCGGACCAAGAATCTACTGTCTCCATTCGTCGAGAAGGGTGAATACTCCGAGGAGTTCCTTCGGGATATTGTGATCAGTTTCATACTCGCGGGACGGGAGACGACTTCCTCCGCTTTGACGTGGTTCTTCTGGTTGATGTCGTCCTCGACGTGGAGAGGAAGATACTAGAAGAGATTGAGACCGTGCGAGCCGAAGGCGACAGCAAGAACAAGAATACCACCTTCGAGTTTGAACAGTTGTGGGAA…
TRINITY_DN5530_c0_g6_i1	1	612	611	612	2.22	0	4	GACTGTTTAAACGGGTTTCGGGTGGAAGGCCAGCAAGATGCTCGGTTTCGGATCGGAGAGACGGCTCGAGGAGGCGGTGGGGATCGTGCACGACTTCCCGGTCCGCGTCATACACGACAGGATCGAGGAGAAGAATAAGCTCGAGGATCGGGCTCGGACCAAGAATCTACTGTCTCCATTCGTCGAGAAGGGTGAATACTCCGAGGAGTTCCTTCGGGATATTGTGATCAGTTTCATACTCGCGGGACGGGAGACGACTTCCTCCGCTTTGACGTGGTTCTTCTGGTTGATGTCGTCCTCGACGTGGAGAGGAAGATACTAGAAGAGATTGAGACCGTGCGAGCCGAAGGCGACAGCAAGAACAAGAATACCACCTTCGAGTTTGAACAGTTGTGGGAA…
TRINITY_DN5550_c1_g7_i1	0	178	178	253	3.38	0	6	CACGACTGTTTAAACGGTGGCATGGGGCTTCCCGGTAGTGGATGGGCTCATCAGCAGCATGTTCGTCTCCGCTTTCATTAACAGTGCCTTCTTTGGAGTGGAATACATCGGAGCTCCAGACTGAGTATTATCGGCAAACTTGACGGAAACGCCCTTTCCGTGGACCCCGTGACTGAAG
TRINITY_DN5556_c0_g2_i1	234	348	175	373	2.14	0	4	ACCCAATGGCATTGGTTTAGAGTTAGCTCCCAAGGCCTACAAAATTTATAATACGACCTTGATCCATATATGAGTAACTTTTTTTTTTTTGCAGAACTTCTGTTCGACGGTGAC
TRINITY_DN5568_c0_g3_i1	0	123	297	463	2	2	2	CACGACTGTTTAAACGGCATCTGGTGCTCCTACATTACCCAGGGCGTCCTCCAAGAAACTGTGTAAGAATTCGTTCGATTTCAAAAATTAGGTCTTTTTTCCTTCCCCTTTTCTGATTGGGTA
TRINITY_DN5568_c0_g9_i1	0	125	125	450	1.59	0	2	CACGACTGTTTAAACGGCATCTGGTGCTCCTACATTACCCAGGGCGTCCTCCAAGAAACTGTGTAAGAATTCGTTCGATTTCAAAAATTAGGTCTTTTTTCCTTCCCCTTTTCTGATTGGGTAGA
TRINITY_DN5584_c0_g2_i1	0	343	343	343	6.14	1	9	ACGACTGTTTAAACGGCACAGCGTAAGGTATGTGCATCGCGTTCTTTTTATGGGAAAAGATTTCAGAATTGTTCTTTAAGAGTTCGACATACTTCCAAGTCCTCCAACCTGATTAAATTTGGTGAAGGGGAGTCTTATCCCCACCATTGACTCTTGTGACTGCTTCACAAACCTGAAAATGATTAGCATACTATTATAAAATAGCTTTAGAGGTGCTGCATCTGAATCTAGCAATGTATGCTTCAAGCAAAAGCTATAAAAGGAGATGAACATGGTGGTCCAAGAACTTTCTCACCTCGCACCCCTGAAAGTAAAAAGTGACGGTCCCGTTTAAACAGTCGTG
TRINITY_DN5604_c0_g1_i1	297	517	220	517	3.22	1	5	TGGAACTTCCTAGCAAGAACTACATTACAAGTAGAATATAAACTTAAAAATAAAAGCTTGAAATAACATGATAAATTGCTTAATGAATGCTTAATAAAACAGTTTAAACTTTGAATACCAACTACAAATTAACATATTTCGAATACAGTCTGCAAAGTAGACAAGTGATGATATACCAACCTGGGGCGATGTATCCACAGGATCCGTTTAAACAGTCGTG
TRINITY_DN5623_c0_g4_i1	0	256	256	256	2.02	1	4	TGCATCTGTTAGGAAAATGGTCGGTAGTAGCTCCGGAGAAGATGGTAGCACTAGTGGTAAGGGTGGATTCCTCGCTGCATGCATTATTGTTACTCTCCATAAGATGATCCAGAGATGAGGTATTATTATTATTACTACTGTTGAGCTTCCTTCTCCGCAAGGCAGTACTGGAATTCTGCTCCCTTTGCTTCCTTGCCATGATGACATGCCAGTGGTTCTTCACTGCATTGTCTGTCCTCCCGTTTAAACAGTCGTG
TRINITY_DN5635_c0_g4_i1	22	307	285	307	2.11	0	4	AAAGCGACTCATTTATCGGCAGCGGCCTCTGATACAACTTCGATGCCCTAGCCAAACACCTCCTCCTCGGAAGCGGATCGCAGCCTCCCAACATCAACTTCTGCCCCAAATGCCAGTCATCCTTGCAATAGGAGGCAATATCGTAATTCATGTACTCCTCGAGCTCCTTCCTCATCAGAACGCAAGCGTGTCCGATAGTCCCGTAAGTCCGGTTCGCCCCGTAAAGGCTCAGCTTCCCGTTCTTGTTCCCTTTCGCGGTCACGTACTTCCGTTTAAACAGTCGTG
TRINITY_DN5639_c0_g3_i1	2	418	416	418	2.73	1	4	GACTGTTTAAACGGCCAGATGAGGGTCCTCTCTCATGCCTCCGATGCCGACCTCGGTGGTAGGGATTTCGACGAGGTGTTATTCGGTTACTTTGCGAAAGAGTTTCGGGAGAAGTACGACATCGACGTGTACTCCAACGTCAGAGCGAGCGTAAGGCTAAGGACGGCATGCGAGAAGTTGAAGAAGGTGCTCAGTGCGAACGCGGAGGCACCGATCAATATAGAGTGTTTGATGGAGGAGAAGGATGTCAGGGGGTTTATAAAAAGGGAGGAGTTTGAGACGTTGAGCATGGGATTGCTGGAGAGGTTCCTGGTGCCGTGTAAAAAAGCACTGTACGATGCCGGGCTGAGTGCGGACCGGGTGCATTCGGTGGAGCTGGTGGGGTCGGGGTCGAGGATC…
TRINITY_DN5644_c0_g4_i1	0	54	570	570	2.61	1	3	CACGACTGTTTAAACGGGCTCGATTCCATCACGGACGTCCATTCGCAGCTGCAT
TRINITY_DN5683_c0_g4_i1	0	206	408	408	3.16	1	4	GACTGTTTAAACGGCAACGCCTACGTCTTCAACGACGCCATCGACGCGGCGACCCGTTGCGGTCTGTCGATGGATCTCCTCCTCATCCCCTTCCCAGACGTCGTCGGCCTTCCTCCGGGTTGCGAGAACAGTAGCAACATGCCTGACGTCGACGATGGAAATCACATCAAGCTATGCCAGGCGGTCCATCTCCTCCGAGAACCATT
TRINITY_DN5685_c2_g1_i1	0	133	133	133	5.7	1	7	ACGACTGTTTAAACGGCACGAGAACCTGGGGAATTCAGCGCATGGGAAACCGGTGATCTCCATGACGGTTTTCTGCCATCCTCCTCCTACGAGCAGAGCCAAAGGACATGCACCGCTGTCTCTTCTCGTCGAG
TRINITY_DN571_c0_g2_i1	1	289	288	289	7.93	2	10	GACTGTTTAAACGGACTGCTCGACACGGTGCCGAACACTAGCCGCTCTGATGACCCCAACCGGCAGACCTCGACGCCAGAGCAGTCTCCACTCCGACCTCCAGCAGTAGTAGCGCTGCTCCCCCTCCTTCTTCATATTTTGCTCAATCAACCTCTTCTTCTTCTCCTCCTCCTCCGTGCAACTCCCCAGCTATCTCCTCTAGCCATAACCGACAACCGAGCACACCATCAGCCGACTGCTCTACTCTCCATTAGCCGGAGCCTCCCCCAACCCGTTTAAACAGTCGTG
TRINITY_DN5713_c0_g2_i1	572	642	273	642	2.49	0	4	TGCTCTTCACCTCGTCCACATCGCATCCCGACGTGCCAGCCTCGCAGGCCTGACCGTTTAAACAGTCGTG
TRINITY_DN5717_c0_g2_i1	0	350	350	350	3.93	3	5	CACGACTGTTTAAACGGATACCAGACGCTTAGCGTAATCCTCTACTTGACCTCCTACAAGGGGCACCTGTACAGCAGTGACATAACGCATTAAAAATTTGATCTGACGGTTGAGGAGCGCTGAGGATGGATTTTTGTTCTCAGTGCTGAGGTTAGAAAGTTAAGTCAAGTTGTGTGGTGTTTCCTATTGGAATATGGAAGTAGCACTCACCTCTCTTTCCTGCTTCCATTGCACTTCGGCTCCCTCCTCGAGCATAAATCTCCCTCTGCTCAGCTCACCACCGATCGACCCGTGAGTGCCGATCGTGATCCCAATGTCGTTTTTCATTTCGAACCGTTTAAACAGTCGTG
TRINITY_DN5730_c0_g7_i1	0	211	677	677	12.87	3	16	CACGACTGTTTAAACGGCATCCAGATATATATTCGACATCAGAACATAATAACCCACATTTGCCGGATCGACCTCCACTAGCCGGTCAAATGTCAATTACCCGAGCCGGACGTCTCGATGAATCTTGCATGCACCCAAAAGAGATCCCCAAACTCCACCATCCGGCTCGACACACATCGACCCGACAAGCTCCCGTAGTGTTCGGGTCCGG
TRINITY_DN5748_c0_g3_i1	36	280	244	280	2.45	1	4	AGAAGAAAATCTTCTTAATGCACTTCCTATAAATACCCGCACAGCTTCTCTTCTCCTTACCAACCAACAAATCCAACTACTCTTTCTTCTTACTTCATTCCTATTCGAGCTGATGGCCGCAGTAGTACCTATTCAGAGCATGAACAACTTCATCTTGAAACCCTCTCCTTCGATACCGAATCCTCTCCATAACGAGATTACACCCCTAACCGTCTTCGACAGAGCCGCCGTTTAAACAGTCGTG
TRINITY_DN5753_c0_g1_i1	329	577	248	578	2.64	0	4	TTCCTGCTGCATCCACACCACCGACCTCAAGGCCTGCTCGAGCCGGCCATTCGAAGCGTACCCAGACATGAGGGCAGTCCACGACACAGCGTTCCTCGGGCGGGACCCATAGAACACGCGGCGGCCCGAGGCCATGTCGCCGCACTTGCAGTACATGTCGATCAGCCCCGACTGCACCGAAACCAGCTTGTTATAGTACCTGAACTTCTTGATAACAAACCCATGAACCTCCCGTTTAAACAGTCGTG
TRINITY_DN5777_c0_g15_i1	2	122	387	390	1.73	1	2	GACTGTTTAAACGGCGGAGGGAAACCCCCAGACCCTGCGGCCCCCACGGTAACTTTTGGCCGTCGCACCCTCTCCGGTCGATACATCAGCTACTCCCGAGATGACCTCGATAGCGACTTT
TRINITY_DN5781_c0_g1_i1	55	356	301	356	6.32	1	8	GAGATAGAAGCTGCAAGGTTTGTATAGTTTCCTTATTAGCTCAAATCTAGCAGAAAGCTGTAGTTGTTAAGTAAGTTGTCTGAACTTTTTTTTTACAGGGCATATGATAAAGCAGCAATCAAGTGTAACGGAAAAGACGCCGTTACAAACTTTGATCCCAGCATCTATGCTGATCTGCCCAACTTAACTTGTATATTTTCTGACATATTTTCGATATTGGTGAATGAGTGATTCAGTTCTTGGATACTATTCGTGATTAGAATTCATTTACTTGTCTATTACAGCCGTTTAAACAGTCGTG
TRINITY_DN5787_c0_g6_i1	528	588	60	588	4.52	3	5	TTCTTTGCATACCCGGAAATTATCGCATTCCAAAGGATCAGACCCGTTTAAACAGTCGTG
TRINITY_DN5787_c0_g8_i1	236	482	246	482	3.45	0	5	GCAGTGTTCACGAAAACATTGTTTCTGTATTTTCCCCGACGAGCGTAATCCTCCATCCACCTCCCAATCTCCAGCGAGCCCAACTGGGCGCACGACATGACGGCCAACCGTATCGTGATTGAGTCGGGCCTGACCTCCCTCACCACCATTTCTCTAAACAACTCCACCGAGTCCTCAGCAAGTCCATTCTTTGCATACCCGGAAATTATCGCATTCCAAAGGATCAGACCCGTTTAAACAGTCGTG
TRINITY_DN5790_c3_g1_i1	0	152	152	152	2.66	1	5	ACTGTTTAAACGGTCACCTGTCCGGCTCGATTCCAGTGATCAATATAGAACAAGATAAGTATTTCTAAATCTAGAACAATCAAATGCATTATATCGTCATTACTTTTACACTGGTGATGACAATGGCCTTAGCTTGATTCTCTGTTCATTAG
TRINITY_DN5796_c1_g3_i1	0	347	347	347	1.45	0	3	CGTGCATTGACGCCATCGGCGCAGTTGATGTCACTGGCGCGGGCGTTGGTGTTACCGGTGCAGATGTTGGCTCTGGCACGAATGATGTCATCGGTGCGGTAGATGGTGTTACCATTGCAGATTCTTGCTCTGGCGCGGAAGGTGTCGCTGGAGAGGAAGTTGGTGTCACCGGTGCATTAGGTGGTGTTACCGTTGCAGATGTTGCCTCTGGCACGTATGGTGCCGGTGGAGAGGATGTTGGTGTCACCGATGCAGGAGATGGTGTTACCTTTGCAGATGTTGCCTCTGCTGCAAGTGTTGATGTCGCGGACGGCGTCACTGGCGCAGGGGCCGTTTAAACAGTCGTG
TRINITY_DN6007_c0_g1_i1	0	228	228	228	6.88	3	9	CACGACTGTTTAAACGGGTGAGCATCGCGGTCGCCCTCCCAAACTTTCCGCTTTCCGCACTTGCCGTGACTTTTCCCGGCTTCGCTGGAAGCTCGGAGGGAAAGAAGGAAATGTTATCCGAACTTCCCTGTCGATTGAGACTCGGCTCGATGTTAGGCTTAGGGTTAGGATCAGCAAAGGTGATGGTGTTACCATCGCCGGTTGGCCTGAACCGTTTAAACAGTCGTG
TRINITY_DN616_c0_g1_i1	440	526	526	528	1.01	1	2	TTAGTTCCTGGACAATAGGGGACCGGCCCACGCACATCTCGAACTCCTCCACTGTTAGTTGCCGTCTCTCTCCCGTTTAAACAGTC
TRINITY_DN6347_c0_g1_i1	2	342	340	343	7.64	2	15	GACTGTTTAAACGGCCTGGAGGCGGCGTCGAGGTAGAGGAGAAGTCGAGATGAGGAAGGGGATCGGCTTTTGGTGGAGAAGATCTCGAATGTGGACGAGGAGCTCTCGTGTCCACTCGACTGCGGAGGTCTCGTCGGTGGTTATGGCGAACTTGCCGGAGGCAGCGCGGAGCAGCGTTGAGTGCTGGTTGAAGACGAGGGGAAGAGGAGATCTAGCCCGAGGGTTCCCGCCATGAGAGGAGCTCGACCATGGATAACGAAGGAGGAGCTGGACTCCGGAGTGGCAGAGGAGCGATGGTCTGTTCGAAGCCATGGGGAAGATGGTGACCGTTTAAACAGTC
TRINITY_DN701_c0_g2_i1	83	238	155	240	4.03	0	5	TAATCTTTTTTTTTTTTTTTGGAAAGTGAGCCTGTTTTAATGAGATCAGTAACTCGCGTGGGACTCGAACCCCTAACCTATGGCCAGGAGTGCGGAAGGATGACCACTAGGCCAAACTCTCTGCCCAAGATTCGGGTTTTACCGTTTAAACAGTC
TRINITY_DN7060_c0_g1_i1	382	638	341	638	4.82	3	6	AAATTAGGGTTTTACCTTTTCGCTTCTTGCAAATATTTGAGTGGGCGGTTAGCTTATTGTCGTGTCTTGGAGTTGTATATTGTCAAAAAAGGAAAGACAAGTGCTTTTGGCATGGCCAAAGCTTGGGGGACCCACGGGAATGACGCAACAATAACAGCCGCTAATTTTTCTAAGTTGTTGCGTTTGGTCACGCCATGCTTTTCGTGTATATATATCGGTCGTGCTACATGCAAAGAGCCCCGTTTAAACAGTCGTG
TRINITY_DN7073_c0_g1_i1	0	212	212	212	7.17	1	12	GACTGTTTAAACGGACCGAGAAACCGACCCGGTCCGCATAGGCAATGTAGAAGGTCTTGGCGGCGTCACCGGAGTCAAACTCCATGCCGAGGAAGGGATCGAGTCTCGGGTCGCTCTCCACCGACGCGGCAAAGAGCTCCCGTCTCACCGTCTGTTCGAGAGGATCGACGACTACGGCGTTGACATGGGGGCTGACGCCGTTTAAACAGTCG
TRINITY_DN7478_c0_g1_i1	0	76	370	371	1.51	0	3	GTCGACGACAAGGTCGTCAAGGCTCAGATTTGGGACACGGCGGGCCAAGAAAGGTAACATTTCGTCCTCTCCTCTA
TRINITY_DN7846_c0_g1_i1	0	323	323	323	103.8	2	130	GGGCTGAATTGACGAACGTGCTAGAGATTTTAACGACGAGCCTTGGTCAGCGAGACTTTTGAAATCAAATTCGAAATTCGATTTTCCTCACTTCTCATCACTGGAAGGGACGAAAAGACTGTTGGATTTGTTGGGTTTGAATTAGAATCAGAGTTCGAATTCGAAATCTCCCATGCATTTGGAGTCTGGCAAAACGCCGAGCGGTGGTCGACTCACCTCGGTCCCAGGTCTGACATACCTATCCATGTCATCCTCGAGCTCTTCCCCTCCGGCGAAATCGAACTCTCCCCGCTCCGAACACTCATCACCGTTTAAACAGTCGT
TRINITY_DN7902_c0_g1_i1	182	234	233	235	1.98	1	2	CTCCGCCGCTTGATCAGCCAGCCACCAGCAGATGCTCGCCGTTTAAACAGTC
TRINITY_DN8010_c0_g1_i1	0	141	141	611	5.91	1	6	GCTCCGCCACCGTAACCTCCTCCGCCTCCAGGGCTGGTGTCACGATCGCGGCGAGATTCTCCTCGTTTACGACTACATGCCCTATAGCAGCCTCGACAAAGCGCTCTTCGATCTCGACTCCCCGCAATTACCGTGGCGTCA
TRINITY_DN827_c1_g1_i1	15	151	136	151	3.34	1	5	ATGGCCCCGGACTCTGGCGCGGCGGGGTTCGCCTGAGAAAGAGTCGGTGGTCGGGCTGTCTCTTTGTGCATGGGTTCTCATGCATAGGGGTGCGGCTGCGAGTGCGGGATTGTTGTCGGCACGCCGTTTAAACAGT
TRINITY_DN8296_c0_g1_i1	2	87	229	527	2.2	0	3	GGAAGGATTGCATTCATAGATATCCACTCAAGGCTTGGTGATTCGATCATCAGTACAATTAGCACAAGCTTAATTATTTTATTTA
TRINITY_DN8481_c0_g2_i1	3	233	230	233	3.06	1	5	TCACTATTGAGTGTGGGGAGTTATATTGAGCGGTGGATTTAGACTTTCCTCCCAGCAGAAAGGGCCAAACCACTTTGCTAGAGCACTTTCTCATTGTTCAGAGATGAAGAGGGAAATAGGGGAGATGGCGGCGGCTGGTGGCGGTCATTCGAAGGGGATCAATGGCGGAATCAACGGAGGATGGGAGAAGGGGAAGAGGAGGTGATGGGGGGACCGTTTAAACAGTCGTG
TRINITY_DN8588_c0_g1_i1	1	63	235	237	3.29	2	5	TTAGGGTTAGGGTTAGGGTTCTTTTGTACTTTGAGAAGCCCATAGAAGAGTCGTTTTGGATT
TRINITY_DN8955_c0_g1_i1	0	160	160	374	3.08	1	5	AACGGCGGCTTTGTCTTGAGGTCTTGTAATTCTATCATGTAGTGTCCAAGCAAAGCAAACCTATGTTCACAGTGTTACTCCATACTTGGTTGGAGTGTAGTTGTTACTCTTCTTTTGTTATTAATAAATTATTCGCTTACCAAAAACAAAAACATGTGTT
TRINITY_DN92_c0_g2_i1	0	233	233	354	8.98	5	10	CACGACTGTTTAAACGGGCCCCGCTGCCCGATCCGCACTTTTTGGCGGCATCCTTCTCGCCCTCATCGAGGGCGCCGGTATCATGCTCAATAGGTTCCTTGCCGCCCCTCAGAACCTTCCACCGATTGGCATGGAGGAGACTGGTCTAGGTCTCCCCCCTAATGTTGCCGCCATGGCCTCTGCCTCCGCCCGAGGAGGAGGGCCCACTTCTGCACCACCGGTAGATACTTCTT
TRINITY_DN9266_c0_g1_i1	0	75	303	303	4.56	1	6	GACTGTTTAAACGGCACTTGGCCCTTTTCTGTACCTCTCCTCCTCTTTTTCTTTTTTTTTCCTCTCAAGAAAGTC
TRINITY_DN9302_c0_g1_i1	0	167	395	395	6.15	4	7	CACGACTGTTTAAACGGTAGACGGCACACGGGCAAATCCGTAACGAATTATCGTGCATACGTTACAATGTGATGTCGACGAGGAGGAGAGGCAGAGGGCGGTGGAGGAATTTGCACCGAGGGGACAGGAGAGGTAAGTGCAGTGGAAGCGGAGGAGCTCGTTGCCGT
TRINITY_DN941_c0_g2_i1	1	224	223	225	3.96	1	5	CGACTGTTTAAACGGCGTCGACAGCGAGCAGCCGCGAGCGCAGTCAGCAGCCTGCAAGCCTTCCGCTGCTCCGACGAGATCCTTCAACCGCCGCTCGTGAGCCCGTGACCGATCCGCGAGTCCGAGCCTCCTCGAGAAGTGGCGTTTCTTCCTCCAACTTCCCTCACCTGCGCCCGAACTTCGACCAGAAACTCCGCCACGGCAGGTCTCCGTTTAAACAGTC
TRINITY_DN9879_c0_g1_i1	0	248	248	248	1.85	1	4	ACTGTTTAAACGGAGAGGAAGAGGCTGCACTGCCGAAGTGTCGTGCTTGAGCGACGCGGCGAGCCGCTGCTGTGTCGTGCCGAAGTGCCGAACCATCGAAGAACGACAAAAGGAGAGTAGGAGAGCTACGGGTGGAGAAGCAAGGAGTCGAGAAAGGTTGAACCGAGAGAGGATCGAGCATGTGAGTCGTAAGGAAGAGACGACAAAGCTGCTGCCCTAGATGTCGTTGAACCCATGCCGTTTAAACA

## Sheet: unique in 2519
contig	start	stop	length	contig length	average coverage	minimal coverage	maximal coverage	sequence
TRINITY_DN10375_c1_g1_i1	8	158	150	159	4.11	1	5	GGTTGGCAGCGGATCATCCTGTGGCGGTGTGGTTCGATGCAGAGGGATGGTGGCTACTGCAGGTCGGAGCTCGCGGTTGGCCGAAGGCTGAGAGAGGGTGATGCTGGAGAAGGGAAGGCGAGGGCTGGATCTCCGACCGTTTAAACAGTC
TRINITY_DN10493_c0_g1_i1	0	319	319	319	36.53	4	45	ACGACTGTTTAAACGGGGCACCGCACAGTGCCTTGATGCGACAATCAGCTTGGCCTCGATCGTCGTGACAGAGTCAAGACGACGCCTCTCGATAGTTCACAAGCTGGAGTCTCAAACACTTTGCATCGAACGTGGAACTAATCAAATAAAGTTCCAAATTCAAAGGGGGTCATGAGTTGGAGCACTATTTAACGACTCTTACGGTTGCAAAGAGTTCTGGCTACCTACACTGGTTCAGACCCACAGCGGTGGGGCGCAAAAACAGAGCAGTACAATGCGCAACGCTTTTTTTTTCAGCTCTGCCGTTTAAACAGTCGTG
TRINITY_DN105_c0_g1_i1	0	265	265	266	5.35	2	7	ACGACTGTTTAAACGGAACGTCCCTGATGGCGGGGGAGGAGAACACGAAAAAAATTACAAGAATGTCCAACTTATTAATATTTCCTCGTCCAAGCAAGAGCATTTTGTTGACCCAACTGAAAGTGTAGTCAGGGGAACGAAAACTTCTTCTTGTTTTACTTCCTTTTCTTTTTCTTTTCGTGACGTAGGAGGAGGCGATTCTGCACGCGGCACCACGCACGCCCTCCGCCCTCTCCAGTCGCACCGCTGCGCCGTTTAAACAGTC
TRINITY_DN11177_c0_g1_i1	1	294	293	294	45.67	27	57	GACTGTTTAAACGGTGGTGCCGTCATGTCTGTGGTTTGAGTCCTACGTGAGGTTTGTAGAGGTCGAAATGTACTTCGAGGAGTCACGTCCCAAGTCCTTGCCCACCACTGCTGTTTGATTCTTGTTCGGCTGTCTCTCTTGCACTCGTACGGGGCACCCCATAAGCGCGACAGAGACAGACGCTCGAGAGCGCTCTTCAGACTACATCACAGCGACAACAGAACGCGCACGTCCCCTCCTCTATTTCTCTCTCCGCGTACTCCAAGCGCCCTGCGGCCGTTTAAACAGTCGTG
TRINITY_DN11201_c0_g1_i1	2	221	219	221	2.95	2	5	GACTGTTTAAACGGGACGCCGCGCCAGGCCACAATGACAGCCATTCAACGCCGCCCCTGCCCTTTCTGCCTTATTTCAAACCTTTTGTTTGGAACGGGGAGGGGGTTGCTGTGGTTTGCGGTGGACAAATATAGCGAAAGAAGAGACCAGAGACGCAGAGCAGAGAGCGAGGGGGAGGGGTGGCTTAGGCCCTCTACCATAGCCGTTTAAACAGTCGTG
TRINITY_DN11727_c0_g1_i1	375	474	99	475	3.83	2	5	ACGACTTGGGATGCATTACGCCGTTCGGACCCTCTCATCCTTCGGCTATGAAAAGCTGGGCGCGCATACCGCTGCTGCCACCACCCCGTTTAAACAGTC
TRINITY_DN12089_c0_g1_i1	214	308	306	308	3.46	2	4	CTGGGTGTGCGACCCGTCAACGCCCGATAGGGGTGCCAACTGTACGACAGCAATGTGCTGCTCCAATCCGCCACCACTTGGCCGTTTAAACAGT
TRINITY_DN12142_c0_g1_i1	0	194	194	196	8.69	3	11	CACGACTGTTTAAACGGCCCGCGACACGTCCAGCGGCGGTTGCAGATCCAGTGCAAGTCGACTGGGGTGTAGGGAAGGAGAAGGCGACTAGATTAAGGGAATAATAAACCGTGCGTAGTGGAACCCAACACAGTGTGTTATTCGTTATCAGAACCACCCTCAACAATGGTGCATCGGCCGTTTAAACAGTCGTG
TRINITY_DN12166_c0_g3_i1	1	59	58	302	2.55	1	4	ACAAGAAGAAACAGTTCATGTTGGAAGTGGATAATTACCTGACCACCAAGAATAGCCG
TRINITY_DN12289_c0_g1_i1	1	54	61	447	1.92	1	2	CGACTGTTTAAACGGCGGGCAAGTCCGCCCAAGTCCCAGAATGTTCCCAAATC
TRINITY_DN12378_c0_g1_i1	0	295	295	295	19.02	4	26	CAATTAGAGAGCCAGAAATATTCCCTACTGAGGTGTGAGCATTCCAGATCCCCATAATGAGCCCTCTCTTCCTCTTCCCAAACCAATTGCCAATAACTGCAACCACTGAGGGCCAACCCGTAGACTGCAACAAACCACCTAACATCTGAATTACCAAGTAGTAGTAGAAGCTATGGATGTTAAGCCAGTAACCAACACCAAAGAGCGTTGTGAAAATCCCACTACCCACCATTCCGATTGTCAAAAGGATTCTAAGGTTTACCCGGTCACCCAAATGCCCGTTTAAACAGTCGTG
TRINITY_DN12559_c0_g1_i1	300	462	162	462	99.61	81	113	TCAAATGACGGGTCCCGTGAAAGGTCAAACGCGGTATTTGGTATGGCCGCTTCACTTTCTGGAGATCCAGTAAGGAACCCAAAAGTTGATTTCCTCTTCGAAAATCTTGATAAGTTGATCTTTCAAATGTTTGCCAACTCGAATGCCGTTTAAACAGTCGTG
TRINITY_DN1304_c0_g1_i1	0	440	440	442	8.72	2	13	ACGACTGTTTAAACGGGGGACCCATCGTTACACTCATTGCCAGCCATTGCACGCACGACACATTTGCCAGCCTAAAATGATTTCCGCGGTGCATCTCTTGGGCGGTATTAGAGAGTCGTTTAGGTTGGGGTGCGCACGTGGTGGCAGTGCGGGAAGGCGCGGGACCAGCGTGCGGGAGGCTGGGCGATAACTGCTTGCAGATAGACGTCGCAGTTTAGCGTCATGTTCCGTCTTAACTGCCTGTGTGAACTCAAGGGAAAATGAGGATGTGTTCTTCTGTGCAATGAGAGACATTTAGTACTTCCTCATGCCGTTTTACACATTATTATGATATCACATTGTTGTAGCAGCCTTGCCTCACGTACCAGCCGCAGTGCGGACGGTGCTGACCCGAGCGCG…
TRINITY_DN13083_c0_g1_i1	310	405	95	405	2.94	2	3	GCCGATTTTGCTGGAATGCGTCACCCACCACTTTTTCGCGCCCGCTTTAGACGCGGTACTGCGAACCATCCCTTAGTGCCGTTTAAACAGTCGTG
TRINITY_DN13481_c0_g1_i1	0	265	265	265	18.61	3	21	CGACTGTTTAAACGGCCACCAGGGACGCGGGGTACATGTGGGCGGCTGCCTCGGAACGGCCGTTGCTGCTTGTACTCCGAAGCAAACAACAACAAGATACTAGTACGGCCAATCGCAGAGAAAAGTTCAAATTGGCGTGAACGGGTACCTCGTTGACGCACTGCTGGGCATCGTTAGAAGCGAGTGATTGGCCCTCGACAAAGATGACGCCTGTCCGCTCGGACGCGCAGGGGAGCCCCCCGATGCCCCCGTTTAAACAGTCGTG
TRINITY_DN13575_c0_g1_i1	1	75	403	404	16.88	14	18	GACTGTTTAAACGGCCGACACTGTCACAAATAGTTCCCCATTGTTTCGAAGTTGACCCCTTTGTTCGATGAGGC
TRINITY_DN14001_c0_g1_i1	342	402	85	402	1	1	1	TGCCTAATACAGTCGCACGCGAGGTAGGGTCGCGGAGTACGGTCCGTTTAAACAGTCGTG
TRINITY_DN14004_c0_g1_i1	0	299	299	299	4.69	1	9	GACTGTTTAAACGGGGGGGGGGGGCATTGGCACGACAATTCCAACATGCATGGTGGTAAGATGGTCAACCCCCCATACAAAGGAGCAGAATAGTGAAAGGGTGCATACCGAATGGGTCGGAGGCCTGTAATGCCCATTTCGAGGCACACCTCCGAAAGTGTCGGGGTGTCGGGGTAGGTTAGGTTAGGTTAGGTTAGGGACACCACGACTCGTCACAGGAGTGAGAGTGCATGGGTCCGCCGCGGTCACACATCGGACCGCATCGGACTGTCACGCGAGCGATAAATTCACGGCAGAAG
TRINITY_DN1414_c0_g2_i1	2	140	168	367	1	1	1	GACTGTTTAAACGGAGACAAAGTCCTGGTCAAGACCTCGAAGGAAGATACTTGGCAGAAAGCTGTAGTAAAGTCAAAACTGCCTGAGCCAAGATCGTACATTGTGGGTACTGCCTCTGGTAATTTGAGACGTACCACA
TRINITY_DN1433_c0_g4_i1	0	69	510	510	2.88	2	3	CACGACTGTTTAAACGGGGAGCGTCCTCGGACGACCCATCCAAGGGTTCTACCCCATAGCACAAGTAGA
TRINITY_DN14451_c0_g1_i1	1	142	141	506	5.66	4	6	GACTGTTTAAACGGCGGGTGCAGTGTGCTCCACAGGCAGAGGCTGCTGCGGGGGCGTTGCTGTAGTACGGCAAGTAACCGTTTTAACCTTGCACTTCGTGAAAAAAAGGTGCCACTTGGCACAGTTGTTCCTTAGGCCCTA
TRINITY_DN14657_c0_g1_i1	273	347	574	574	5.04	4	6	TGGCGTGGAGCAGTGGTGCGGGTTCACTGAACGCGGTACCAGACATGACGGCCTGGTGCTCGTCCTCGCGTCAA
TRINITY_DN14753_c0_g1_i1	323	565	242	567	0.99	0	2	CAGGCTGGTCAACGACCCCGAGGCCAGGAGGCGGTTTGTCGCCAACCTCGTGCAGTTCATCGAGAAGTACAACTTCGACGGGCTCGATCTTGACTGGGAGTACCCCAAGTGCTGGCAGGTGAGTGGGATTCTTTGTATCTCGAAGGAACCAGGGACCTTGGTTTGGATACCTCACGCCCCTCGCCCGTGCGCAGGTCAACTGCAACCTCGGCCCCGAGTCCGACAAGGCCGTTTAAACAGTC
TRINITY_DN14778_c0_g1_i1	1	278	277	278	12.33	9	15	GACTGTTTAAACGGGTGGGTGCACTAATTACTCGCATCGGAAGGCTTTCGAATGCACACGGATGATGAGACAGACTGCAAGTAGTAGACTCAGTTGTAGTAAACAACAAGACAATATAAAACTTTGGAATTTAGTCTCAGCTTATTCGCACAAACCTATTCACTACAGAATTTGAGTCGAATCACGTGAACGTTTTGAGAGTACACGAACGGTTGGTGGGGAGCCCCTGTGACTGTGAGGGTAGGCACTCCCGTAACGCGCCGTTTAAACAGTCGTG
TRINITY_DN14910_c0_g1_i1	0	300	300	300	6.83	2	9	GCGGTTCAGCGATCCACTTGCGAAGTCAACATGAATCATGCCCCAGTTTCTGCAACATAGAGATTTAAAACTAGGGGTACGCGCAGATCAGAAAGCGCGTAGTGGCGAGCGATGCGATTCTTTACCAAGTTCTGCCTTAGTCAAGACACCGCCGTGTTGCAGAATTGCATGTCAGTCTGGTACACACGAGCATGGCTAGTATATTTGTCCCATACTGAAAGGCGCTACTGATAGGCACAGCCTCAACACTTCTTCACAAAGACACTCCGAATGAGTACAAGTCCGTTTAAACAGTCGGTG
TRINITY_DN15009_c0_g3_i1	0	255	255	284	2.37	0	4	GACTGTTTAAACGGGGAGGGGAACTATGGGTCGAGTCCGGAGGGGTCTCCGAGCGTGAATTATCCGAGAACTCCTCGTTCTGCAACACCGACACAACTGATTCCGAGCTTCCGGAACCCCGAGCACTCTGTGAGCAAGAAGGTGAAACGTCGGCACAGCTGGCAATGCGAGACACCGGAAGGGGTATTGGATCGATGACAGGTGGCTCTATTCTGTTGACTGACATCTGTGATTCTGACACCGGGTCTGCCGTGG
TRINITY_DN1508_c0_g1_i1	5	169	164	171	4.52	1	6	GTGAAAAAAGCATGATGTAAGTTACGCATCAGGTTTTTTTTTGCCGAAAATGGGCGACCCTCTCCGATCTGCCCCAAATTCACAGGGATCCTTTGGGAGGCACTAGGAAACCGATATCCGTTGCCCAAACCCCAGATAGGTGTTTGTTGCCCGTTTAAACAGTC
TRINITY_DN15121_c0_g1_i1	1	402	401	402	5.41	1	8	GACTGTTTAAACGGGCAGGGGCCAAAGGGATGGGACAACCCGCAGCCTAGCCTACATATGTTGACATCTCGATCCAACCTTCAGCGCCACCCAGACTACACGACAGCTAGCCGAAAGCGGCTACAAAATATTTTTTGGGGGGAAGCCCCTGATTCTTGCATTCATGCATAAATTGAAGCCCGCTTGCTTCAGTACGCTCGAATGGGACTCGGTACAGTACCTGGCCACCGTCATTTGTATTTGTTTCCCCAAGCCTTACATTTTATTTTCGTTTTATTTTGTTCTCATTTCCTTGCAGCGCAGCAGACGTCATCATATGCAGAACAACCAACACCGTCTGGCTTCCTTTTCGTCGAAATACTCGAAACTACTCCCGCGCTGAGTCCGTTTAAACAGTCG…
TRINITY_DN15182_c0_g1_i1	0	126	126	374	21.62	2	26	ACGACTGTTTAAACGGAGGGGACAGCACTGAGTTCATTGCGCAATATTTGAGCGGGTGGCATTCCTGGATGCTCGTTGGACAGCCTCTTTAGGGTAGTCACAAACTTTGCCGCCGCGGACTCTTCT
TRINITY_DN15278_c0_g1_i1	0	316	316	317	12.28	1	15	ACGACTGTTTAAACGGGCCGCCGAACGCACGCACGCTCCGAAACGAGTACAAATGACTCGGGGAGGGGGAGCGAGTTCAAGGCACACGCGGTGTGGCCCACCAGAACGATCGTGGTTCAGGTGATCCGTCCCTCAATTTATTTCTGGTGCGGCTTTGATGCACTAAAGTGCCCATCGAATGTTGGCCATTTTTAGAATACAATCCAACTAATAACCCACAGAACAAGTTTATGAGGAATAGGATGATTTTCGGGGGATCTTTTTCTTTTATCAAGTTAAGAAAAAATTTAAAATCCAGTCACCGTTTAAACAGTCG
TRINITY_DN15481_c0_g1_i1	2	61	212	214	3.46	3	5	GACTGTTTAAACGGTGTCCCCACCAGCTCCTCGAGCGCCCAGCACAGCCGCTGCCAACT
TRINITY_DN15513_c0_g1_i1	0	261	261	261	4.28	2	6	ACTGTTTAAACGGGCAGCGCAGCGGGGCAGGCACACACTCTTCTTCCCCTCTTTCCGTTTGTTTCAGCCAATCGGGGTCTAGAGGGCGGTGGCTCGGTGGCTCCACCGCCGCACGGTAAACCGTCTGTAAGCAAAAGTGCCGTAGTGATAGTTGTTACCTCAAGCGCAAGACACCATAGCACTATTCCGCCAGGAGAACTGCTAGCTCGACTTAGCAGTTTCCAAGGGGACTGAATTTCTCATACCGTTTAAACAGTCGTG
TRINITY_DN15593_c0_g1_i1	0	156	156	429	3.39	2	14	CACGACTGTTTAAACGGAACACGGGGCTGTGTTGACGCGCCAGCGAGCGTCCGTGACGGGCCCCTCCTTCATCGCGAATAGGAACGGCTTCTGACAGCGCGGTCTTTAAAAACAGGACCCTACGTCGACCTTGTGTCGCCCCCGCGCACGATCCAG
TRINITY_DN15666_c0_g1_i1	1	301	300	302	7.27	5	9	GACTGTTTAAACGGGTCGGGGTCGACTCGGCCGCACGGTGACCAGATGCTGCACTTCGGCGAGGTGCGCCAATAAAAAGGGCTCTCCAGGTCGCTGCACTGCGCTGCACTGCTTGCTCATCCGCTCCTCTTCATCGGAAAATTCATTTCTATAGAGCCATAAAACGGCGAGTGCGTGCAGCTTGTTTGTAGCGTGCCGCGCCGCGCCGCGGAGGACAAGGTAGAGAAGGCCCTCCAGTCCATCGGCCACCACGTGGACAGGTAATTTACAGCATGTTGCCATTCCGCCGTTTAAACAGTC
TRINITY_DN15692_c0_g1_i1	2	177	175	178	9.29	3	12	GACTGTTTAAACGGGACGTGGAGTTTGAGTGGTCCCTTTTCCTTGAAAGGGGTCTTCCCCTTGATTGCGACCTGGAGTTTGAGTAGTGCCGTCTCCTAGAATGGGATCTAGACCTTGACTGCGACCTGGAGTTTGAGTGGTGTCTTCTCCTTGAATGGGATGTAGACCTTGACTG
TRINITY_DN15788_c0_g1_i1	1	63	68	472	1.92	1	2	CGGGCTCCCATTGACACCTTGAAGTACAACCAGTCAGTTTCGGATCAGATAAGGTTTATGAT
TRINITY_DN1622_c0_g2_i1	1	174	173	543	1.47	1	2	GACTGTTTAAACGGACCGAGGCGTGGAAAAATAGCGACAACTTTTGCCTCCTCCCCCTACGGCTACGGCCCGAGGCACGAGGGCTGCTTCGGCCTGCTCCGAGCACGAGACGCGTCGAAACAGAACACATCCGGAGCTGTACCGCGCGTTGTGAGACCAGGACAGGTGGCAAA
TRINITY_DN16298_c0_g1_i1	0	299	299	299	84.57	6	103	GACTGTTTAAACGGCCCAGTCTCCCCGGTAGTGGGGAGGTTAGTGACCAGAACTTTGCACTTTGAGCTAGAGATCTGAAATTTGGTACGTAGACTCTTTATACCATGTGGATCAAAATGTGACGTGGTGCCAAGACGGCACGACCCCACCCCCTTTAAACACGTAATTTATGAGCAATTCCAACTTGTTAAAGGAGCGTCGTAGAGACATGCGGTTTTTTTCAGAATGTGCGCAATAGGTGACTTGAATCCAACGGTGCCCTCGGGTACGTCGTCCGAGCCCCCGTTTAAACAGTCGTG
TRINITY_DN1640_c0_g2_i1	0	208	208	208	8.1	1	10	CGACTGTTTAAACGGCGGAGCCCATGATGTTCTTGGGGAGTGTTGTTCCATGCAATCAGGGTTTAGAAAGCGACAGAGTAGACAGAACAAGCACAAGCCTTAACTAGCACCCCTAGTGGGTGCGCCAGTACTTAGTAACCCCCTGACTATCACCGTCAGGAAGGCATCCAGGGAGGGCGTGGACCTATTGTCCGTTTAAACAGTCGTG
TRINITY_DN1664_c0_g2_i1	47	191	449	496	1.53	0	2	TCCCACTTCCTCTACCGATTGCCCCAGCAATCGGGTAATTCATTCCCTGTTTAGAATCAGAGTAAAACATATATTATAACTCACAGAACTGATCACAAGAAACCAAATTTTGCTTGAATTTCAATATAAGGTAAATTATATTCA
TRINITY_DN16853_c0_g1_i1	0	189	189	189	6.78	1	9	ACGACTGTTTAAACGGCCGAGGGGTCGTCCACATATGACGTAACGCTGGGGGGTGTCGGTCAGGCTGTGCTGGGCCCACGGGAAGCCGAAGTAAGGAACGTTACAGTACATGGCGGCGGGTTAGAAATGGCCCAGCGTTACCGAGAAGCTACCTGGACATTCCAGATCTGTCCCGTTTAAACAGTCGTG
TRINITY_DN16964_c0_g1_i1	0	137	149	445	1.83	1	3	CACGACTGTTTAAACGGAAGGAAGAAAAGGTTTCATTGAAAGATCGAACTGTTCGCCTGCTGGCTTGGGCCTGGGGCGGGCTGAGGAAAAGCATGAGCTGGTCTTGGGAAGGAAGGGATGAGGGAGGTAGGGCTAGC
TRINITY_DN17121_c0_g1_i1	265	356	106	356	1.36	1	5	GTAGACGACGAGGACACTTTCATTATCCCGTGCACGCAGCCGTCGTCGCGCCCTCAGCTTCAGCAGGAGGTCCACCGTTTAAACAGTCGTG
TRINITY_DN1717_c0_g1_i1	0	254	254	270	2.16	1	3	ACTGTTTAAACGGCAACAAGGACCCATCAGCGCGGCAATGACTCTACAGATAGGTCTCTTTTCGGCGGGACGCGTCGAGGCAGGCTCGACAAGCACATGAATCCGAAAAGGCACAAGTGACGGCGCGGCGCGGGATAAGGCGGACATGACAAGCAGACAGACAGCGCGGACACGGCGAGTGCGAGGGAGAAACCCCTCCGCCCCGACAAAGAAAGCATGGCGGCATTGGGCACGCTCAGCTGCACTGCGCGGTC
TRINITY_DN17508_c0_g1_i1	0	182	182	359	1.58	0	3	CACGACTGTTTAAACGGGTGGTCGGGAACCGAACCCGAGCCACAGCATGGCAAAGCTTCTCTTATCGTTCACTCCATCAGCCCACTACCATCAGTCCGTGTTCGTCCCCCACGGGTCGTATGGTCCGTTTTGCCTGCAGCTGTTGCGTATGCGCGCCGCCGCATAAAGGAGTAGAGTGTTTC
TRINITY_DN1755_c0_g2_i1	64	241	177	241	2.68	1	3	CATGGCTTCATGCAAGGTGGCAGTGGCTCTCGACGTCGCGGAATGGTGGTTGCGAACTGGTAGCAGTTCGTCATCTTGGTCGTTCGAGTATGCATGCGGCAGTGGCGCAACAGCAGCTCCAGGTCTTGATCGTCAATGGTGGCAGTTCAAGTGCAGCTCTCCGTTTAAACAGTCGTG
TRINITY_DN17787_c0_g1_i1	0	289	289	291	16.43	3	22	GGCATGGGGAAGCTGTCACTAAACGGCTTTTGATGTGGTCAGTAGGCGTCCTGGAGAAGGAACGTGGCTGATCACCCGCTCCAATAACTGTGGCCAGGCGCCTGCGCATGTCGCAGCGTATGCACTAGCTACGACTGCGGGTTATGGGCCCCTTGTGGCCTACCAACTCATCCGAGTACTGGATGTAAGACCGCCCTGAGGTCGTTTGTGGGAAACCCTTACTTGAAACTGGAAACTGGAAACGGGCTGCGCCTGGCTGCGCCACTGCGCCTGCACCGTTTAAACAGTC
TRINITY_DN17813_c0_g1_i1	298	453	453	453	2.96	2	3	AAATCGCACAAATCCATTAATTGTGTGACCTGAGGGAAGCTGATGTGCGTCTGCTGAGTTGCCTGGCTCCCTGCCCTAATCCGCAGGGCTTTCTTGGGAGTGTTTTTTCGCGGCCTGTAACAAGGCGCTGTCTGGGGCTCGTTTAAACAGTCGTG
TRINITY_DN18402_c0_g1_i1	2	244	242	244	23.05	2	31	GACTGTTTAAACGGCCAGGCCGTGTCCTTTCTGTCTCTGTAAGCCACTTTTTAATTTTCCCGTCTTCGCGCTGTCCGCTGCTTTGCCTACGCCGACGACGACATTCTGCAATTTCCTTCCAATGCGCCGCATTTAATCCGTCGCGTTTTTCCTCTTCTTTGCACCCTTGTCCCGCCGAGTCTCGGTCAGTTTCCTTTTTCTCGCCGCCTTCTCGGCGTCAGCTTCCACCGTTTAAACAGTCG
TRINITY_DN18699_c0_g1_i1	1	99	287	288	9.78	7	11	GACTGTTTAAACGGCGAGCCGAGGTTGTAGAGCTCTGAAAAGTCCCGCGTGCTAAAATTCTGGCGCCAGCCTGGCGCGTAGACCGTCTGCCGCCCGAG
TRINITY_DN18807_c0_g1_i1	0	269	269	269	16.82	1	19	GACTGTTTAAACGGGGAGGAGGACCGAAAACAAAGGCAGGTGCGCGGGGTAAAGAAATGTTAAAGGGTCAACGACCGATCAACTTTAAAGCCAAACATTATCAGGAACTTCCCCATCAGTCTATCACATGTGCTTGCTATTGTATGACCAAACACATGTACACTGCAGAAAACTTGATTGTCAATAAGGATTGCTCGACAATCGAGGAACATCGACGAGTCGTAAAAGCAGAGGGCGTGTAGTACAAGTGAATGCCGTTTAAACAGTCG
TRINITY_DN18871_c0_g1_i1	302	402	402	402	1.98	1	2	AGAGGTTTTTAAACCTCTTACAAACAAGCCTAACAGCTAATGGCAAGAATTAATCCGGCTTTAATTAATGGTTTAGATAAACTAACAAAAAAAAAAAAAA
TRINITY_DN19435_c0_g1_i1	0	124	389	389	5.98	1	7	ACGACTGTTTAAACGGCACCATCCTCACCTACGAGGTGGTCCTGGTGCAGCTCCAATGAAACTACCTTGACTGTGATAGGGTGATGCGGCTGCTTTGCCGCCCTGCTGCTCCTGATTGGTGGGT
TRINITY_DN1968_c0_g1_i1	339	391	52	391	16.65	12	19	CCAGAGACGTGTGCGCTACTCACTACGCTACGGGGCCGTTTAAACAGTCGTG
TRINITY_DN19709_c0_g1_i1	332	709	384	710	3.96	1	5	CTACGACTTAGATAGGGTTGACTGAGAGTTAGAACTGCTGTTGTTGCTAGGTTGTTTGGATGCATGCTTCGGGTTCTGCTTTCCTGGTTGACAATGCATTTTCGTGCCAGTTTCAATTACTCTTACCGCACGCTAGGCATGCGCTAGCATGCTTTCTTTTCTCTCTTCTTCATCTTGTGTTTTTTTTACTTCTATTTTTTTACATACGATCACGCATGAATGATCTTCTGCATTTGCATTATGCAAAGTCAGTTTTCTTTTAAATAAGACGTTTGAATGAAGCAGGTGAACCATATTGGACACCCCTTTGTTTCTTGGATGGGTGCTGGAAGCTGCTGGGGAATGACCAGCTTCGGAGCGGGCCGTTTAAACAGTCG
TRINITY_DN20402_c0_g1_i1	22	98	374	397	2.5	1	3	TCTTCGCGTTCGTGGAGGGGTTCCATTATTGGATCGAGATGAAAGTTAAGTTGATCAGACATGGTTTGGTTTTAGT
TRINITY_DN20449_c0_g1_i1	0	123	266	267	3.69	1	4	GGGCCAAGCGGGGTTCCCGTCGGGCCTGTAGACACGGGTTAATGACACAGAAACATCACGGTGCTCAGCGATAAATGGGAAGTTTTTTCCCCCCGTTAGCACTGAAACTTGAGAATTCTTTTT
TRINITY_DN20708_c0_g1_i1	1	297	296	297	6.45	1	9	GACTGTTTAAACGGCTGTGATCGCGGTGGCGGCGGGGGGCAGGTTGGCGGTGGCGGTTCCGCCATCACCTTCCGCGCAAACTCTTCCCACGCCTCTAATAGAGGCCGTCGAGAATTGGCACTTTTTGAGTTCGACAACGGAACAGGACTCAAAAGTTGCGCAATTTAATGCTGATTTCAGATCTGTCCTCGTTTTTGCGATTGGACATCGCCTTGATGACCCTACCAGCCGTTTTATGAAAAAAAGCGGCATTTTGCGGGTTTCTGCAGTTTTGAGGCCCCGTTTAAACAGTCGTG
TRINITY_DN20748_c0_g1_i1	0	72	349	349	18.18	1	21	ACGACTGTTTAAACGGCCAGCACATTGTGCGCCAGAGGTGTCAACTCGGGGGAAAAGGGGGTACGAGTTTAA
TRINITY_DN20872_c0_g1_i1	0	58	336	337	1.02	0	2	GCGGTGACTGGGATTTGAAGTGGGGCCCATGGTTGGGAAACCTCGGAATGGACGAAAG
TRINITY_DN21156_c0_g1_i1	18	293	275	293	2.67	1	5	GAATGCTGTCTTTTGGTGCTAGAAAAGGGGTTACTGAGATCAAATGGAGAAGATATTAGGGTTCATGTTGCTGGTTCAGGCAGATGGCATCATTTAGTGATTGATGACTTGAACTCAAGAAATGGGTATCCCGAAGAACAAAATGGCGGTCAATTCAAGATCTCTCTTCCATTTGCGCGGTATTGTCTTCTTAATGCATTACTTTTATTGCATAAAGATGGGCAGAATACGACTAAGTTTGTTGCTTCATCCCCTGTACCGTTTAAACAGTCGTG
TRINITY_DN2122_c0_g1_i1	316	388	388	388	35	31	37	AGTGCCGTTTCTTACCGCGAAGTTTGCCAGGCTTCGAATCCCTGCGCGACACGAGCCGTTTAAACAGTCGTG
TRINITY_DN2124_c0_g1_i1	1	361	360	361	8.14	1	13	CGACTGTTTAAACGGCGATAGCATCAACGGAACGGTAAAGGATATTATTCTGAAGCGTAAGTGTTCTCAGAGCCCAAAACATACTACATTCTACTTCACAAAATTAAGTTGAAATGTTCTCATTCTTTTTCAATCAATAATGTCAATTAATCTTTGCTAAAAGCAGGTTTTTAATTTTCACAAGTACCTCATTCTGTAAGTACGGAGATCTCAGCATGAAAAAAGACGGAGACAACTGTGTTTTTGGCAGAGAATACTGGCACATAAATTAACAGTATCCTCCGTACTTTTTTCTCACAGTGTAGTCTCATACAGCAAAATTACTGGCCTGTCACTTCGTGCCCCGTTTAAACAGTCGTG
TRINITY_DN21286_c0_g1_i1	0	91	350	350	2.03	1	6	AGAAGAAGAACCTGTAACAATTGCAGTGAGGGCAGAACCGTCAATTCCTTGTGTGACCTCCTCTGCCGTGGAACTCCAATTGAAACCAGAT
TRINITY_DN2136_c0_g2_i1	0	328	328	329	6.03	1	8	ACGACTGTTTAAACGGGCGAGAGCCACACGGAGAAATGAGATTGGTCTCCCCTCGCTGCAACCTCAGCCCGGTAGAACCTAGCGAGCTCAAGAAGCATTGATGGCTGGAGCGGAAGCACCACCACAAACTCCGCCACGAATTCTTCAATGAGGTCCGGCTTCAGCATCTGGTTCCACAGTACTGGGGCCCACTCGCTGGGCTGGTTCAGATTGTACGCTTCCGCCACAACCAGAGCCTCCTGGAAGCGGGATTGCTCGACCAAGGTCCGACGAGCATTGGTTTCTGAAAGCTCGAGCCAGTTGAGGTCGGGGATCCGTTTAAACAGTC
TRINITY_DN21929_c0_g1_i1	500	871	373	871	2.87	1	4	CATACCAATACCAGTTAGTGTGGATAGGATACATATATATACCCTTACCTCTGTTTCTTTAGCTCTGTTATAGCATTCCCTCCCAATCCTTAGCCTCTCACCTATCCAATTCTTCAACAAGCTCATGATAACCGAATCGATTTCGAAAGGGATCATCTCTTTAATGATACCCTTGCCCCCATCGTCGCACTCTTTCGAGTCCTCCACCACCATCTGGCTCTGCTCCTTCTCTAATTTTCCCGCGAATTGCAGAACCGTGATCGACTCGTTGCTTAGGCTCGCTATCCTCGTTAGGTACTGCTTCAGAACGATCCCGAAGCAGGTGTGAAGCGTGACTACCGCGACAGCGGCAGGGACCGTTTAAACAGTCG
TRINITY_DN21969_c0_g1_i1	2	213	211	572	4.95	4	5	GACTGTTTAAACGGTCCAGTTTCAATATCAACTTTCACATCTAAAAAAAAAGTGGGAAAATGGCCAAAAAGCCCAGACTAAAACTCAGATTGACAGTCCGTCTACATAATCGTCTTCCAAAAATCGATCCGTCCAGTCTACGTCTACGTCTACCTGGGAGCGATGCCATAAATTAGTGACTTGAAAAAAGAAGTCAAATTGTAGAGGATCC
TRINITY_DN2240_c0_g2_i1	0	390	390	390	17.8	12	23	CACGACTGTTTAAACGGTGCCGCAACGCGTACGTGGCGACGCAGGGCCCGCTGCCGCACACCGTCGCCCAGTTCTGGCAGATGGTCTGGCAGCACAACGTGGCCATCGTCGTCATGCTCACCAAGCTCAAGGAGCAGGGCCAGGTATGGCGGAACGGCGGTGGCGGTCAAGGGGAAATGACTCGTAATTTTAGTGTACAAATTCTTAAATTTCACTTAAATTTTGTTGTTATTTCGGTTAACAAAACAAGGAATTTTTGGAATTCTTCCGTTGAATTTCAATGAATTTTTCTTAATTTTGACCATCCTAGAGAATTTTATTGAATTTTCACTGACATGACGATTCGTTGCAGGACAAGTGCGCCCAGTACTGGCCGTTTAAACAGTCGTG
TRINITY_DN2266_c0_g1_i1	252	399	147	399	7.52	5	9	GCTAATGTACATAGGGTGGTTAAGGAAATCCCTAAGGAGGTTGAGAAAGGGAAAGATGAAAAGGAGAAATTGGATAGGCCGCTGCTTACTCCGTCCAGACCTCAATTGCCCTCACCTCCTACACCTATGGCCGTTTAAACAGTCGTG
TRINITY_DN22946_c0_g1_i1	0	59	59	348	1	0	2	AAACTTGAAGTACCGGGGCCCACACACAAAGCTGTCCCCTTTCTCTTTTCTAGTGAGAA
TRINITY_DN23493_c0_g1_i1	1	416	415	416	36.11	1	41	GACTGTTTAAACGGGAGCGGCTGGGCCCGATCACTGCCCCTCCACCTGTGAACACCCCAGCTTGAGATTGGTAAATGTAGCCGTTTGGCCATCTGATAGGGCGTGCACCCAGAAAATTTCGTTCTTGCCACTATGCTAGATCTTTGCTCTTGACTTTTGTTCTTAGTACAAGAACTGTGTTCTAGCCAAAGCGTTAGTTCTTATTTTCGTGGTAAAATGCTACCGCACGGCCTGAGGTTTGCAGGCTGGAAAGCAGTGCCACTGCCAACTGCGCCACCAAACTCGCATGTGAGACTGGAGTGGAATCGGGCAGCGTGGTTCGCCTAGAGGTGCGTCTGCGCGCTGACACTATTATGTTCTGCCTCTCTCGCTGACGGGTCCGCTGTGCAGCGTCTCCTG…
TRINITY_DN23538_c0_g1_i1	309	380	378	380	6.44	2	10	CTCGAAGGGGGACGAAAACACCTCCGTTTCATTCTCCAACATGCGCAGGGCAAGGGTCGTCTTCCCTGTAA
TRINITY_DN23741_c0_g1_i1	0	153	153	620	5.59	1	7	CGACTGTTTAAACGGGCCATCGGAGCATCACTAGAATTGGTGGGAGCGTAGTCAGATAGTAGACCAAGACTCTATTAACTTTCCGTTCGATTTCATCGGGCCATTTTTTCGCAATAAAGCGGCGCGCGCAGAAGTGTGCTTAATAATTGCACT
TRINITY_DN23906_c0_g1_i1	0	92	316	317	14.64	1	19	ACGACTGTTTAAACGGGTAGGGCGGGCCTCACCGTAAGCCAGGTGAGTCACAAACGAAGCACCCCCCCACCCCCCAAAAAATACGAAAATTC
TRINITY_DN2393_c0_g1_i1	0	249	249	249	5	2	6	CACGACTGTTTAAACGGAGACAAAACGGCTGTGCACACGTTAGCCAAAGTGCATCGGTTTGTCGGGGGCAGTGGGTACCACCGAAATAGTGTGATTCTAAGGGCCGTAAATAAATGGGCTAAGGAAGGATTCTCATCGTTCTCTTCTTCTTTTATATAAATCCCCTCTTAAAGTTGTCATTTGCATTCTAAACTTTTCTTAAAGATTCTGGACAAGATTTTTGGTGCCTTAACCGTTTAAACAGTCGTG
TRINITY_DN24007_c0_g1_i1	2	266	340	731	2	2	2	GACTGTTTAAACGGGTTCGCGATGGGATTGTGTATGGGAATCTGATGAAGGGGTTTTTCAAGAAGGGGGCCGAGGGGGAAGCGATGAAGGTGTTTGGTGAGGTTCTTGGGGAGGAATCGGACGTCCGGTTTAATGCGGTCAGTTATAATCTGGTTCTGGATGCTCTTGGAAGTAACGGGAAGCTGGAGGACGCAGTCGGGCTGTTCGATAGAATGTGCCGCGAGCACGGGCCGCCCAGGAGGATTTCCGTGAATTTGGGTAGCT
TRINITY_DN2432_c0_g1_i1	1	368	367	368	9.77	6	12	GACTGTTTAAACGGGACCAGCTCTGTAAACCATTTTGTGGCTTCTTCTCTTTCTTCTTCGTTTTTGTTTATTTGTTCGCGGTGCAGTCTCCTTGCTTCTGCCTCTTTTTGTCTGAGTTCCTGTATCATGTTTTGTCTAATTGCTTCCCTGGCTTTTGCTTCTAGCTTGCGTTGTTGTATTTTGGCTTTGTTTTCCATGACCTCTTCTTGCCTGAACAGTTTTGCCAGAGGGGTGATTTTGTTTTTGCTCTGTTTTTGCAGGGTCTTCCCTTACAAAACGAAATAGTTCCGAAACCTGCCTAGGACACTTCCACTTTTTGCCTTCTGCCTCGGACAGTGCCTTTTTCCTGGCCGTTTAAACAGTCGTG
TRINITY_DN24339_c0_g1_i1	0	343	343	343	2.65	1	5	CACGACTGTTTAAACGGGCTGATCCAAGGTAGAGAAAGAGAGAGGAGGCAATAAAGACGAAACAATGGGATAGGTGCAGGAGATACGCAAGATAAACACAACACGCTGGAGGTGACCGTGGGGATTCGAGTCCGCGGCGCTCGTTTCCAAGTTTACGGATTGTTTTGGCCGACGGACGTTCGCAACTAGCAAATAATGAAAGGAGCGTGATCTAAATATTACGAAAAACTAAAAATCCACGAATGACAGGGACACTGCACGCAGCCAGGGGCGTCGAAATGCGGTTGGCGATGACAACATAGGCCTCAAAGCAGCCCCAAGCTGATCCGTTTAAACAGTCGTG
TRINITY_DN24360_c0_g1_i1	391	453	65	453	7.18	4	9	GTCCCCCCACGTTGTCTGACTTACGAAAAGCCAAACGCGGTGAAGGGACCGTGTGTTCGTCA
TRINITY_DN2455_c0_g2_i1	1	220	219	220	4.22	3	8	CACGACTGTTTAAACGGAGAACTTCGCGTCTGATCTGACGACCAAAACGCTCCTCTTCCTCAGAGCTGGACACCCCCCCAAAAAAAACCTTCAGATCAGATCCATTAAGACATAAATGTAAGATTTTTAAAAGAAGAAAGTGAAAAACCTGAGAAGGGAGATCTGAGGATGTAGCGGAGCCGCAACTTATCGGAGGTGGCGACCGTTTAAACAGTCGTG
TRINITY_DN24637_c0_g1_i1	0	252	252	252	11.99	1	14	ACGACTGTTTAAACGGTCGGGAGCAGCTCTTTCCACAGCAAAGGACACGAGAAACACAACACAGTAGAGGGGATGCATTATAGGCAGCGAGAGGGCAGCACACTGTAAATAAGTCAAGATAAAATAATGACGTTACTTTTACCGTATACGCCCCTAATAGGATGATGATGACGAAAGAGAGGACAGCGCCGTCGGTACCAGAGCCTGGGCCGCGCCGTGGCCGAGGGTACGACCCCCGTTTAAACAGTCGTG
TRINITY_DN24777_c0_g1_i1	2	340	338	340	3.48	2	4	GACTGTTTAAACGGACCACAGGAAGAGTGTAGACAGACATACAGCATGTGTGTTATCCTACATGTCCGTCCTTCTTGATTATTTTTCTATGATAAAAGGGGACAGGCCAAAAGGAGACACCTGTGTAAGACATGCGTTGAATAACTTTACTGTCTGTGCGTTCTGTCACCCTAACAACAAATTCCGTATTTGATGGAGTTCTCGACGCAGGTTACAGTGGTATTGATGGCGGCTTTGCTGTTGTAGCCTGAACCCGACAGGATGGACAGCAAGTACTTGGGAGCGTTGTCCAAATTGCAGGTCTTTTCATCTCTCATGTAGCCGTTTAAACAGTCGTG
TRINITY_DN25101_c0_g1_i1	332	420	418	420	9.36	2	11	GAGGATCCTGTCTGTACCACTCGGCAGGAAGTTCATCGGCAGCAGCAAGTATTTTTCGGACTCCGTACCCTGCCGTTTAAACAGTCGT
TRINITY_DN25284_c0_g1_i1	0	59	346	346	3.41	1	6	CACGACTGTTTAAACGGTCGGCGTTTTCCCTTCTGGAACTGAAATTTTTCAGGGTACGA
TRINITY_DN25446_c0_g1_i1	0	127	354	354	2.83	1	6	AAAGGCGGGCATCTTCATTGATTTATCTCAGTCCAATCCTATATGAATTCTGCATATGTCGTCGAGACCAAACACATGGTTTCTCACTGGTGAGGTTGTCGGGAGGTTGTTTTCAAACTGAAGTTCC
TRINITY_DN25944_c0_g1_i1	0	380	380	380	29.06	4	50	ACGACTGTTTAAACGGGGCCACTCTCACTGGCTTACTCAAAATTTGTAATCCTATTTCCAAATGGTGGATGGTGCTGACGCACTGCTACGCACTGCTGACGCTGTACCTGTGCACGATGCCGAGGTCATGGCAGTACTGAACGGCATCGGTGAGCTGTCCGAACCAACGACGACCCCGCACTTCGTCTATGTGCGACTCGTGCCTGATGACGTCCAGGAGGCTGCCGTTGGCCGCGTACTCCATGACGATGTAGACTCTGCGCAGTGTTGCCACACAAGTAGGCAAAATATTCCCACGACGCATCAGTGTCGGAAGGGCTGCCTATCTCACCCTGCCTAATCGGCAACTTTTTGTCAACCAAGCCGTTTAAACAGTCGTG
TRINITY_DN26065_c0_g1_i1	0	65	103	404	0.85	0	1	GTGGACATAGGGCAAATTGATCTGAGTTCTAATTTCGATGTTATGGCAGATTGATCTGTAGACAT
TRINITY_DN26196_c0_g1_i1	174	456	282	456	3.62	1	5	CGCCCACGTTGAGGATGATGCGGTTCTCCCCGTCCATCGTGACATGATCCCTGCGCGCCTGGATCCCTGGCGCTCCCTGGTGGCCGCCCCGCTAACACCTGCAAACACAAGAGTACGGACAATGCTAGAGAACATTTTCACAAATACACAGAAACAGTACAACTCATTTTTCCTGAGTGCCTTGGAGTCTGGCGTTCACTCAAGGTCCGTGGTTCGAATCTCCGCGGAGAATGACCACTTGAGGTCCGAACCGAGCATTCCGTTGCCGTTTAAACAGTCATG
TRINITY_DN26338_c0_g1_i1	0	295	295	295	5.2	2	6	ACGACTGTTTAAACGGTCGCCGATAAGACAGAGAGGAATGTGAGGCAAGCTACAGTGCATTTGCGGCAACCACGCCGCGCAGCTAAAGCACGCCTCTACAATGCAGAGACATCCCCAATGCACGAAAATTGAAGCGAGCACCTTTGGACGTCTGGCCTCATGTCTGGCACACTGTGTCGTTCCCCTCCCCCTCTGAACCCCTTCCGTCTATTGTCGATCCTGCACAGTGAACTGTAGTTGGGCCTTGAATTTCCGTATGATCTTGATCTCGCTCTTTACCGTTTAAACAGTCGTG
TRINITY_DN26466_c0_g1_i1	1	355	354	356	5.14	1	8	GACTGTTTAAACGGGTGGCCGACCCTCAGGCGATACAGGGGCTGCATGTTGGGCGTTGATCTTCGTGAGGGTCACCCCTCCTGCTCGCCTCCTTCTGTCCCGATGTGTCGCCCCCTTCAGACTTCATTCATCGAAGCTCAAAAGCCACCTCCCCTCCGAGAACGCCCCTACCCTCTCTTCCCGTGGCAAGGTGGCAAGGTGGCAAGGTGTCCACGCCACTGTGCGCACCGCCCTCCCGACCCCTGCACTTCTCACCACCTAATCCCACGACAAATAAAATAAAAAATTTGCAGCCCTCTAACCTGTAGAACGTAAGCGCACACAACGCGTACGTTTCATGCCGTTTAAACAGTC
TRINITY_DN26501_c0_g1_i1	0	51	51	346	4.45	1	5	GGACCGAATTGGCAATTTCTTTTAGACGAGCAATAGAAACTGACTCCTTTC
TRINITY_DN26624_c0_g1_i1	0	65	65	350	18.95	1	21	ACGACTGTTTAAACGGTGGGTACGTGCGAACGGCACAGCCCCCCAAGGAACGTTTATTTTTTTCC
TRINITY_DN26899_c0_g1_i1	231	290	59	357	0.95	0	1	TCCCATGTGGTCTGGCAGGGGCGTTATCTGTGAAGGGGCTCCACGCCCCGTAATACGGT
TRINITY_DN27124_c0_g1_i1	0	334	334	338	2.36	1	4	GGGTGCGCAATGCTTCCCGAATAGAAAGGCCTATCTGTGCGGCAATGGCTGCGAAGATAGGCATTTGTTGCCGCGGTTCCTCGCACGTTGGAAGGGGTCGCAAAGTACGAGTAATAGCTTCATAAAGCGCTCCGTGCACCTAGCTGTAATTCCACCCCGTCCCTTGTTATTCTGATCGGTCGAGGAGGAGAGACTGTGGAAGGGGGAGAGGACGTACTTCCATGAAAATGGAGTATGTAGTCGTGTATATTTGGGTCAAGTGACATTCGCATCGCACGGAAGCAAAGACCTATCAGTATAGTAATTACCGTATAGATACGTCTTTGTTGCCGTT
TRINITY_DN2716_c0_g2_i1	2	365	363	365	4.89	3	5	GACTGTTTAAACGGGGAGGCGGGGTCCTTGAATTTCGCGCGTGGCGATGATGTCCTTGGGAGCACCAGGCCTCGCCTTGTCTTCTGGAGTCCCTCGTTGACTTAAACAAAACCCCAATGATTTGTTATTGTCTGCATCCCTCATTCAGCGAAGCAATGAAGCTTGCCCTTGAGGCCCTACGAACAGACTGCAGCCTGTCTGCGCCAGTGCCCTGTTGATTGCTCATGCAAATGGGAGGCTCTGCAACTGTACATACTCTAGTAAAACTGCAGCAGGATTTTTCCTTGCCGTATTATTTTTGTCGCTTTTTGACCTGCCGTGCCGCCGTCTGCTGTTTTATCCTCGGCCGTTTAAACAGTCGTG
TRINITY_DN2726_c0_g4_i1	305	425	424	425	2	2	2	CATACGGCGCCGAACACTTCGCTCGGATTTCCGAATCCCTGATGTAATTCTCCTCACTCACTCACTCCATCCTTTCCTTTTTCTAGGGTTTCGACTTCGATCCCCGTTTAAACAGTCGTG
TRINITY_DN2746_c0_g1_i1	2	58	269	271	2.71	2	3	GACTGTTTAAACGGTCGACCTCCCAAACGTGGAATTTTCAAATGAAAGTTCCCGAG
TRINITY_DN2746_c0_g2_i1	78	271	193	271	4.22	1	5	AGGCTAGGCCATCCCGCAAAACACGCGTGCATTGCAGAGAGTCTATTGCCTACCCACCATTACCATTACCATTAAGGGCTAGACCACACATGATCGTACGCCTTTCGGGCCCGACGCATGTCCGCATGTCAAAGCATAACGAAGCAAGGTCGCCCTTACTAGGGTGACCCCTTACCCCGTTTAAACAGTCGTG
TRINITY_DN27502_c0_g1_i1	143	202	201	202	3.22	2	5	ACACGGCCAGACGCGCGCGGCAGGGGGTTCGGTAAGGCGGCCTGGCTGCCGTTTAAACA
TRINITY_DN27776_c0_g1_i1	0	348	348	348	3.35	1	4	ACGACTGTTTAAACGGGCCGCGCTCCAGCCAGGCTGGATTACCGCTGGGCGGTCAGCCCGAAAAATAATTAGCTTTGGCCCCGAGCAGGCCTGGAGGGGGTGGAATGGGCTCGGGGGTGTGGTGTGTTGCGGGGCTAGGAGGCTGTGGGTAGGGGTTGAGACGCTGCGGACGATAGGGAAACGCGGGGGCGAGGCCATAGAGGCTACACAGCAAAGCATTGAGTCGCGAATCGCAACCAAGGCACTCGGTGTTTGCCGAGCCGCGTACAGTCGACGCTGTACTTCCTCTGTAACCGCAGTGTAACCTCTCGGTGTTGTATACATCCACACGCCGTTTAAACAGTCGTG
TRINITY_DN28424_c0_g1_i1	441	510	69	512	6.22	5	7	CGGTGCTTGCGCTGGATTAGTTTGGCTGCCCATCGCGCAGAGTGGCTCAGTGGCGCCGTTTAAACAGTC
TRINITY_DN2843_c0_g1_i1	0	329	553	553	4.4	1	7	CACGACTGTTTAAACGGGACACATGGTCCGCCTGTGGCCGAATTTTCGCCAACCGACGTCTCATATGCGTTGTGTTTCGCCCCAGGACTGAGGAAGCTTCCTTTCACACCTCGGGCGTCGCGTTTCGCACCTGGTCTGCTAAGGCCCTTTTGAGGACTTGGTGTCGGTGGCGCGCGTCATCGCTCTAATTGCAGTGCAATTACGCTTCGGTATTATGATCGAGGCGTAAGGGGCGACCAACGTGGCGGCGGGAGTGAGTCACTGCGGGCAAACACGCCTTAGTTGGATATCCGCCTGTACGAAGGTCCCACGAGGGGGGAAGTGGTTTC
TRINITY_DN28525_c0_g1_i1	0	359	359	359	6.17	3	8	GACTGTTTAAACGGTGACGAGGAGGCCTGGTCCATCGTTAAATCGCTCGCGAAGGGAGTTAAGAACAAGCAGGTAGATCGGAAGAGGGCCCGTAACAGCCCCGACGAAGAGACAGGTCGCGTAACAAGAGCTGCAACCAAGTCCAAGAAGACAACCACCGACCAACCAAAATGGAGGTAAATGCTATCAAAATAATTACCCTGAACATATGTGGCATCCAGTACGAAGCTAACTTGGGAACTCTAAGAAGCTTCATCAACATTGTTAAGGCAGACGTAGTCCTCCTCCAGGAAGTAAGCGTAGACAGAATCCAGTGTCCAGGATACGAAGAGGAAGTTAACCCCGTTTAAACAGTCGTG
TRINITY_DN2902_c1_g1_i1	0	191	191	192	2.66	0	4	CACGACTGTTTAAACGGTGTAGCATTCAATACAATTCTTCTTTCTTCGGTCTCCCCCCACCCCCTTCGTTTGTTGTGGGTCGCGTCTCACCGCAGGCACTTAATGAATGAGTGGAGATCTGCCTTCCCCCCTTGCGTCTTACCAAGGCGCTGCAAGCGAGCGTCGCACCGTCAGCCGCGTTAAGCCCACTA
TRINITY_DN29167_c0_g1_i1	0	231	231	231	49.64	14	61	CACGACTGTTTAAACGGCAGGGGGCAGCAGCAGCGCTGCGGCTCAGTTTGGAAATGATTGTAAAATGAACTGTTATTTCGGTGCACATTATTTAACTTCTTTTCTAGTGAATACAAAAAAATGCACCAATGCGGCTGTGAGCTCGTTCAAAGGAGACCCTGCATCAAACAAATTTTTTTCCACGCGCTAAAAATTTGAGTTCTTGGACATGGTACTGTGTGTGTGTGTGTG
TRINITY_DN29388_c0_g1_i1	0	399	399	873	1.99	1	2	CACGACTGTTTAAACGGTAACTAGCTACCACGATTCCGTCTGATGGACATGACTCGAATGTACGGGCATGTGCGATGAACCTTCCCTGGAATTTAGAACATGTTGCTGAGGGGAGCCATGGTCTGGTGTGCTGTGAATTGCGGACGTTGCAGCGGGAGATCAACACTTTGAGCACACACTTTAATGACCAGAGAACGGAGCTCTCAGACCCCCTACGCTTGTGTACACACTAAATCCATGGTACTAAGAAATACAACGCCCGAGGCGTTTGCCTCAGAAAAGCAACGCCTTAGGTAGGGTGTCTCGAAAAACACGATTTTTCGAATCGAGCCTCCACACCCATCTAGAAAGTTTCGTTTTTTCATGCTGATTTCAGATCCGTATTTGTTTTTGTCGCAA
TRINITY_DN29467_c0_g2_i1	0	169	169	170	3.12	1	4	CACGACTGTTTAAACGGGACAGAATCCGTTTGGCGACCAGAGGTACTGTTTGTCGGTGGCAAGCTGCCAAGTGTACGCTCTCGGCGCCCTACCTACCCCCACCACTCCTCCTCTTCCAATTCATTCATTCCTCGCACACACCAACACACAATGCGACTTGATGCAAGTC
TRINITY_DN2952_c0_g2_i1	24	77	285	309	1.75	0	4	ATACGAGATCAACGGAGGCGGCGTTACCTCTCAAGGTGGTTGGACCGGAGTTG
TRINITY_DN29907_c0_g1_i1	2	125	486	488	2.64	2	3	GACTGTTTAAACGGCAACCGCGCCGTGGCGAACCGAGCCGATCCCGCGATCACCCCGCACAGTAGGCTAGGCGACCATTGTTGGAGGCTGGAGCTCCAGGCATGCCTTCATCACTCCAGAGTC
TRINITY_DN30670_c0_g1_i1	2	56	67	344	0.96	0	1	GACTGTTTAAACGGACCACGAGGACCAGGAGGACCCCTCCCCCTCCTCGAGAGC
TRINITY_DN30763_c0_g1_i1	0	58	338	370	6.6	6	7	TCCGGTTCCGGTTCCGGTTCCAAGTTCAGCTCCATCTCGAACATCGATAGTGACATTT
TRINITY_DN30767_c0_g1_i1	2	433	431	433	2.46	1	4	GACTGTTTAAACGGCGTCGGTGCTGGCGGCACTGCCCAAGGCTTCTTCATCCGTGACTGCTCCTGTTGAGAGTGTCCAGGCACATAATTCTTCAGACGTACCTCTAGCTGTACCTACAACGAATGGATCCACTCAACGGTCAAGGGTCAAGCGTTCATCTTCTAGCAGGAGCGGGCACAAGTCAAGGAGTAGTTCAGAGTCATCATCTGCGTAAGTTGCATTGGTTTTTGTGGCTGACATCTTTCTGGATACATTTTGTGTACGGTGAATCATCCTCTTTTTTTCCTGCTTTAGGTCTTCAGGAAAGTCACATAGTCGCAGTGGCTCATCGTCATCCAGTAGTAAATCGAGATCTCCTTCTCATAGTAGATCTCGCTCTTCAAAGTCTCGATCTCCATC…
TRINITY_DN31013_c0_g1_i1	0	56	277	277	7.29	3	8	GTTTAAACGGCAACAAGGACCTAACTGTGAGGCAACCGCGGCAGAGAAAGGACTTT
TRINITY_DN31394_c0_g1_i1	0	489	489	490	4.82	1	9	GTTTAAACGGGGCACATTGGGACATTGCAACCAAGATTTCACATTGATCTGCATGGAAACCATTAAAAAAGAAGTTCCGTAAACGCTCTGCATTTAAAAGAGGGCATCACAATCTACAGTTTGCAACAGACGAGGACCGTTTTTATCGAACAGTTTCGACGTAAAGTTCAAAAGAAAAAAAGTGTCCCATTGTACCCCACCTTCCCTTACAACACTGTGGTAGTCTCGTGGTCAATTTTTGGGCCTGTTTTGGTAATTTCACACAACTATTAAACACATTCAGTACGCTAAAGATGAAAACGCTATAAGCGGATCTGAGATAGCCACAAAATGTTCATATGTAAATGCATATAGAAACAATCGTCATTTTCTGAGAAACATGTTGGTTCTTATTTGAAA…
TRINITY_DN31500_c0_g1_i1	293	429	429	430	0.96	0	1	TAAGGGTCTTTGCTATCGCTCAGCCCTCAAAGAGGAAAGAATGTATTTCTTGTGAACTTATGAACACTCGGTACATCAAAGACAGAAAGATTTACGGGACTATTTCGTTAAGAATGGTGCCGTTTAAACCATCGTG
TRINITY_DN31604_c0_g1_i1	300	381	81	382	3.41	1	4	CAACTCTGACCGTGGACAACGAGGCGCACTACCTACTCCGCCTGCTCAAGCCCACCCTGCTGCGCACCGTTTAAACAGTCG
TRINITY_DN31749_c0_g1_i1	0	101	371	371	4.91	2	5	CGACTGTTTAAACGGCACCGCAAGGCGCCAAACTTATGTTTTTATTTCGGCTTCAATTTCCCCTTTTCGATCCTCTTCCTCTAATCAGCTTCTTCGGTCGG
TRINITY_DN31912_c0_g1_i1	273	367	94	367	1.03	0	2	CAAAAGAAAAAAAAATTGCATTACGATATATACCGTCACTTCCGTATCCGGTTGCGCCTCCGTACCAAGTCGCCACACCGTTTAAACAGTCGTG
TRINITY_DN32052_c0_g1_i1	48	114	74	389	1.09	0	4	GACGTACCTCGGGAGGCCGTGGAAGGAATACTCGAGGACGGTGATCATGGGGTCGTTCTGGGACAG
TRINITY_DN32255_c0_g1_i1	0	78	312	402	5.47	4	6	GACTGTTTAAACGGCCAAAATTAGCGGCACACTTTTTCAAGACGCTAAACTTTTTTCGTAGTGACGAGAAACTTTTGA
TRINITY_DN32262_c0_g1_i1	0	281	281	281	28	4	36	ACGACTGTTTAAACGGCGTGGAGGTGCCTCGAAGTGCCGTCACGGAGAATTTCGGTGGATGCCATATCACTGTTAGTTGTCATGCTAGCGTTGCAAATCTTGCGTTGGAAGCAGCGCCAGTAGATTCTTGTTTTGGTCTTGTTTAAGTCGTGGTGGTGGAATATATAATTATTGTACACTAGTTGAGACTTTCCTTTCTGAGACTGGATGATTTCTGCCATGTTACTGCCAAAGTTTGTTTAGGAGACGGGCAACAATGGCTTCCCGTTTAAACAGTCGTG
TRINITY_DN32346_c0_g1_i1	0	311	311	312	6.16	1	9	ACGACTGTTTAAACGGGCGGGGTACGGGGTGGCAGCGGCTTATGGCGGCACAGAGCGGCACAGAGCGGCACAAACAGTGAATCCTTGTGTGCCCTTAGTACATTAATTTGGAGGATTGTGCACATGCGCAGCTGATGCACGACTTTGTACACATTGATGCTCCAATTTGTGCATCATTGCGTACAAAGATCATGCATAAGATTGTGTGCACGTGCAGAATCTTCCATATTTATCTACTACATTTGCTGTACACAGGGATATTTAGTGTACAGCGGCACAGTGGCACAAAGCGGCACACCGTTTAAACAGTC
TRINITY_DN3320_c0_g3_i1	1	393	392	393	10.27	6	15	GACTGTTTAAACGGCCGACGATAGGGGGCCATCCAGTGGGTAGGGGCGACGCTTTTTACAAGGCATCCGTCAGCGCGCGGTACTCTGTCTGTGTGTCTGTCGTCGTGCAGTATACTCCATGTCCTGCGTCCCATAGGCCCTGGGGGCCTGTCCGCGTGTAAAGCAGTAAAACCACCACCAAAGTTCCAACATGGGGGAAACAGACACGCAGGCACAAAGACAGAGCGCCCTGCAGCAGCAACCTGTTTTCCAGCGGCGCATCCAGGGACGCCGCGTTCCTGGAGTCCAGTGCGCGACGCAGCGAGGCAGCTGCGCGGCACGGTGACACGGTGACATCATAACGAGGCGACCAACACATCATTAGTCACTGATTCCCCGTTTAAACAGTCGTG
TRINITY_DN33411_c0_g1_i1	0	295	295	312	26.88	1	33	CACGAACTGTTTAAACGGTGAATTGGGGAACACGGCTTCCACGCCTGTCGTCCATTTTACAGAGAGGTCAAACTGAAAGAAATCAGAACAAGAGAGAACCTAACCTCAACACGTGGGGTTGGTATTAACAGGTTCCTGTACTTCCTGTATCCAGTGGGTAATAATACCCGTATTTAATCGAGAAATCCTTCTCGTGGGAAATCCTTCCCGTGGGTAATCCTTCCCGTATTTATTCGAGAAATCCTTCTCGTGGGAAATCCTTCCCGTGGGTAATCCTTCCCGTATTTATTCGAGA
TRINITY_DN3345_c0_g2_i1	0	398	398	398	14.37	1	20	CACGACTGTTTAAACGGATGACAATCTCATAGTGATATCGGGGACGAATGATATTGAATTTAAATTGAACAGAACTTCCTTGGATCTATCAACGGAAGCTAGAAGGACTACAGTCAAGTGCCCTAAGTTGGGACAGCTGTCCTAACTTGGGACAGAACGTCATACTTGTCTAATTTTTAATGCCACGCACGTATTTTTGAAGTTAAAAAAATGATCAAAATTTGAAATTGTGCATCTCTTCAAGGCCAACAACTTTTGTCTTATATGTGATCGTGGTCAGACCTCCCATGTTCACGTTATAAGGCAGTAAACAATTGTAAACAAGATTTTACAAAAACTTGTTAATTTAAAACTCGTACGAAAAACCCTGACTCGTAGGTGCCGTTTAAACAGTCGTG
TRINITY_DN33672_c0_g1_i1	0	511	511	511	2.58	1	3	CACGACTGTTTAAACGGCCAGGCCTTCGTCTTCTTCCTCGTGGGCCTGGACAACATCTCCAACACGGTGAGGCCAGCAGGACCCATACCGACGAGCTATAAATCGACGCGTTCAGGGAATAAAAGTCGGGCCCCAGATTGTTTTCTTCTTACCTACCTCGAAGCGTGGTCTTGAGCGTGGTTCTGAACTTTAAAAACTAAAACTGCACCTTGAAACAGCCAACTCGAGAAGGCAGTTTCAGACCTAATCAAGGGGGCCTTCACGCAGGCAATAGTCAAGTGTCCGCTGTGTAATTAGTCTGTAAGAGGTTTGTAATGTTATTGTTAACAAGAGCAGCGAGTAGGAAAAATGTTTTGAAAAGCTTTCGGTGCTGAAATATAGGCCCCAAAGCTAGTCGAC…
TRINITY_DN33858_c0_g1_i1	332	481	171	481	2.68	2	5	GATTGGAAAAACATGTTTCTCGCGGCAAGCAGGCGTTGGTGGTTCTCGCGAGGCAAAGGTTGAAACCGTCCCAAATTTAATTGACAGTGCTCTTTCGGGTGAGGTCGAGGCCCGCGCCACGTGCTGCTGGGGCCGTTTAAACAGTCGTG
TRINITY_DN33980_c0_g1_i1	0	103	533	631	1.01	0	2	ACGACTGTTTAAACGGAGTTCGCCATAGCTAGAGGGAACGCAGAGAGCACGAACACCGTTCGCCTTGGGCAGCTGCACGAGCCGACCCGACTTCTTCCTCGCG
TRINITY_DN3445_c0_g1_i1	0	125	125	524	2.67	2	8	TGCGTGAAAAGTTATGTTTTTGGTTAGAGAAGGTGTGCTGTAGACATTAGACCTGTGAGCCCTTGCGCTCGGTGGAATGCCAGAGAACTACACTTTGTCGTTTCCGTCATTTGTAAATTTCGTCA
TRINITY_DN34501_c0_g1_i1	1	476	475	476	22.81	13	32	GACTGTTTAAACGGGCGGAGCGACGTGCGAATACCGCTGGTCCCGTATTCGCAGTGTGCGACTTGGTTGGCTGTGGTGCGAATAGCACGTGGCGTCTGGAATCGGTGGCAAGGTTCAACCAGTTCAACCGCTGTCCCGTGTGGTCTTGTCGCGTTTCATCGCTGCGGCTGCCCACAACTTGGGAAGGACAAGCGTGTTTCTTTCTGGAAGCGTACTGTACTGTTTACGTACTGCGCAGAACGTCGATTGTAAGTTGCTAATTTTGAATTCTCGTTCCAATAGCCGCATTCGTTTCTTGAAGTCTCGGGTTTGACTCACGTTCCTAAATCGAGATGAGCTAATGTCAAAAGCGAGTTTCTCGTAAAAGGAAATAAAAGTCATTCGAAATTATTCATGTTG…
TRINITY_DN3455_c0_g2_i1	1	120	119	491	1.73	0	2	GACTGTTTAAACGGGCAGCTCCGCCCTCTGCTTGTGTCGAATCCCGCGCAGCCTCGCGATTTCGCAGCTGTGAGTGATTTTCGTCGATTAGCGGGTCGGGCGGCGCTGGAGAGCATCGC
TRINITY_DN35590_c0_g1_i1	0	174	576	576	4.51	3	6	GACTGTTTAAACGGCAGCGCCGAGCCGCGCGCGCCACGGGCCCGACCGCATCCTGCAGATTACCACCCCGTCGTCATCTACCCCTCGGCTGTCACGCCCACAGAGACACACACACACGCACATGCACAGACAGACAGACGGACAGAGACAGACACAGACAGACAGACAGAGACT
TRINITY_DN3581_c0_g2_i1	0	56	302	302	1	1	1	CACGACTGTTTAAACGGTACCTCGGGCACCTGGGTATGACCTGGCTGGGGCCCATG
TRINITY_DN35907_c0_g1_i1	219	338	338	338	2.99	2	3	ATTCACCGGAGAAAAAGAGGAAGAGAGAAACGAGGGAGGAAGCCATTGGTGAACAGTGAAGAGATAAACCATCTCACTGTCCTACCATCCAATGAGAGGAACCCGTTTAAACAGTCGTG
TRINITY_DN3591_c0_g2_i1	53	367	314	367	3.12	1	4	CCTGTCGCCGAACGTTCTGAACAGAAAGTCTGCGTAATCGGTGAACGCGGAGACGATCCTCATGTCCGCCCAGCCGCCCGTCGTCTTCAGCACCCCCATGGGGTAGTCGAAGTGGTTCATGGTGATCTGCGATACGATATTTAGCTTGAAATATGCGCTTGATTCGCACGCTATTAAAGGACTCTGGAGATGAAAACAGTCAAGCCAACAGTGAGAAAGGTATGGAGGGTCACTCTTACCATTGGCTCAATGTCGTTCTTTTTCAGCTCGTTAATGAGGTTATTGTAGTAGTCCACGCCGTTTAAACAGTCGTG
TRINITY_DN3640_c0_g1_i1	0	319	319	319	10.95	1	15	ACGACTGTTTAAACGGTCGACGAACCACTAGTGAGCCTCCCTGTAACCTCTAGAGTCCTAGATGTGCTAGAGAAAAACGCAGGGTTGACAAACGTTGCGTCGAATTTTTCATATAGTGGAGAAACAGTACCTATAAGTTTTCCATAGTTCATGTCAAGATGGCGGCCCGAGGCGGGTCCGATACTGGAACCAACACAAGTTTGGTGTACCTGAGCACGTGTGCACTTAGTCTTTCGGCGGTTCGACTGACTATAGGACTCTATGTAACCACCACCGTGTGTCCCGCAGGCTACAAGGTGTACCCGTTTAAACAGTCGTG
TRINITY_DN3642_c0_g2_i1	296	373	201	374	0.99	0	1	ATTGTGTAGTTCTCGATATTCGGGTCGTTGTCGAACGTCGGGGCCATGGTCGGTGCGATTGCCAGCGGGCAGATTGC
TRINITY_DN36593_c0_g1_i1	228	376	148	376	3.96	3	5	TGTTTGTGTATAAATCGTGGAGTGTGATAAGGGCTACCACGCTGCATTGGGCCGAAAACATTCTAAGGCGTTTGAACAACGGCACGGCGCGGCACGGCGCGGCCACGGAGCATGAATCAGCTCCCTGTCACCCGTTTAAACAGTCGTG
TRINITY_DN3660_c0_g3_i1	0	369	369	369	11.1	2	14	ACGACTGTTTAAACGGCAACGACGTGCTGCTGGCCGAGGAGGTGACAGAGACCTTCGACACCAGCGTGCATGCACCTGTTTCAACTTAGGGTTCAAACCAACAGGAAATAACTCCGAAAATTTTCTACACCAAATTCAGTAACCAGCTCAAAATTCTGTAAGAGTTCTTGAATAGTGAAAATTCAATAAATTTCCTTTAAGATTAGAGCCAACATTCAACAAAATTCACTGAAATTCAACGGGAGGACTTTGAGAATTCCTTGTTATTTTTTGACTGCAATTCAGTGAAATTCACATGACATTCAGGAATTTGTACATCAAAATTTACATGTATTTCCCCCTGATTCTTCACCCGTTTAAACAGTCGTG
TRINITY_DN37149_c0_g1_i1	267	319	52	320	1.06	1	2	TGGTAGGGAAGGAGCCGTGCTGCCAGCTCCGCCGCCCGCCGTTTAAACAGTC
TRINITY_DN37426_c0_g1_i1	0	111	347	347	9.87	7	12	GACTGTTTAAACGGAGGAGGAACGGATCCCTCGTGGGCCGCAAAGTTGGTGTTGACGTTGGCCACCGGCAGACCCCTCAGCACGTCTTCCACCGCACCTTCGCAGAGGTGC
TRINITY_DN37493_c0_g1_i1	2	292	290	292	4.91	1	6	GACTGTTTAAACGGCGAGCAAAACAATTTGTGTATGAGAGGTGGCGCCCCGTGAGGGAGCAATTGCGGAAATGAGTTTAGAGTCTTTTTTTTTAAATCCACTAACGCTGACGCTAGCGTGGAATCAGATGATACGAGTAAACTTTTGATTTTAAATCTGAAACACCGTAAATACTGTATTCAAAATGAAACTGGAAGGACCCGAGGTGGGTTCGAACCACTTTTGCGTCACGATCCACTCTCGTCCCCACTGTGATAGACGCGTATTATGTCGTCCCGTTTAAACAGTCG
TRINITY_DN37523_c0_g1_i1	2	351	349	352	7.29	4	9	GACTGTTTAAACGGCCGACGCAGCCGCGTCAAACCGCAGCGCTCCTCAAGTTTGTGCTTCTTCTTTCTTTTTTGTTTTTTCTTGTTGTTTTTGTTTCTCTTCTATGTACCGCCACAAAGACTTGCTACCGCTATGAGAACCAATCTAAAAAGTGTTGTTCGGACAGGGAAGGGCAGGGGAGGGGGTGGACCGCAGTAGAGGCCACGTTGGACAGGGTTGTCCCTCTTCCTTCAGCCCCTCAGGCCCCTGCACCTTTTTATGTTTCTGTCTTTTTGTTTCTGTTTTTTGTATTGTGTCGTGGTCTTATGCGCAATTGCTTTTACACCCTGCCGAACCCGTTTAAACAGTC
TRINITY_DN37585_c0_g1_i1	0	55	277	277	1.53	1	3	TCGCTCCATCAGTCTCCATGAGGGCTGGCCAGGCCCCTGACGGATCGTCGAATGT
TRINITY_DN37653_c0_g1_i1	0	190	190	190	8.29	1	9	ACGACTGTTTAAACGGCCCCTTTCAAGGCCGTGCTTGGTAAGAATAACCAAACATGTTCTGTACGGGTTTCTTCTGTGCGTGTTAAGTTCTAAGCAACGAGTCTCTCCCAGGTTCACTCACTTTGCCCACGCCCGCTCTCGTGCCCTCGCCTGCGGCAGCAATGGAGTCGACTCCGTTTAAACAGTCGTG
TRINITY_DN37847_c0_g1_i1	189	250	249	251	3.8	3	5	GTATTAAATTAATTTGAATACCACCCTCGGGCCAAACCTAAACTTGGCCGTTTAAACAGTC
TRINITY_DN38089_c0_g1_i1	332	405	403	407	0.92	0	1	ACCTCCGTATGGCTGTCTGTAGTCACATGGCTGGCACGTATTAGTTGGCGCGGTGAAGGCCGTTTAAACAGTC
TRINITY_DN38092_c0_g1_i1	0	99	319	319	1	1	1	ACTGTTTAAACGGGGTGGGCCGAGGGGTTTCCCTGGGGCTTCCCCCTCCCACACGTTGCACCTGCGGCCCCAAGACCCTTATTGTTCCGTCTTGTCGGG
TRINITY_DN38114_c0_g1_i1	322	457	455	458	1.33	1	2	GTGAAGTGCTACATGCAGCAGCTGCTTTCAGGGCTTGAGCACTGTCACAGCAGAGGCGTGCTGCATCGCGACATCAAAGGTTCCAACCTGCGCACCGCCACGCCCGCCACCGTGTCCAGGGCCGTTTAAACAGTC
TRINITY_DN3823_c0_g2_i1	280	403	144	403	3.02	2	5	TTTCTAAAAAACTATTAATCCGTTTTTAACCAAACTTGAAGGGGCTGAAAGTAGACATCCCAAGGCCCAATTTCCGCCCCAACCCGCGTCGATACCCCTCGTAGGACCGTTTAAACAGTCGTG
TRINITY_DN38250_c0_g1_i1	1	233	232	234	1.41	1	3	GACTGTTTAAACGGGCAAATTGAGGAATACCTTGGAACTATAAGTAATTGCCCCGAGAACGAGAAATCCATTGATGGGGTTATCCGCTCCATTCGAGCACTGTGTAACGACTCTGGAGATCAAAACATGGAGCTTATGGGCCACCCAACAGTGGTCTTCTGGCCCACTGTGCGGTGCGTTGTCTGGATTCGCTTGCTGCTCTGGCCTGCTTGGGCTGGCCGTTTAAACAGTC
TRINITY_DN38254_c0_g1_i1	0	88	234	234	25.56	2	27	ACGACTGTTTAAACGGGATGCGTCCATGAGTACTCGCGATTGAGTGTGCGTCAATCTGTTGAGAGACTGACACCTCACCCATTGCAAA
TRINITY_DN38331_c0_g1_i1	0	139	139	139	7.6	3	10	GTAAGGGAACTCTGGCTTCCAGTTTTGGAAAGAGGCGATACGAAGACTGACATTCGACCCAATCGGACAACCCACCTTCTTCGAAATCCGCCTAACCTAACCTATCCTTCACATGACCTGCTCCGTTTAAACAGTCGTG
TRINITY_DN38341_c0_g1_i1	0	215	215	215	7.63	1	10	ACGACTGTTTAAACGGTCGACCATGAAGGCGATATCGGATGCGTGCAAGGAGTGGGGGTTCTTCCAAGTGGTGAACCACAGCGTGAGCCTCGATCTTGTTGCGAGGATGAGGGAGGTGTGGAAGGAGTTCTTTTACCTCCCGATGGACGAGAAGAGGAAGCTCACCAATTCTCCGAAGACCTACGAAGGGTACGGAAGCCGTTTAAACAGTCGTG
TRINITY_DN3858_c0_g1_i1	21	336	315	336	3.5	1	6	GGGAGTTTTAGGGTTAGGATTACCTTGGGTCGCTCGAGGGTGATGGGGCGGAAATTCTGGGCGAAGCTATCGGCGAGGAGGACGGCCTGTAGTGGGGTACGGGCGAGGTCCTCGGGTTCGTCGGAGGCGGCGGAGCGGCCGCCCTTCTTCTGAGCCATGGCCGCCCGCAGTTGGAGGAAGAAAGAGAGTGAGTTAGGGTTTAGCTTAGGGTTTAGCTTAGGGTTAGGGTTCAGTGCAGGTCCCTTTGATTGATTTGGGTCCAAATGATTTGGAGCAAAAGTGTGATGCCCAAATCTGTCCGTTTAAACAGTCGTG
TRINITY_DN3869_c0_g4_i1	1	279	278	279	2.29	1	3	GACTGTTTAAACGGCTACGGCGACCCCCTGAACTCGCAGTCCAGCCTTACCTGCAACCGCGGCGAGTTTTCCTTTGCCTGCAGTTCGTCGATCTCCGAGCGAGATCCTCCCTCACCTCCTTCCTCTGTTAATGGCTGAGAACCCCTGCTGCTTCCATACCTCTTCGACGCCTCGACCATCACCAAGCTTTACCACGGAACCTATTTGCTCAATGTCTCTCATGATGGATGTGCTTCTGCCTCGAGCTCTCCATATCCAGATCCGTTTAAACAGTCGTG
TRINITY_DN3934_c0_g1_i1	33	320	287	320	3.64	1	5	CAAGATTTCAGTTGATCCAGATATTAATTTTTTATACGTTAGATCTGATCGTCGGAGTGAGATTTCTTGGATCGAACTCGATCTCTCAATTTTCTTCTAGATTGTTAAGCTATGGTGCTAGATCTTAGATTTCCTCTGATTTTGGTTCTGAATTAGGTTTTTTTTCTTGTGTTCAGTAGAGAGGAGAGATGGGGCTCACGTTCTCGAGGCTCTTCAGCCGTCTGTTCGCGAAGAAGGAGATGAGGATCCTGATGGTCGGTCTCGACGCCGCCGTTTAAACAGTCGTG
TRINITY_DN3969_c0_g2_i1	0	70	70	347	4.21	3	5	GACTGTTTAAACGGGGGCGGGGGGAGGGTAGAGTTCGATGAACAATTGTGACAATAATTATCACACAGGG
TRINITY_DN4011_c0_g3_i1	0	351	351	351	22.93	17	28	CACGACTGTTTAAACGGGTAGCCTCGCGCGGGGCGGATTTGGGGATCCCGCTCTGCAGGCTACTACCAAGCTCCTCTGATTGGTCGAGACGGCCTCGCCTGCGCATCTCTGACGGGAGGTTCTCTACGGTATCCATGGCAACGACGCGACCAGCGTGCGCGCGCTGACGGCCTCATTTCGATTTTCACGACACTAGTGACGACTTTCAAAGAATCGTGGATTGTGTGAGATTTTTAGAGTGCTTTTGGCATTTGCGACGGCACTATTGGTGTTCACGTTCTTTCAATGCCTTAAAGTTTGGTTAAGTTGGGCTCGCTGACATCTCTGCCCGATGCCGTTTAAACAGTCGTG
TRINITY_DN4052_c0_g3_i1	0	402	402	402	10.56	2	15	ACGACTGTTTAAACGGGCGGGCACGCTGTAATGCTCTGTGTTCGCTCCCACACTCTCAAGATCCTACTGAGCATTTTGTTCGTAATACGAAGAAAAAGCTTAGTATTATGACTGCACAGCCTAGTTAGTACCTTATAGAGAAGGGTTCTCAATAAGTTATGACCAAAATCCGTCTGTTACAAAGAAATTGTTTAGTATTATGACGGTTTTGTACTATACACTACTGAAAAATAGCTTAGTATTATGACAGTTTAGCACTTCTCAGTAGAAACTTGAGTGTCCCTCCCTTCGGTGCACCGTCAAGCGCTGCAAATTCGATGGGACCTATGAAAAAGCCCGATGTCTTTTGCTTCCCAGTTTACAGAGTCCGATACGGTCCGATATCCCGTTTAAACAGTC…
TRINITY_DN4088_c0_g1_i1	205	412	207	412	14.9	11	24	AGTCCATTGCTACAGTGAAGTCCCTGTATCTCCGTTCGAGTGCGTTTTGCGCCCACTAGTCCATTGGCGAAAAATGATCCCCTGAGCGAGCTCTATCCACCCTATGTTTTTGTTCCAAATGAGCTGAGACACCCTGTATTCAAACAAACGTTACACATGTCGCGTTCGAATGAACGTGACATCATGTGTGCCGTTTAAACAGTCGTG
TRINITY_DN4088_c0_g3_i1	323	515	515	515	1.13	1	2	AGTTTTCCGTCGAAGAGGGTGTTTGCCGTCGTGAATACGAAGGAACTGTTCGAAAAAACTCTTAGCGTGTTGATGCGCACAGAGAACTTCACGACACAGCAGTGACAAACAGACTGATCGGCGCCACGAGGGCGAGCGAGAGTCTACCTGCATCCTGCATCGGCGTGGCCGAGTGCCGTTTAAACAGTCGTG
TRINITY_DN4088_c0_g4_i1	382	591	209	591	1.28	0	3	AAAGTCCATTGCTACAGTGAAGTCCCTGTATCTCCGTTCGAGTGCGTTTTGCGCCCACTAGTCCATTGGCGAAAAATGATCCCCTGAGCGAGCTCTATCCACCCTATGTTTTTGTTCCAAATGAGCTGAGACACCCTGTATTCAAACAAACGTTACACATGTCGCGTTCGAATGAACGTGACATCATGTGTGCCGTTTAAACAGTCGTG
TRINITY_DN411_c1_g1_i1	1	57	81	282	1	1	1	AGTCGACTTCCAACTGGCTCGATCGCCTCCGCGTCTCCAAGGGATTCCCCGTTTCC
TRINITY_DN4126_c0_g2_i1	0	215	215	215	10.4	8	11	CACGACTGTTTAAACGGGAGGCAAGGTTATAGTTCTTCATGTTGACGTCTCGTGCCTGAAGATGATCCCTCACGAGGCTTTCATTATTCCCCTGGGAACTGGCGTAGGTACGGCTGCGAGTTAAATGGGTACGTTTGACAGAAAAAGATCAAAAAGACTTTGAAACGGGGTTCAAAATTAAGGTCTCTACGCGACGCGCCGTTTAAACAGTCGTG
TRINITY_DN4128_c0_g1_i1	0	141	399	399	2.96	2	3	CACGACTGTTTAAACGGTGTGTGCTCGCCCCAGTTTACCTTAAGACGGAAGAAGGGAGAAAGTTTGTCGCTTTCACGATGGGATTGAATGATCAGCTGGCAAAGGAGGTGTTGGCTTTGATCAAGTCGCAGATACCTTTCG
TRINITY_DN4342_c0_g1_i1	260	373	371	373	5.69	4	7	GCCGTGCCCAATCCAGACTGGACCGCCTTGAGGGCATCGTAGTCCATCAAAACATCGTCACATATGTGTTTCGGAAGCAGAGGAACCGAGGAACCTCCGTTTAAACAGTCGTG
TRINITY_DN4349_c0_g1_i1	280	332	332	332	1.83	1	3	AGGCCGCTCGCAGCTTCGGTGGTCTTATATGGGAACCGTTTAAACAGTCGTG
TRINITY_DN4449_c0_g2_i1	324	565	241	565	1.78	1	2	GACGAACCATCGGAGCTGCTGCCGAACAGCCATCCTCTTCCCGTGCTGCTGCCTTGCAGGATAAGAACGACTGGAGCTGCTGCAACTGTGTCGCGCTCGCTTCATCGAGTCAATGAGAAGTTATGGGAATTGCTGCCATTTCCGTTGTTGCCGTGCTATTTCTCGAGTTGATTGTCGCAGCGTGCCTGAACCTCACTGGGGAGTTCGCCGTAGTTGAGCCACCGCCGTTTAAACAGTCGTG
TRINITY_DN4487_c0_g3_i1	0	239	264	452	1.88	1	2	ACGACTGTTTAAACGGCAACTGCAAGGTAAATTAAGAGCTTCTTATCACCACTCAGAAAATGTCACAAAGTAGTGGAAAGCTTCTAAAGAGTTGAATTTCAAGGCCTAATGAAGGATGTTGTCACCTTTCCATGTCAATTTTCGACATGAAAGCTCCACCATATATATAATCTGTAAAAAAAAAAAATAATAAAGAAAATAAAGTAATTAAACAATCTTAGCACTAGGCAACATAATGT
TRINITY_DN4524_c0_g3_i1	246	377	377	377	1.22	0	2	GCCTACGCGCGAAGAGGAAGACGAGCTACTGTTGCTCTGCTTCTGGATTCCGCCACAGCCGATGAGCCGATCGACAATTTGGCGGGCAGACCGCTGGCCCTGTCTCGACATTCTCCGTTTAAACAGTCGTG
TRINITY_DN4535_c0_g1_i1	0	77	283	283	2.3	1	3	CACGACTGTTTAAACGGTCGCTCGATCCACAATTGGAACATGGAGGCGGCGCTGCTCTTTCTCGGAAGCACGGGACT
TRINITY_DN4615_c0_g2_i1	0	377	377	377	4.1	1	6	TGTTTAAACGGGGCGCTGGCGGTGCTGGCAGCACCCTCCAGGGCCTCTAGTAACCCCACAGGCACAACGAACAACGCTGCGTCTGCAGCAAGGTCGAGGAGACAAAGGATCGAGGCAAGAAACAAGCCCACATGCAGACGTTTAGCAGGTCCTTCTTGTTATAGTCAGTGAGGTCGCGACATGTGCAGTGTTTCATCGTTATCACAAGACAAGCTTCGTCAAAGGAATTGATAATATCGTCCAAAGTGATCGTCGAGTAAACACAAACAGGCGCATTCATAGAGATATTTTCAATGAAATTGTTTTAAGCATGAAAACGTGAACTGCTTTCCAAGGAGTCCATTGAAGCGTGCTCTGTTACCGTTTAAACAGTCGTG
TRINITY_DN4625_c1_g1_i1	370	463	435	472	3.51	1	6	AGGGTGGGACCCAGTTGCAATGTTGAAATTGGTCCTACTCGAGGGGTTAGGTCTCTTTCAATGTAGTTGGGAATTCATTTTGACTTCACTAAA
TRINITY_DN4657_c0_g3_i1	79	410	331	410	3.01	1	5	AATTGCTGGGCGACGCGGGCCGACGGCAAGCCTCAGGAAATATCTTCAGAAGTAGCGCACTGGACAGGAAGGGTGGGCCCGTGGGTCCTGTCGTCGGCTCCTCCGTCCCGCCCTCGGCCCCAAAATGAATTCCTTTTCAAATCCGCGCGCTCCAAACAGCTTTGAAATTGAGTGCTGCCGAGCGACGTCCTATTTCATTCGTGTTTTTTTCTTCGTGGTTATGCTTTTGCGATTGTTGCTTGCAGTTTATAGATGATGACCTCCCCATCCTTGCAGTAATTAATACTTGTGTGAGCAACAAGTACTCCCATTGGCCGTTTAAACAGTCGTG
TRINITY_DN4657_c0_g6_i1	75	432	357	432	5.83	1	9	GCGAAATTGCTGGGCGACGCGGGCCGACGGCAAGCCTCAGGAAATATCTTCAGAAGTAGCGCACTGGACAGGAAGGGTGGGCCCGTGGGTCCTGTCGTCGGCTCCTCCGTCCCGCCCTCGGCCCCAAAATGAATTCCTTTTCAAATCCGCGCGCTCCAAACAGCTTTGAAATTGAGTGCTGCCGAGCGACGTCCTATTTCATTCGTTTATGTTGTTGTTTTTTTCGTGTTTTTTTTCTTCGTGGTTATGCTTTTGCGATTGTTGCTTGCAGTTTATAGATGATGACCTCCCCATCCTTGCAGTAATTAATACTTGTGTGAGCAACAAGTACTCCCATTGGCCGTTTAAACAGTCGTG
TRINITY_DN4695_c0_g1_i1	0	114	114	349	5.56	5	6	CACGACTGTTTAAACGGATGGACTGAACGGATGCGGCTCAGCGCGTTAGGAATCAGAATTGAATAAAATGAAAGAAAGTTTAAACGAAATGAAATGAAGTTTACAACAATAGTA
TRINITY_DN4765_c0_g2_i1	2	99	100	387	1.1	1	2	GACTGTTTAAACGGCGGGACAGACGTCGCACGGCGGGCCAGAAGACCAGCTGCCCCACCTGCAGCGGCCCCACCTGCAGCTGCCCTACATGCAGCTG
TRINITY_DN4791_c0_g4_i1	0	54	420	421	1.02	1	2	CACGACTGTTTAAACGGATCGAATTGCCGAGAGCCGAGCACAGTGAGTCCCATT
TRINITY_DN4803_c0_g2_i1	55	340	285	340	2.32	1	3	GCACTCAGAATGCAGATGGGCGCTGAGAGGATGTGCATGCCATCTCCAAATGTCGACCAATTCATTGATGCCGTGAAAGAAACAGTGTTAGCTAATAGACGTTGGGTTCGTGATCAATCCACTAGACGTTCTTCGCTTCACTTAACGATAACGATAATGTTATCTCCTCACTATTTATTTATTTACGTCTGCCGGTCTTAATTTCGAACAGGTTCCACCTCATGGGAAGGGTTCACTCTACATTAGGCCTTTACTCATAGGAAGTGGACCGTTTAAACAGTCGTG
TRINITY_DN4874_c0_g1_i1	1	321	320	321	5.42	2	9	CTGTTTAAACGGGCGGGGCGGGGTGGCCGTGACGTCACCGCCCTGTGCCTGCGAATAGGCGCTCACGCACGGTGAAAAAGAAAGTCAATGTGTAGCGCTGCCACGCTCAGAGGTGTACCTCAGGGTGCCATTTAGACTATAAATTCAGCAAAAATAGGTAGCTTTTATTTTTTGACTTTGGCTATTGTCAAAATGACCACCTACGCACGGGATCACCCTGTTGCAAGATTGTTTCTCAGGCAACCTGCGGGATCGTTCTTGAAAAAATGGATTGAGCATGTTTCATAAGAGAACGGCGTTGTGCCGTTTAAACAGTCGTG
TRINITY_DN4885_c0_g2_i1	2	303	301	303	7.65	1	9	GCGACAAGATGGGGAGGAAGAGCTCCTCCCCCTCGACGGCCTTCGCAGAGGGAAGCAGCGGTGCCCGAGATCGGAAAGCAGCGCGGCTTTATTCAGAATTTATATTTTCATTTTGAAACTTTGAGTCAATTTTCGTCTTAAAGCTAGTGGTTTGAGTCAATTTACGTCTTAAATCTAGTGGTTCTCAAAGTTGTTAAAGCTGTGCCCCAAGTCGATTAAGCCGTTGTCAGTAAGCGGTCGTTATAACAGCGTCAGTTGTGTTGGTGCTGCACCAGTGCACTGCCCCGTTTAAACAGTCGTG
TRINITY_DN4952_c1_g1_i1	0	336	336	336	33.66	23	46	CACGACTGTTTAAACGGGATGGGGGACCGCCTGGGAACACCTCGTGCAGTTGGTGATTTCCTTTTCGTCTATTTAATGAAGAAATAGGTGTTGTTTTCCTGCGGTGTGGCGTCTGCTGGCCATCTCGCCCGATGGAATCGATCCCGTTTTTGCAGGATACTTCCTCTTTTTATTCTCTAACGCCCTGGCACCAGCTCAAGGCCGTGCGATGGGCACACAGCGTTGCTGGCAAGCCAGGATTACTGGCTCAACTAATATTTTCAAGCAAACACAATATACCGCCTCGGCGTCGGTGGCGTCCCGCTGACACACTGCCGTGCCGTTTAAACAGTCGTG
TRINITY_DN4961_c0_g3_i1	0	403	403	403	10.12	6	12	ACTGTTTAAACGGGTCGATCTTGAGCCTGAGATTAAAGAAGTACTGCTGCGTCGACGTCTTCGCCTTGAGAGGCGATCCGAATCTGCGGGAACTGCAGTATCACGTTTGGCAAAGCCGCCTTCTTGATCCCCAAAACTGATGAGAGCATCCACATTCAGCTTCACCGACTCCTCAAGATCATACCCAAGCACATAAGTTCGCGATCATTTTTGCAAGAACCTTGGTCAGCATACCGAGCGAGACCAAGAACTCCGCCTGGCTTGATGGTGGTCCCGACTCCCGTTCCGAGAAAGAAGGGGAATTGCATGACCATGGGGACGATGTCTCTCGGGGAGACGCCGATGATGACGAGGTAAGCGACCGAGGAGCTTGAACCCGAAAAGCTCCGTTTAAACAGT…
TRINITY_DN4961_c0_g4_i1	0	403	403	403	3.04	2	4	ACTGTTTAAACGGGTCGATCTTGAGCCTGAGATTAAAGAAGTACTGCTGCGTCGACGTCTTCGCCTTGAGAGGCAATCCTAATCTGTGGGAATTGCAGTATCACGTTTGGCAAAGCCGCCTTCTTGATCCCCAAAACTGATGAGAGCATCCACATTCAGCTTCACCGACTCCTCAAGATCATACCCAAGCACATAAGTTCGCGATCATTTTTGCAAGAACCTTGGTCAGCATACCGAGCGAGACCAAGAACTCCGCCTGGCTTGATGGTGGTCCCGACTCCCGTTCCGAGAAAGAAGGGGAATTGCATGACCATGGGGACGATGTCTCTCGGGGAGACGCCGATGATGACGAGGTAAGCGACCGAGGAGCTTGAACCCGAAAAGCTCCGTTTAAACAGT…
TRINITY_DN5022_c0_g7_i1	44	161	288	332	3.36	1	5	GAAGGAGGGAGATGGAGTGGGTCGACACCGCTGGCGAGGAAGATCAGTGGTCATGGAGGCAGAACAGGGCCGCAGGCTGTCGGGCCTGTTGGAAATCAGGCTCCTGGCGGCAGATCA
TRINITY_DN5024_c0_g4_i1	18	547	529	548	2.6	1	4	CACGACTGTTTAAACGGGGCATTTGACCCGAGGGTGGTTCTTTACCGGAAAGGGCTCAACTCTTTTAAGAAGCGCAAGCATTATCATATGTGTAGGAAGTATCAGAATTCGATGGTGGGGAGTCTTGGAAAGATTCGGGATGCTTGGCAGGACTGTTTGGGATATGGGATTGAGGAAAGGTTGCGTCTTTTGAACATTTTGAGGATCCGGGGGAGCCTCGGTTATGAGGAGGATGGTGCCAGGTCAGAGACAGATTCGGAGAACTCTAGGGAGGATACGTGGGGCCATAGGAAGCCGGTGAGGTTTGGGAAGGACAACAGAAAGGGGATTCTTAAGGTTACGCCACCGGAGATGGCTTCGGCAAGAAAGCAGTATCCTTTATTGACGAAACATGGTGTT…
TRINITY_DN5040_c0_g5_i1	1	162	557	558	1.8	1	2	GACTGTTTAAACGGGTCGGGCTTCCCTCGATGCACGTCCTCCGACGCTACAACCGCATCGAACGAATCTTGCACCCCGACGGCCTCCATAGCTTCTTGAAGGCTCCTCCGGGGACGGGTCGAAGCTATCGCAATCGGAATCTTATGACTTAAAAGGGTACG
TRINITY_DN5052_c0_g1_i1	2	175	583	649	2.82	1	3	GACTGTTTAAACGGATCCGATAGTGTTCGTTGGCACTGATCTTCTTCACCATCCATCCACTAATATTATGATCACGATGGTCTGAGAATGAAACCATTTGCTCTCCTCCTAAAAGCTGAGAGATTCCGCACTCTTCTCATACCCTATTGCCGCAAACTCTCCACTCCCTCTGC
TRINITY_DN5136_c0_g6_i1	75	178	308	383	2.22	0	5	GAGCAAGAGCGCTGTCTCGTTCGCCACATTGATCGGATGGGCCGAGGAGTTGGGTTTCTCCGGCAGGTCGCGCATGTTCTGTTACGCTCTCAACTTTGTCGCC
TRINITY_DN5272_c0_g2_i1	163	399	236	400	3.29	1	4	ACAAAAAGTGCATCTATACTACAACAAAATTAAATTCTTTAAAGTTGCACCCATCGCGGTTTTGTATTTTGATAACGGTCTATGGTTGCTTCATCATCAATATTATTAAATACATTTTTTCTATGTATGTAATCGACAAATCATTTGTTCACTCATTTCTCATCCGATTTTTTCGAACGTTCTTCACGATATGCACAGGATAAAATGTTCTTTCAACTGTAGCCGTTTAAACAGTC
TRINITY_DN5322_c0_g1_i1	2	385	383	385	8.61	0	14	GACTGTTTAAACGGGCGGGGCGTAGTTGAGACAGATGTACACACAGAGTGGCAGCCGAGGACCCCAGCCGAACGGCCCAATATCCTGATTTGATTTGGTCCGTCGTGTGTGCGGAATGCTAGTCTTGTGGGGCACTTCGGAACTACCCTGTCACGAAAACATGACAATACAAACTACCAACTAAGGTTTCCATCCCCATGACAATGTATACTTAGTGCAAATTTCCTAAAAAGCTCGAGCTACTCTAGAACAAAACGGGAAATAAGACCAGGAACCACGTGTGACAGTAGTCACCTTCCATATTTGCATCTCGTTCCGTGAGGCACAAATGAAAACAAATGTCGCTCCACGTAGTGTGAAATGTCACCGTTTAAACAGTCGTG
TRINITY_DN5322_c0_g4_i1	0	69	417	418	45.01	1	49	ACGACTGTTTAAACGGGCGGGGCGTAGTTGAGACAGATGTACACACAGAGTGGCAGCCGAGGACCCCAG
TRINITY_DN5344_c0_g3_i1	2	373	371	375	3.77	1	6	GACTGTTTAAACGGTAGCAGCTCATCTGCCCCAAAGCAACGGGGGGTAAGGAAAGTAGGCATTGAAGTGGATGGAAAGTTACACGAGGTGACGGAGAAAGGTCGCTTCTTATGGTGTTGGATGTGTAGAGTTAAGTGCAACGGTCGGTCCTCAATGATTTCTCATCTCTCTGGGAAGAGGCACTTGCTAGAGCAGTCGACAAGATTAGATGCAGCGGCTAAGAGGACATTGCCGAAGGAAGAAGTCGTGGAAGAAGCAAAGGACAAAGATGTGACGTTGCGGAATGAAGAATTTGTGGAGGCAACCGAAAATGGGACGTCACAGAATGAAGACATAGCGGAGAACACAAGAGATCCGCCGTTTAAACAGTC
TRINITY_DN5468_c0_g1_i1	2	213	211	279	2.54	2	3	GACTGTTTAAACGGAGGACTGACGGAAGGCATTTTAAAGGTTCACATCTCACCTCATCTTTGTATTGCATTGCTTGAATTAGTTAGAATATTAAATAACTAGTCAATGTGGGACTATATTTTCCTGTATAAAAACATTAAGGAGGGATATATGATGTGTATGGTTTAATTTCCTTGTACAATAGCCCGATGTGATGGCCCCGGGAGTCGGT
TRINITY_DN5524_c0_g3_i1	0	188	188	424	6.63	3	9	CACGACTGTTTAAACGGTGCCGCGTCGTTATTTTCGGCAGGTTGAATGTCGCTGCCGTCTCCGTGCACGATTTTTGCTTTGACGTACAGGAGCGTGTGGGCGGGATCAATGTATTCATTCCCTGCGCCTGGTATGGAAAACTCGACTGTGTTGGACGAGTCCAAAGTAGTTAGGGGTTTGTAGGGGAC
TRINITY_DN5533_c0_g2_i1	53	203	150	504	0.87	0	1	CAGGTGGAATAATTTTTCTTCTTCAACCTTTTTCATCCCCCCCAAAAGAAAAAAAAAGTTGGGATTTTTATCATGCTGTTGTTGTTTTAGTTGGAGGCCTCTACGAACCAGGAGCTGATCCAGCAGATTCCCATGTTCAAACTTCCTCCA
TRINITY_DN5537_c0_g1_i1	0	713	713	713	11.51	1	19	CACGACTGTTTAAACGGTCCTGTGGCGCAACGGATAACGCGTCTGACTACGGATCAGAAGATTCCAGGTTCGAATCCTGGCAGGATCGCTAGTAGTCGCCCCCTTTTTAGATGGTTGCGGGGACGGCCGCTAGGCGGCTCCCCCGTCGAGGACACGGTGCGAGAGGCTGACCTTTGAGGCTCTGTCTCCGTGGGCAGACCATCGCCACGGACACGGACGCCATGCCAATGCGAAGTCAGTGGCAGTTGCCGTCCGCCTGCCACGCCGAAGAGGCCGCCAGAATCGGAGGGAAGCCTGGGCAGCCCGTCCAGAGGGGCTACGATCCGTGGCTAGAGTGAGCCCGCCCACAGGCAGTACATATACGGTCAGCAGCGCCGCTCGCCCCCGTACTCGCTTCGG…
TRINITY_DN5622_c0_g6_i1	0	62	180	506	2	2	2	CACGACTGTTTAAACGGAGGTCCAAATGCTACTGTCGGTCCGTTACGAGGTCTCGACACGGT
TRINITY_DN5640_c1_g1_i1	400	501	294	501	0.91	0	1	CCGAATTCTCCCACAGCGTCGGCGTAAATTACCTCTTCGTCCCCTGGATCGCCTTCCTCCGCCTCCGCCAATCCGCCCCCTTCCTCCGCCCGTTTAAACAG
TRINITY_DN5644_c0_g3_i1	0	227	528	528	1.03	0	2	CACGACTGTTTAAACGGTCGATGACGAGGATCCCTCGCCACATTCTAGCTTGCCGAGCAAGTTCAGGCCTTGAGCAGTTACATCCTGGGAACATCCCTGAAGAAGTACGTACGGATCACTCACAACTCACACAAAATCGGCAAATGAAAGGAAAAAGCGAGTTTGTCTAAAAGCCTCCATATTTAGAAAGTGATGGGATGGAAAATCAAGCAGCAATGATTTGTAAA
TRINITY_DN5691_c0_g1_i1	674	974	300	974	3.28	0	5	TAATGCAATGATCGAAGGGTACAGCAAGACGCAGGAAACCTCCATGAAGTCACTCCAAGTCTACAAGGAAATGCAGCGGTTAGACTTTCGGCCAACGGTTTCCTCGTTCGTCAGCGTTATTGGAGCCTGTTCTCTCTTGTCTGCATTAGTGTTCGGTGAGCAAATACACGGTCAAATCATCAAGGTCAGTTTATCTGGCAATGTGAAGTGTGGGAGTGCTCTTATCGACATGTATGCCAAATGTGGTAGAATTGCGGATGCACGAAAAGTCTTTGATAGCATGCCGTTTAAACAGTCGTG
TRINITY_DN5705_c0_g2_i1	2	330	328	330	1.78	1	2	GACTGTTTAAACGGGACGCCAAGAGCGGTGGATCGCCCTGCCCTCTGCTGGACGGCGCACCCACAAAAATCAGTTCTCAATCTGAGAGTAGAGAAGTTCTCAAATTCATGTTCTCAACTTTTGTTCTCAAAGGAAGAGAGCTTTCTCTCAAGATATTTTGAGAACATTTCGCTCTCGGCACCAGTATACACTTGAGCACCATACTGCTCTCAGCCGTGCGAAGAAAACTTCGGAAAAGGTGGGATTCGAACCCGCACACCGTCCTCCTTCCTCCTACATCCCATGCCTCTAACCACTCTGCCACTCTGTGACCGTTTAAACAGTCGTG
TRINITY_DN5712_c0_g3_i1	290	397	395	397	3.8	1	5	CATTTTAAACATCTTTAATCAAATTCCAATTAACAAGATTAACATAATTAAACTAATATAACCCTAACCCTACCCTTGACCCAACCCCTCGCCGTTTAAACAGTCGT
TRINITY_DN5718_c1_g1_i1	14	282	268	282	4.06	0	5	CCTCCGCTCGCGGCATGCGTGCCTAAGGATTCGGCAGGTGCGGCATCTCCGACATCCCAAGGGAGTGGCAACAATAATGCGATTGTCATCGTCATCGCTGTAATATTGATTATTGTACTGATAGCAGCATTGGCATCTAAGAAGGGAGGGAAGAACGTTGAAACTCTCGGCATCGACAATAGTCTGATAGAATCCGGAGAAGCGAAAAAGAATGTGTCGGTGCAAAAGGATCCGAATGTGGATTCGACTACCCGTTTAAACAGTCGTG
TRINITY_DN5753_c0_g6_i1	0	235	235	251	5.94	0	8	CGACTGTTTAAACGGCCATTTGAAGCGTACCCAGACATGAGGGCAGTCCACGACACAGCGTTCCTCGGGCGGGACCCATAGAACACGCGGCGGCCCGAGGCCATGTCGCCGCACTTGCAGTACATGTCGATCAGCCCCGACTGCACCGAAACCAGCTTGTTATAGTACCTGAACTTCTTGATAACAAACCCATGAACCTCCCGGCCGAGATTCCGCTCCGAGAGCTCCCCGATGG
TRINITY_DN5756_c0_g3_i1	51	401	350	401	2.19	1	4	TGAGGTCCCAAAATTGCCTCCCGACGTCGTTCATTTATAGCGTCCTGGTTCATACCTATGGAGCTGAAAAGAGGATTGAGGACGCAGTCAACGAGTTCTTGGAAACGGAACGGGGAGGGTGTCCACCCGGATGTCGTGGTGTACAACGCGTTGGTGTCGGCATTTTGTCGAGTGAACAGGTTCGAGAATGCTTATCGGGTTCTCGTAGATATGAGGAGTAAGGGCATTGACCCGAATGCGAGGACTTGTAATATCATTTTGAACGGATTAATTGGTCTTCGGAGGCACGAGGAGGCGTATACGGTCTTCCGGCGGATGATCAGGATACTGGAGCCGTTTAAACAGTCGTG
TRINITY_DN5766_c0_g4_i1	0	52	52	285	3.71	1	5	GACTGTTTAAACGGGTTCGAGTCCGCTCAGGCATCAAATTTTTTTTCGGGAT
TRINITY_DN5783_c1_g6_i1	1	329	328	329	1.42	1	3	ACGACTGTTTAAACGGGGATGGGGTGGGGGGACGGGAGGAAAACGAAACGTGAGACTTCTCACCGTTGTAGGAGTAAAAAAAAAATCTCATTCCATAAATGATAATGAAAGCAGATGATACCGATTTTCTCTTTGCGCTAATACTTTTGCAATGAGGTTCATCCCTCATCTGAAATGATAGCCGACTTTAAAAAAGCCTATTTTTTGATTAATTGAATTCAGAAATAGTGCTTTGTGTCGGTGCAGAGGTCCGTGATATGAAGAGAAGCTCTCTCACTCGCACCCGCCCGCACAGTTTACATTTGGCCGTGCCGTTTAAACAGTCGTG
TRINITY_DN5786_c0_g4_i1	436	652	216	652	1	1	1	GCACCCAGTCTCGCTGGCCGACCTTGAATTCCACCCATGGCAGTTTCCCTCCTCCTCTTCTCCCGCAACCCCTTTATCTCCTCCTCCGATCTGCCTAGCTGCCGAAGCCGCCCTGACCACGAGCCGACCACCTATCCATCGTTGCTCCTCTCTTCGATATCACCAGCGCATACTTCAACTCCAGCCAACCTTGATTTTTCCGTTTAAACAGTCGTG
TRINITY_DN5893_c0_g1_i1	0	339	339	339	12.67	1	13	CGACTGTTTAAACGGTTACACCCAAACTCTCACCCAAAGAAATACATTGCATTTACAACAGGAAGTTGTAATGACCTCGGCATTGACTGAAAATTCCAATCCGCGTCGAGAATATTTGACAATCTGTTCACATGGAAGTCGAGCATGCGGTAGTGGAGGAAGGTAGGAAGAGGATAAGGCTACAACTTATCATGGAGGAGTCAGGAGGACTGTAGTAGTAGTAGTAGTGCTCTCTGAAAGAAAATGAAGGATAGATAATGGGGAAAGAAAACTGATCAGATGACATCTATGACGACTCCTCTTTTTCCATTTCAACCCTCTCCCGTTTAAACAGTCGTG
TRINITY_DN5914_c0_g1_i1	186	498	312	498	4.36	1	5	GAGGAGGAGGAGGACGAGGAGGAGGAGGAGAGAGAAAGACGGAATAGGAGAGTCTGGAATTGGAGGAGAGAGAAGGAAGGAGAGGGAACCGAGAAATGGAGGCGGCGAAAAGAGGGTTTATTGACGCGATGGCCATTTCCCCCGACCACAGGACTGACGGCTCCCGAAGATCTTGAAAATATTGTGGCTAGCTGTCGTGGCAAGATCAAGGCCGTCCGTTTTGCATGTCCTGTCGGTGTGAGGAGAGAGGATTAAGAATAATATTTTACTTATCATCTTAGATGAGATAGATTAGCCGTTTAAACAGTCGTG
TRINITY_DN6213_c0_g2_i1	13	349	336	349	5.25	1	8	GCGAGCCAGCCACTAAGGGCTGCGCTAGCATTTCCGCTAGCGACGCGAGTTCCTCCCTGAGCGCGAGTATTCAAACCAACTCGCCTACCTGACATCCCCCCCTCTAATTTTAAGATCGTCTCGATCGCTTAACTGCTGAGGGGCGAATTCGCGTCTTTATGAAACTGTCAGATTAATTTTGTGACTCTACTATTTTGTCTCAATGACTGCAAATATATAATTTGGAAATGTACTTGTTAGCCAGGCTGGGATTCTTTTTTGTTTTTCCCTTTTATTCCCTATTCCTTTTTCACAATTATCTAACCCTATCTACCGTCCCCCCGTTTAAACAGTCGT
TRINITY_DN626_c0_g3_i1	0	220	220	275	4.14	1	6	CACGACTGTTTAAACGGATCCGCCTCGATTCGCCGACGAAGTCATTGTTTTCGGATTCGGGTTGGAAGAGAGTTGATTGCATTTGGTGGGAGAGAGACGACCACCAATCCATGCTCAAACTATTACGGAGTACTCTATTATTTTTTATAGTTCAATTTCAGGCGGTCGTCTTTTGATAATGGAAGGAGAAATAGATTGGAGATGAAGTTGCTGCTGTCTC
TRINITY_DN8332_c0_g1_i1	453	566	128	566	2	2	2	TTTGTTGTTGTTGTTGCAGTATGTCCTCATATACCACTACGAGCTTTCTTTGCCTTTTCCACCACAAATAACTGTTCCCATTGGCTCACTGGTGGGGCCCACCGTTTAAACAG
TRINITY_DN8536_c0_g1_i1	1	232	231	232	16.69	1	22	CGACTGTTTAAACGGGCAGCCAGGCGCGCCGAGAGGACCTCGACCTCCAGCTCCCTACAAACACACGATCGAATATAAGGTTCGGTTCTTAGAAAATGGGGATAGAGCAGGGAGCATAGGGATTTATTTATTGCCTAACCTAACCTGACCGCACTTACCTGGCTTCCCCGAGGAACGACAGCTTCCCTACGGAGTGATCTCCCGTCACCCCGTTCCGTTTAAACAGTCGTG
TRINITY_DN8859_c0_g1_i1	17	88	99	407	1.7	1	2	AAGTTCGGCTTGGTTTGGCGAACTCGAGATCAATGGCTCTGGTGGGTGAATCGAGCGGCGGAGGCGGATCT
TRINITY_DN8942_c0_g2_i1	11	213	202	213	2.59	2	3	AACGGGTCCTGATCCGGGCTTACTGTAAGAAGGAGAGAGCCGCATTGGGGTCGAGAGTTTTCGAGGAGATGAGGGGTGCGGGTTTGGTGCCCGACATTGGGACAAAGGGGTTGCTGGTCAGGAGTTTGTGGAAGGAAGGGAAGTTTCGGGAGGCGGCAGTGGTGGAGGAGAAGTGCGAGGGATTGCCGTTTAAACAGTCGTG
TRINITY_DN8950_c0_g1_i1	0	154	378	378	12.82	8	17	GACTGTTTAAACGGCGCAGCTTGGGCCGCAAACTGCCGATTCAGTGCAACCAACAATTGGACAAGGACGCAGATATCGACTCTCCCTCCCTTCTCAAGCGCGGGTTGAAACCACCAAGAAACCCGAGATTTTACTTCCGATTTACGGTACAGGC
TRINITY_DN897_c0_g1_i1	0	62	62	486	1	1	1	CACGACTGTTTAAACGGTTCGGGCGGTTGTTCGGGTGGAAGTCTTGACTGCCGAGTGGTGGC
TRINITY_DN9101_c0_g1_i1	1	309	308	309	7.3	1	10	CGACTGTTTAAACGGGCACTCGGTGTAGAGACCGTGTCGGGGAATTCAGTAAGCTTTGTCCTGGCTAATCTTATTGATTAGCGACAACTGACAGAACTCTCCGTGCTGGGAATCAGGAGAATAAGCCAATACAAACTGCGCAATATGATCGCACTCGAGTAGTCAATCGGAGTCACAGGAACTTCTCAAGAAGCGGGTCGGAAGGAGCGGAACTCTTTCAATTCAGAATCACGCGACAACAGGGCAGAGTTTAGGCCGTTGTGCGTCGTCGACGGTTTGTGACGACGGCAACCGACCGTTTAAACAGT
TRINITY_DN9257_c0_g1_i1	226	313	311	327	1.61	0	2	CGCACTTTCTCTGGTGCTCCTCGCTGGCCGAGCGATGCCGCGCCGACCTCACATGAACCCGCCGCGAATCTTCCCTAGTCATCGCGG
TRINITY_DN9393_c0_g1_i1	248	314	313	314	6.85	5	8	GCACTCTTGTAGCCCGTGCGCGTGGACCCCGTGCTGCTCGCCATGTGGTCCGTTTAAACAGTCGTG
TRINITY_DN9432_c0_g1_i1	0	254	254	255	4.92	2	6	CACGACTGTTTAAACGGTTACAAAGCAGGGAATCTTAAGTCTGCCATGAGCTGTGACTATGTTAAAAACTACGAGTTTGTCACCATTTTCGATGCTGACTTCCAACCAAACCCCGATTTCCTTAAGCGGACGGTCCCACATTTTAAGGGACATCCCGAGATCGGACTAGTTCAGGCGCGGTGGAGTTTTGTGAACAAGGACGAGAACCTCTTAACGCGTCTCCAAAACATCAATCTTTGCTTCCATTTTGAGGT
TRINITY_DN9497_c0_g1_i1	1	189	188	196	3.74	1	5	CGACTGTTTAAACGGCGCCAGCTGGCAGACGTGATCGGCGCGATGCTCCAGATCGCGGAGGCGGAGGCCTTGGAGGAGGGAACAAGACACCTGGCGGTGGAGTTTGTTATCACCCTGGCGGAGGCAAGGGAGCGGGCCCCGGGGATGGTTCGCCGGTTGCCGCAGTTCATCGGGAGGCTGTTCAATGT
TRINITY_DN9581_c0_g1_i1	268	343	75	343	2.07	1	3	AAAACGCGTTTGTGAGTCTGTGGGAAAGGGACTGGGTGTGAACCGAGAGGGTGCTGCTGGTGCGCCCGAATGCGG
TRINITY_DN9624_c0_g1_i1	0	229	229	229	6.28	1	8	ACGACTGTTTAAACGGCCTCGTACCGTATACTCCGTTACTCCGTATTACACTATTATTACAAAATTTACGTATGCAACGTATCCACTTATCGGATCCGAATCGGGCTATCGGACCTTATCCCAGCTTCTACTGATGGGTTCCTTCTCTCTCCTTTTCATCGCGACCTTCCCAGTCCCAGTCCCTGTCCCTGTCAGCCGAAACCCTAGATCCGCCGTGGAGCACACAAAA
TRINITY_DN9802_c0_g1_i1	0	68	462	462	5.76	1	7	ACGACTGTTTAAACGGCATGGAACTGCGCGGGGAGCGCATCGCGATGGTGGCAGCGGGCCAGTCCCTA
