# Supplementary material for: Epigenetic Variability Among Saffron Crocus (Crocus sativus L.) Accessions Characterized by Different Phenotypes
Source: Front Plant Sci. 2021 Mar 4;12:642631. doi: 10.3389/fpls.2021.642631 (PMC7970008; doi:10.3389/fpls.2021.642631)
Supplement: Supplementary Table 6 — For each pairwise comparison, the different polymorphisms, SNPs and indels characterized by a minimal difference score higher than 180, are reported. The detected alternative in the accessions under comparison is indicated. [file Data_Sheet_5.xlsx]

## Sheet: 1610 - 1637
difference score	base in 1610	base in 1637	sequence	position	reference	total reads 1610	A	G	C	T	del	ins	deleted sequence	inserted sequence	total reads 1637	A	G	C	T	del	ins	deleted sequence	inserted sequence
200	G	A	TRINITY_DN19_c0_g1_i1	64	G	50	0	50	0	0	0	0			12	12	0	0	0	0	0
200	A	T	TRINITY_DN19_c0_g1_i1	144	A	51	51	0	0	0	0	0			14	0	0	0	14	0	0
200	del	A	TRINITY_DN2894_c0_g1_i1	134	A	16	0	0	0	0	16	0			10	10	0	0	0	0	0
200	del	G	TRINITY_DN2894_c0_g1_i1	135	G	16	0	0	0	0	16	0			11	0	11	0	0	0	0
200	del	A	TRINITY_DN2894_c0_g1_i1	136	A	16	0	0	0	0	16	0			11	11	0	0	0	0	0
200	del	G	TRINITY_DN2894_c0_g1_i1	140	G	16	0	0	0	0	16	0			10	0	10	0	0	0	0
200	del	G	TRINITY_DN2894_c0_g1_i1	142	G	17	0	0	0	0	17	0			10	0	10	0	0	0	0
200	del	G	TRINITY_DN2894_c0_g1_i1	144	G	17	0	0	0	0	17	0			11	0	11	0	0	0	0
200	G	A	TRINITY_DN3181_c0_g2_i1	176	G	43	0	43	0	0	0	0			13	13	0	0	0	0	0
200	C	G	TRINITY_DN3181_c0_g2_i1	214	C	35	0	0	35	0	0	0			12	0	12	0	0	0	0
200	A	T	TRINITY_DN3181_c0_g2_i1	216	A	35	35	0	0	0	0	0			10	0	0	0	10	0	0
200	C	A	TRINITY_DN3682_c0_g3_i1	105	A	22	0	0	22	0	0	0			10	10	0	0	0	0	0
200	C	A	TRINITY_DN6484_c0_g1_i1	94	C	76	0	0	76	0	0	0			10	10	0	0	0	0	0
200	C	G	TRINITY_DN6858_c0_g1_i1	171	C	14	0	0	14	0	0	0			11	0	11	0	0	0	0
200	G	C	TRINITY_DN6858_c0_g1_i1	173	G	15	0	15	0	0	0	0			11	0	0	11	0	0	0
200	A	C	TRINITY_DN14225_c0_g1_i1	65	C	32	32	0	0	0	0	0			25	0	0	25	0	0	0
200	A	G	TRINITY_DN14225_c0_g1_i1	174	G	32	32	0	0	0	0	0			25	0	25	0	0	0	0
200	G	A	TRINITY_DN14230_c0_g1_i1	157	A	16	0	16	0	0	0	0			10	10	0	0	0	0	0
200	C	G	TRINITY_DN14230_c0_g1_i1	162	G	17	0	0	17	0	0	0			10	0	10	0	0	0	0
200	T	G	TRINITY_DN14230_c0_g1_i1	185	G	19	0	0	0	19	0	0			11	0	11	0	0	0	0
200	G	A	TRINITY_DN20659_c0_g1_i1	149	A	17	0	17	0	0	0	0			10	10	0	0	0	0	0
200	A	G	TRINITY_DN20659_c0_g1_i1	202	G	19	19	0	0	0	0	0			10	0	10	0	0	0	0
200	A	G	TRINITY_DN20659_c0_g1_i1	298	G	21	21	0	0	0	0	0			11	0	11	0	0	0	0
200	T	C	TRINITY_DN24153_c0_g1_i1	122	T	58	0	0	0	58	0	0			11	0	0	11	0	0	0
200	T	G	TRINITY_DN24153_c0_g1_i1	123	T	54	0	0	0	54	0	0			12	0	12	0	0	0	0
200	A	G	TRINITY_DN24153_c0_g1_i1	215	A	55	55	0	0	0	0	0			14	0	14	0	0	0	0
200	A	C	TRINITY_DN25418_c0_g1_i1	108	C	31	31	0	0	0	0	0			20	0	0	20	0	0	0
200	G	C	TRINITY_DN26421_c0_g1_i1	28	G	25	0	25	0	0	0	0			12	0	0	12	0	0	0
200	A	del	TRINITY_DN27436_c0_g1_i1	29	A	116	116	0	0	0	0	0			12	0	0	0	0	12	0
200	G	C	TRINITY_DN27436_c0_g1_i1	133	G	139	0	139	0	0	0	0			14	0	0	14	0	0	0
200	G	A	TRINITY_DN27436_c0_g1_i1	175	G	148	0	148	0	0	0	0			11	11	0	0	0	0	0
200	C	G	TRINITY_DN27745_c0_g2_i1	146	C	53	0	0	53	0	0	0			11	0	11	0	0	0	0
200	T	G	TRINITY_DN31956_c0_g1_i1	78	G	21	0	0	0	21	0	0			14	0	14	0	0	0	0
200	C	G	TRINITY_DN31956_c0_g1_i1	104	G	21	0	0	21	0	0	0			19	0	19	0	0	0	0
200	A	C	TRINITY_DN31956_c0_g1_i1	210	C	21	21	0	0	0	0	0			24	0	0	24	0	0	0
200	A	T	TRINITY_DN31956_c0_g1_i1	235	T	21	21	0	0	0	0	0			22	0	0	0	22	0	0
199	CT	G	TRINITY_DN484_c0_g1_i1	155	C	35	0	0	32	3	0	0			12	0	12	0	0	0	0
199	T	C	TRINITY_DN2686_c0_g1_i1	325	T	159	0	1	0	158	0	0			12	0	0	12	0	0	0
199	A	G	TRINITY_DN3181_c0_g2_i1	163	A	41	40	0	1	0	0	0			17	0	17	0	0	0	0
199	G	Ains	TRINITY_DN3728_c0_g1_i1	21	A	27	0	27	0	0	0	0			17	17	0	0	0	0	1		TCTTCCCTCGGATTGGC:1;
199	del	AT	TRINITY_DN3945_c0_g1_i1	165	A	13	0	0	0	0	13	0			14	13	0	0	1	0	0
199	GTins	A	TRINITY_DN3945_c0_g1_i1	199	A	10	0	5	0	5	0	3		GGTTT:3;	16	16	0	0	0	0	0
199	A	CT	TRINITY_DN8982_c0_g1_i1	258	A	27	27	0	0	0	0	0			14	0	0	9	5	0	0
199	Cdel	G	TRINITY_DN20659_c0_g1_i1	188	G	17	0	0	2	0	15	0			11	0	11	0	0	0	0
199	Cdel	T	TRINITY_DN20659_c0_g1_i1	191	T	16	0	0	1	0	15	0			11	0	0	0	11	0	0
199	G	A	TRINITY_DN21728_c0_g1_i1	255	A	34	0	33	0	1	0	0			18	18	0	0	0	0	0
199	T	Cdel	TRINITY_DN22178_c0_g1_i1	187	T	12	0	0	0	12	0	0			12	0	0	1	0	11	0
199	A	G	TRINITY_DN22339_c0_g1_i1	231	A	401	397	2	2	0	0	0			23	0	23	0	0	0	0
199	A	del	TRINITY_DN27436_c0_g1_i1	28	A	119	117	2	0	0	0	0			12	0	0	0	0	12	0
199	A	G	TRINITY_DN27436_c0_g1_i1	113	A	135	134	0	1	0	0	0			13	0	13	0	0	0	0
199	T	AG	TRINITY_DN31956_c0_g1_i1	121	A	23	0	0	0	23	0	0			19	18	1	0	0	0	0
199	G	A	TRINITY_DN31956_c0_g1_i1	193	G	23	0	22	0	1	0	0			22	22	0	0	0	0	0
199	T	del	TRINITY_DN31956_c0_g1_i1	216	T	23	0	0	1	22	0	0			24	0	0	0	0	24	0
199	A	Gdel	TRINITY_DN31956_c0_g1_i1	287	G	21	21	0	0	0	0	0			21	0	18	0	0	3	0
199	C	T	TRINITY_DN33988_c0_g1_i1	247	C	535	1	1	532	1	0	0			11	0	0	0	11	0	0
199	A	G	TRINITY_DN33988_c0_g1_i1	295	A	521	520	0	1	0	0	0			13	0	13	0	0	0	0
198	GC	A	TRINITY_DN484_c0_g1_i1	141	G	34	0	19	14	1	0	0			12	12	0	0	0	0	0
198	C	T	TRINITY_DN20252_c0_g1_i1	274	C	107	1	0	106	0	0	0			47	0	1	0	46	0	0
198	AC	GT	TRINITY_DN21728_c0_g1_i1	113	C	34	15	0	19	0	0	0			19	0	4	0	15	0	0
197	A	T	TRINITY_DN3280_c0_g2_i1	165	A	73	72	0	0	1	0	0			15	0	0	0	15	0	0
197	C	T	TRINITY_DN3919_c0_g1_i1	310	C	2082	5	1	2050	26	0	0			13	0	0	0	13	0	0
197	A	G	TRINITY_DN4132_c0_g2_i1	279	G	177	174	3	0	0	0	0			17	0	17	0	0	0	0
197	A	G	TRINITY_DN4436_c0_g1_i1	151	G	51	50	1	0	0	0	0			26	0	26	0	0	0	0
197	A	G	TRINITY_DN6484_c0_g1_i1	97	A	72	71	1	0	0	0	0			10	0	10	0	0	0	0
197	T	C	TRINITY_DN35669_c0_g1_i1	144	C	60	0	0	1	59	0	0			12	0	0	12	0	0	0
197	A	G	TRINITY_DN36094_c0_g1_i1	196	A	1119	1099	15	2	3	0	0			34	0	34	0	0	0	0
196	G	A	TRINITY_DN20252_c0_g1_i1	173	G	115	0	115	0	0	0	0			50	48	1	1	0	0	0
195	A	T	TRINITY_DN4500_c0_g1_i1	122	A	68	66	0	0	2	0	0			11	0	0	0	11	0	0
195	T	C	TRINITY_DN4500_c0_g1_i1	170	T	70	0	0	2	68	0	0			10	0	0	10	0	0	0
195	T	C	TRINITY_DN11544_c0_g1_i1	147	T	36	0	0	1	35	0	0			28	0	0	28	0	0	0
195	G	A	TRINITY_DN15911_c0_g1_i1	18	A	48	1	46	0	0	1	0			23	23	0	0	0	0	0
195	G	T	TRINITY_DN20252_c0_g1_i1	102	G	118	0	118	0	0	0	0			44	0	1	0	43	0	0
195	G	A	TRINITY_DN20849_c0_g1_i1	20	G	38	1	37	0	0	0	0			10	10	0	0	0	0	0
195	T	C	TRINITY_DN20849_c0_g1_i1	145	T	39	0	0	1	38	0	0			11	0	0	11	0	0	0
195	G	A	TRINITY_DN31544_c0_g1_i1	30	A	49	1	48	0	0	0	0			38	38	0	0	0	0	0
195	G	CT	TRINITY_DN32923_c0_g1_i1	187	G	36	0	35	0	1	0	0			10	0	0	3	7	0	0
195	C	G	TRINITY_DN32923_c0_g1_i1	188	C	36	0	1	35	0	0	0			10	0	10	0	0	0	0
194	Ains	G	TRINITY_DN4500_c0_g1_i1	88	G	66	64	2	0	0	0	4		A:4;	11	0	11	0	0	0	0
194	AG	C	TRINITY_DN6041_c0_g1_i1	173	C	217	78	133	5	1	0	0			22	0	0	22	0	0	0
194	GC	T	TRINITY_DN7040_c0_g1_i1	135	T	35	0	31	3	1	0	0			26	0	0	0	26	0	0
194	C	del	TRINITY_DN20252_c0_g1_i1	60	C	113	1	0	112	0	0	0			44	0	0	1	0	43	0
193	A	G	TRINITY_DN614_c0_g1_i1	48	A	89	86	3	0	0	0	0			11	0	11	0	0	0	0
193	G	T	TRINITY_DN691_c0_g1_i1	304	G	26	0	25	0	1	0	0			12	0	0	0	12	0	0
193	G	A	TRINITY_DN1413_c0_g1_i1	287	A	29	1	28	0	0	0	0			11	11	0	0	0	0	0
193	C	G	TRINITY_DN3977_c0_g1_i1	55	C	27	0	1	26	0	0	0			10	0	10	0	0	0	0
193	G	del	TRINITY_DN4121_c0_g2_i1	158	G	26	0	25	0	0	1	0			12	0	0	0	0	12	0
193	G	C	TRINITY_DN4500_c0_g1_i1	62	G	66	1	63	2	0	0	0			12	0	0	12	0	0	0
193	T	A	TRINITY_DN4846_c0_g1_i1	39	T	28	1	0	0	27	0	0			19	19	0	0	0	0	0
193	C	T	TRINITY_DN6041_c0_g1_i1	35	T	193	0	0	187	6	0	0			22	0	0	0	22	0	0
193	C	T	TRINITY_DN11544_c0_g1_i1	218	C	33	0	0	32	1	0	0			34	0	0	0	34	0	0
193	T	G	TRINITY_DN20252_c0_g1_i1	162	T	114	0	4	0	110	0	0			50	0	50	0	0	0	0
193	T	G	TRINITY_DN27472_c0_g1_i1	100	G	27	0	1	0	26	0	0			17	0	17	0	0	0	0
193	A	G	TRINITY_DN27472_c0_g1_i1	147	A	29	28	1	0	0	0	0			12	0	12	0	0	0	0
193	G	A	TRINITY_DN27472_c0_g1_i1	156	G	30	1	29	0	0	0	0			12	12	0	0	0	0	0
193	Cdel	T	TRINITY_DN30148_c0_g1_i1	238	C	105	1	0	79	3	22	0			10	0	0	0	10	0	0
193	G	A	TRINITY_DN30396_c0_g1_i1	201	A	28	1	27	0	0	0	0			10	10	0	0	0	0	0
193	G	A	TRINITY_DN32923_c0_g1_i1	56	G	27	1	26	0	0	0	0			10	10	0	0	0	0	0
193	T	del	TRINITY_DN32923_c0_g1_i1	123	T	31	0	0	0	30	1	0			13	0	0	0	0	13	0
192	G	C	TRINITY_DN19_c0_g1_i1	68	G	50	0	48	2	0	0	0			12	0	0	12	0	0	0
192	Ains	del	TRINITY_DN408_c0_g1_i1	113	A	94	90	0	1	0	4	29	T:1;	CACACACAC:11;CACACAC:8;CACAC:4;C:3;CAC:2;CAAACACAC:1;	25	0	0	1	0	24	0
192	G	del	TRINITY_DN4121_c0_g2_i1	157	G	25	0	24	0	0	1	0			12	0	0	0	0	12	0
192	G	del	TRINITY_DN4121_c0_g2_i1	159	G	25	0	24	0	0	1	0			12	0	0	0	0	12	0
192	G	del	TRINITY_DN4121_c0_g2_i1	160	G	25	0	24	0	0	1	0			12	0	0	0	0	12	0
192	T	del	TRINITY_DN4121_c0_g2_i1	161	T	25	0	0	0	24	1	0			12	0	0	0	0	12	0
192	T	G	TRINITY_DN18540_c0_g1_i1	82	C	1203	3	1	15	1184	0	10		TGTTTAAA:10;	129	0	125	1	3	0	0
192	A	T	TRINITY_DN20252_c0_g1_i1	161	A	111	108	1	0	2	0	0			50	1	0	0	49	0	0
192	T	A	TRINITY_DN27472_c0_g1_i1	32	T	26	1	1	0	24	0	0			17	17	0	0	0	0	0
192	T	Gdel	TRINITY_DN32923_c0_g1_i1	125	T	31	0	0	0	30	1	0			14	0	1	0	0	13	0
192	A	CTdel	TRINITY_DN32923_c0_g1_i1	126	A	32	31	0	0	0	1	0			14	0	0	1	7	6	0
192	C	GTdel	TRINITY_DN32923_c0_g1_i1	127	C	31	0	0	30	0	1	1		GCCCG:1;	14	0	1	0	7	6	0
191	G	C	TRINITY_DN3280_c0_g2_i1	323	C	47	0	45	2	0	0	0			11	0	0	11	0	0	0
191	G	C	TRINITY_DN4121_c0_g2_i1	163	G	24	0	23	1	0	0	0			12	0	0	12	0	0	0
191	C	T	TRINITY_DN4937_c0_g1_i1	214	C	24	0	0	23	1	0	0			10	0	0	0	10	0	0
191	C	T	TRINITY_DN8937_c0_g1_i1	118	T	65	0	0	62	3	0	0			12	0	0	0	12	0	0
191	G	T	TRINITY_DN10703_c0_g1_i1	122	T	196	1	192	0	3	0	0			39	0	1	0	38	0	0
191	A	G	TRINITY_DN21728_c0_g1_i1	316	G	36	36	0	0	0	0	0			21	1	20	0	0	0	0
191	T	C	TRINITY_DN22339_c0_g1_i1	50	T	438	1	1	18	418	0	0			24	0	0	24	0	0	0
191	A	T	TRINITY_DN28115_c0_g1_i1	152	T	63	60	0	0	3	0	0			13	0	0	0	13	0	0
191	T	C	TRINITY_DN34678_c0_g1_i1	81	C	64	0	0	3	61	0	0			10	0	0	10	0	0	0
191	A	G	TRINITY_DN36076_c0_g1_i1	100	G	25	23	1	0	1	0	1		A:1;	12	0	12	0	0	0	0
190	GC	C	TRINITY_DN3203_c0_g1_i1	259	G	20	0	19	1	0	0	0			18	0	0	18	0	0	0
190	A	AT	TRINITY_DN5538_c0_g2_i1	241	A	28	28	0	0	0	0	0			20	1	0	0	19	0	0
189	Adel	A	TRINITY_DN2894_c0_g1_i1	141	A	17	1	0	0	0	17	0	GTGAGAGGAGGCT:1;		10	10	0	0	0	0	0
189	AC	A	TRINITY_DN3728_c0_g1_i1	203	A	38	2	0	36	0	0	0			24	24	0	0	0	0	0
189	AGdel	G	TRINITY_DN4622_c0_g2_i1	242	G	286	92	16	3	0	175	0			28	0	28	0	0	0	0
189	GCdel	G	TRINITY_DN4622_c0_g2_i1	253	G	245	3	14	174	5	49	0			29	0	29	0	0	0	0
189	AG	A	TRINITY_DN8378_c0_g1_i1	278	A	18	1	17	0	0	0	0			10	10	0	0	0	0	0
189	C	T	TRINITY_DN18540_c0_g1_i1	114	C	1309	0	0	1251	58	0	0			149	3	0	1	144	1	1		GGGG:1;
189	GT	T	TRINITY_DN19475_c0_g1_i1	82	T	79	0	75	0	4	0	0			12	0	0	0	12	0	0
189	A	AC	TRINITY_DN20473_c0_g1_i1	336	A	26	26	0	0	0	0	0			17	1	0	16	0	0	0
189	C	GC	TRINITY_DN20473_c0_g1_i1	425	C	23	0	0	23	0	0	0			17	0	16	1	0	0	0
189	GC	C	TRINITY_DN24087_c0_g1_i1	48	C	17	0	16	1	0	0	0			11	0	0	11	0	0	0
189	GT	G	TRINITY_DN31544_c0_g1_i1	154	G	52	0	3	0	49	0	0			34	0	34	0	0	0	0
188	A	AT	TRINITY_DN895_c0_g2_i1	59	A	4864	4851	6	3	4	0	0			184	11	0	0	173	0	0
188	G	AG	TRINITY_DN895_c0_g2_i1	125	G	4744	0	4735	0	9	0	0			185	174	11	0	0	0	0
188	CT	T	TRINITY_DN3813_c0_g1_i1	148	C	189	5	0	174	10	0	0			84	0	1	0	83	0	0
188	GTdel	G	TRINITY_DN4622_c0_g2_i1	243	G	298	0	16	0	107	175	0			28	0	28	0	0	0	0
188	CTdel	T	TRINITY_DN4622_c0_g2_i1	261	T	234	2	0	172	13	47	0			28	0	0	0	28	0	0
188	AGdel	G	TRINITY_DN7040_c0_g1_i1	175	G	36	2	2	0	0	32	0			26	0	26	0	0	0	0
188	CTins	C	TRINITY_DN16822_c0_g1_i1	201	C	32	0	0	2	30	0	3		T:3;	15	0	0	15	0	0	0
187	G	Gdel	TRINITY_DN793_c0_g1_i1	158	G	63	0	63	0	0	0	0			15	0	1	0	0	14	0
187	C	Cdel	TRINITY_DN793_c0_g1_i1	159	C	64	0	0	64	0	0	0			15	0	0	1	0	14	0
187	A	Adel	TRINITY_DN793_c0_g1_i1	160	A	64	64	0	0	0	0	0			15	1	0	0	0	14	0
187	C	Cdel	TRINITY_DN793_c0_g1_i1	161	C	64	0	0	64	0	0	0			15	0	0	1	0	14	0
187	C	Cdel	TRINITY_DN793_c0_g1_i1	162	C	62	0	0	62	0	0	0			15	0	0	1	0	14	0
187	G	Gdel	TRINITY_DN793_c0_g1_i1	163	G	62	0	62	0	0	0	0			15	0	1	0	0	14	0
187	C	Cdel	TRINITY_DN793_c0_g1_i1	164	C	65	0	0	65	0	0	0			15	0	0	1	0	14	0
187	G	Gdel	TRINITY_DN793_c0_g1_i1	165	G	63	0	63	0	0	0	0			15	0	1	0	0	14	0
187	C	Cdel	TRINITY_DN793_c0_g1_i1	166	C	63	0	0	63	0	0	0			15	0	0	1	0	14	0
187	C	Cdel	TRINITY_DN793_c0_g1_i1	167	C	63	0	0	63	0	0	0			15	0	0	1	0	14	0
187	A	Adel	TRINITY_DN895_c0_g2_i1	22	A	4856	4841	0	6	0	9	0			168	9	5	0	0	154	0
187	C	Cdel	TRINITY_DN895_c0_g2_i1	23	C	4946	4	1	4927	5	9	0			170	0	1	10	6	153	0
187	AT	T	TRINITY_DN3728_c0_g1_i1	67	A	33	31	0	0	2	0	0			20	0	0	0	20	0	0
187	GC	G	TRINITY_DN3813_c0_g1_i1	121	C	175	0	11	164	0	0	0			69	0	69	0	0	0	0
187	CT	C	TRINITY_DN5538_c0_g2_i1	21	C	29	0	0	2	27	0	0			14	0	0	14	0	0	0
187	G	AG	TRINITY_DN5538_c0_g2_i1	146	A	28	0	28	0	0	0	0			15	14	1	0	0	0	0
187	T	CT	TRINITY_DN10354_c0_g1_i1	337	T	1737	3	3	3	1726	2	1		TCGCA:1;	251	4	0	232	15	0	0
187	AT	T	TRINITY_DN13553_c0_g1_i1	164	A	29	27	0	0	2	0	0			20	0	0	0	20	0	0
187	AC	C	TRINITY_DN16822_c0_g1_i1	86	A	32	30	0	2	0	0	0			14	0	0	14	0	0	0
187	AT	A	TRINITY_DN16822_c0_g1_i1	190	A	32	2	0	1	29	0	0			15	15	0	0	0	0	0
187	GC	C	TRINITY_DN16822_c0_g1_i1	191	C	32	0	29	2	1	0	0			14	0	0	14	0	0	0
187	GT	T	TRINITY_DN16822_c0_g1_i1	208	T	30	0	28	0	2	0	0			13	0	0	0	13	0	0
187	AC	C	TRINITY_DN16822_c0_g1_i1	209	C	30	28	0	2	0	0	0			13	0	0	13	0	0	0
187	AG	G	TRINITY_DN16822_c0_g1_i1	214	G	29	27	2	0	0	0	0			13	0	13	0	0	0	0
187	AT	A	TRINITY_DN18004_c0_g1_i1	78	T	15	1	0	0	14	0	0			10	10	0	0	0	0	0
187	Gdel	G	TRINITY_DN20659_c0_g1_i1	186	G	16	0	1	0	0	15	0			11	0	11	0	0	0	0
187	CT	C	TRINITY_DN35873_c0_g1_i1	138	T	74	0	0	5	69	0	0			32	0	0	32	0	0	0
187	A	C	TRINITY_DN36094_c0_g1_i1	22	C	1082	1053	6	20	1	2	1		A:1;	43	2	0	41	0	0	2		AAA:2;
186	G	Gdel	TRINITY_DN895_c0_g2_i1	21	G	4882	1	4866	0	6	9	0			166	0	11	0	0	155	0
186	A	AG	TRINITY_DN895_c0_g2_i1	109	A	4717	4698	8	10	1	0	1		GAAGGAGGTGCCG:1;	182	12	170	0	0	0	0
186	T	C	TRINITY_DN4462_c0_g1_i1	19	C	26	0	0	1	25	0	0			32	0	0	31	1	0	0
186	A	AG	TRINITY_DN10354_c0_g1_i1	287	A	1824	1816	2	5	1	0	0			279	17	262	0	0	0	0
186	A	T	TRINITY_DN18540_c0_g1_i1	147	T	1430	1364	2	3	61	0	0			170	4	0	1	165	0	0
186	C	T	TRINITY_DN18540_c0_g1_i1	148	T	1442	1	1	1380	60	0	0			167	0	4	4	159	0	0
186	CT	T	TRINITY_DN18540_c0_g1_i1	161	T	1522	3	1	1417	101	0	0			181	0	1	0	180	0	0
186	C	T	TRINITY_DN18540_c0_g1_i1	255	T	1695	5	18	1597	75	0	0			199	0	2	2	195	0	0
185	AG	G	TRINITY_DN176_c0_g1_i1	295	A	52	48	4	0	0	0	0			16	0	16	0	0	0	0
185	GC	G	TRINITY_DN339_c0_g1_i1	200	G	42	0	3	39	0	0	0			11	0	11	0	0	0	0
185	C	AC	TRINITY_DN895_c0_g2_i1	159	C	4707	4	0	4698	5	0	0			182	169	1	12	0	0	0
185	GT	T	TRINITY_DN3280_c0_g2_i1	40	T	63	0	58	0	5	0	0			15	0	0	0	15	0	0
185	CTdel	T	TRINITY_DN4622_c0_g2_i1	239	T	301	2	0	105	19	175	0			29	1	0	0	28	0	0
185	CTdel	C	TRINITY_DN4622_c0_g2_i1	240	C	300	0	0	21	104	175	0			26	0	0	26	0	0	0
185	Cdel	Adel	TRINITY_DN13194_c0_g1_i1	136	C	59	0	0	54	1	4	0			15	1	0	0	0	15	0	A:1;
185	A	AG	TRINITY_DN14225_c0_g1_i1	187	G	30	30	0	0	0	0	0			26	2	24	0	0	0	0
185	T	ACT	TRINITY_DN17399_c0_g1_i1	198	C	20	0	0	0	20	0	0			14	1	0	12	1	0	0
185	AC	C	TRINITY_DN19937_c0_g1_i1	102	A	26	24	0	2	0	0	0			13	0	0	13	0	0	0
185	T	Tdel	TRINITY_DN20473_c0_g1_i1	267	T	21	0	0	0	21	0	0			13	0	0	0	1	12	0
185	AC	A	TRINITY_DN21030_c0_g1_i1	199	A	176	13	0	163	0	0	0			24	24	0	0	0	0	0
185	CT	C	TRINITY_DN32983_c0_g1_i1	127	T	40	0	0	3	37	0	0			10	0	0	10	0	0	0
185	GC	G	TRINITY_DN32983_c0_g1_i1	159	G	38	0	3	35	0	0	0			11	0	11	0	0	0	0
185	GT	G	TRINITY_DN37286_c0_g1_i1	141	T	101	0	8	0	93	0	0			10	0	10	0	0	0	0
184	GT	T	TRINITY_DN691_c0_g1_i1	303	G	25	0	23	0	2	0	0			11	0	0	0	11	0	0
184	A	AT	TRINITY_DN895_c0_g2_i1	151	A	4747	4736	3	7	1	0	0			181	13	0	1	167	0	0
184	CTdel	T	TRINITY_DN4622_c0_g2_i1	237	T	313	0	1	113	24	175	0			28	0	0	0	28	0	0
184	GTdel	G	TRINITY_DN4622_c0_g2_i1	256	G	246	3	18	1	177	47	0			28	0	28	0	0	0	0
184	Adel	A	TRINITY_DN4622_c0_g2_i1	260	A	236	17	0	1	2	216	0			27	27	0	0	0	0	0
184	C	GC	TRINITY_DN14225_c0_g1_i1	213	C	30	0	0	30	0	0	0			25	0	23	2	0	0	0
184	AG	G	TRINITY_DN14230_c0_g1_i1	236	G	25	23	2	0	0	0	0			10	0	10	0	0	0	0
184	CT	C	TRINITY_DN18771_c0_g1_i1	37	C	242	0	0	14	227	1	0			51	1	0	49	1	0	0
184	AG	G	TRINITY_DN23306_c0_g1_i1	29	G	25	23	2	0	0	0	0			15	0	15	0	0	0	0
184	T	Tdel	TRINITY_DN33988_c0_g1_i1	160	T	562	1	0	0	561	0	0			13	0	0	0	1	12	0
183	GC	C	TRINITY_DN225_c0_g1_i1	65	C	46	0	42	4	0	0	0			54	0	0	54	0	0	0
183	A	AG	TRINITY_DN895_c0_g2_i1	198	A	4287	4259	18	8	1	1	0			175	14	161	0	0	0	0
183	CT	C	TRINITY_DN3225_c0_g1_i1	205	C	81	0	0	7	74	0	0			22	0	0	22	0	0	0
183	Adel	del	TRINITY_DN3813_c0_g1_i1	157	A	190	177	1	1	0	11	0			81	2	0	0	0	79	0
183	CT	C	TRINITY_DN12514_c0_g1_i1	144	C	87	0	0	7	80	0	0			20	0	0	20	0	0	0
183	GTins	G	TRINITY_DN16822_c0_g1_i1	202	G	30	0	3	0	27	0	5		T:4;CCGTT:1;	15	0	15	0	0	0	0
183	T	CT	TRINITY_DN17399_c0_g1_i1	234	T	19	0	0	0	19	0	0			12	0	0	11	1	0	0
183	C	CT	TRINITY_DN17586_c0_g1_i1	239	T	23	0	0	23	0	0	0			12	0	0	1	11	0	0
183	C	GCT	TRINITY_DN20659_c0_g1_i1	237	C	22	0	0	22	0	0	0			12	0	1	1	10	0	0
183	G	Gdel	TRINITY_DN20659_c0_g1_i1	288	G	21	0	21	0	0	0	0			12	0	1	0	0	11	0
183	T	Tdel	TRINITY_DN20659_c0_g1_i1	289	T	20	0	0	0	20	0	0			12	0	0	0	1	11	0
183	C	Cdel	TRINITY_DN22178_c0_g1_i1	186	C	12	0	0	12	0	0	0			12	0	0	1	0	11	0
183	C	Cdel	TRINITY_DN22178_c0_g1_i1	188	C	10	0	0	10	0	0	0			12	0	0	1	0	11	0
183	T	Tdel	TRINITY_DN22178_c0_g1_i1	189	T	11	0	0	0	11	0	0			12	0	0	0	1	11	0
183	A	Adel	TRINITY_DN22178_c0_g1_i1	190	A	11	11	0	0	0	0	0			12	1	0	0	0	11	0
183	G	Gdel	TRINITY_DN22178_c0_g1_i1	191	G	10	0	10	0	0	0	0			12	0	1	0	0	11	0
183	Gdel	G	TRINITY_DN33035_c0_g1_i1	157	G	24	0	2	0	0	22	0			10	0	10	0	0	0	0
183	AC	A	TRINITY_DN35873_c0_g1_i1	231	C	71	6	0	65	0	0	0			29	29	0	0	0	0	0
182	GC	C	TRINITY_DN770_c0_g2_i1	223	G	58	0	52	5	1	0	0			21	0	0	21	0	0	0
182	AG	A	TRINITY_DN3813_c0_g1_i1	106	G	170	10	157	3	0	0	2		GA:2;	67	65	0	2	0	0	2		GA:2;
182	Adel	A	TRINITY_DN4622_c0_g2_i1	259	A	241	20	0	1	4	216	0			29	29	0	0	0	0	0
182	Ains	AGC	TRINITY_DN10703_c0_g1_i1	96	G	201	192	1	8	0	0	14		AA:4;CAAAAAAA:3;A:3;CCAAAAAA:2;ACAAAAAAA:2;	40	2	28	10	0	0	0
182	A	AT	TRINITY_DN33988_c0_g1_i1	137	A	570	567	0	3	0	0	0			12	1	0	0	11	0	0
181	CT	T	TRINITY_DN176_c0_g1_i1	151	T	43	0	0	39	4	0	0			13	0	0	0	13	0	0
181	GT	T	TRINITY_DN426_c0_g1_i1	88	G	22	0	20	0	2	0	0			10	0	0	0	10	0	0
181	CT	C	TRINITY_DN876_c0_g1_i1	402	C	51	0	0	5	46	0	0			11	0	0	11	0	0	0
181	AT	T	TRINITY_DN1519_c0_g1_i1	214	T	41	37	0	0	4	0	0			14	0	0	0	14	0	0
181	C	GC	TRINITY_DN3181_c0_g2_i1	237	C	34	0	0	34	0	0	0			11	0	10	1	0	0	0
181	CT	T	TRINITY_DN3225_c0_g1_i1	214	T	81	0	0	73	8	0	0			22	0	0	0	22	0	0
181	AGdel	G	TRINITY_DN4622_c0_g2_i1	238	G	292	91	25	1	0	175	2		A:2;	29	0	29	0	0	0	0
181	CT	T	TRINITY_DN16822_c0_g1_i1	182	T	31	1	0	27	3	0	0			15	0	0	0	15	0	0
181	AC	A	TRINITY_DN16822_c0_g1_i1	183	A	31	3	0	28	0	0	0			14	14	0	0	0	0	0
181	GT	T	TRINITY_DN16822_c0_g1_i1	189	T	32	0	29	0	3	0	0			15	0	0	0	15	0	0
181	Gdel	G	TRINITY_DN16822_c0_g1_i1	196	G	31	0	3	1	0	27	0			14	0	14	0	0	0	0
181	AC	A	TRINITY_DN16822_c0_g1_i1	199	A	32	3	0	29	0	0	0			15	15	0	0	0	0	0
181	GC	G	TRINITY_DN16822_c0_g1_i1	226	G	22	0	2	20	0	0	0			10	0	10	0	0	0	0
181	A	AG	TRINITY_DN22003_c0_g1_i1	113	G	25	24	1	0	0	0	0			36	2	34	0	0	0	0
181	AT	AC	TRINITY_DN22003_c0_g1_i1	116	C	26	23	0	1	2	0	0			36	2	0	34	0	0	0
181	AG	G	TRINITY_DN32983_c0_g1_i1	164	G	42	38	4	0	0	0	0			12	0	12	0	0	0	0
181	GC	C	TRINITY_DN32983_c0_g1_i1	173	C	42	0	37	4	1	0	0			12	0	0	12	0	0	0
181	GT	G	TRINITY_DN32983_c0_g1_i1	176	G	41	0	4	0	37	0	0			11	0	11	0	0	0	0
181	AG	G	TRINITY_DN34967_c0_g1_i1	155	A	171	159	10	2	0	0	0			30	1	29	0	0	0	0
181	C	CT	TRINITY_DN36094_c0_g1_i1	121	C	1204	1	0	1178	24	1	0			41	0	0	3	38	0	1		T:1;
180	GC	C	TRINITY_DN770_c0_g2_i1	230	G	55	0	50	5	0	0	0			23	1	0	22	0	0	0
180	C	CTins	TRINITY_DN782_c0_g1_i1	95	C	17	0	0	17	0	0	0			9	0	0	1	8	0	1		TGT:1;
180	C	GCdel	TRINITY_DN2897_c0_g1_i1	214	C	17	0	0	17	0	0	0			10	0	5	1	0	4	0
180	ATdel	A	TRINITY_DN4622_c0_g2_i1	254	A	249	23	1	2	175	48	0			27	27	0	0	0	0	0
180	AG	G	TRINITY_DN16822_c0_g1_i1	194	G	30	27	3	0	0	0	0			15	0	15	0	0	0	0
180	T	GT	TRINITY_DN21640_c0_g1_i1	264	G	28	0	1	0	27	0	0			15	0	14	0	1	0	0
180	A	AC	TRINITY_DN23164_c0_g1_i1	138	A	29	29	0	0	0	0	0			10	1	0	9	0	0	0
180	A	AC	TRINITY_DN26421_c0_g1_i1	337	A	19	19	0	0	0	0	0			10	1	0	9	0	0	0
180	AG	A	TRINITY_DN32983_c0_g1_i1	169	A	40	4	36	0	0	0	0			12	12	0	0	0	0	0
180	G	AG	TRINITY_DN33158_c0_g1_i1	27	A	33	0	33	0	0	0	0			20	18	2	0	0	0	0
180	G	GC	TRINITY_DN35061_c0_g1_i1	243	G	23	0	23	0	0	0	0			10	0	1	9	0	0	0
180	G	GCdelins	TRINITY_DN37007_c0_g1_i1	126	G	14	0	14	0	0	0	0			9	0	1	7	0	1	1		TCGGGTAGCTGAGC:1;

## Sheet: 1610 - 1668
difference score	base in 1610	base in 1668	sequence	position	reference	total reads 1610	A	G	C	T	del	ins	deleted sequence	inserted sequence	total reads 1668	A	G	C	T	del	ins	deleted sequence	inserted sequence
200	A	T	TRINITY_DN214_c0_g1_i1	201	T	13	13	0	0	0	0	0			14	0	0	0	14	0	0
200	T	C	TRINITY_DN214_c0_g1_i1	208	C	13	0	0	0	13	0	0			14	0	0	14	0	0	0
200	T	C	TRINITY_DN214_c0_g1_i1	209	C	13	0	0	0	13	0	0			14	0	0	14	0	0	0
200	T	C	TRINITY_DN2147_c0_g1_i1	178	C	10	0	0	0	10	0	0			17	0	0	17	0	0	0
200	A	C	TRINITY_DN2147_c0_g1_i1	192	C	10	10	0	0	0	0	0			18	0	0	18	0	0	0
200	G	A	TRINITY_DN5124_c0_g2_i1	30	A	14	0	14	0	0	0	0			11	11	0	0	0	0	0
200	A	G	TRINITY_DN5124_c0_g2_i1	128	A	19	19	0	0	0	0	0			13	0	13	0	0	0	0
200	T	C	TRINITY_DN5124_c0_g2_i1	145	T	21	0	0	0	21	0	0			12	0	0	12	0	0	0
200	C	A	TRINITY_DN7346_c0_g1_i1	81	A	16	0	0	16	0	0	0			24	24	0	0	0	0	0
200	A	C	TRINITY_DN7346_c0_g1_i1	169	C	16	16	0	0	0	0	0			25	0	0	25	0	0	0
200	A	T	TRINITY_DN7425_c0_g1_i1	92	A	10	10	0	0	0	0	0			11	0	0	0	11	0	0
200	T	G	TRINITY_DN8231_c0_g1_i1	206	T	10	0	0	0	10	0	0			12	0	12	0	0	0	0
200	T	C	TRINITY_DN8257_c0_g1_i1	246	C	10	0	0	0	10	0	0			11	0	0	11	0	0	0
200	A	C	TRINITY_DN8391_c0_g1_i1	23	C	20	20	0	0	0	0	0			15	0	0	15	0	0	0
200	A	G	TRINITY_DN8698_c0_g1_i1	53	G	10	10	0	0	0	0	0			10	0	10	0	0	0	0
200	A	T	TRINITY_DN8698_c0_g1_i1	54	T	10	10	0	0	0	0	0			11	0	0	0	11	0	0
200	C	G	TRINITY_DN9767_c0_g1_i1	226	C	64	0	0	64	0	0	0			30	0	30	0	0	0	0
200	G	A	TRINITY_DN9826_c0_g1_i1	90	G	12	0	12	0	0	0	0			14	14	0	0	0	0	0
200	C	T	TRINITY_DN10623_c0_g1_i1	55	C	18	0	0	18	0	0	0			10	0	0	0	10	0	0
200	A	G	TRINITY_DN10623_c0_g1_i1	160	A	21	21	0	0	0	0	0			11	0	11	0	0	0	0
200	T	C	TRINITY_DN11193_c0_g1_i1	71	T	17	0	0	0	17	0	0			12	0	0	12	0	0	0
200	C	G	TRINITY_DN11193_c0_g1_i1	74	C	18	0	0	18	0	0	0			12	0	12	0	0	0	0
200	A	G	TRINITY_DN12576_c0_g1_i1	86	G	29	29	0	0	0	0	0			41	0	41	0	0	0	0
200	A	G	TRINITY_DN14010_c0_g1_i1	110	A	12	12	0	0	0	0	0			10	0	10	0	0	0	0
200	C	A	TRINITY_DN14010_c0_g1_i1	121	C	12	0	0	12	0	0	0			10	10	0	0	0	0	0
200	G	T	TRINITY_DN14010_c0_g1_i1	136	G	12	0	12	0	0	0	0			10	0	0	0	10	0	0
200	G	C	TRINITY_DN14010_c0_g1_i1	140	G	12	0	12	0	0	0	0			10	0	0	10	0	0	0
200	T	C	TRINITY_DN14506_c0_g1_i1	90	C	15	0	0	0	15	0	0			67	0	0	67	0	0	0
200	A	G	TRINITY_DN14539_c0_g1_i1	133	G	41	41	0	0	0	0	0			39	0	39	0	0	0	0
200	C	T	TRINITY_DN15620_c0_g1_i1	66	T	17	0	0	17	0	0	0			19	0	0	0	19	0	0
200	C	T	TRINITY_DN17588_c0_g1_i1	82	C	14	0	0	14	0	0	0			19	0	0	0	19	0	0
200	G	A	TRINITY_DN18753_c0_g1_i1	182	A	57	0	57	0	0	0	0			97	97	0	0	0	0	0
200	T	C	TRINITY_DN18753_c0_g1_i1	205	C	53	0	0	0	53	0	0			100	0	0	100	0	0	0
200	G	A	TRINITY_DN20483_c0_g1_i1	92	A	11	0	11	0	0	0	0			12	12	0	0	0	0	0
200	C	T	TRINITY_DN21673_c0_g1_i1	90	T	15	0	0	15	0	0	0			17	0	0	0	17	0	0
200	T	G	TRINITY_DN25014_c0_g1_i1	73	G	24	0	0	0	24	0	0			13	0	13	0	0	0	0
200	C	A	TRINITY_DN25014_c0_g1_i1	243	A	20	0	0	20	0	0	0			14	14	0	0	0	0	0
200	A	T	TRINITY_DN25014_c0_g1_i1	254	A	16	16	0	0	0	0	0			15	0	0	0	15	0	0
200	A	T	TRINITY_DN26214_c0_g1_i1	32	T	17	17	0	0	0	0	0			11	0	0	0	11	0	0
200	A	T	TRINITY_DN26214_c0_g1_i1	98	A	20	20	0	0	0	0	0			15	0	0	0	15	0	0
200	C	T	TRINITY_DN26214_c0_g1_i1	221	C	22	0	0	22	0	0	0			16	0	0	0	16	0	0
200	A	G	TRINITY_DN26214_c0_g1_i1	247	G	20	20	0	0	0	0	0			15	0	15	0	0	0	0
200	T	C	TRINITY_DN26627_c0_g1_i1	30	T	11	0	0	0	11	0	0			12	0	0	12	0	0	0
200	A	C	TRINITY_DN26627_c0_g1_i1	45	A	11	11	0	0	0	0	0			13	0	0	13	0	0	0
200	G	T	TRINITY_DN26627_c0_g1_i1	75	G	10	0	10	0	0	0	0			13	0	0	0	13	0	0
200	T	G	TRINITY_DN26627_c0_g1_i1	152	T	11	0	0	0	11	0	0			12	0	12	0	0	0	0
200	A	G	TRINITY_DN27578_c0_g1_i1	72	A	13	13	0	0	0	0	0			18	0	18	0	0	0	0
200	T	C	TRINITY_DN28969_c0_g1_i1	62	T	99	0	0	0	99	0	0			31	0	0	31	0	0	0
200	C	T	TRINITY_DN28969_c0_g1_i1	207	T	89	0	0	89	0	0	0			25	0	0	0	25	0	0
200	A	T	TRINITY_DN29468_c0_g1_i1	253	T	14	14	0	0	0	0	0			12	0	0	0	12	0	0
200	G	A	TRINITY_DN31956_c0_g1_i1	46	G	11	0	11	0	0	0	0			11	11	0	0	0	0	0
200	T	G	TRINITY_DN31956_c0_g1_i1	78	G	21	0	0	0	21	0	0			13	0	13	0	0	0	0
200	G	A	TRINITY_DN31956_c0_g1_i1	90	G	22	0	22	0	0	0	0			14	14	0	0	0	0	0
200	G	A	TRINITY_DN31956_c0_g1_i1	93	G	21	0	21	0	0	0	0			15	15	0	0	0	0	0
200	C	AG	TRINITY_DN32441_c0_g1_i1	71	C	31	0	0	31	0	0	0			10	7	3	0	0	0	0
200	T	G	TRINITY_DN34362_c0_g1_i1	201	G	11	0	0	0	11	0	0			63	0	63	0	0	0	0
200	T	C	TRINITY_DN35531_c0_g1_i1	38	T	15	0	0	0	15	0	0			20	0	0	20	0	0	0
200	T	C	TRINITY_DN35531_c0_g1_i1	105	T	13	0	0	0	13	0	0			21	0	0	21	0	0	0
200	C	T	TRINITY_DN36043_c0_g1_i1	94	T	10	0	0	10	0	0	0			12	0	0	0	12	0	0
200	C	T	TRINITY_DN36043_c0_g1_i1	122	T	10	0	0	10	0	0	0			11	0	0	0	11	0	0
199	T	GC	TRINITY_DN11193_c0_g1_i1	68	T	17	0	0	0	17	0	0			13	0	1	12	0	0	0
199	G	AC	TRINITY_DN12576_c0_g1_i1	63	C	28	0	28	0	0	0	0			41	19	0	22	0	0	0
199	A	G	TRINITY_DN12576_c0_g1_i1	190	A	36	35	0	1	0	0	0			42	0	42	0	0	0	0
199	G	A	TRINITY_DN14506_c0_g1_i1	139	A	13	0	13	0	0	0	0			63	62	0	1	0	0	0
199	A	G	TRINITY_DN18753_c0_g1_i1	195	G	54	53	0	0	0	1	0			97	0	97	0	0	0	0
199	A	T	TRINITY_DN21884_c0_g1_i1	146	A	29	28	0	1	0	0	0			22	0	0	0	22	0	0
199	C	T	TRINITY_DN28969_c0_g1_i1	53	C	98	1	0	97	0	0	0			30	0	0	0	30	0	0
199	A	Gdel	TRINITY_DN35531_c0_g1_i1	200	A	11	11	0	0	0	0	0			22	0	6	1	0	15	0
198	G	ACTins	TRINITY_DN10623_c0_g1_i1	170	G	21	0	21	0	0	0	0			13	10	0	1	2	0	3		AAGA:2;TTAAGA:1;
198	G	C	TRINITY_DN18753_c0_g1_i1	123	C	63	0	62	0	1	0	0			114	1	0	113	0	0	0
198	GT	A	TRINITY_DN18753_c0_g1_i1	146	A	64	0	57	0	7	0	3		TG:3;	115	114	0	1	0	0	0
197	T	C	TRINITY_DN30465_c0_g1_i1	20	T	11	0	0	0	11	0	0			70	1	0	68	1	0	0
197	C	A	TRINITY_DN30465_c0_g1_i1	65	C	13	0	0	13	0	0	0			72	71	0	1	0	0	0
196	T	A	TRINITY_DN18753_c0_g1_i1	197	A	54	1	0	0	53	0	0			96	95	0	1	0	0	0
195	G	T	TRINITY_DN5947_c0_g1_i1	46	T	13	0	13	0	0	0	0			34	0	1	0	33	0	0
195	G	A	TRINITY_DN5947_c0_g1_i1	142	A	11	0	11	0	0	0	0			37	36	1	0	0	0	0
193	T	G	TRINITY_DN15056_c0_g1_i1	79	T	45	0	0	0	45	0	0			52	0	50	0	2	0	0
193	C	G	TRINITY_DN15056_c0_g1_i1	150	G	47	0	0	47	0	0	0			57	0	55	2	0	0	0
193	A	G	TRINITY_DN15056_c0_g1_i1	194	A	44	44	0	0	0	0	0			53	2	51	0	0	0	0
193	G	A	TRINITY_DN38292_c0_g1_i1	155	A	614	5	609	0	0	0	0			77	74	2	1	0	0	2		CACACACACACGCACGCACGCACACACCACACACACG:1;CACACACACACACACACACACT:1;
192	A	G	TRINITY_DN15056_c0_g1_i1	172	A	46	46	0	0	0	0	0			57	2	54	0	1	0	0
192	Gins	A	TRINITY_DN15056_c0_g1_i1	202	G	49	0	49	0	0	0	20		TA:20;	53	51	2	0	0	0	0
191	del	A	TRINITY_DN7188_c0_g1_i1	186	A	21	1	0	0	0	20	0			43	43	0	0	0	0	0
191	G	A	TRINITY_DN9767_c0_g1_i1	26	G	49	0	49	0	0	0	0			21	20	1	0	0	0	0
191	A	C	TRINITY_DN30886_c0_g1_i1	118	A	23	22	0	1	0	0	0			10	0	0	10	0	0	0
191	T	C	TRINITY_DN38292_c0_g1_i1	144	T	615	1	1	0	613	4	2	AC:4;	AC:2;	99	2	0	93	3	1	0
190	A	Gdel	TRINITY_DN9767_c0_g1_i1	24	A	46	45	1	0	0	1	0	G:1;		27	0	6	0	0	21	0
190	CT	G	TRINITY_DN32169_c0_g1_i1	29	T	136	0	1	42	92	1	0			162	0	151	4	1	6	1		TAAACGG:1;
189	AGdel	G	TRINITY_DN4622_c0_g2_i1	242	G	286	92	16	3	0	175	0			20	0	20	0	0	0	0
189	GCdel	G	TRINITY_DN4622_c0_g2_i1	253	G	245	3	14	174	5	49	0			20	0	20	0	0	0	0
189	AG	A	TRINITY_DN7188_c0_g1_i1	86	A	18	1	17	0	0	0	0			41	41	0	0	0	0	0
189	del	CTdel	TRINITY_DN21673_c0_g1_i1	203	T	13	0	0	0	0	13	0			18	0	0	15	2	1	0
189	del	Gdel	TRINITY_DN21673_c0_g1_i1	204	G	13	0	0	0	0	13	0			17	0	16	0	0	1	0
189	del	Gdel	TRINITY_DN21673_c0_g1_i1	205	G	13	0	0	0	0	13	0			17	0	16	0	0	1	0
189	del	Gdel	TRINITY_DN21673_c0_g1_i1	207	G	13	0	0	0	0	13	0			17	0	16	0	0	1	0
189	del	Cdel	TRINITY_DN21673_c0_g1_i1	209	C	13	0	0	0	0	13	0			17	0	0	16	0	1	0
189	del	Tdel	TRINITY_DN21673_c0_g1_i1	210	T	13	0	0	0	0	13	0			18	0	0	0	17	1	0
189	del	Gdel	TRINITY_DN21673_c0_g1_i1	211	G	13	0	0	0	0	13	0			17	0	16	0	0	1	0
189	del	Cdel	TRINITY_DN21673_c0_g1_i1	212	C	13	0	0	0	0	13	0			18	0	0	17	0	1	0
189	del	Gdel	TRINITY_DN21673_c0_g1_i1	213	G	13	0	0	0	0	13	0			17	0	16	0	0	1	0
189	del	Gdel	TRINITY_DN21673_c0_g1_i1	214	G	13	0	0	0	0	13	0			18	0	17	0	0	1	0
189	GC	C	TRINITY_DN30886_c0_g1_i1	200	G	19	0	18	1	0	0	0			10	0	0	10	0	0	0
188	GTdel	G	TRINITY_DN4622_c0_g2_i1	243	G	298	0	16	0	107	175	0			20	0	20	0	0	0	0
188	CTdel	T	TRINITY_DN4622_c0_g2_i1	261	T	234	2	0	172	13	47	0			19	0	0	0	19	0	0
188	G	A	TRINITY_DN14794_c0_g1_i1	183	A	455	5	450	0	0	0	0			96	92	4	0	0	0	0
188	del	ACdel	TRINITY_DN21673_c0_g1_i1	208	C	13	0	0	0	0	13	0			17	1	0	15	0	1	0
188	GC	AC	TRINITY_DN26214_c0_g1_i1	78	A	19	0	18	1	0	0	0			13	12	0	1	0	0	0
188	T	C	TRINITY_DN32361_c0_g1_i1	126	C	202	0	0	5	197	0	0			81	0	0	78	3	0	0
188	G	GC	TRINITY_DN38292_c0_g1_i1	154	G	620	0	617	2	1	0	0			87	0	5	82	0	0	1		T:1;
187	C	AC	TRINITY_DN7425_c0_g1_i1	186	C	11	0	0	11	0	0	0			15	14	0	1	0	0	0
187	T	CT	TRINITY_DN7425_c0_g1_i1	188	T	11	0	0	0	11	0	0			15	0	0	14	1	0	0
187	G	AG	TRINITY_DN20432_c0_g1_i1	43	A	11	0	11	0	0	0	0			30	28	2	0	0	0	0
187	del	Adel	TRINITY_DN21673_c0_g1_i1	206	A	13	0	0	0	0	13	0			16	15	0	0	0	1	0
187	A	AG	TRINITY_DN22670_c0_g1_i1	100	A	20	20	0	0	0	0	0			15	1	14	0	0	0	0
187	GCdel	G	TRINITY_DN22736_c0_g1_i1	54	G	16	0	1	2	0	13	0			18	0	18	0	0	0	0
187	ACdel	C	TRINITY_DN22736_c0_g1_i1	56	C	16	2	0	1	0	13	0			18	0	0	18	0	0	0
187	GT	G	TRINITY_DN22736_c0_g1_i1	153	G	16	0	1	0	15	0	0			20	0	20	0	0	0	0
187	GT	G	TRINITY_DN31956_c0_g1_i1	62	T	16	0	1	0	15	0	0			13	0	13	0	0	0	0
187	C	GC	TRINITY_DN31956_c0_g1_i1	104	G	21	0	0	21	0	0	0			16	0	15	1	0	0	0
186	G	GCdel	TRINITY_DN3649_c0_g2_i1	127	C	16	0	16	0	0	0	0			11	0	1	10	0	4	0	CGTTGT:4;
186	CTdel	T	TRINITY_DN4622_c0_g2_i1	239	T	301	2	0	105	19	175	0			21	0	0	0	21	0	0
186	T	AT	TRINITY_DN22903_c0_g1_i1	160	A	137	0	0	1	136	0	0			78	72	0	1	5	0	0
186	Cdel	Tdel	TRINITY_DN26419_c0_g1_i1	55	T	11	0	0	2	0	9	0			15	0	0	0	14	1	0
186	Tdel	A	TRINITY_DN27789_c0_g1_i1	62	T	30	1	0	0	18	11	0			33	32	0	0	1	0	0
185	del	Tdel	TRINITY_DN3649_c0_g2_i1	78	T	16	0	0	0	0	16	0			13	0	0	0	12	1	0
185	del	Gdel	TRINITY_DN3649_c0_g2_i1	81	G	16	0	0	0	0	16	0			13	0	12	0	0	1	0
185	T	CT	TRINITY_DN3649_c0_g2_i1	107	C	14	0	0	0	14	0	0			13	0	0	12	1	0	0
185	CTdel	C	TRINITY_DN4622_c0_g2_i1	240	C	300	0	0	21	104	175	0			21	0	0	21	0	0	0
185	A	AG	TRINITY_DN9208_c0_g1_i1	65	G	15	15	0	0	0	0	0			13	1	12	0	0	0	0
185	A	AC	TRINITY_DN9208_c0_g1_i1	66	C	13	13	0	0	0	0	0			13	1	0	12	0	0	0
185	GT	G	TRINITY_DN13496_c0_g1_i1	84	G	28	0	2	0	26	0	0			11	0	11	0	0	0	0
185	AG	G	TRINITY_DN13496_c0_g1_i1	125	G	26	24	2	0	0	0	0			12	0	12	0	0	0	0
185	A	AG	TRINITY_DN16305_c0_g1_i1	142	A	10	10	0	0	0	0	0			14	1	13	0	0	0	0
185	AG	A	TRINITY_DN22736_c0_g1_i1	71	A	13	1	12	0	0	0	0			19	19	0	0	0	0	0
185	C	GC	TRINITY_DN25130_c0_g1_i1	56	G	10	0	0	10	0	0	0			13	0	12	1	0	0	0
185	C	CT	TRINITY_DN25130_c0_g1_i1	58	T	10	0	0	10	0	0	0			13	0	0	1	12	0	0
185	G	AG	TRINITY_DN25130_c0_g1_i1	59	A	10	0	10	0	0	0	0			13	12	1	0	0	0	0
185	A	AT	TRINITY_DN25130_c0_g1_i1	60	T	10	10	0	0	0	0	0			13	1	0	0	12	0	0
185	A	AG	TRINITY_DN25130_c0_g1_i1	66	G	11	11	0	0	0	0	0			13	1	12	0	0	0	0
185	A	AC	TRINITY_DN25130_c0_g1_i1	67	C	11	11	0	0	0	0	0			13	1	0	12	0	0	0
185	C	CT	TRINITY_DN30686_c0_g1_i1	233	C	10	0	0	10	0	0	0			14	0	0	1	13	0	0
185	C	GC	TRINITY_DN31184_c0_g1_i1	90	C	30	0	0	30	0	0	0			26	0	24	2	0	0	0
185	T	CT	TRINITY_DN31956_c0_g1_i1	65	T	21	0	0	0	21	0	0			13	0	0	12	1	0	0
184	CTdel	T	TRINITY_DN4622_c0_g2_i1	237	T	313	0	1	113	24	175	0			22	0	0	0	22	0	0
184	GTdel	G	TRINITY_DN4622_c0_g2_i1	256	G	246	3	18	1	177	47	0			22	0	22	0	0	0	0
184	Adel	A	TRINITY_DN4622_c0_g2_i1	260	A	236	17	0	1	2	216	0			18	18	0	0	0	0	0
184	T	CT	TRINITY_DN32361_c0_g1_i1	127	C	204	0	0	5	199	0	0			79	0	0	75	4	0	0
183	del	Adel	TRINITY_DN3649_c0_g2_i1	77	A	16	0	0	0	0	16	0			12	11	0	0	0	1	0
183	del	Cdel	TRINITY_DN3649_c0_g2_i1	79	C	16	0	0	0	0	16	0			12	0	0	11	0	1	0
183	del	Cdel	TRINITY_DN3649_c0_g2_i1	80	C	16	0	0	0	0	16	0			12	0	0	11	0	1	0
183	C	GCT	TRINITY_DN10623_c0_g1_i1	164	C	21	0	0	21	0	0	0			12	0	2	1	9	0	0
183	A	AG	TRINITY_DN22990_c0_g1_i1	266	A	10	10	0	0	0	0	0			12	1	11	0	0	0	0
182	Adel	A	TRINITY_DN4622_c0_g2_i1	259	A	241	20	0	1	4	216	0			20	20	0	0	0	0	0
182	G	GT	TRINITY_DN23677_c0_g1_i1	221	T	32	0	31	0	1	0	0			17	0	1	0	16	0	0
182	Gdel	Adel	TRINITY_DN26214_c0_g1_i1	21	A	16	0	6	0	0	10	0			12	11	0	0	0	1	0
182	Gdel	Cdel	TRINITY_DN26214_c0_g1_i1	22	C	13	0	3	0	0	10	0			12	0	0	11	0	1	0
182	Adel	Cdel	TRINITY_DN32169_c0_g1_i1	27	A	130	88	0	1	0	41	0			172	5	0	157	0	10	4		AC:2;C:1;CC:1;
181	GCdel	Cins	TRINITY_DN1834_c0_g1_i1	251	C	11	0	7	1	0	3	0			9	0	0	9	0	0	6		CCGTGTTCCCAT:6;
181	del	Gdel	TRINITY_DN3649_c0_g2_i1	76	G	16	0	0	0	0	16	0			11	0	10	0	0	1	0
181	AGdel	G	TRINITY_DN4622_c0_g2_i1	238	G	292	91	25	1	0	175	2		A:2;	20	0	20	0	0	0	0
181	Tdel	T	TRINITY_DN7188_c0_g1_i1	185	T	22	0	0	0	2	20	0			43	0	0	0	43	0	0
181	AC	C	TRINITY_DN15181_c0_g1_i1	242	C	11	10	0	1	0	0	0			15	0	0	15	0	0	0
181	T	GT	TRINITY_DN32441_c0_g1_i1	247	T	31	0	0	0	31	0	0			11	0	10	0	1	0	0
181	AG	A	TRINITY_DN35332_c0_g1_i1	92	A	11	1	10	0	0	0	0			11	11	0	0	0	0	0
180	ATdel	A	TRINITY_DN4622_c0_g2_i1	254	A	249	23	1	2	175	48	0			22	22	0	0	0	0	0
180	C	AC	TRINITY_DN8423_c0_g1_i1	144	A	20	0	0	20	0	0	0			10	9	0	1	0	0	0
180	A	AG	TRINITY_DN16621_c0_g1_i1	322	G	10	10	0	0	0	0	0			10	1	9	0	0	0	0
180	AG	G	TRINITY_DN22990_c0_g1_i1	231	G	10	9	1	0	0	0	0			14	0	14	0	0	0	0
180	GC	C	TRINITY_DN22990_c0_g1_i1	283	G	10	0	9	1	0	0	0			13	0	0	13	0	0	0
180	Tdel	Cdel	TRINITY_DN26214_c0_g1_i1	18	G	16	0	0	0	6	10	0			11	0	0	10	0	1	0

## Sheet: 1610 - 1754
difference score	base in 1610	base in 1754	sequence	position	reference	total reads 1610	A	G	C	T	del	ins	deleted sequence	inserted sequence	total reads 1754	A	G	C	T	del	ins	deleted sequence	inserted sequence
200	C	T	TRINITY_DN21779_c0_g1_i1	351	C	50	0	0	50	0	0	0			34	0	0	0	34	0	0
197	C	T	TRINITY_DN563_c0_g1_i1	121	T	13	0	0	13	0	0	0			77	0	0	1	76	0	0
197	T	A	TRINITY_DN563_c0_g1_i1	220	A	11	0	0	0	11	0	0			71	70	0	0	1	0	0
194	GC	T	TRINITY_DN7040_c0_g1_i1	135	T	35	0	31	3	1	0	0			10	0	0	0	10	0	0
193	T	C	TRINITY_DN4462_c0_g1_i1	19	C	26	0	0	1	25	0	0			11	0	0	11	0	0	0
193	del	T	TRINITY_DN17586_c0_g1_i1	132	T	30	0	0	0	1	29	0			11	0	0	0	11	0	0
193	del	A	TRINITY_DN17586_c0_g1_i1	133	A	30	1	0	0	0	29	0			11	11	0	0	0	0	0
193	del	C	TRINITY_DN17586_c0_g1_i1	134	C	30	0	0	1	0	29	0			11	0	0	11	0	0	0
192	del	G	TRINITY_DN17586_c0_g1_i1	136	G	28	0	1	1	0	26	0			11	0	11	0	0	0	0
189	AGdel	G	TRINITY_DN4622_c0_g2_i1	242	G	286	92	16	3	0	175	0			41	0	41	0	0	0	0
189	GCdel	G	TRINITY_DN4622_c0_g2_i1	253	G	245	3	14	174	5	49	0			40	0	40	0	0	0	0
188	GTdel	G	TRINITY_DN4622_c0_g2_i1	243	G	298	0	16	0	107	175	0			41	0	41	0	0	0	0
188	CTdel	T	TRINITY_DN4622_c0_g2_i1	261	T	234	2	0	172	13	47	0			39	0	0	0	39	0	0
188	AGdel	G	TRINITY_DN7040_c0_g1_i1	175	G	36	2	2	0	0	32	0			12	0	12	0	0	0	0
188	G	C	TRINITY_DN11244_c0_g1_i1	226	G	145	0	138	7	0	0	0			149	0	2	147	0	0	0
187	T	CT	TRINITY_DN3968_c0_g1_i1	220	T	23	0	0	0	23	0	0			49	1	0	45	3	0	0
187	GT	G	TRINITY_DN8829_c0_g1_i1	30	T	218	5	13	1	198	1	0			12	0	12	0	0	0	0
187	AG	G	TRINITY_DN8829_c0_g1_i1	111	G	233	218	14	0	1	0	0			12	0	12	0	0	0	0
187	G	C	TRINITY_DN11244_c0_g1_i1	157	G	157	1	149	7	0	0	0			160	0	3	157	0	0	0
187	A	T	TRINITY_DN11244_c0_g1_i1	196	A	147	139	0	1	7	0	0			157	3	0	0	154	0	0
187	T	C	TRINITY_DN11244_c0_g1_i1	242	T	143	0	0	7	136	0	0			150	0	0	147	3	0	0
187	GT	G	TRINITY_DN11244_c0_g1_i1	253	T	140	0	7	0	133	0	0			149	0	147	0	2	0	0
186	CTdel	T	TRINITY_DN4622_c0_g2_i1	239	T	301	2	0	105	19	175	0			41	0	0	0	41	0	0
186	CT	T	TRINITY_DN8829_c0_g1_i1	82	T	236	2	0	219	15	0	0			13	0	0	0	13	0	0
186	A	C	TRINITY_DN11244_c0_g1_i1	232	A	141	134	0	7	0	0	0			149	3	0	146	0	0	0
185	CTdel	C	TRINITY_DN4622_c0_g2_i1	240	C	300	0	0	21	104	175	0			41	0	0	41	0	0	0
185	AC	A	TRINITY_DN15808_c0_g1_i1	29	C	42	3	0	39	0	0	0			60	60	0	0	0	0	0
184	CTdel	T	TRINITY_DN4622_c0_g2_i1	237	T	313	0	1	113	24	175	0			41	0	0	0	41	0	0
184	GTdel	G	TRINITY_DN4622_c0_g2_i1	256	G	246	3	18	1	177	47	0			40	0	40	0	0	0	0
184	Adel	A	TRINITY_DN4622_c0_g2_i1	260	A	236	17	0	1	2	216	0			38	38	0	0	0	0	0
184	AG	GC	TRINITY_DN5541_c0_g13_i1	49	A	14	13	1	0	0	0	0			19	0	18	1	0	0	0
184	G	AG	TRINITY_DN8218_c0_g1_i1	81	G	2146	23	2119	0	4	0	0			15	14	1	0	0	0	0
184	CT	C	TRINITY_DN11244_c0_g1_i1	55	T	134	0	0	7	127	0	0			144	0	0	140	4	0	0
184	T	C	TRINITY_DN11244_c0_g1_i1	90	T	148	0	0	7	141	0	0			150	0	0	145	5	0	0
183	GC	C	TRINITY_DN225_c0_g1_i1	65	C	46	0	42	4	0	0	0			19	0	0	19	0	0	0
182	CT	T	TRINITY_DN225_c0_g1_i1	52	T	45	2	0	39	4	0	0			19	0	0	0	19	0	0
182	Adel	AC	TRINITY_DN225_c0_g1_i1	130	A	48	4	0	0	0	44	0			19	18	0	1	0	0	0
181	AGdel	G	TRINITY_DN4622_c0_g2_i1	238	G	292	91	25	1	0	175	2		A:2;	41	0	41	0	0	0	0
181	Adel	A	TRINITY_DN4622_c0_g2_i1	259	A	241	20	0	1	4	216	0			38	37	1	0	0	0	0
181	A	Adel	TRINITY_DN5433_c0_g4_i1	212	T	15	15	0	0	0	0	0			77	7	0	0	0	70	0
181	AC	A	TRINITY_DN11244_c0_g1_i1	20	C	125	7	0	116	2	0	0			134	129	0	5	0	0	0
181	del	Adel	TRINITY_DN25685_c0_g1_i1	317	A	17	0	0	0	0	17	0			72	65	0	0	0	7	0
180	A	AC	TRINITY_DN523_c0_g1_i1	172	A	19	19	0	0	0	0	0			10	1	0	9	0	0	0
180	ATdel	A	TRINITY_DN4622_c0_g2_i1	254	A	249	23	1	2	175	48	0			40	40	0	0	0	0	0
180	GTins	GC	TRINITY_DN25685_c0_g1_i1	174	C	15	0	12	0	3	0	2		G:2;	65	0	5	59	1	0	0
180	T	GT	TRINITY_DN31967_c0_g1_i1	158	T	10	0	0	0	10	0	0			10	0	9	0	1	0	0

## Sheet: 1610 - 2519
difference score	base in 1610	base in 2519	sequence	position	reference	total reads 1610	A	G	C	T	del	ins	deleted sequence	inserted sequence	total reads 2519	A	G	C	T	del	ins	deleted sequence	inserted sequence
200	C	G	TRINITY_DN648_c0_g1_i1	85	G	11	0	0	11	0	0	0			30	0	30	0	0	0	0
200	G	C	TRINITY_DN648_c0_g1_i1	159	C	11	0	11	0	0	0	0			30	0	0	30	0	0	0
200	A	G	TRINITY_DN1828_c0_g1_i1	237	A	14	14	0	0	0	0	0			10	0	10	0	0	0	0
200	G	T	TRINITY_DN1828_c0_g1_i1	255	G	14	0	14	0	0	0	0			10	0	0	0	10	0	0
200	C	G	TRINITY_DN1871_c0_g3_i1	41	G	17	0	0	17	0	0	0			15	0	15	0	0	0	0
200	A	C	TRINITY_DN1871_c0_g3_i1	114	A	17	17	0	0	0	0	0			15	0	0	15	0	0	0
200	A	C	TRINITY_DN2147_c0_g1_i1	192	C	10	10	0	0	0	0	0			82	0	0	82	0	0	0
200	T	C	TRINITY_DN2322_c0_g2_i1	45	T	12	0	0	0	12	0	0			17	0	0	17	0	0	0
200	T	C	TRINITY_DN5261_c0_g3_i1	219	T	13	0	0	0	13	0	0			26	0	0	26	0	0	0
200	T	A	TRINITY_DN7047_c0_g1_i1	170	T	20	0	0	0	20	0	0			23	23	0	0	0	0	0
200	A	G	TRINITY_DN7047_c0_g1_i1	252	A	22	22	0	0	0	0	0			20	0	20	0	0	0	0
200	G	C	TRINITY_DN7074_c0_g1_i1	50	C	23	0	23	0	0	0	0			24	0	0	24	0	0	0
200	G	T	TRINITY_DN7074_c0_g1_i1	113	G	20	0	20	0	0	0	0			24	0	0	0	24	0	0
200	A	G	TRINITY_DN7074_c0_g1_i1	131	A	20	20	0	0	0	0	0			25	0	25	0	0	0	0
200	T	G	TRINITY_DN7074_c0_g1_i1	240	T	21	0	0	0	21	0	0			25	0	25	0	0	0	0
200	C	T	TRINITY_DN7074_c0_g1_i1	284	C	19	0	0	19	0	0	0			24	0	0	0	24	0	0
200	A	C	TRINITY_DN7346_c0_g1_i1	169	C	16	16	0	0	0	0	0			203	0	0	203	0	0	0
200	A	C	TRINITY_DN7676_c0_g1_i1	139	A	115	115	0	0	0	0	0			15	0	0	15	0	0	0
200	C	T	TRINITY_DN7806_c0_g1_i1	185	T	15	0	0	15	0	0	0			27	0	0	0	27	0	0
200	C	T	TRINITY_DN7929_c0_g1_i1	91	T	12	0	0	12	0	0	0			42	0	0	0	42	0	0
200	A	G	TRINITY_DN8698_c0_g1_i1	53	G	10	10	0	0	0	0	0			22	0	22	0	0	0	0
200	A	T	TRINITY_DN8698_c0_g1_i1	54	T	10	10	0	0	0	0	0			20	0	0	0	20	0	0
200	A	G	TRINITY_DN9359_c0_g1_i1	173	A	12	12	0	0	0	0	0			36	0	36	0	0	0	0
200	A	G	TRINITY_DN11826_c0_g1_i1	208	A	10	10	0	0	0	0	0			21	0	21	0	0	0	0
200	G	ACdelins	TRINITY_DN13045_c0_g1_i1	110	A	13	0	13	0	0	0	0			19	12	0	2	0	5	1		GCGTTGCTGCTCCGCGGCAG:1;
200	del	G	TRINITY_DN13502_c0_g1_i1	170	G	12	0	0	0	0	12	0			17	0	17	0	0	0	0
200	del	T	TRINITY_DN13502_c0_g1_i1	171	T	12	0	0	0	0	12	0			17	0	0	0	17	0	0
200	del	C	TRINITY_DN13502_c0_g1_i1	172	C	12	0	0	0	0	12	0			16	0	0	16	0	0	0
200	del	G	TRINITY_DN13502_c0_g1_i1	173	G	12	0	0	0	0	12	0			18	0	18	0	0	0	0
200	del	C	TRINITY_DN13502_c0_g1_i1	174	C	12	0	0	0	0	12	0			17	0	0	17	0	0	0
200	A	C	TRINITY_DN14639_c0_g1_i1	141	A	43	43	0	0	0	0	0			36	0	0	36	0	0	0
200	A	C	TRINITY_DN15374_c0_g1_i1	45	A	10	10	0	0	0	0	0			14	0	0	14	0	0	0
200	A	G	TRINITY_DN15374_c0_g1_i1	110	G	10	10	0	0	0	0	0			16	0	16	0	0	0	0
200	A	G	TRINITY_DN15395_c0_g1_i1	72	A	21	21	0	0	0	0	0			10	0	10	0	0	0	0
200	C	A	TRINITY_DN15395_c0_g1_i1	213	C	18	0	0	18	0	0	0			10	10	0	0	0	0	0
200	G	T	TRINITY_DN16022_c0_g1_i1	204	T	19	0	19	0	0	0	0			16	0	0	0	16	0	0
200	T	C	TRINITY_DN16501_c0_g1_i1	155	C	10	0	0	0	10	0	0			17	0	0	17	0	0	0
200	A	T	TRINITY_DN17926_c0_g1_i1	52	A	12	12	0	0	0	0	0			11	0	0	0	11	0	0
200	G	A	TRINITY_DN18753_c0_g1_i1	182	A	57	0	57	0	0	0	0			412	412	0	0	0	0	0
200	T	C	TRINITY_DN19284_c0_g1_i1	169	C	10	0	0	0	10	0	0			40	0	0	40	0	0	0
200	C	T	TRINITY_DN20205_c0_g1_i1	103	C	11	0	0	11	0	0	0			13	0	0	0	13	0	0
200	G	A	TRINITY_DN20483_c0_g1_i1	92	A	11	0	11	0	0	0	0			35	35	0	0	0	0	0
200	T	C	TRINITY_DN22459_c0_g1_i1	281	T	45	0	0	0	45	0	0			14	0	0	14	0	0	0
200	T	C	TRINITY_DN22459_c0_g1_i1	314	T	42	0	0	0	42	0	0			16	0	0	16	0	0	0
200	A	G	TRINITY_DN22670_c0_g1_i1	182	A	18	18	0	0	0	0	0			106	0	106	0	0	0	0
200	T	C	TRINITY_DN22670_c0_g1_i1	245	C	20	0	0	0	20	0	0			102	0	0	102	0	0	0
200	G	T	TRINITY_DN22838_c0_g1_i1	99	T	10	0	10	0	0	0	0			20	0	0	0	20	0	0
200	A	C	TRINITY_DN22838_c0_g1_i1	100	C	10	10	0	0	0	0	0			21	0	0	21	0	0	0
200	A	T	TRINITY_DN22838_c0_g1_i1	109	T	10	10	0	0	0	0	0			22	0	0	0	22	0	0
200	G	T	TRINITY_DN22838_c0_g1_i1	120	T	10	0	10	0	0	0	0			22	0	0	0	22	0	0
200	A	G	TRINITY_DN22838_c0_g1_i1	142	G	10	10	0	0	0	0	0			18	0	18	0	0	0	0
200	A	C	TRINITY_DN22838_c0_g1_i1	188	C	10	10	0	0	0	0	0			15	0	0	15	0	0	0
200	G	T	TRINITY_DN22838_c0_g1_i1	192	T	10	0	10	0	0	0	0			14	0	0	0	14	0	0
200	T	A	TRINITY_DN22838_c0_g1_i1	205	A	10	0	0	0	10	0	0			14	14	0	0	0	0	0
200	A	C	TRINITY_DN22838_c0_g1_i1	215	C	10	10	0	0	0	0	0			13	0	0	13	0	0	0
200	A	C	TRINITY_DN22838_c0_g1_i1	225	C	10	10	0	0	0	0	0			14	0	0	14	0	0	0
200	T	G	TRINITY_DN22838_c0_g1_i1	240	G	10	0	0	0	10	0	0			13	0	13	0	0	0	0
200	A	T	TRINITY_DN22838_c0_g1_i1	241	T	10	10	0	0	0	0	0			12	0	0	0	12	0	0
200	A	C	TRINITY_DN22838_c0_g1_i1	243	C	10	10	0	0	0	0	0			12	0	0	12	0	0	0
200	A	T	TRINITY_DN22838_c0_g1_i1	248	T	10	10	0	0	0	0	0			12	0	0	0	12	0	0
200	C	T	TRINITY_DN24200_c0_g1_i1	112	T	10	0	0	10	0	0	0			19	0	0	0	19	0	0
200	C	A	TRINITY_DN24200_c0_g1_i1	212	C	10	0	0	10	0	0	0			23	23	0	0	0	0	0
200	A	G	TRINITY_DN26214_c0_g1_i1	247	G	20	20	0	0	0	0	0			16	0	16	0	0	0	0
200	G	A	TRINITY_DN26696_c0_g1_i1	153	A	10	0	10	0	0	0	0			12	12	0	0	0	0	0
200	A	T	TRINITY_DN27142_c0_g1_i1	161	A	23	23	0	0	0	0	0			10	0	0	0	10	0	0
200	T	G	TRINITY_DN27397_c0_g1_i1	226	T	10	0	0	0	10	0	0			50	0	50	0	0	0	0
200	T	C	TRINITY_DN28498_c0_g1_i1	62	C	11	0	0	0	11	0	0			12	0	0	12	0	0	0
200	C	G	TRINITY_DN28498_c0_g1_i1	83	G	11	0	0	11	0	0	0			12	0	12	0	0	0	0
200	T	C	TRINITY_DN28498_c0_g1_i1	188	C	10	0	0	0	10	0	0			12	0	0	12	0	0	0
200	C	T	TRINITY_DN28769_c0_g1_i1	60	T	23	0	0	23	0	0	0			10	0	0	0	10	0	0
200	T	C	TRINITY_DN28769_c0_g1_i1	206	T	28	0	0	0	28	0	0			10	0	0	10	0	0	0
200	C	T	TRINITY_DN28969_c0_g1_i1	207	T	89	0	0	89	0	0	0			202	0	0	0	202	0	0
200	GC	A	TRINITY_DN29476_c0_g1_i1	182	A	10	0	1	9	0	0	0			11	11	0	0	0	0	0
200	C	A	TRINITY_DN29558_c0_g1_i1	92	C	35	0	0	35	0	0	0			10	10	0	0	0	0	0
200	A	G	TRINITY_DN31364_c0_g1_i1	211	G	10	10	0	0	0	0	0			22	0	22	0	0	0	0
200	A	G	TRINITY_DN31872_c0_g1_i1	109	A	10	10	0	0	0	0	0			11	0	11	0	0	0	0
200	G	A	TRINITY_DN31872_c0_g1_i1	124	G	10	0	10	0	0	0	0			11	11	0	0	0	0	0
200	A	G	TRINITY_DN31872_c0_g1_i1	140	A	11	11	0	0	0	0	0			10	0	10	0	0	0	0
200	T	C	TRINITY_DN31872_c0_g1_i1	159	T	14	0	0	0	14	0	0			10	0	0	10	0	0	0
200	C	A	TRINITY_DN31872_c0_g1_i1	168	C	13	0	0	13	0	0	0			10	10	0	0	0	0	0
200	C	T	TRINITY_DN31872_c0_g1_i1	176	C	13	0	0	13	0	0	0			10	0	0	0	10	0	0
200	T	G	TRINITY_DN31956_c0_g1_i1	78	G	21	0	0	0	21	0	0			55	0	55	0	0	0	0
200	C	G	TRINITY_DN31956_c0_g1_i1	104	G	21	0	0	21	0	0	0			54	0	54	0	0	0	0
200	T	A	TRINITY_DN31956_c0_g1_i1	121	A	23	0	0	0	23	0	0			56	56	0	0	0	0	0
200	A	T	TRINITY_DN31956_c0_g1_i1	235	T	21	21	0	0	0	0	0			64	0	0	0	64	0	0
200	A	G	TRINITY_DN31956_c0_g1_i1	287	G	21	21	0	0	0	0	0			58	0	58	0	0	0	0
200	GT	A	TRINITY_DN32934_c0_g1_i1	25	A	20	0	19	0	1	0	0			33	33	0	0	0	0	0
200	C	T	TRINITY_DN33316_c0_g1_i1	25	T	10	0	0	10	0	0	0			51	0	0	0	51	0	0
200	C	T	TRINITY_DN33316_c0_g1_i1	37	T	10	0	0	10	0	0	0			52	0	0	0	52	0	0
200	A	T	TRINITY_DN33316_c0_g1_i1	89	T	14	14	0	0	0	0	0			62	0	0	0	62	0	0
200	C	T	TRINITY_DN36043_c0_g1_i1	122	T	10	0	0	10	0	0	0			56	0	0	0	56	0	0
200	G	A	TRINITY_DN36043_c0_g1_i1	214	A	12	0	12	0	0	0	0			68	68	0	0	0	0	0
200	T	G	TRINITY_DN36043_c0_g1_i1	231	G	12	0	0	0	12	0	0			66	0	66	0	0	0	0
200	G	C	TRINITY_DN36816_c0_g1_i1	135	G	13	0	13	0	0	0	0			70	0	0	70	0	0	0
200	C	G	TRINITY_DN37790_c0_g1_i1	191	C	45	0	0	45	0	0	0			11	0	11	0	0	0	0
200	A	G	TRINITY_DN37898_c0_g1_i1	23	G	15	15	0	0	0	0	0			37	0	37	0	0	0	0
199	T	Adel	TRINITY_DN3132_c0_g2_i1	260	T	38	0	0	0	38	0	0			34	31	0	0	0	3	0
199	AG	Cins	TRINITY_DN4229_c0_g2_i1	63	C	11	10	1	0	0	0	0			6	0	0	6	0	0	4		CA:4;
199	G	A	TRINITY_DN5124_c0_g2_i1	30	A	14	0	14	0	0	0	0			106	105	1	0	0	0	0
199	Gdel	A	TRINITY_DN5261_c0_g3_i1	220	G	13	0	13	0	0	1	0	T:1;		25	25	0	0	0	0	0
199	C	A	TRINITY_DN7346_c0_g1_i1	81	A	16	0	0	16	0	0	0			181	180	0	1	0	0	0
199	A	CT	TRINITY_DN7395_c0_g1_i1	461	A	21	21	0	0	0	0	0			13	0	0	3	10	0	0
199	C	G	TRINITY_DN7676_c0_g1_i1	143	C	117	0	0	116	1	0	0			14	0	14	0	0	0	0
199	C	GT	TRINITY_DN11963_c0_g1_i1	266	C	24	0	0	24	0	0	0			12	0	11	0	1	0	0
199	T	C	TRINITY_DN14506_c0_g1_i1	90	C	15	0	0	0	15	0	0			205	1	0	204	0	0	0
199	G	A	TRINITY_DN14506_c0_g1_i1	139	A	13	0	13	0	0	0	0			209	208	0	1	0	0	0
199	T	GC	TRINITY_DN15945_c0_g1_i1	86	T	34	0	0	0	34	0	0			34	0	5	29	0	0	0
199	C	A	TRINITY_DN20025_c0_g1_i1	186	A	21	0	0	20	0	1	0			137	137	0	0	0	0	0
199	T	Ains	TRINITY_DN24200_c0_g1_i1	127	A	10	0	0	0	10	0	0			24	23	0	1	0	0	4		C:4;
199	T	G	TRINITY_DN25014_c0_g1_i1	73	G	24	0	0	0	24	0	0			141	1	140	0	0	0	0
199	G	Adel	TRINITY_DN25130_c0_g1_i1	103	G	12	0	12	0	0	0	0			12	2	0	0	0	10	0
199	C	Adel	TRINITY_DN25130_c0_g1_i1	108	C	12	0	0	12	0	0	0			11	1	0	0	0	10	0
199	A	Gdel	TRINITY_DN25130_c0_g1_i1	109	A	12	12	0	0	0	0	0			12	0	2	0	0	10	0
199	GC	A	TRINITY_DN26214_c0_g1_i1	78	A	19	0	18	1	0	0	0			21	21	0	0	0	0	0
199	C	GT	TRINITY_DN26214_c0_g1_i1	290	A	19	0	0	19	0	0	0			16	0	15	0	1	0	0
199	AC	GT	TRINITY_DN28778_c0_g1_i1	275	A	12	11	0	1	0	0	0			140	0	133	0	7	0	0
199	A	T	TRINITY_DN30886_c0_g1_i1	118	A	23	22	0	1	0	0	0			19	0	0	0	19	0	0
199	GT	A	TRINITY_DN32142_c0_g1_i1	242	A	17	0	16	0	1	0	0			41	41	0	0	0	0	0
199	GC	T	TRINITY_DN33316_c0_g1_i1	86	T	14	0	12	2	0	0	0			61	0	0	0	61	0	0
199	C	T	TRINITY_DN36043_c0_g1_i1	94	T	10	0	0	10	0	0	0			58	0	1	0	57	0	0
199	A	Gins	TRINITY_DN36891_c0_g1_i1	109	A	18	18	0	0	0	0	0			41	0	41	0	0	0	3		G:3;
198	T	Adel	TRINITY_DN7806_c0_g1_i1	161	A	12	0	0	0	12	0	0			26	21	1	0	0	4	0
198	GT	A	TRINITY_DN18753_c0_g1_i1	146	A	64	0	57	0	7	0	3		TG:3;	437	436	0	1	0	0	0
198	AT	C	TRINITY_DN22729_c0_g1_i1	62	C	23	11	0	0	12	0	0			65	0	1	64	0	0	0
198	T	C	TRINITY_DN28969_c0_g1_i1	227	C	86	0	1	0	85	0	0			187	0	1	186	0	0	0
197	G	A	TRINITY_DN12576_c0_g1_i1	63	C	28	0	28	0	0	0	0			73	72	1	0	0	0	0
197	A	G	TRINITY_DN12576_c0_g1_i1	86	G	29	29	0	0	0	0	0			76	1	75	0	0	0	0
197	A	C	TRINITY_DN31956_c0_g1_i1	210	C	21	21	0	0	0	0	0			60	1	0	59	0	0	0
197	A	G	TRINITY_DN32015_c0_g1_i1	20	A	61	60	1	0	0	0	0			12	0	12	0	0	0	0
197	T	C	TRINITY_DN32015_c0_g1_i1	24	T	61	0	0	1	60	0	0			13	0	0	13	0	0	0
197	T	G	TRINITY_DN34362_c0_g1_i1	201	G	11	0	0	0	11	0	0			96	0	95	0	1	0	0
196	Ains	G	TRINITY_DN10812_c0_g1_i1	56	G	10	10	0	0	0	0	1		AACACTGGTGAAACACTGGTGA:1;	73	1	72	0	0	0	0
196	A	G	TRINITY_DN12576_c0_g1_i1	190	A	36	35	0	1	0	0	0			76	1	75	0	0	0	0
196	G	A	TRINITY_DN38292_c0_g1_i1	155	A	614	5	609	0	0	0	0			4179	4115	53	6	4	1	1		CC:1;
195	A	G	TRINITY_DN3132_c0_g2_i1	215	A	42	42	0	0	0	0	0			36	1	35	0	0	0	0
195	A	C	TRINITY_DN28969_c0_g1_i1	223	C	88	88	0	0	0	0	0			183	4	0	179	0	0	0
195	C	A	TRINITY_DN32015_c0_g1_i1	113	C	67	2	0	65	0	0	0			13	13	0	0	0	0	0
195	T	C	TRINITY_DN35785_c0_g1_i1	27	T	37	0	0	1	36	0	0			35	0	0	35	0	0	0
195	C	G	TRINITY_DN35785_c0_g1_i1	141	C	43	0	1	42	0	0	0			40	0	40	0	0	0	0
194	A	T	TRINITY_DN214_c0_g1_i1	201	T	13	13	0	0	0	0	0			165	4	1	0	160	0	0
194	T	C	TRINITY_DN214_c0_g1_i1	209	C	13	0	0	0	13	0	0			163	1	0	158	4	0	0
193	T	C	TRINITY_DN214_c0_g1_i1	208	C	13	0	0	0	13	0	0			163	0	0	158	5	0	0
193	G	C	TRINITY_DN1041_c0_g1_i1	44	C	26	0	25	1	0	0	0			75	0	0	75	0	0	0
193	C	T	TRINITY_DN1931_c0_g2_i1	94	T	63	0	0	61	2	0	0			28	0	0	0	28	0	0
193	T	C	TRINITY_DN1931_c0_g2_i1	143	T	65	0	0	2	63	0	0			27	0	0	27	0	0	0
193	T	A	TRINITY_DN1931_c0_g2_i1	190	A	65	2	1	0	62	0	0			28	28	0	0	0	0	0
193	AG	Tdel	TRINITY_DN3132_c0_g2_i1	262	A	36	34	2	0	0	0	0			36	1	0	0	32	3	0
193	C	T	TRINITY_DN3132_c0_g2_i1	324	C	35	0	0	35	0	0	0			32	0	0	1	31	0	0
193	T	G	TRINITY_DN14639_c0_g1_i1	194	T	44	0	0	0	44	0	0			30	0	29	0	1	0	0
193	C	T	TRINITY_DN18033_c0_g1_i1	68	C	11	0	0	11	0	0	0			51	0	0	2	49	0	0
193	A	G	TRINITY_DN20337_c0_g1_i1	165	G	33	32	1	0	0	0	0			115	0	115	0	0	0	0
193	C	G	TRINITY_DN31364_c0_g1_i1	144	G	11	0	0	11	0	0	0			29	0	28	1	0	0	0
193	G	C	TRINITY_DN32015_c0_g1_i1	209	G	58	0	56	2	0	0	0			13	0	0	13	0	0	0
192	C	T	TRINITY_DN1041_c0_g1_i1	58	T	25	0	0	24	1	0	0			74	0	0	0	74	0	0
192	G	C	TRINITY_DN1041_c0_g1_i1	59	C	25	0	24	1	0	0	0			75	0	0	75	0	0	0
192	C	G	TRINITY_DN11963_c0_g1_i1	263	C	25	0	1	24	0	0	0			11	0	11	0	0	0	0
191	A	G	TRINITY_DN3448_c0_g1_i1	335	G	21	20	1	0	0	0	0			23	0	23	0	0	0	0
191	del	A	TRINITY_DN7188_c0_g1_i1	186	A	21	1	0	0	0	20	0			204	204	0	0	0	0	0
191	A	G	TRINITY_DN14225_c0_g1_i1	174	G	32	32	0	0	0	0	0			42	2	40	0	0	0	0
191	A	G	TRINITY_DN16621_c0_g1_i1	322	G	10	10	0	0	0	0	0			23	1	22	0	0	0	0
191	G	A	TRINITY_DN24378_c0_g1_i1	26	G	29	0	29	0	0	0	0			72	69	3	0	0	0	2		AGA:2;
191	A	T	TRINITY_DN25440_c0_g1_i1	190	A	18	18	0	0	0	0	0			22	1	0	0	21	0	0
191	A	C	TRINITY_DN26724_c0_g1_i1	58	C	23	22	0	1	0	0	0			27	0	0	27	0	0	0
191	T	A	TRINITY_DN26724_c0_g1_i1	71	A	23	1	0	0	22	0	0			27	27	0	0	0	0	0
191	T	G	TRINITY_DN26724_c0_g1_i1	107	G	23	0	1	0	22	0	0			27	0	27	0	0	0	0
190	del	Cins	TRINITY_DN1931_c0_g2_i1	65	C	60	0	0	1	1	58	1		G:1;	31	0	0	30	0	1	21		G:21;
190	C	T	TRINITY_DN4466_c0_g1_i1	141	C	56	0	0	54	2	0	0			61	0	0	1	60	0	0
190	A	Gdel	TRINITY_DN11963_c0_g1_i1	273	A	23	22	0	0	0	1	0			11	0	5	0	0	6	0
190	C	CT	TRINITY_DN35723_c0_g1_i1	205	T	18	0	0	18	0	0	0			20	0	0	1	19	0	0
190	T	AT	TRINITY_DN35723_c0_g1_i1	220	A	18	0	0	0	18	0	0			20	19	0	0	1	0	0
190	A	C	TRINITY_DN35785_c0_g1_i1	155	A	40	39	0	1	0	0	0			41	1	0	40	0	0	0
189	AG	A	TRINITY_DN876_c0_g2_i1	349	A	17	1	16	0	0	0	0			31	31	0	0	0	0	0
189	AGdel	G	TRINITY_DN4622_c0_g2_i1	242	G	286	92	16	3	0	175	0			19	0	19	0	0	0	0
189	GCdel	G	TRINITY_DN4622_c0_g2_i1	253	G	245	3	14	174	5	49	0			18	0	18	0	0	0	0
189	AG	A	TRINITY_DN7188_c0_g1_i1	86	A	18	1	17	0	0	0	0			194	194	0	0	0	0	0
189	AG	A	TRINITY_DN8661_c0_g1_i1	385	A	17	1	16	0	0	0	0			16	16	0	0	0	0	0
189	C	T	TRINITY_DN18540_c0_g1_i1	255	T	1695	5	18	1597	75	0	0			1449	0	8	7	1434	0	0
189	G	GC	TRINITY_DN21749_c0_g1_i1	311	C	32	0	32	0	0	0	0			38	0	2	36	0	0	0
189	GC	C	TRINITY_DN24087_c0_g1_i1	48	C	17	0	16	1	0	0	0			23	0	0	23	0	0	0
189	A	AG	TRINITY_DN35723_c0_g1_i1	246	G	12	12	0	0	0	0	0			19	1	18	0	0	0	0
189	A	AT	TRINITY_DN35723_c0_g1_i1	250	T	14	14	0	0	0	0	0			18	1	0	0	17	0	0
189	A	AT	TRINITY_DN35723_c0_g1_i1	251	T	14	14	0	0	0	0	0			18	1	0	0	17	0	0
189	AT	A	TRINITY_DN36435_c0_g1_i1	183	T	18	1	0	0	17	0	0			10	10	0	0	0	0	0
188	del	AGdel	TRINITY_DN0_c0_g1_i1	176	A	11	0	0	0	0	11	0			17	15	1	0	0	1	0
188	A	AG	TRINITY_DN3132_c0_g2_i1	243	A	37	37	0	0	0	0	0			35	2	32	0	1	0	0
188	GTdel	G	TRINITY_DN4622_c0_g2_i1	243	G	298	0	16	0	107	175	0			19	0	19	0	0	0	0
188	CTdel	T	TRINITY_DN4622_c0_g2_i1	261	T	234	2	0	172	13	47	0			19	0	0	0	19	0	0
188	T	AGT	TRINITY_DN7395_c0_g1_i1	294	A	21	0	0	0	21	0	0			17	11	5	0	1	0	0
188	del	T	TRINITY_DN17586_c0_g1_i1	132	T	30	0	0	0	1	29	0			68	0	0	0	66	2	0
188	del	A	TRINITY_DN17586_c0_g1_i1	133	A	30	1	0	0	0	29	0			72	70	0	0	0	2	0
188	del	C	TRINITY_DN17586_c0_g1_i1	134	C	30	0	0	1	0	29	0			69	0	0	67	0	2	0
188	Tdel	Cdel	TRINITY_DN36435_c0_g1_i1	177	T	17	0	0	0	16	1	0			11	0	0	1	0	10	0
188	Cdel	Tdel	TRINITY_DN36435_c0_g1_i1	178	C	17	0	0	16	0	1	0			11	0	0	0	1	10	0
187	del	ACdel	TRINITY_DN0_c0_g1_i1	177	A	11	0	0	0	0	11	0			16	13	0	2	0	1	0
187	del	AGdel	TRINITY_DN670_c0_g1_i1	261	A	27	0	0	0	0	27	0			16	8	7	0	0	1	0
187	del	Gdel	TRINITY_DN670_c0_g1_i1	262	G	27	0	0	0	0	27	0			16	0	15	0	0	1	0
187	G	GT	TRINITY_DN6443_c0_g1_i1	146	G	11	0	11	0	0	0	0			46	0	3	0	43	0	0
187	T	GT	TRINITY_DN7395_c0_g1_i1	432	T	23	0	0	0	23	0	0			15	0	14	0	1	0	0
187	A	AT	TRINITY_DN7395_c0_g1_i1	466	A	22	22	0	0	0	0	0			15	1	0	0	14	0	0
187	GT	T	TRINITY_DN14721_c0_g1_i1	90	G	16	0	15	0	1	0	0			31	0	0	0	31	0	0
187	del	G	TRINITY_DN17586_c0_g1_i1	136	G	28	0	1	1	0	26	0			71	0	69	0	0	2	0
187	C	AC	TRINITY_DN18710_c0_g1_i1	224	C	15	0	0	15	0	0	0			33	31	0	2	0	0	0
187	G	GC	TRINITY_DN18710_c0_g1_i1	230	G	15	0	15	0	0	0	0			31	0	2	29	0	0	0
187	AC	A	TRINITY_DN21222_c0_g1_i1	59	A	16	1	0	15	0	0	0			26	26	0	0	0	0	0
187	A	AG	TRINITY_DN22041_c1_g1_i1	58	A	21	21	0	0	0	0	0			15	1	14	0	0	0	0
187	AT	A	TRINITY_DN31172_c0_g1_i1	161	T	15	1	0	0	14	0	0			12	12	0	0	0	0	0
187	Cdel	del	TRINITY_DN36435_c0_g1_i1	181	C	16	0	0	15	0	1	0			10	0	0	0	0	10	0
187	Tdel	del	TRINITY_DN36435_c0_g1_i1	182	T	16	0	0	0	15	1	0			10	0	0	0	0	10	0
186	T	C	TRINITY_DN1931_c0_g2_i1	168	C	66	0	0	2	64	0	0			29	1	0	27	1	0	0
186	CTdel	T	TRINITY_DN4622_c0_g2_i1	239	T	301	2	0	105	19	175	0			20	0	0	0	20	0	0
186	AG	Gins	TRINITY_DN5633_c0_g2_i1	35	G	45	42	3	0	0	0	0			37	0	37	0	0	0	2		T:2;
186	CT	C	TRINITY_DN18771_c0_g1_i1	37	C	242	0	0	14	227	1	0			301	2	0	296	1	2	0
185	AG	G	TRINITY_DN176_c0_g1_i1	295	A	52	48	4	0	0	0	0			22	0	22	0	0	0	0
185	T	AT	TRINITY_DN425_c0_g2_i1	221	T	19	0	0	0	19	0	0			38	35	0	0	3	0	0
185	GT	T	TRINITY_DN929_c0_g1_i1	225	T	39	0	36	0	3	0	0			10	0	0	0	10	0	0
185	Gdel	A	TRINITY_DN1931_c0_g2_i1	64	G	61	1	59	0	1	59	0	CAA:59;		29	28	1	0	0	1	0	CAA:1;
185	del	GTins	TRINITY_DN1931_c0_g2_i1	66	A	61	1	1	0	1	58	1		T:1;	30	0	9	0	20	1	7		T:7;
185	del	Gdel	TRINITY_DN2894_c0_g1_i1	142	G	17	0	0	0	0	17	0			69	0	64	0	0	5	0
185	del	Tdel	TRINITY_DN2894_c0_g1_i1	143	T	17	0	0	0	0	17	0			70	0	1	0	64	5	0
185	del	Gdel	TRINITY_DN2894_c0_g1_i1	144	G	17	0	0	0	0	17	0			69	0	63	1	0	5	0
185	CTdel	C	TRINITY_DN4622_c0_g2_i1	240	C	300	0	0	21	104	175	0			20	0	0	20	0	0	0
185	GT	G	TRINITY_DN5109_c0_g1_i1	48	T	27	0	2	0	25	0	0			10	0	10	0	0	0	0
185	A	AG	TRINITY_DN7395_c0_g1_i1	285	G	21	21	0	0	0	0	0			13	1	12	0	0	0	0
185	T	AT	TRINITY_DN7395_c0_g1_i1	311	A	17	0	0	0	17	0	0			13	12	0	0	1	0	0
185	G	GT	TRINITY_DN9842_c0_g1_i1	187	T	10	0	10	0	0	0	0			39	0	3	0	36	0	0
185	GT	G	TRINITY_DN13496_c0_g1_i1	84	G	28	0	2	0	26	0	0			43	0	43	0	0	0	0
185	A	AG	TRINITY_DN14225_c0_g1_i1	187	G	30	30	0	0	0	0	0			41	3	38	0	0	0	0
185	C	CT	TRINITY_DN17586_c0_g1_i1	239	T	23	0	0	23	0	0	0			67	0	0	5	62	0	0
185	G	C	TRINITY_DN20337_c0_g1_i1	193	C	35	1	33	1	0	0	0			116	0	5	111	0	0	0
185	Gdel	G	TRINITY_DN21673_c0_g1_i1	202	G	13	0	1	0	0	13	0	TGGAGCCTGCGGA:1;		94	0	94	0	0	0	0
185	AT	A	TRINITY_DN25992_c0_g1_i1	71	T	14	1	0	0	13	0	0			10	10	0	0	0	0	0
185	C	AC	TRINITY_DN28814_c0_g1_i1	23	A	15	0	0	15	0	0	0			27	25	0	2	0	0	0
185	G	GT	TRINITY_DN34081_c0_g1_i1	178	G	10	0	10	0	0	0	0			13	0	1	0	12	0	0
185	AG	G	TRINITY_DN35015_c0_g1_i1	94	G	14	13	1	0	0	0	0			12	0	12	0	0	0	0
185	T	GCT	TRINITY_DN35287_c0_g1_i1	172	T	10	0	0	0	10	0	0			14	0	8	5	1	0	0
184	CTdel	T	TRINITY_DN4622_c0_g2_i1	237	T	313	0	1	113	24	175	0			20	0	0	0	20	0	0
184	GTdel	G	TRINITY_DN4622_c0_g2_i1	256	G	246	3	18	1	177	47	0			19	0	19	0	0	0	0
184	Adel	A	TRINITY_DN4622_c0_g2_i1	260	A	236	17	0	1	2	216	0			18	18	0	0	0	0	0
184	T	GT	TRINITY_DN4689_c0_g1_i1	91	T	40	0	0	0	40	0	0			25	0	23	0	2	0	0
184	ACTins	A	TRINITY_DN7637_c0_g1_i1	120	A	9	1	0	5	3	0	4		CTGAACAACAAC:2;AC:1;CTGAACAAC:1;	43	43	0	0	0	0	0
184	Adel	A	TRINITY_DN19918_c0_g1_i1	91	A	25	2	0	0	0	23	0			15	15	0	0	0	0	0
184	A	AG	TRINITY_DN20337_c0_g1_i1	176	G	34	33	1	0	0	0	0			118	6	112	0	0	0	0
183	del	GT	TRINITY_DN1931_c0_g2_i1	67	A	61	1	1	0	1	58	1		ACGG:1;	28	0	25	0	2	1	1		G:1;
183	del	Gdel	TRINITY_DN2894_c0_g1_i1	140	G	16	0	0	0	0	16	0			70	0	64	0	0	6	0
183	C	CT	TRINITY_DN3253_c0_g1_i1	284	T	10	0	0	10	0	0	0			12	0	0	1	11	0	0
183	G	AG	TRINITY_DN3448_c0_g1_i1	274	A	21	0	21	0	0	0	0			24	22	2	0	0	0	0
183	C	GC	TRINITY_DN4532_c0_g1_i1	178	C	27	0	0	27	0	0	0			46	0	42	4	0	0	0
183	G	GT	TRINITY_DN6443_c0_g1_i1	136	G	10	0	10	0	0	0	0			45	0	4	0	41	0	0
183	C	GC	TRINITY_DN9842_c0_g1_i1	188	G	11	0	0	11	0	0	0			35	0	32	3	0	0	0
183	A	AG	TRINITY_DN9842_c0_g1_i1	189	G	11	11	0	0	0	0	0			34	3	31	0	0	0	0
183	A	AC	TRINITY_DN10513_c0_g1_i1	71	A	11	11	0	0	0	0	0			23	2	0	21	0	0	0
183	A	AG	TRINITY_DN14225_c0_g1_i1	64	G	31	31	0	0	0	0	0			46	4	42	0	0	0	0
183	A	AC	TRINITY_DN14225_c0_g1_i1	65	C	32	32	0	0	0	0	0			45	4	0	41	0	0	0
183	GC	C	TRINITY_DN14721_c0_g1_i1	28	C	12	0	11	1	0	0	0			29	0	0	29	0	0	0
183	G	GTins	TRINITY_DN25130_c0_g1_i1	99	G	11	0	11	0	0	0	0			11	0	1	0	10	0	1		CTAT:1;
183	C	CT	TRINITY_DN25440_c0_g1_i1	102	C	17	0	0	17	0	0	0			23	0	0	2	21	0	0
183	AG	A	TRINITY_DN31172_c0_g1_i1	84	G	12	1	11	0	0	0	0			13	13	0	0	0	0	0
183	A	AG	TRINITY_DN32129_c0_g1_i1	127	G	27	27	0	0	0	0	0			61	5	56	0	0	0	0
183	AT	T	TRINITY_DN32465_c0_g1_i1	297	A	12	11	0	0	1	0	0			16	0	0	0	16	0	0
183	AC	A	TRINITY_DN32465_c0_g1_i1	360	C	12	1	0	11	0	0	0			17	17	0	0	0	0	0
183	CT	GC	TRINITY_DN34185_c0_g1_i1	37	T	12	0	0	1	11	0	0			10	0	3	7	0	0	0
182	Gdel	AGCins	TRINITY_DN96_c0_g1_i1	226	G	12	0	11	0	0	1	0			12	10	1	1	0	0	1		GCA:1;
182	A	AG	TRINITY_DN895_c0_g1_i1	109	A	222	222	0	0	0	0	1		GAAGGAGGTGCCG:1;	1627	139	1485	1	2	0	0
182	Adel	A	TRINITY_DN4622_c0_g2_i1	259	A	241	20	0	1	4	216	0			18	18	0	0	0	0	0
182	Adel	Cdel	TRINITY_DN9842_c0_g1_i1	185	C	11	1	0	0	0	10	0			35	0	0	32	0	3	0
182	AGC	Ains	TRINITY_DN18082_c0_g1_i1	260	A	12	1	1	10	0	0	0			18	18	0	0	0	0	4		TT:4;
182	CT	C	TRINITY_DN21749_c0_g1_i1	135	C	33	0	0	2	31	0	0			35	0	0	34	1	0	0
182	AG	G	TRINITY_DN22251_c0_g1_i1	143	A	19	18	1	0	0	0	0			60	2	58	0	0	0	0
182	AC	C	TRINITY_DN22251_c0_g1_i1	221	C	17	16	0	1	0	0	0			57	2	0	55	0	0	0
182	G	AG	TRINITY_DN35785_c0_g1_i1	23	G	36	1	35	0	0	0	0			33	31	2	0	0	0	0
181	CT	T	TRINITY_DN176_c0_g1_i1	151	T	43	0	0	39	4	0	0			29	0	0	0	29	0	0
181	del	Gdel	TRINITY_DN2894_c0_g1_i1	135	G	16	0	0	0	0	16	0			71	0	64	0	0	7	0
181	del	Adel	TRINITY_DN2894_c0_g1_i1	136	A	16	0	0	0	0	16	0			72	65	0	0	0	7	0
181	CT	C	TRINITY_DN4311_c0_g2_i1	246	C	11	0	0	1	10	0	0			71	0	0	71	0	0	0
181	AG	G	TRINITY_DN4311_c0_g2_i1	260	G	11	10	1	0	0	0	0			69	0	69	0	0	0	0
181	AGdel	G	TRINITY_DN4622_c0_g2_i1	238	G	292	91	25	1	0	175	2		A:2;	20	0	20	0	0	0	0
181	C	CT	TRINITY_DN5159_c0_g2_i1	23	T	10	0	0	10	0	0	0			44	0	0	4	40	0	0
181	AT	T	TRINITY_DN7074_c0_g1_i1	55	T	21	19	0	0	2	0	0			25	0	0	0	25	0	0
181	AC	C	TRINITY_DN7074_c0_g1_i1	56	C	22	20	0	2	0	0	0			25	0	0	25	0	0	0
181	AG	A	TRINITY_DN7074_c0_g1_i1	100	A	22	2	20	0	0	0	0			25	25	0	0	0	0	0
181	Tdel	T	TRINITY_DN7188_c0_g1_i1	185	T	22	0	0	0	2	20	0			202	0	0	0	202	0	0
181	Gdel	G	TRINITY_DN8702_c0_g1_i1	197	G	11	0	1	0	0	10	0			12	0	12	0	0	0	0
181	Cdel	C	TRINITY_DN8702_c0_g1_i1	198	C	11	0	0	1	0	10	0			12	0	0	12	0	0	0
181	Gdel	G	TRINITY_DN8702_c0_g1_i1	199	G	11	0	1	0	0	10	0			12	0	12	0	0	0	0
181	Gdel	G	TRINITY_DN8702_c0_g1_i1	200	G	11	0	1	0	0	10	0			12	0	12	0	0	0	0
181	Cdel	C	TRINITY_DN8702_c0_g1_i1	201	C	11	0	0	1	0	10	0			12	0	0	12	0	0	0
181	Gdel	G	TRINITY_DN8702_c0_g1_i1	202	G	11	0	1	0	0	10	0			12	0	12	0	0	0	0
181	Gdel	G	TRINITY_DN8702_c0_g1_i1	203	G	11	0	1	0	0	10	0			12	0	12	0	0	0	0
181	GT	G	TRINITY_DN8702_c0_g1_i1	221	G	11	0	1	0	10	0	0			12	0	12	0	0	0	0
181	A	AGdel	TRINITY_DN11635_c0_g1_i1	110	A	13	13	0	0	0	0	0			11	1	1	0	0	9	0
181	AG	A	TRINITY_DN14741_c0_g2_i1	50	A	21	2	19	0	0	0	0			20	20	0	0	0	0	0
181	AC	C	TRINITY_DN15181_c0_g1_i1	242	C	11	10	0	1	0	0	0			22	0	0	22	0	0	0
181	A	Adel	TRINITY_DN25130_c0_g1_i1	107	A	12	12	0	0	0	0	0			11	1	0	0	0	10	0
181	AG	G	TRINITY_DN26220_c0_g1_i1	203	A	11	10	1	0	0	0	0			11	0	11	0	0	0	0
181	AG	A	TRINITY_DN28778_c0_g1_i1	276	G	12	1	11	0	0	0	0			136	135	1	0	0	0	1		A:1;
181	GC	C	TRINITY_DN29476_c0_g1_i1	192	C	11	0	10	1	0	0	0			10	0	0	10	0	0	0
181	T	AT	TRINITY_DN30206_c0_g1_i1	177	A	16	0	0	0	16	0	0			81	73	0	0	8	0	0
181	AC	A	TRINITY_DN31004_c0_g1_i1	102	C	11	1	0	10	0	0	0			17	17	0	0	0	0	0
181	AG	G	TRINITY_DN31004_c0_g1_i1	140	A	11	10	1	0	0	0	0			22	0	22	0	0	0	0
181	AG	A	TRINITY_DN31004_c0_g1_i1	211	G	11	1	10	0	0	0	0			25	25	0	0	0	0	0
181	T	CT	TRINITY_DN31872_c0_g1_i1	347	T	11	0	0	0	11	0	0			11	0	0	10	1	0	0
181	G	GT	TRINITY_DN34553_c0_g1_i1	153	T	16	0	16	0	0	0	0			11	0	1	0	10	0	0
181	G	GT	TRINITY_DN35895_c0_g1_i1	285	G	12	0	12	0	0	0	0			21	0	2	0	19	0	0
181	C	CT	TRINITY_DN35895_c0_g1_i1	296	C	12	0	0	12	0	0	0			22	0	0	2	20	0	0
181	A	AG	TRINITY_DN37932_c0_g1_i1	118	A	10	10	0	0	0	0	0			22	2	19	0	1	0	0
180	A	AGCdel	TRINITY_DN9_c0_g1_i1	140	G	10	10	0	0	0	0	0			41	4	7	26	0	4	0
180	AT	T	TRINITY_DN176_c0_g1_i1	72	T	40	36	0	0	4	0	0			29	0	0	0	29	0	0
180	CT	C	TRINITY_DN876_c0_g2_i1	402	C	20	0	0	2	18	0	0			34	0	0	34	0	0	0
180	GT	Tdel	TRINITY_DN929_c0_g1_i1	221	T	42	0	38	0	4	0	0			11	0	0	0	10	1	0
180	C	AC	TRINITY_DN1828_c0_g1_i1	308	C	13	0	0	13	0	0	0			10	9	0	1	0	0	0
180	C	CT	TRINITY_DN2470_c0_g1_i1	80	C	2015	5	0	1944	66	0	0			437	1	0	29	407	0	0
180	C	CT	TRINITY_DN4362_c0_g1_i1	156	T	10	0	0	10	0	0	0			20	0	0	2	18	0	0
180	ATdel	A	TRINITY_DN4622_c0_g2_i1	254	A	249	23	1	2	175	48	0			18	18	0	0	0	0	0
180	GT	G	TRINITY_DN6808_c0_g1_i1	34	T	300	0	25	0	271	4	0			163	0	155	0	1	7	0
180	GC	C	TRINITY_DN7074_c0_g1_i1	222	G	21	0	19	2	0	0	0			25	0	0	25	0	0	1		TC:1;
180	AG	G	TRINITY_DN10730_c0_g1_i1	150	G	10	9	1	0	0	0	0			11	0	11	0	0	0	0
180	AG	G	TRINITY_DN13496_c0_g1_i1	125	G	26	24	2	0	0	0	0			44	1	43	0	0	0	0
180	GC	C	TRINITY_DN15289_c0_g1_i1	192	C	10	0	9	1	0	0	0			54	0	0	54	0	0	0
180	GC	G	TRINITY_DN19918_c0_g1_i1	205	G	20	0	2	18	0	0	0			15	0	15	0	0	0	0
180	AG	A	TRINITY_DN20444_c0_g1_i1	125	A	10	1	9	0	0	0	0			48	48	0	0	0	0	0
180	G	GT	TRINITY_DN24087_c0_g1_i1	160	T	16	0	16	0	0	0	0			20	0	2	0	18	0	0
180	T	CT	TRINITY_DN30029_c0_g1_i1	155	T	10	0	0	0	10	0	0			10	0	0	9	1	0	0
180	T	CT	TRINITY_DN31872_c0_g1_i1	337	T	11	0	0	0	11	0	0			10	0	0	9	1	0	0
180	G	AGC	TRINITY_DN34553_c0_g1_i1	105	G	17	0	17	0	0	0	0			10	8	1	1	0	0	0
180	C	GC	TRINITY_DN34553_c0_g1_i1	181	C	16	0	0	16	0	0	0			10	0	9	1	0	0	0
180	CT	T	TRINITY_DN35543_c0_g1_i1	181	T	10	0	0	9	1	0	0			34	0	0	0	34	0	0
180	GT	T	TRINITY_DN35543_c0_g1_i1	200	T	10	0	9	0	1	0	0			32	0	0	0	32	0	0
180	T	CT	TRINITY_DN35895_c0_g1_i1	278	T	13	0	0	0	13	0	0			20	0	0	18	2	0	0
180	A	AT	TRINITY_DN35895_c0_g1_i1	314	A	10	10	0	0	0	0	0			20	2	0	0	18	0	0

## Sheet: 1637 - 1668
difference score	base in 1637	base in 1668	sequence	position	reference	total reads 1637	A	G	C	T	del	ins	deleted sequence	inserted sequence	total reads 1668	A	G	C	T	del	ins	deleted sequence	inserted sequence
200	A	G	TRINITY_DN19_c0_g1_i1	64	G	12	12	0	0	0	0	0			30	0	30	0	0	0	0
200	T	A	TRINITY_DN19_c0_g1_i1	144	A	14	0	0	0	14	0	0			30	30	0	0	0	0	0
200	G	C	TRINITY_DN484_c0_g1_i1	155	C	12	0	12	0	0	0	0			48	0	0	48	0	0	0
200	G	A	TRINITY_DN3181_c0_g2_i1	163	A	17	0	17	0	0	0	0			10	10	0	0	0	0	0
200	A	G	TRINITY_DN3181_c0_g2_i1	176	G	13	13	0	0	0	0	0			10	0	10	0	0	0	0
200	T	C	TRINITY_DN19871_c0_g1_i1	231	C	10	0	0	0	10	0	0			34	0	0	34	0	0	0
200	del	T	TRINITY_DN19871_c0_g1_i1	259	T	10	0	0	0	0	10	0			30	0	0	0	30	0	0
200	G	T	TRINITY_DN20252_c0_g1_i1	162	T	50	0	50	0	0	0	0			110	0	0	0	110	0	0
200	G	A	TRINITY_DN31956_c0_g1_i1	90	G	17	0	17	0	0	0	0			14	14	0	0	0	0	0
200	G	A	TRINITY_DN31956_c0_g1_i1	93	G	17	0	17	0	0	0	0			15	15	0	0	0	0	0
200	A	G	TRINITY_DN31956_c0_g1_i1	193	G	22	22	0	0	0	0	0			17	0	17	0	0	0	0
200	del	T	TRINITY_DN31956_c0_g1_i1	216	T	24	0	0	0	0	24	0			17	0	0	0	17	0	0
200	T	C	TRINITY_DN33988_c0_g1_i1	247	C	11	0	0	0	11	0	0			177	0	0	177	0	0	0
200	G	A	TRINITY_DN33988_c0_g1_i1	295	A	13	0	13	0	0	0	0			169	169	0	0	0	0	0
199	A	GC	TRINITY_DN484_c0_g1_i1	141	G	12	12	0	0	0	0	0			46	0	37	9	0	0	0
198	T	C	TRINITY_DN20252_c0_g1_i1	274	C	47	0	1	0	46	0	0			101	0	0	100	1	0	0
195	G	A	TRINITY_DN67_c0_g1_i1	245	A	40	0	40	0	0	0	0			43	42	1	0	0	0	0
195	A	G	TRINITY_DN67_c0_g1_i1	293	A	39	39	0	0	0	0	0			38	1	37	0	0	0	0
195	del	C	TRINITY_DN20252_c0_g1_i1	60	C	44	0	0	1	0	43	0			109	0	0	109	0	0	0
195	T	G	TRINITY_DN20252_c0_g1_i1	102	G	44	0	1	0	43	0	0			113	0	113	0	0	0	0
195	T	A	TRINITY_DN20252_c0_g1_i1	161	A	50	1	0	0	49	0	0			107	106	1	0	0	0	0
195	A	G	TRINITY_DN20252_c0_g1_i1	173	G	50	48	1	1	0	0	0			110	1	109	0	0	0	0
193	A	GC	TRINITY_DN2662_c0_g1_i1	188	A	10	10	0	0	0	0	0			28	1	4	23	0	0	0
191	G	A	TRINITY_DN67_c0_g1_i1	272	G	39	0	39	0	0	0	0			43	41	2	0	0	0	0
191	C	T	TRINITY_DN67_c0_g1_i1	287	C	42	0	0	42	0	0	0			42	0	0	2	40	0	0
191	G	A	TRINITY_DN4132_c0_g2_i1	279	G	17	0	17	0	0	0	0			71	68	3	0	0	0	0
189	CT	T	TRINITY_DN67_c0_g1_i1	395	T	35	0	0	33	2	0	0			30	0	0	0	30	0	0
189	AT	A	TRINITY_DN5538_c0_g2_i1	241	A	20	1	0	0	19	0	0			34	33	0	1	0	0	0
189	C	CT	TRINITY_DN24153_c0_g1_i1	122	T	11	0	0	11	0	0	0			51	0	0	3	48	0	0
189	Adel	A	TRINITY_DN25610_c0_g1_i1	167	A	17	1	0	0	0	16	0			14	14	0	0	0	0	0
189	Cdel	C	TRINITY_DN25610_c0_g1_i1	168	C	17	0	0	1	0	16	0			13	0	0	13	0	0	0
188	AT	A	TRINITY_DN895_c0_g2_i1	59	A	184	11	0	0	173	0	0			922	920	0	1	1	0	0
188	AG	G	TRINITY_DN895_c0_g2_i1	125	G	185	174	11	0	0	0	0			951	0	949	0	2	0	0
188	G	GT	TRINITY_DN24153_c0_g1_i1	123	T	12	0	12	0	0	0	0			50	0	3	0	47	0	0
187	AG	G	TRINITY_DN5538_c0_g2_i1	146	A	15	14	1	0	0	0	0			38	0	38	0	0	0	0
186	AG	A	TRINITY_DN895_c0_g2_i1	109	A	182	12	170	0	0	0	0			928	924	0	2	2	0	0
185	Adel	A	TRINITY_DN895_c0_g2_i1	22	A	168	9	5	0	0	154	0			884	870	0	0	0	15	0	C:1;
185	Cdel	C	TRINITY_DN895_c0_g2_i1	23	C	170	0	1	10	6	153	0			891	1	0	874	1	15	0
185	AC	C	TRINITY_DN895_c0_g2_i1	159	C	182	169	1	12	0	0	0			928	1	0	927	0	0	0
185	T	CT	TRINITY_DN3919_c0_g1_i1	310	C	13	0	0	0	13	0	0			218	0	0	201	17	0	0
185	G	AG	TRINITY_DN24529_c0_g1_i1	41	G	19	0	19	0	0	0	0			14	13	1	0	0	0	0
185	T	CT	TRINITY_DN31956_c0_g1_i1	65	T	11	0	0	0	11	0	0			13	0	0	12	1	0	0
185	Tdel	T	TRINITY_DN33988_c0_g1_i1	160	T	13	0	0	0	1	12	0			191	0	0	0	191	0	0
184	Gdel	G	TRINITY_DN895_c0_g2_i1	21	G	166	0	11	0	0	155	0			876	0	861	0	1	14	0
184	AT	A	TRINITY_DN895_c0_g2_i1	151	A	181	13	0	1	167	0	0			949	948	0	1	0	0	0
183	AG	A	TRINITY_DN895_c0_g2_i1	198	A	175	14	161	0	0	0	0			866	863	1	0	2	0	0
183	C	AC	TRINITY_DN4157_c0_g1_i1	297	A	12	0	0	12	0	0	0			12	11	0	1	0	0	0
183	A	AC	TRINITY_DN22926_c0_g1_i1	99	C	10	10	0	0	0	0	0			12	1	0	11	0	0	0
183	G	Gdel	TRINITY_DN24529_c0_g1_i1	18	G	17	0	17	0	0	0	0			12	0	1	0	0	11	0
183	C	Cdel	TRINITY_DN24529_c0_g1_i1	20	C	16	0	0	16	0	0	0			12	0	0	1	0	11	0
182	CT	T	TRINITY_DN10354_c0_g1_i1	337	T	251	4	0	232	15	0	0			760	2	0	21	737	0	1		CC:1;
182	T	GT	TRINITY_DN10703_c0_g1_i1	122	T	39	0	1	0	38	0	0			62	0	58	0	4	0	0
182	AG	Ains	TRINITY_DN12766_c0_g1_i1	126	A	12	1	11	0	0	0	0			46	46	0	0	0	0	3		CACACG:1;CACACACG:1;CACACGCACG:1;
182	AT	A	TRINITY_DN33988_c0_g1_i1	137	A	12	1	0	0	11	0	0			199	194	2	3	0	0	0
181	A	AC	TRINITY_DN6484_c0_g1_i1	94	C	10	10	0	0	0	0	0			33	3	0	30	0	0	0
181	G	AG	TRINITY_DN6484_c0_g1_i1	97	A	10	0	10	0	0	0	0			32	29	3	0	0	0	0
180	AG	A	TRINITY_DN10354_c0_g1_i1	287	A	279	17	262	0	0	0	0			796	766	27	2	0	1	0
180	G	AG	TRINITY_DN22339_c0_g1_i1	231	A	23	0	23	0	0	0	0			145	130	14	1	0	0	0
180	GC	C	TRINITY_DN27190_c0_g1_i1	98	C	10	0	9	1	0	0	0			17	0	0	17	0	0	0
180	G	AGTins	TRINITY_DN28859_c0_g1_i1	106	G	11	0	11	0	0	0	0			8	2	1	0	5	0	2		AGTCGGACTCTCTGTCATTCTTT:2;
180	AG	G	TRINITY_DN33158_c0_g1_i1	27	A	20	18	2	0	0	0	0			16	0	16	0	0	0	0

## Sheet: 1637 - 1754
difference score	base in 1637	base in 1754	sequence	position	reference	total reads 1637	A	G	C	T	del	ins	deleted sequence	inserted sequence	total reads 1754	A	G	C	T	del	ins	deleted sequence	inserted sequence
200	T	C	TRINITY_DN67_c0_g1_i1	257	T	44	0	0	0	44	0	0			10	0	0	10	0	0	0
200	A	G	TRINITY_DN4161_c0_g1_i1	76	A	22	22	0	0	0	0	0			48	0	48	0	0	0	0
200	C	G	TRINITY_DN4161_c0_g1_i1	82	C	21	0	0	21	0	0	0			47	0	47	0	0	0	0
200	A	G	TRINITY_DN4161_c0_g1_i1	84	A	23	23	0	0	0	0	0			46	0	46	0	0	0	0
200	T	G	TRINITY_DN4161_c0_g1_i1	103	T	23	0	0	0	23	0	0			48	0	48	0	0	0	0
200	C	G	TRINITY_DN4161_c0_g1_i1	116	C	22	0	0	22	0	0	0			50	0	50	0	0	0	0
200	G	T	TRINITY_DN4161_c0_g1_i1	158	T	23	0	23	0	0	0	0			51	0	0	0	51	0	0
200	G	A	TRINITY_DN4161_c0_g1_i1	194	A	28	0	28	0	0	0	0			50	50	0	0	0	0	0
200	C	T	TRINITY_DN4161_c0_g1_i1	205	T	26	0	0	26	0	0	0			49	0	0	0	49	0	0
200	C	T	TRINITY_DN7717_c0_g1_i1	56	T	16	0	0	16	0	0	0			17	0	0	0	17	0	0
200	A	C	TRINITY_DN35687_c0_g1_i1	47	C	12	12	0	0	0	0	0			11	0	0	11	0	0	0
199	A	G	TRINITY_DN4161_c0_g1_i1	83	A	21	20	0	1	0	0	0			47	0	47	0	0	0	0
199	CT	A	TRINITY_DN4161_c0_g1_i1	147	A	24	0	0	22	2	0	0			52	52	0	0	0	0	0
199	T	C	TRINITY_DN4161_c0_g1_i1	231	C	28	0	1	0	27	0	0			45	0	0	45	0	0	0
199	C	T	TRINITY_DN21779_c0_g1_i1	351	C	130	0	0	130	0	0	1		ACAT:1;	34	0	0	0	34	0	0
196	T	G	TRINITY_DN4161_c0_g1_i1	110	T	23	0	0	0	23	0	0			50	0	49	0	1	0	0
193	T	A	TRINITY_DN28833_c0_g1_i1	114	T	30	1	0	0	29	0	0			45	45	0	0	0	0	0
191	A	G	TRINITY_DN1314_c0_g1_i1	139	A	17	17	0	0	0	0	0			22	1	21	0	0	0	0
191	G	C	TRINITY_DN11244_c0_g1_i1	226	G	180	0	174	5	1	0	0			149	0	2	147	0	0	0
190	A	C	TRINITY_DN11244_c0_g1_i1	232	A	172	167	0	5	0	0	0			149	3	0	146	0	0	0
190	T	G	TRINITY_DN11244_c0_g1_i1	253	T	160	0	5	0	155	0	0			149	0	147	0	2	0	0
188	G	C	TRINITY_DN11244_c0_g1_i1	157	G	227	0	217	10	0	0	0			160	0	3	157	0	0	0
188	A	T	TRINITY_DN11244_c0_g1_i1	196	A	183	174	0	0	9	0	0			157	3	0	0	154	0	0
188	T	C	TRINITY_DN11244_c0_g1_i1	242	T	174	0	1	6	167	0	0			150	0	0	147	3	0	0
187	T	CT	TRINITY_DN3968_c0_g1_i1	220	T	21	0	0	0	21	0	0			49	1	0	45	3	0	0
185	AT	A	TRINITY_DN895_c0_g2_i1	151	A	181	13	0	1	167	0	0			10	10	0	0	0	0	0
185	AC	A	TRINITY_DN15808_c0_g1_i1	29	C	67	5	0	62	0	0	0			60	60	0	0	0	0	0
185	AC	A	TRINITY_DN17097_c0_g1_i1	102	A	13	1	0	12	0	0	0			12	12	0	0	0	0	0
183	AT	A	TRINITY_DN5244_c0_g1_i1	161	T	388	31	0	2	355	0	0			403	401	1	0	1	0	0
183	GCT	AG	TRINITY_DN17097_c0_g1_i1	93	G	12	0	1	7	4	0	0			12	3	9	0	0	0	0
183	AG	A	TRINITY_DN17097_c0_g1_i1	108	A	12	1	11	0	0	0	0			12	12	0	0	0	0	0
183	G	GC	TRINITY_DN35687_c0_g1_i1	40	C	11	0	11	0	0	0	0			12	0	1	11	0	0	0
183	G	GC	TRINITY_DN35687_c0_g1_i1	43	C	12	0	12	0	0	0	0			12	0	1	11	0	0	0
183	T	CT	TRINITY_DN35687_c0_g1_i1	46	C	11	0	0	0	11	0	0			12	0	0	11	1	0	0
181	A	AC	TRINITY_DN35687_c0_g1_i1	49	C	12	12	0	0	0	0	0			11	1	0	10	0	0	0
180	CT	C	TRINITY_DN11244_c0_g1_i1	90	T	250	0	0	16	234	0	0			150	0	0	145	5	0	0

## Sheet: 1637 - 2519
difference score	base in 1637	base in 2519	sequence	position	reference	total reads 1637	A	G	C	T	del	ins	deleted sequence	inserted sequence	total reads 2519	A	G	C	T	del	ins	deleted sequence	inserted sequence
200	A	G	TRINITY_DN19_c0_g1_i1	64	G	12	12	0	0	0	0	0			42	0	42	0	0	0	0
200	T	A	TRINITY_DN19_c0_g1_i1	144	A	14	0	0	0	14	0	0			44	44	0	0	0	0	0
200	G	C	TRINITY_DN484_c0_g1_i1	155	C	12	0	12	0	0	0	0			22	0	0	22	0	0	0
200	T	G	TRINITY_DN691_c0_g1_i1	303	G	11	0	0	0	11	0	0			14	0	14	0	0	0	0
200	T	G	TRINITY_DN691_c0_g1_i1	304	G	12	0	0	0	12	0	0			14	0	14	0	0	0	0
200	A	C	TRINITY_DN929_c0_g1_i1	186	C	45	45	0	0	0	0	0			29	0	0	29	0	0	0
200	T	AC	TRINITY_DN929_c0_g1_i1	191	C	46	0	0	0	46	0	0			30	9	0	21	0	0	0
200	A	G	TRINITY_DN929_c0_g1_i1	202	G	47	47	0	0	0	0	0			12	0	12	0	0	0	0
200	G	T	TRINITY_DN929_c0_g1_i1	225	T	47	0	47	0	0	0	0			10	0	0	0	10	0	0
200	G	A	TRINITY_DN3181_c0_g2_i1	163	A	17	0	17	0	0	0	0			16	16	0	0	0	0	0
200	A	G	TRINITY_DN3181_c0_g2_i1	176	G	13	13	0	0	0	0	0			15	0	15	0	0	0	0
200	G	C	TRINITY_DN3181_c0_g2_i1	214	C	12	0	12	0	0	0	0			13	0	0	13	0	0	0
200	G	C	TRINITY_DN5092_c0_g1_i1	135	G	103	0	103	0	0	0	0			20	0	0	20	0	0	0
200	G	A	TRINITY_DN6894_c0_g1_i1	278	A	10	0	10	0	0	0	0			10	10	0	0	0	0	0
200	C	T	TRINITY_DN26411_c0_g1_i1	140	T	22	0	0	22	0	0	0			55	0	0	0	55	0	0
200	A	G	TRINITY_DN26411_c0_g1_i1	171	G	25	24	0	1	0	0	0			55	0	55	0	0	0	0
200	G	T	TRINITY_DN26411_c0_g1_i1	275	G	24	0	24	0	0	0	0			42	0	0	0	42	0	0
200	T	A	TRINITY_DN26411_c0_g1_i1	288	T	18	0	0	0	18	0	0			46	46	0	0	0	0	0
200	A	T	TRINITY_DN26411_c0_g1_i1	363	A	17	17	0	0	0	0	0			46	0	0	0	46	0	0
200	C	G	TRINITY_DN34485_c0_g1_i1	101	G	16	0	0	16	0	0	0			62	0	62	0	0	0	0
199	A	GC	TRINITY_DN484_c0_g1_i1	141	G	12	12	0	0	0	0	0			21	0	13	8	0	0	0
199	A	GT	TRINITY_DN691_c0_g1_i1	187	A	20	20	0	0	0	0	0			12	0	11	0	1	0	0
199	G	AC	TRINITY_DN929_c0_g1_i1	192	C	46	0	44	0	2	0	0			30	6	0	24	0	0	0
199	T	GC	TRINITY_DN929_c0_g1_i1	194	C	44	0	0	0	44	0	0			30	0	14	16	0	0	0
199	T	A	TRINITY_DN929_c0_g1_i1	218	A	47	0	0	1	46	0	0			11	11	0	0	0	0	0
199	T	AC	TRINITY_DN3181_c0_g2_i1	216	A	10	0	0	0	10	0	0			14	12	0	2	0	0	0
199	T	C	TRINITY_DN3919_c0_g1_i1	310	C	13	0	0	0	13	0	0			1878	1	1	1867	8	1	0
199	A	C	TRINITY_DN3919_c0_g2_i1	19	A	216	215	0	1	0	0	0			23	0	0	23	0	0	0
199	G	Cins	TRINITY_DN4257_c0_g1_i1	82	C	10	0	10	0	0	0	0			25	0	0	25	0	0	8		TG:8;
199	C	G	TRINITY_DN18432_c0_g1_i1	38	C	15	0	0	15	0	0	0			45	0	44	0	1	0	0
195	A	G	TRINITY_DN929_c0_g1_i1	207	G	46	44	1	0	1	0	0			13	0	13	0	0	0	0
195	T	A	TRINITY_DN929_c0_g1_i1	210	A	49	1	0	0	48	0	0			13	13	0	0	0	0	0
195	G	A	TRINITY_DN929_c0_g1_i1	216	A	46	1	44	0	1	0	0			10	10	0	0	0	0	0
195	T	AC	TRINITY_DN929_c0_g1_i1	222	C	50	1	0	0	49	0	0			11	1	0	10	0	0	0
195	A	C	TRINITY_DN34001_c0_g1_i1	222	A	10	10	0	0	0	0	0			40	1	0	39	0	0	0
194	G	Tdel	TRINITY_DN929_c0_g1_i1	221	T	48	0	47	0	1	0	0			11	0	0	0	10	1	0
194	A	T	TRINITY_DN3919_c0_g2_i1	118	A	243	237	0	0	6	0	0			48	0	1	0	47	0	0
193	T	C	TRINITY_DN4937_c0_g1_i1	214	C	10	0	0	0	10	0	0			32	0	0	31	1	0	0
193	A	T	TRINITY_DN6244_c0_g1_i1	153	A	10	10	0	0	0	0	0			27	1	0	0	26	0	0
191	G	A	TRINITY_DN19871_c0_g1_i1	172	G	10	0	10	0	0	0	0			394	376	18	0	0	0	0
191	T	C	TRINITY_DN19871_c0_g1_i1	231	C	10	0	0	0	10	0	0			355	0	0	338	17	0	0
191	C	T	TRINITY_DN19871_c0_g1_i1	246	T	10	0	0	10	0	0	0			354	0	0	17	337	0	0
191	G	A	TRINITY_DN23683_c0_g1_i1	232	A	23	1	22	0	0	0	0			11	11	0	0	0	0	0
191	A	G	TRINITY_DN26411_c0_g1_i1	299	A	18	18	0	0	0	0	0			46	2	44	0	0	0	0
190	C	AGins	TRINITY_DN929_c0_g1_i1	190	G	46	0	2	44	0	0	0			30	11	18	0	1	0	3		T:3;
190	T	CT	TRINITY_DN11162_c0_g1_i1	148	T	25	0	0	0	25	0	0			40	0	0	38	2	0	0
190	GT	A	TRINITY_DN19871_c0_g1_i1	81	A	11	0	10	0	1	0	0			374	358	15	1	0	0	0
189	T	GT	TRINITY_DN14595_c0_g1_i1	252	T	12	0	0	0	12	0	0			18	0	17	0	1	0	0
189	C	GC	TRINITY_DN19871_c0_g1_i1	256	C	10	0	0	10	0	0	0			352	0	333	18	1	0	0
189	A	AG	TRINITY_DN34001_c0_g1_i1	163	A	10	10	0	0	0	0	0			51	3	48	0	0	0	0
188	AC	AGT	TRINITY_DN691_c0_g1_i1	195	C	18	1	0	17	0	0	0			12	9	2	0	1	0	0
188	AT	A	TRINITY_DN895_c0_g2_i1	59	A	184	11	0	0	173	0	0			1285	1283	1	1	0	0	0
187	A	G	TRINITY_DN3919_c0_g2_i1	131	A	253	247	6	0	0	0	0			51	2	48	0	0	1	0
187	G	AG	TRINITY_DN22339_c0_g1_i1	231	A	23	0	23	0	0	0	0			410	385	25	0	0	0	0
187	G	AG	TRINITY_DN27472_c0_g1_i1	147	A	12	0	12	0	0	0	0			16	15	1	0	0	0	0
187	A	AG	TRINITY_DN27472_c0_g1_i1	156	G	12	12	0	0	0	0	0			16	1	15	0	0	0	0
186	C	CT	TRINITY_DN2470_c0_g1_i1	80	C	130	0	2	128	0	0	0			437	1	0	29	407	0	0
186	T	CT	TRINITY_DN33988_c0_g1_i1	247	C	11	0	0	0	11	0	0			120	1	0	111	8	0	0
185	AT	A	TRINITY_DN895_c0_g2_i1	151	A	181	13	0	1	167	0	0			1298	1298	0	0	0	0	0
185	AC	C	TRINITY_DN895_c0_g2_i1	159	C	182	169	1	12	0	0	0			1288	2	0	1283	3	0	0
185	A	AT	TRINITY_DN27472_c0_g1_i1	32	T	17	17	0	0	0	0	0			14	1	0	0	13	0	0
184	AG	A	TRINITY_DN23683_c0_g1_i1	225	A	25	2	23	0	0	0	0			11	11	0	0	0	0	0
183	C	GC	TRINITY_DN225_c0_g1_i1	65	C	54	0	0	54	0	0	0			36	0	33	3	0	0	0
183	AG	A	TRINITY_DN895_c0_g2_i1	198	A	175	14	161	0	0	0	0			1224	1213	11	0	0	0	0
183	AT	A	TRINITY_DN5538_c0_g2_i1	241	A	20	1	0	0	19	0	0			86	83	0	0	3	0	0
181	A	AG	TRINITY_DN691_c0_g1_i1	188	A	20	20	0	0	0	0	0			11	1	10	0	0	0	0
181	GC	C	TRINITY_DN3181_c0_g2_i1	237	C	11	0	10	1	0	0	0			11	0	0	11	0	0	0
181	AG	A	TRINITY_DN6244_c0_g1_i1	170	A	11	1	10	0	0	0	0			27	27	0	0	0	0	0
181	C	CT	TRINITY_DN22339_c0_g1_i1	50	T	24	0	0	24	0	0	0			427	0	0	41	386	0	1		G:1;
181	G	GC	TRINITY_DN27745_c0_g2_i1	146	C	11	0	11	0	0	0	0			11	0	1	10	0	0	0
180	T	AT	TRINITY_DN895_c0_g1_i1	59	A	555	21	0	1	533	0	0			1577	1474	1	5	97	0	0
180	Tdel	T	TRINITY_DN20473_c0_g1_i1	267	T	13	0	0	0	1	12	0			34	0	0	0	33	1	0
180	AC	A	TRINITY_DN23164_c0_g1_i1	138	A	10	1	0	9	0	0	0			29	29	0	0	0	0	0
180	del	Adel	TRINITY_DN27436_c0_g1_i1	28	A	12	0	0	0	0	12	0			152	136	0	1	0	15	0
180	del	Adel	TRINITY_DN27436_c0_g1_i1	29	A	12	0	0	0	0	12	0			151	135	0	1	1	14	0

## Sheet: 1668 - 1754
difference score	base in 1668	base in 1754	sequence	position	reference	total reads 1668	A	G	C	T	del	ins	deleted sequence	inserted sequence	total reads 1754	A	G	C	T	del	ins	deleted sequence	inserted sequence
200	A	G	TRINITY_DN624_c0_g1_i1	183	A	14	14	0	0	0	0	0			16	0	16	0	0	0	0
200	G	T	TRINITY_DN624_c0_g1_i1	225	T	17	0	17	0	0	0	0			18	0	0	0	18	0	0
200	T	A	TRINITY_DN624_c0_g1_i1	397	A	10	0	0	0	10	0	0			19	19	0	0	0	0	0
200	T	G	TRINITY_DN624_c0_g1_i1	442	G	11	0	0	0	11	0	0			18	0	18	0	0	0	0
200	A	GT	TRINITY_DN624_c0_g1_i1	443	T	11	11	0	0	0	0	0			20	0	2	0	18	0	0
200	A	T	TRINITY_DN624_c0_g1_i1	478	T	10	10	0	0	0	0	0			19	0	0	0	19	0	0
200	T	C	TRINITY_DN981_c0_g1_i1	349	C	12	0	0	0	12	0	0			12	0	0	12	0	0	0
200	G	A	TRINITY_DN4050_c0_g1_i1	56	G	12	0	12	0	0	0	0			10	10	0	0	0	0	0
200	C	A	TRINITY_DN15808_c0_g1_i1	29	C	33	0	0	33	0	0	0			60	60	0	0	0	0	0
200	C	T	TRINITY_DN21779_c0_g1_i1	351	C	112	0	0	112	0	0	0			34	0	0	0	34	0	0
199	GT	A	TRINITY_DN624_c0_g1_i1	393	A	11	0	10	0	1	0	0			19	19	0	0	0	0	0
199	G	Ains	TRINITY_DN624_c0_g1_i1	457	A	11	0	11	0	0	0	0			21	21	0	0	0	0	2		ATGATG:2;
197	T	C	TRINITY_DN17683_c0_g1_i1	221	C	262	0	0	5	257	0	0			13	0	0	13	0	0	0
195	T	C	TRINITY_DN67_c0_g1_i1	257	T	47	0	0	1	46	0	0			10	0	0	10	0	0	0
195	G	A	TRINITY_DN67_c0_g1_i1	293	A	38	1	37	0	0	0	0			10	10	0	0	0	0	0
191	A	G	TRINITY_DN67_c0_g1_i1	272	G	43	41	2	0	0	0	0			10	0	10	0	0	0	0
191	T	C	TRINITY_DN67_c0_g1_i1	287	C	42	0	0	2	40	0	0			10	0	0	10	0	0	0
187	T	CT	TRINITY_DN3968_c0_g1_i1	220	T	39	0	0	0	39	0	0			49	1	0	45	3	0	0
187	GT	G	TRINITY_DN6068_c0_g1_i1	201	T	347	0	24	0	323	0	0			52	0	52	0	0	0	0
186	AT	A	TRINITY_DN5244_c0_g1_i1	161	T	376	23	0	0	353	0	0			403	401	1	0	1	0	0
185	AG	A	TRINITY_DN6068_c0_g1_i1	250	G	341	24	317	0	0	0	0			57	57	0	0	0	0	0
185	CT	C	TRINITY_DN6068_c0_g1_i1	278	T	330	0	1	24	305	0	0			44	0	0	44	0	0	0
182	A	AG	TRINITY_DN2789_c0_g2_i1	36	A	164	161	3	0	0	0	0			28	2	26	0	0	0	0
180	AG	G	TRINITY_DN624_c0_g1_i1	423	G	10	9	1	0	0	0	0			20	0	20	0	0	0	0
180	AG	A	TRINITY_DN10917_c0_g1_i1	430	A	10	1	9	0	0	0	0			12	12	0	0	0	0	0

## Sheet: 1668 - 2519
difference score	base in 1668	base in 2519	sequence	position	reference	total reads 1668	A	G	C	T	del	ins	deleted sequence	inserted sequence	total reads 2519	A	G	C	T	del	ins	deleted sequence	inserted sequence
200	T	C	TRINITY_DN5261_c0_g3_i1	219	T	10	0	0	0	10	0	0			26	0	0	26	0	0	0
200	G	A	TRINITY_DN5261_c0_g3_i1	220	G	10	0	10	0	0	0	0			25	25	0	0	0	0	0
200	T	A	TRINITY_DN7425_c0_g1_i1	92	A	11	0	0	0	11	0	0			31	31	0	0	0	0	0
200	A	G	TRINITY_DN9826_c0_g1_i1	90	G	14	14	0	0	0	0	0			90	0	90	0	0	0	0
200	T	C	TRINITY_DN10623_c0_g1_i1	55	C	10	0	0	0	10	0	0			44	0	0	44	0	0	0
200	C	T	TRINITY_DN12056_c0_g1_i1	133	C	10	0	0	10	0	0	0			19	0	0	0	19	0	0
200	C	T	TRINITY_DN13096_c0_g1_i1	147	C	23	0	0	23	0	0	0			23	0	0	0	23	0	0
200	T	G	TRINITY_DN13426_c0_g1_i1	188	G	15	0	0	0	15	0	0			31	0	31	0	0	0	0
200	C	T	TRINITY_DN13685_c0_g1_i1	93	C	15	0	0	15	0	0	0			10	0	0	0	10	0	0
200	C	del	TRINITY_DN13685_c0_g1_i1	113	C	15	0	0	15	0	0	0			11	0	0	0	0	11	0
200	A	del	TRINITY_DN13685_c0_g1_i1	115	A	14	14	0	0	0	0	0			11	0	0	0	0	11	0
200	A	del	TRINITY_DN13685_c0_g1_i1	116	A	15	15	0	0	0	0	0			11	0	0	0	0	11	0
200	A	del	TRINITY_DN13685_c0_g1_i1	117	A	14	14	0	0	0	0	0			11	0	0	0	0	11	0
200	C	del	TRINITY_DN13685_c0_g1_i1	118	C	15	0	0	15	0	0	0			11	0	0	0	0	11	0
200	T	A	TRINITY_DN13685_c0_g1_i1	126	T	15	0	0	0	15	0	0			11	11	0	0	0	0	0
200	G	A	TRINITY_DN13685_c0_g1_i1	144	G	15	0	15	0	0	0	0			11	11	0	0	0	0	0
200	G	A	TRINITY_DN13685_c0_g1_i1	204	G	13	0	13	0	0	0	0			12	12	0	0	0	0	0
200	A	C	TRINITY_DN14639_c0_g1_i1	141	A	10	10	0	0	0	0	0			36	0	0	36	0	0	0
200	G	C	TRINITY_DN15171_c0_g1_i1	124	G	15	0	15	0	0	0	0			50	0	0	50	0	0	0
200	A	G	TRINITY_DN19042_c0_g1_i1	280	A	17	17	0	0	0	0	0			22	0	22	0	0	0	0
200	T	A	TRINITY_DN21884_c0_g1_i1	146	A	22	0	0	0	22	0	0			102	102	0	0	0	0	0
200	T	G	TRINITY_DN22364_c0_g1_i1	45	T	12	0	0	0	12	0	0			17	0	17	0	0	0	0
200	T	C	TRINITY_DN22459_c0_g1_i1	281	T	15	0	0	0	15	0	0			14	0	0	14	0	0	0
200	T	C	TRINITY_DN22459_c0_g1_i1	314	T	16	0	0	0	16	0	0			16	0	0	16	0	0	0
200	C	T	TRINITY_DN23676_c0_g1_i1	162	C	17	0	0	17	0	0	0			18	0	0	0	18	0	0
200	A	T	TRINITY_DN25104_c0_g1_i1	148	T	14	14	0	0	0	0	0			52	0	0	0	52	0	0
200	G	T	TRINITY_DN26627_c0_g1_i1	152	T	12	0	12	0	0	0	0			46	0	0	0	46	0	0
200	T	C	TRINITY_DN28906_c0_g1_i1	109	C	27	0	0	0	27	0	0			48	0	0	48	0	0	0
200	C	T	TRINITY_DN30886_c0_g1_i1	118	A	10	0	0	10	0	0	0			19	0	0	0	19	0	0
200	A	G	TRINITY_DN31815_c0_g1_i1	125	A	49	49	0	0	0	0	0			75	0	75	0	0	0	0
200	AG	C	TRINITY_DN32441_c0_g1_i1	71	C	10	7	3	0	0	0	0			93	0	0	93	0	0	0
200	C	A	TRINITY_DN35632_c0_g1_i1	69	C	15	0	0	15	0	0	0			10	10	0	0	0	0	0
200	T	C	TRINITY_DN35632_c0_g1_i1	136	C	18	0	0	0	18	0	0			11	0	0	11	0	0	0
200	Tdel	A	TRINITY_DN35685_c0_g1_i1	166	A	12	0	0	0	3	9	0			74	74	0	0	0	0	0
200	Gdel	C	TRINITY_DN35685_c0_g1_i1	167	C	12	0	3	0	0	9	0			78	0	0	78	0	0	0
200	A	T	TRINITY_DN36397_c0_g1_i1	55	T	11	11	0	0	0	0	0			14	0	0	0	14	0	0
200	T	A	TRINITY_DN36397_c0_g1_i1	72	A	10	0	0	0	10	0	0			16	16	0	0	0	0	0
200	C	G	TRINITY_DN36397_c0_g1_i1	149	G	11	0	0	11	0	0	0			18	0	18	0	0	0	0
199	T	Adel	TRINITY_DN3132_c0_g2_i1	260	T	10	0	0	0	10	0	0			34	31	0	0	0	3	0
199	C	T	TRINITY_DN5124_c0_g2_i1	145	T	12	0	0	12	0	0	0			117	0	1	0	116	0	0
199	G	Ains	TRINITY_DN10623_c0_g1_i1	160	A	11	0	11	0	0	0	0			61	61	0	0	0	0	21		CCACAAACTG:19;ACACAAACTG:1;CCCCAAACTG:1;
199	A	Tins	TRINITY_DN12056_c0_g1_i1	96	A	10	10	0	0	0	0	0			19	0	0	0	19	0	4		T:4;
199	C	T	TRINITY_DN13426_c0_g1_i1	187	T	15	0	0	15	0	0	0			31	0	1	0	30	0	0
199	A	Cdel	TRINITY_DN13685_c0_g1_i1	112	A	13	13	0	0	0	0	0			12	0	0	1	0	11	0
199	T	Adel	TRINITY_DN13685_c0_g1_i1	119	T	13	0	0	0	13	0	0			12	1	0	0	0	11	0
199	T	Gdel	TRINITY_DN13685_c0_g1_i1	120	T	15	0	0	0	15	0	0			12	0	1	0	0	11	0
199	T	Cdel	TRINITY_DN13685_c0_g1_i1	121	T	15	0	0	0	15	0	0			12	0	0	1	0	11	0
199	del	T	TRINITY_DN15316_c0_g1_i1	208	T	10	0	0	0	0	10	0			34	0	1	0	33	0	0
199	A	GC	TRINITY_DN16044_c0_g1_i1	25	A	22	22	0	0	0	0	0			16	0	15	1	0	0	0
199	T	del	TRINITY_DN19871_c0_g1_i1	259	T	30	0	0	0	30	0	0			352	0	0	11	2	339	0
199	G	Adel	TRINITY_DN25130_c0_g1_i1	103	G	13	0	13	0	0	0	0			12	2	0	0	0	10	0
199	C	Adel	TRINITY_DN25130_c0_g1_i1	108	C	13	0	0	13	0	0	0			11	1	0	0	0	10	0
199	AC	GT	TRINITY_DN26214_c0_g1_i1	290	A	15	12	0	3	0	0	0			16	0	15	0	1	0	0
199	T	C	TRINITY_DN28989_c0_g1_i1	112	C	13	0	0	0	13	0	0			112	1	0	111	0	0	0
199	G	A	TRINITY_DN30359_c0_g1_i1	34	A	14	0	14	0	0	0	0			61	60	0	1	0	0	0
199	A	GT	TRINITY_DN35616_c0_g1_i1	144	A	13	13	0	0	0	0	0			60	0	23	0	37	0	0
198	ACTins	G	TRINITY_DN10623_c0_g1_i1	170	G	13	10	0	1	2	0	3		AAGA:2;TTAAGA:1;	57	0	57	0	0	0	0
198	Adel	GT	TRINITY_DN28906_c0_g1_i1	203	A	28	18	0	0	0	10	0			43	0	28	0	15	0	0
197	G	A	TRINITY_DN5124_c0_g2_i1	128	A	13	0	13	0	0	0	0			115	113	2	0	0	0	0
197	A	C	TRINITY_DN30465_c0_g1_i1	65	C	72	71	0	1	0	0	0			98	0	0	98	0	0	0
197	A	C	TRINITY_DN31815_c0_g1_i1	196	A	45	45	0	0	0	0	0			70	1	0	69	0	0	0
197	C	T	TRINITY_DN35720_c0_g1_i1	168	C	18	0	0	18	0	0	0			52	0	0	1	51	0	0
196	A	C	TRINITY_DN3919_c0_g2_i1	19	A	288	282	0	5	1	0	0			23	0	0	23	0	0	0
196	T	C	TRINITY_DN28969_c0_g1_i1	53	C	30	0	0	0	30	0	0			200	0	0	196	4	0	0
196	C	T	TRINITY_DN28969_c0_g1_i1	62	T	31	0	0	31	0	0	0			205	0	0	4	201	2	0	G:2;
195	C	T	TRINITY_DN26627_c0_g1_i1	30	T	12	0	0	12	0	0	0			45	0	0	1	44	0	0
195	AC	G	TRINITY_DN28044_c0_g1_i1	205	G	11	4	0	7	0	0	0			192	3	189	0	0	0	1		AAGC:1;
195	A	C	TRINITY_DN28969_c0_g1_i1	223	C	24	24	0	0	0	0	0			183	4	0	179	0	0	0
195	C	A	TRINITY_DN31815_c0_g1_i1	214	C	44	0	0	44	0	0	0			75	73	0	2	0	0	0
193	T	G	TRINITY_DN14639_c0_g1_i1	194	T	11	0	0	0	11	0	0			30	0	29	0	1	0	0
193	G	A	TRINITY_DN15056_c0_g1_i1	194	A	53	2	51	0	0	0	0			201	201	0	0	0	0	0
193	G	T	TRINITY_DN32169_c0_g1_i1	29	T	162	0	151	4	1	6	1		TAAACGG:1;	374	0	2	7	365	0	0
192	G	T	TRINITY_DN929_c0_g1_i1	225	T	186	0	178	0	7	1	0			10	0	0	0	10	0	0
192	G	A	TRINITY_DN15056_c0_g1_i1	172	A	57	2	54	0	1	0	0			206	206	0	0	0	0	0
192	A	G	TRINITY_DN15056_c0_g1_i1	202	G	53	51	2	0	0	0	0			202	1	201	0	0	0	0
192	AC	G	TRINITY_DN36133_c0_g1_i1	18	G	15	14	0	1	0	0	0			87	2	84	1	0	0	0
191	C	T	TRINITY_DN1691_c0_g1_i1	111	T	14	0	0	14	0	0	0			43	0	0	2	41	0	0
191	T	C	TRINITY_DN13096_c0_g1_i1	259	C	17	0	0	0	17	0	0			21	0	0	20	1	0	0
191	G	T	TRINITY_DN25929_c0_g1_i1	189	T	11	0	11	0	0	0	0			24	1	1	0	22	0	0
190	T	CT	TRINITY_DN11162_c0_g1_i1	148	T	12	0	0	0	12	0	0			40	0	0	38	2	0	0
190	G	T	TRINITY_DN15056_c0_g1_i1	79	T	52	0	50	0	2	0	0			189	0	2	0	187	0	0
190	A	AT	TRINITY_DN19166_c0_g1_i1	50	T	11	11	0	0	0	0	0			20	1	0	0	19	0	0
190	Cdel	A	TRINITY_DN32169_c0_g1_i1	27	A	172	5	0	157	0	10	4		AC:2;C:1;CC:1;	365	357	1	0	1	6	0
190	AC	A	TRINITY_DN36710_c0_g1_i1	126	C	20	1	0	19	0	0	0			10	10	0	0	0	0	0
189	AT	A	TRINITY_DN929_c0_g1_i1	218	A	186	10	2	0	174	0	0			11	11	0	0	0	0	0
189	T	AC	TRINITY_DN929_c0_g1_i1	222	C	190	0	0	9	181	0	1		CGT:1;	11	1	0	10	0	0	0
189	AG	G	TRINITY_DN19042_c0_g1_i1	21	A	19	18	1	0	0	0	0			14	0	14	0	0	0	0
189	AG	A	TRINITY_DN19042_c0_g1_i1	112	G	19	1	18	0	0	0	0			23	23	0	0	0	0	0
189	AC	A	TRINITY_DN19042_c0_g1_i1	159	C	19	1	0	18	0	0	0			26	26	0	0	0	0	0
189	C	GC	TRINITY_DN19871_c0_g1_i1	256	C	32	0	0	32	0	0	0			352	0	333	18	1	0	0
189	T	GT	TRINITY_DN24181_c0_g1_i1	286	T	12	0	0	0	12	0	0			35	0	33	0	2	0	0
189	C	T	TRINITY_DN38292_c0_g1_i1	144	T	99	2	0	93	3	1	0			4173	2	19	57	4091	8	22	AC:4;	AC:22;
188	GT	Tdel	TRINITY_DN929_c0_g1_i1	221	T	187	0	177	0	10	0	0			11	0	0	0	10	1	0
188	G	AG	TRINITY_DN5124_c0_g1_i1	128	A	80	0	80	0	0	0	0			367	344	21	1	1	0	0
187	AG	A	TRINITY_DN929_c0_g1_i1	216	A	183	11	171	0	1	0	0			10	10	0	0	0	0	0
187	AC	A	TRINITY_DN4160_c0_g2_i1	229	C	15	1	0	14	0	0	0			15	15	0	0	0	0	0
187	CT	C	TRINITY_DN4160_c0_g2_i1	232	T	15	0	0	1	14	0	0			15	0	0	15	0	0	0
187	G	Gdel	TRINITY_DN6443_c0_g1_i1	143	G	10	0	10	0	0	0	0			46	2	3	0	0	41	0
187	G	AG	TRINITY_DN6443_c0_g1_i1	144	G	10	0	10	0	0	0	0			47	43	3	1	0	0	0
187	AC	C	TRINITY_DN7425_c0_g1_i1	186	C	15	14	0	1	0	0	0			30	0	0	30	0	0	0
187	G	GC	TRINITY_DN11120_c0_g1_i1	88	G	39	0	39	0	0	0	0			15	0	1	14	0	0	0
187	G	GT	TRINITY_DN11120_c0_g1_i1	144	G	38	0	38	0	0	0	0			15	0	1	0	14	0	0
187	T	CT	TRINITY_DN11120_c0_g1_i1	203	C	33	0	0	0	33	0	0			15	0	0	14	1	0	0
187	A	AG	TRINITY_DN16044_c0_g1_i1	24	A	22	22	0	0	0	0	0			16	1	15	0	0	0	0
187	AG	A	TRINITY_DN16044_c0_g1_i1	109	G	30	2	28	0	0	0	0			20	20	0	0	0	0	0
187	GT	G	TRINITY_DN16044_c0_g1_i1	151	T	31	0	2	0	29	0	0			20	0	20	0	0	0	0
187	T	AT	TRINITY_DN34001_c0_g1_i1	22	T	10	0	0	0	10	0	0			46	43	0	0	3	0	0
186	AT	A	TRINITY_DN929_c0_g1_i1	210	A	192	13	1	0	177	1	0			13	13	0	0	0	0	0
186	Gins	GT	TRINITY_DN6443_c0_g1_i1	146	G	10	0	10	0	0	0	1		GGGTGCGGGCACT:1;	46	0	3	0	43	0	0
185	AG	G	TRINITY_DN929_c0_g1_i1	202	G	179	166	13	0	0	0	0			12	0	12	0	0	0	0
185	T	GT	TRINITY_DN4160_c0_g2_i1	132	T	16	0	0	0	16	0	0			14	0	13	0	1	0	0
185	G	AG	TRINITY_DN5784_c0_g3_i1	224	G	10	0	10	0	0	0	0			14	13	1	0	0	0	0
185	T	CT	TRINITY_DN11120_c0_g1_i1	97	T	38	0	0	0	38	0	0			14	0	0	13	1	0	0
185	A	Adel	TRINITY_DN13685_c0_g1_i1	114	A	14	14	0	0	0	0	0			12	1	0	0	0	12	0	AAACTTTGGCTT:1;
185	GC	G	TRINITY_DN16305_c0_g1_i1	90	C	14	0	1	13	0	0	0			69	0	69	0	0	0	0
185	AG	A	TRINITY_DN16305_c0_g1_i1	142	A	14	1	13	0	0	0	0			67	67	0	0	0	0	0
185	C	Cdel	TRINITY_DN19387_c0_g1_i1	100	C	11	0	0	11	0	0	0			14	0	0	1	0	13	0
185	CT	T	TRINITY_DN22990_c0_g1_i1	310	T	13	0	0	12	1	0	0			55	0	0	0	55	0	0
185	GC	C	TRINITY_DN31184_c0_g1_i1	90	C	26	0	24	2	0	0	0			121	0	0	121	0	0	0
185	C	CT	TRINITY_DN35816_c0_g1_i1	107	T	12	0	0	12	0	0	0			13	0	0	1	12	0	0
183	AGins	G	TRINITY_DN929_c0_g1_i1	207	G	187	163	16	0	8	0	10		GA:7;A:3;	13	0	13	0	0	0	0
183	GCT	C	TRINITY_DN10623_c0_g1_i1	164	C	12	0	2	1	9	0	0			56	0	0	56	0	0	0
183	T	AT	TRINITY_DN13096_c0_g1_i1	142	T	22	0	0	0	22	0	0			23	21	0	0	2	0	0
183	G	Gdel	TRINITY_DN13685_c0_g1_i1	111	G	14	0	14	0	0	0	0			12	0	1	0	0	11	0
183	AG	G	TRINITY_DN18434_c0_g1_i1	277	A	12	11	1	0	0	0	0			15	0	15	0	0	0	0
183	C	GC	TRINITY_DN19387_c0_g1_i1	23	C	10	0	0	10	0	0	0			12	0	11	1	0	0	0
183	G	GTins	TRINITY_DN25130_c0_g1_i1	99	G	13	0	13	0	0	0	0			11	0	1	0	10	0	1		CTAT:1;
183	GC	C	TRINITY_DN35848_c0_g1_i1	179	C	12	0	11	1	0	0	0			13	0	0	13	0	0	0
182	A	AG	TRINITY_DN895_c0_g1_i1	109	A	774	772	1	1	0	0	0			1627	139	1485	1	2	0	0
181	AC	C	TRINITY_DN929_c0_g1_i1	186	C	172	156	0	16	0	0	0			29	0	0	29	0	0	0
181	GC	AGins	TRINITY_DN929_c0_g1_i1	190	G	178	3	14	161	0	0	0			30	11	18	0	1	0	3		T:3;
181	AT	T	TRINITY_DN1638_c0_g1_i1	66	A	11	10	0	0	1	0	0			96	0	0	0	96	0	0
181	C	CT	TRINITY_DN5159_c0_g2_i1	23	T	15	0	0	15	0	0	0			44	0	0	4	40	0	0
181	Gdel	G	TRINITY_DN5261_c0_g3_i1	152	G	11	0	1	0	0	10	0			29	0	29	0	0	0	0
181	GT	G	TRINITY_DN5261_c0_g3_i1	157	G	11	0	1	0	10	0	0			28	0	28	0	0	0	0
181	GT	G	TRINITY_DN5261_c0_g3_i1	178	G	11	0	1	0	10	0	0			30	0	30	0	0	0	0
181	CT	C	TRINITY_DN5261_c0_g3_i1	201	C	11	0	0	1	10	0	0			27	0	0	27	0	0	0
181	CT	C	TRINITY_DN9099_c0_g1_i1	32	C	22	0	0	2	20	0	1		GTT:1;	507	2	0	505	0	0	0
181	A	AC	TRINITY_DN13685_c0_g1_i1	180	A	13	13	0	0	0	0	0			11	1	0	10	0	0	0
181	AG	A	TRINITY_DN19786_c0_g1_i1	53	A	11	1	10	0	0	0	0			103	103	0	0	0	0	0
181	AG	AT	TRINITY_DN24062_c0_g1_i1	153	A	10	9	1	0	0	0	0			83	8	0	0	75	0	0
181	A	Adel	TRINITY_DN25130_c0_g1_i1	107	A	13	13	0	0	0	0	0			11	1	0	0	0	10	0
181	GT	T	TRINITY_DN32441_c0_g1_i1	247	T	11	0	10	0	1	0	0			91	0	0	0	91	0	0
181	GC	G	TRINITY_DN34963_c0_g1_i1	296	G	11	0	1	10	0	0	0			15	0	15	0	0	0	0
180	AC	AGT	TRINITY_DN691_c0_g1_i1	195	C	21	2	0	19	0	0	0			12	9	2	0	1	0	0
180	CT	C	TRINITY_DN4118_c0_g1_i1	72	T	10	0	0	1	9	0	0			17	0	0	17	0	0	0
180	AT	T	TRINITY_DN4118_c0_g1_i1	138	A	10	9	0	0	1	0	0			26	0	0	0	26	0	0
180	CT	T	TRINITY_DN5124_c0_g1_i1	145	T	82	1	0	73	8	0	0			375	0	2	0	373	0	0
180	AC	C	TRINITY_DN8423_c0_g1_i1	144	A	10	9	0	1	0	0	0			11	0	0	11	0	0	0
180	CT	T	TRINITY_DN8423_c0_g1_i1	173	C	10	0	0	9	1	0	0			11	0	0	0	11	0	0
180	T	CT	TRINITY_DN13096_c0_g1_i1	60	T	20	0	0	0	20	0	0			20	0	0	18	2	0	0
180	T	CT	TRINITY_DN13096_c0_g1_i1	95	T	23	0	0	0	23	0	0			20	0	0	18	2	0	0
180	AC	A	TRINITY_DN14259_c0_g1_i1	154	A	12	1	0	11	0	0	0			58	57	0	1	0	0	0
180	C	GCT	TRINITY_DN16044_c0_g1_i1	167	C	31	0	0	31	0	0	0			20	0	2	2	16	0	0
180	CTdel	C	TRINITY_DN19436_c0_g1_i1	330	C	10	0	0	1	1	8	0			15	0	0	15	0	0	0
180	AGTins	G	TRINITY_DN28859_c0_g1_i1	106	G	8	2	1	0	5	0	2		AGTCGGACTCTCTGTCATTCTTT:2;	11	0	11	0	0	0	0

## Sheet: 1754 - 2519
difference score	base in 1754	base in 2519	sequence	position	reference	total reads 1754	A	G	C	T	del	ins	deleted sequence	inserted sequence	total reads 2519	A	G	C	T	del	ins	deleted sequence	inserted sequence
200	A	C	TRINITY_DN225_c0_g1_i1	180	C	20	20	0	0	0	0	0			38	0	0	38	0	0	0
200	A	C	TRINITY_DN3919_c0_g2_i1	19	A	11	11	0	0	0	0	0			23	0	0	23	0	0	0
200	A	C	TRINITY_DN15808_c0_g1_i1	29	C	60	60	0	0	0	0	0			48	0	0	48	0	0	0
200	T	C	TRINITY_DN21779_c0_g1_i1	351	C	34	0	0	0	34	0	0			112	0	0	112	0	0	0
199	A	T	TRINITY_DN3919_c0_g2_i1	118	A	12	12	0	0	0	0	0			48	0	1	0	47	0	0
197	C	G	TRINITY_DN11244_c0_g1_i1	157	G	160	0	3	157	0	0	0			167	0	167	0	0	0	0
197	T	A	TRINITY_DN11244_c0_g1_i1	196	A	157	3	0	0	154	0	0			159	159	0	0	0	0	0
197	C	G	TRINITY_DN11244_c0_g1_i1	226	G	149	0	2	147	0	0	0			162	0	162	0	0	0	0
197	G	T	TRINITY_DN11244_c0_g1_i1	253	T	149	0	147	0	2	0	0			146	0	0	0	146	0	0
196	C	T	TRINITY_DN11244_c0_g1_i1	242	T	150	0	0	147	3	0	0			153	0	0	0	153	0	0
195	A	T	TRINITY_DN7504_c0_g1_i1	247	A	41	40	0	0	1	0	0			10	0	0	0	10	0	0
195	C	A	TRINITY_DN11244_c0_g1_i1	232	A	149	3	0	146	0	0	0			153	153	0	0	0	0	0
194	C	T	TRINITY_DN11244_c0_g1_i1	55	T	144	0	0	140	4	0	0			126	0	0	1	125	0	0
193	C	T	TRINITY_DN11244_c0_g1_i1	90	T	150	0	0	145	5	0	0			140	0	0	0	140	0	0
192	A	G	TRINITY_DN3919_c0_g2_i1	131	A	13	13	0	0	0	0	0			51	2	48	0	0	1	0
192	A	T	TRINITY_DN5244_c0_g1_i1	161	T	403	401	1	0	1	0	0			257	9	1	0	247	0	0
192	A	C	TRINITY_DN11244_c0_g1_i1	20	C	134	129	0	5	0	0	0			117	0	2	115	0	0	0
191	C	T	TRINITY_DN1691_c0_g1_i1	111	T	12	0	0	12	0	0	0			43	0	0	2	41	0	0
189	G	AGTdel	TRINITY_DN225_c0_g1_i1	131	G	19	0	19	0	0	0	0			40	3	2	0	2	33	0
188	G	A	TRINITY_DN2789_c0_g3_i1	54	A	52	1	51	0	0	0	0			84	80	4	0	0	0	0
187	C	CT	TRINITY_DN2470_c0_g1_i1	80	C	22	0	0	22	0	0	0			437	1	0	29	407	0	0
187	CT	T	TRINITY_DN3968_c0_g1_i1	220	T	49	1	0	45	3	0	0			19	0	0	0	19	0	0
183	C	GC	TRINITY_DN225_c0_g1_i1	65	C	19	0	0	19	0	0	0			36	0	33	3	0	0	0
183	AG	G	TRINITY_DN4050_c0_g1_i1	448	A	23	21	2	0	0	0	0			17	0	17	0	0	0	0
183	AG	A	TRINITY_DN4050_c0_g1_i1	478	G	23	2	21	0	0	0	0			19	19	0	0	0	0	0
181	C	CT	TRINITY_DN3771_c1_g1_i1	274	C	13	0	0	13	0	0	0			11	0	0	1	10	0	0
181	T	AT	TRINITY_DN5117_c0_g2_i1	83	A	10	0	0	0	10	0	0			11	10	0	0	1	0	0
181	A	AC	TRINITY_DN5117_c0_g2_i1	144	C	10	10	0	0	0	0	0			11	1	0	10	0	0	0
180	T	CT	TRINITY_DN3771_c1_g1_i1	316	T	12	0	0	0	12	0	0			10	0	0	9	1	0	0
180	AC	C	TRINITY_DN3933_c1_g1_i1	154	C	10	9	0	1	0	0	0			11	0	0	11	0	0	0
180	AG	A	TRINITY_DN36026_c0_g1_i1	33	A	20	2	18	0	0	0	0			15	15	0	0	0	0	0
