# Supplementary material for: Epigenetic Variability Among Saffron Crocus (Crocus sativus L.) Accessions Characterized by Different Phenotypes
Source: Front Plant Sci. 2021 Mar 4;12:642631. doi: 10.3389/fpls.2021.642631 (PMC7970008; doi:10.3389/fpls.2021.642631)
Supplement: Supplementary Table 7 — For each accession, the GO description and the GO identity are reported. Only those sequences presenting a minimal difference score higher than 180 were considered. [file Data_Sheet_6.xlsx]

## Sheet: N.SNPs-Indels within GO dataset
	go_description	go_id	BCU1610		go_description	go_id	BCU1668		go_description	go_id	BCU1637		go_description	go_id	BCU1754		go_description	go_id	BCU2519
	metabolic process	GO:0008152	6		plasmodesma	GO:0009506	11		ATP binding	GO:0005524	6		metabolic process	GO:0008152	13		metabolic process	GO:0008152	9
	glutathione peroxidase activity	GO:0004602	4		regulation of transcription, DNA-templated	GO:0006355	11		calcium-mediated signaling	GO:0019722	6		acetylglucosaminyltransferase activity	GO:0008375	4		membrane	GO:0016020	8
	oxidation-reduction process	GO:0055114	4		metabolic process	GO:0008152	7		intracellular	GO:0005622	6		membrane	GO:0016020	4		ATP binding	GO:0005524	6
	response to oxidative stress	GO:0006979	4		membrane	GO:0016020	5		plasma membrane	GO:0005886	6		4-alpha-glucanotransferase activity	GO:0004134	3		calcium-mediated signaling	GO:0019722	6
	4-alpha-glucanotransferase activity	GO:0004134	3		acetylglucosaminyltransferase activity	GO:0008375	3		protein binding	GO:0005515	6		circadian rhythm	GO:0007623	3		intracellular	GO:0005622	6
	acetylglucosaminyltransferase activity	GO:0008375	3		glutathione peroxidase activity	GO:0004602	3		protein phosphorylation	GO:0006468	6		cytosol	GO:0005829	3		plasma membrane	GO:0005886	6
	circadian rhythm	GO:0007623	3		oxidation-reduction process	GO:0055114	3		protein serine/threonine kinase activity	GO:0004674	6		glycogen metabolic process	GO:0005977	3		protein binding	GO:0005515	6
	cytosol	GO:0005829	3		response to oxidative stress	GO:0006979	3		stomatal movement	GO:0010118	6		heteropolysaccharide binding	GO:0010297	3		protein phosphorylation	GO:0006468	6
	glycogen metabolic process	GO:0005977	3		cellular response to ammonia	GO:1903718	2		metabolic process	GO:0008152	4		maltose catabolic process	GO:0000025	3		protein serine/threonine kinase activity	GO:0004674	6
	heteropolysaccharide binding	GO:0010297	3		ammonium transmembrane transporter activity	GO:0008519	2		4-alpha-glucanotransferase activity	GO:0004134	3		plant-type cell wall organization	GO:0009664	3		stomatal movement	GO:0010118	6
	maltose catabolic process	GO:0000025	3		ammonium transport	GO:0015696	2		circadian rhythm	GO:0007623	3		positive regulation of catalytic activity	GO:0043085	3		acetylglucosaminyltransferase activity	GO:0008375	5
	membrane	GO:0016020	3		ATP binding	GO:0005524	2		cytosol	GO:0005829	3		starch binding	GO:2001070	3		metal ion binding	GO:0046872	4
	plant-type cell wall organization	GO:0009664	3		calcium-mediated signaling	GO:0019722	2		glycogen metabolic process	GO:0005977	3		starch biosynthetic process	GO:0019252	3		cellular response to ammonia	GO:1903718	3
	positive regulation of catalytic activity	GO:0043085	3		calcium channel activity	GO:0005262	2		heteropolysaccharide binding	GO:0010297	3		starch catabolic process	GO:0005983	3		4-alpha-glucanotransferase activity	GO:0004134	3
	starch binding	GO:2001070	3		calcium ion transmembrane transport	GO:0070588	2		maltose catabolic process	GO:0000025	3		proline transport	GO:0015824	1		ammonium transmembrane transporter activity	GO:0008519	3
	starch biosynthetic process	GO:0019252	3		detection of chemical stimulus involved in sensory perception of smell	GO:0050911	2		plant-type cell wall organization	GO:0009664	3						ammonium transport	GO:0015696	3
	starch catabolic process	GO:0005983	3		integral component of plasma membrane	GO:0005887	2		positive regulation of catalytic activity	GO:0043085	3						circadian rhythm	GO:0007623	3
	metal ion binding	GO:0046872	2		intracellular	GO:0005622	2		starch binding	GO:2001070	3						cytosol	GO:0005829	3
	negative regulation of endopeptidase activity	GO:0010951	2		intracellular cAMP activated cation channel activity	GO:0005222	2		starch biosynthetic process	GO:0019252	3						detection of chemical stimulus involved in sensory perception of smell	GO:0050911	3
	nucleic acid binding	GO:0003676	2		inward rectifier potassium channel activity	GO:0005242	2		starch catabolic process	GO:0005983	3						glycogen metabolic process	GO:0005977	3
	serine-type endopeptidase inhibitor activity	GO:0004867	2		metal ion binding	GO:0046872	2		acetylglucosaminyltransferase activity	GO:0008375	2						heteropolysaccharide binding	GO:0010297	3
	calcium channel activity	GO:0005262	1		mitochondrion	GO:0005739	2		glutathione peroxidase activity	GO:0004602	2						maltose catabolic process	GO:0000025	3
	calcium ion transmembrane transport	GO:0070588	1		negative regulation of endopeptidase activity	GO:0010951	2		membrane	GO:0016020	2						negative regulation of endopeptidase activity	GO:0010951	3
	integral component of plasma membrane	GO:0005887	1		nitric oxide mediated signal transduction	GO:0007263	2		oxidation-reduction process	GO:0055114	2						nucleic acid binding	GO:0003676	3
	intracellular cAMP activated cation channel activity	GO:0005222	1		nucleic acid binding	GO:0003676	2		plasmodesma	GO:0009506	2						plant-type cell wall organization	GO:0009664	3
	inward rectifier potassium channel activity	GO:0005242	1		plant-type hypersensitive response	GO:0009626	2		regulation of transcription, DNA-templated	GO:0006355	2						positive regulation of catalytic activity	GO:0043085	3
	mitochondrion	GO:0005739	1		plasma membrane	GO:0005886	2		response to oxidative stress	GO:0006979	2						serine-type endopeptidase inhibitor activity	GO:0004867	3
	nitric oxide mediated signal transduction	GO:0007263	1		potassium ion transmembrane transport	GO:0071805	2		proline transport	GO:0015824	1						starch binding	GO:2001070	3
	plant-type hypersensitive response	GO:0009626	1		protein binding	GO:0005515	2										starch biosynthetic process	GO:0019252	3
	potassium ion transmembrane transport	GO:0071805	1		protein phosphorylation	GO:0006468	2										starch catabolic process	GO:0005983	3
	regulation of membrane potential	GO:0042391	1		protein serine/threonine kinase activity	GO:0004674	2										calcium channel activity	GO:0005262	1
					regulation of membrane potential	GO:0042391	2										calcium ion transmembrane transport	GO:0070588	1
					serine-type endopeptidase inhibitor activity	GO:0004867	2										integral component of plasma membrane	GO:0005887	1
					stomatal movement	GO:0010118	2										intracellular cAMP activated cation channel activity	GO:0005222	1
					proline transport	GO:0015824	1										inward rectifier potassium channel activity	GO:0005242	1
																	mitochondrion	GO:0005739	1
			75								100				55		nitric oxide mediated signal transduction	GO:0007263	1
																	oxidoreductase activity	GO:0016491	1
							99										plant-type hypersensitive response	GO:0009626	1
																	potassium ion transmembrane transport	GO:0071805	1
																	proline transport	GO:0015824	1
																	regulation of membrane potential	GO:0042391	1
																			140
